# Supplementary material for: Complementary omics strategies to dissect p53 signaling networks under nutrient stress
Source: Cell Mol Life Sci. 2022 May 30;79(6):326. doi: 10.1007/s00018-022-04345-8 (PMC9151573; doi:10.1007/s00018-022-04345-8)
Supplement: Supplementary file 2 — Supplementary file2 (XLSX 971 KB) [file 18_2022_4345_MOESM2_ESM.xlsx]

## Sheet: Hierarchical clustering ALL
Significant	log10p-value	Difference	Protein IDs	Majority protein IDs	Protein names	Gene names	id	Cluster	Peptides	Razor + unique peptides	Unique peptides	Sequence coverage [%]	Unique + razor sequence coverage [%]	Unique sequence coverage [%]	Mol. weight [kDa]	Q-value	Score	Intensity	iBAQ peptides	MS/MS count	iBAQ V5-EGFP_GM_01	iBAQ V5-EGFP_GM_02	iBAQ V5-EGFP_GM_03	iBAQ V5-EGFP_STV_01	iBAQ V5-EGFP_STV_02	iBAQ V5-EGFP_STV_03	iBAQ V5-p53_GM_01	iBAQ V5-p53_GM_02	iBAQ V5-p53_GM_04	iBAQ V5-p53_STV_01	iBAQ V5-p53_STV_02	iBAQ V5-p53_STV_03
+	3.17682	-0.600251	Q12979;A0A0G2JQ41;A0A1C7CYZ0;I3L2P5;B7Z683;A0A0G2JRJ1;I3L3W0;I3L379;I3L1U8;I3NI05	Q12979;A0A0G2JQ41;A0A1C7CYZ0;I3L2P5;B7Z683	Active breakpoint cluster region-related protein	ABR	276	Cluster -137	7	7	6	11.6	11.6	10.5	97.597	0	12.74	672340000	50	54	5.72094	5.34455	4.99268	5.37451	5.35209	5.19204	5.97125	5.98876	5.80749	5.32533	5.36305	5.27836
	1.87764	-0.234154	P60709;A0A2R8Y793;G5E9R0;E7EVS6;A0A2R8YGF8;Q6S8J3;C9JUM1;C9JZR7;A5A3E0;C9JTX5;P0CG38;A0A2R8YFE2;Q9BYX7;P0CG39;F8WCH0	P60709;A0A2R8Y793	Actin, cytoplasmic 1;Actin, cytoplasmic 1, N-terminally processed	ACTB	2714	Cluster -137	37	1	1	86.7	4.5	4.5	41.736	0	169.32	4714700000	23	134	6.67801	6.62932	6.45156	6.62908	6.70703	6.45134	6.92636	6.84832	6.97562	6.61786	6.67163	6.75835
+	3.44414	-0.515535	P68032;P68133;A6NL76	P68032;P68133;A6NL76	Actin, alpha cardiac muscle 1;Actin, alpha skeletal muscle	ACTC1;ACTA1	2831	Cluster -137	22	4	0	50.7	16.2	0	42.019	0	47.336	9604600000	23	96	7.15066	7.04466	6.95142	7.01603	6.71443	6.91726	7.41512	7.3449	7.49941	6.92012	6.88358	6.90913
+	3.71145	-0.770603	P63261;I3L3I0;I3L1U9;K7EM38;I3L3R2;J3KT65	P63261;I3L3I0;I3L1U9	Actin, cytoplasmic 2;Actin, cytoplasmic 2, N-terminally processed	ACTG1	2825	Cluster -137	37	37	0	86.7	86.7	0	41.792	0	323.31	122260000000	23	1236	8.03507	7.98994	7.79655	7.90053	7.87097	7.79909	8.54975	8.50052	8.68445	7.76705	7.82219	7.83368
	1.81099	-0.213552	P61160;F5H6T1;A0A1B0GWD0;A0A1B0GWH0	P61160;F5H6T1	Actin-related protein 2	ACTR2	2733	Cluster -137	20	20	20	51.3	51.3	51.3	44.76	0	158.02	4526900000	21	324	6.94261	6.89917	6.73593	6.80295	6.58221	6.58882	7.05266	6.99241	6.94368	6.74443	6.7366	6.86707
+	1.29168	-0.359024	P61158;B4DXW1;F8WDR7;F8WEW2;F8WE84;Q9P1U1	P61158;B4DXW1	Actin-related protein 3	ACTR3	2732	Cluster -137	13	13	13	42.8	42.8	42.8	47.371	0	233.73	774980000	22	35	5.51767	5.47835	5.25513	5.37696	5.31811	5.12577	5.9456	5.55931	5.90728	5.41332	5.39104	5.53076
	0.160345	0.0560052	P52594;B8ZZY2;C9J2I0	P52594;B8ZZY2;C9J2I0	Arf-GAP domain and FG repeat-containing protein 1	AGFG1	2624	Cluster -37	10	10	10	26.9	26.9	26.9	58.259	0	126.9	568960000	19	43	5.84556	5.53931	5.14101	6.06285	5.46124	5.48217	6.67191	6.3424	6.3032	6.48927	6.39545	6.60081
+	1.69196	-0.902793	P14550;Q5T621;V9GYG2;V9GYP9	P14550;Q5T621	Alcohol dehydrogenase [NADP(+)]	AKR1A1	2114	Cluster -137	12	12	12	52.6	52.6	52.6	36.573	0	47.418	509620000	25	26	5.61685	5.61026	5.42508	4.79371	5.31779	4.33303	6.00711	5.76609	5.79831	4.63745	5.40171	4.82397
+	2.48013	-1.10809	P15121;E9PCX2;E9PEF9	P15121;E9PCX2	Aldose reductase	AKR1B1	2123	Cluster -137	17	17	16	64.9	64.9	64.9	35.853	0	221.06	819300000	21	27	5.71291	5.87783	5.63447	4.99061	4.1306	4.94713	6.16385	6.04179	6.32511	4.92157	4.90294	5.38196
+	2.40753	-0.935737	P04075;J3KPS3;H3BQN4;H3BPS8;H3BUH7;H3BR04;H3BMQ8;H3BU78;H3BR68;P05062;A0A087WXX2;A0A3B3IS80	P04075;J3KPS3;H3BQN4;H3BPS8;H3BUH7;H3BR04	Fructose-bisphosphate aldolase A;Fructose-bisphosphate aldolase	ALDOA	1922	Cluster -137	25	25	23	75.5	75.5	66.2	39.42	0	323.31	10433000000	24	227	6.61451	6.5309	6.44483	6.58968	6.37175	6.24497	7.23972	7.15125	7.65399	6.44651	6.37618	6.41507
+	1.72153	0.557964	Q86V81;E9PB61	Q86V81;E9PB61	THO complex subunit 4	ALYREF	3616	Cluster -98	11	11	11	40.1	40.1	40.1	26.888	0	264.66	5015500000	15	159	6.52622	6.47848	6.72129	6.71447	6.40007	6.40181	6.49294	6.66557	6.75274	7.21864	7.39898	6.96752
+	2.43422	-1.23765	P07355;H0YN42;A6NMY6;H0YM50;H0YMU9;H0YMD0;H0YKS4;H0YNP5;H0YMM1;H0YN28;H0YL33;H0YKX9;H0YMT9;H0YLV6;H0YKZ7;H0YMW4;H0YKL9;H0YKV8;H0YNA0;H0YMD9;H0YNB8;H0YKN4;H0YN52;H0YLE2	P07355;H0YN42;A6NMY6;H0YM50;H0YMU9;H0YMD0;H0YKS4	Annexin A2;Annexin;Putative annexin A2-like protein	ANXA2;ANXA2P2	1975	Cluster -137	25	25	25	69.6	69.6	69.6	38.604	0	323.31	17338000000	25	212	5.79774	5.89165	5.62963	5.96556	5.79311	5.13389	7.00178	6.80804	7.06551	5.78541	6.0092	5.36778
	0.215222	0.0221562	Q9NWB6	Q9NWB6	Arginine and glutamate-rich protein 1	ARGLU1	4581	Cluster -37	8	8	8	28.6	28.6	28.6	33.216	0	16.089	3639300000	15	132	6.82705	6.82151	6.75287	6.81427	6.76753	6.92291	7.04187	6.91148	6.97205	7.00182	7.01803	6.97201
+	2.05118	-0.919376	P52565;J3QQX2;J3KRE2;J3KTF8;J3KRY1;J3KS60	P52565;J3QQX2;J3KRE2;J3KTF8;J3KRY1	Rho GDP-dissociation inhibitor 1	ARHGDIA	2623	Cluster -137	9	9	9	63.7	63.7	63.7	23.207	0	108.62	846520000	13	34	6.02698	5.71873	5.92169	5.99437	5.95959	5.56502	6.34557	6.21564	6.80975	5.40173	5.58574	5.62536
	1.61566	-0.239867	Q5T9A4;A0A5K1VW56	Q5T9A4	ATPase family AAA domain-containing protein 3B	ATAD3B	3392	Cluster -137	36	11	8	56.6	23.6	19.3	72.572	0	87.48	1485600000	43	64	6.00026	6.00376	5.96796	6.01343	5.80976	5.90292	6.17447	6.26902	6.16773	5.98168	6.05698	5.85296
+	1.37716	-0.348984	P25705;K7EK77;K7ENJ4;K7ERX7;K7EJP1;K7EQH4;K7ESA0;REV__H3BM74;REV__H3BM14;REV__Q9Y5A7;REV__F8WDB6;REV__C9JRT6;REV__A0A0C4DG23;REV__C9JJM9;REV__C9JD81;REV__C9J718;REV__F8WDL9;REV__C9JEW7;REV__C9JBN7;REV__C9J3W7;REV__A0A3B3ITR4;REV__C9JF32	P25705	ATP synthase subunit alpha, mitochondrial	ATP5A1	2274	Cluster -137	47	47	46	68.9	68.9	67.8	59.75	0	323.31	32432000000	36	580	6.97228	6.93313	6.89884	6.88483	6.80559	6.91576	7.08916	6.92689	7.26949	6.69617	6.87479	6.66762
+	3.19178	-1.63726	P06576;H0YH81;F8W079;H0YI37	P06576;H0YH81;F8W079	ATP synthase subunit beta, mitochondrial;ATP synthase subunit beta	ATP5B	1963	Cluster -137	22	22	15	65.6	65.6	46.9	56.559	0	323.31	18679000000	30	130	5.30822	5.79938	5.44344	5.78984	5.39646	5.28087	6.4358	6.35961	6.87491	4.84036	4.89459	5.02358
+	1.46972	0.370838	P56381;Q5VTU8	P56381;Q5VTU8	ATP synthase subunit epsilon, mitochondrial;ATP synthase subunit epsilon-like protein, mitochondrial	ATP5E;ATP5EP2	2691	Cluster -98	4	4	4	60.8	60.8	60.8	5.7797	0.00029138	7.8843	685260000	4	38	6.42315	6.43143	6.30903	6.49021	6.36723	6.35085	6.4302	6.29285	6.33536	6.52016	6.75401	6.89676
	1.88286	-0.21501	O75964;E9PN17;A0A3B3ITX4;A0A3B3IRW3;A0A3B3ISE7	O75964;E9PN17;A0A3B3ITX4	ATP synthase subunit g, mitochondrial	ATP5L	458	Cluster -137	8	8	8	63.1	63.1	63.1	11.428	0	63.839	2148000000	8	81	6.69863	6.86662	6.69644	6.80594	6.8293	6.76804	7.04953	6.92377	7.0325	6.72828	6.79567	6.83681
+	1.64361	-0.355839	P53004;C9J1E1	P53004	Biliverdin reductase A	BLVRA	2637	Cluster -137	5	5	5	16.6	16.6	16.6	33.428	0	14.884	189180000	18	26	5.55548	5.57747	5.35403	5.48643	5.41404	5.29491	5.79489	5.58628	5.88447	5.31831	5.47059	5.40922
+	2.61399	-0.295207	Q7L1Q6;C9IZ80;C9JFN4;H0Y503;C9J188;C9JWF5;C9JV57	Q7L1Q6;C9IZ80	Basic leucine zipper and W2 domain-containing protein 1	BZW1	3542	Cluster -137	29	29	28	70.4	70.4	68.7	48.043	0	257.04	8701500000	30	392	7.26188	7.1758	7.03751	7.0754	6.79836	6.7318	7.26409	7.20935	7.20047	6.98788	6.94369	6.85672
+	1.62404	-0.743073	Q9Y224;G3V4C6;H0YJB9;G3V4E7	Q9Y224;G3V4C6;H0YJB9	UPF0568 protein C14orf166	C14orf166	4852	Cluster -137	13	13	13	61.1	61.1	61.1	28.068	0	180.68	1015100000	18	15	5.35367	5.25229	5.08661	5.2707	5.04285	5.12972	5.3799	5.5751	6.01874	4.76723	4.90025	5.07704
	1.90443	0.12921	Q9BSF4;K7ENF5	Q9BSF4	Uncharacterized protein C19orf52	C19orf52	4210	Cluster -98	5	5	5	27.7	27.7	27.7	29.233	0	23.407	1120400000	15	71	6.30125	6.44973	6.27413	6.23467	6.28015	6.29717	6.36171	6.2863	6.33578	6.42899	6.49618	6.44624
+	1.3966	1.36522	Q8NDD1;Q5TBI2;Q5TBH9	Q8NDD1;Q5TBI2;Q5TBH9	Uncharacterized protein C1orf131	C1orf131	3763	Cluster -98	14	14	14	54.9	54.9	54.9	32.61	0	35.828	2282300000	16	117	6.02387	5.13178	5.90835	5.14401	5.70816	5.87922	5.69739	4.4482	5.83531	6.58649	6.56933	6.92075
	1.48614	0.244998	E7EX44;Q05682;C9JEK3;C9JE79;F8WE61	E7EX44;Q05682	Caldesmon	CALD1	970	Cluster -98	42	42	2	60.3	60.3	3.1	64.168	0	323.31	11766000000	34	538	6.87876	6.86304	6.86859	6.98852	6.74389	6.69136	7.14098	7.06047	6.96476	7.28249	7.40669	7.21203
+	1.54636	0.426046	E9PGZ1;C9J813	E9PGZ1;C9J813		CALD1	997	Cluster -98	41	1	1	61.9	2.4	2.4	61.705	0.00056259	6.7377	457820000	32	36	5.52207	5.64985	5.55534	5.66925	5.42901	5.44537	5.7307	5.50442	5.30042	5.89475	5.98473	5.9342
+	1.326	-0.658891	Q01518;Q5T0R1;Q5T0R4;Q5T0R3;Q5T0R2;Q5T0R9;Q5T0R7;Q5T0R6;Q5T0R5;Q5T0S3;Q5T0R8;P40123;B7Z385;A0A087X0J3;A0A087WZ15;E9PDI2	Q01518;Q5T0R1	Adenylyl cyclase-associated protein 1;Adenylyl cyclase-associated protein	CAP1	2903	Cluster -137	19	19	19	48.2	48.2	48.2	51.901	0	323.31	1077000000	34	54	5.34023	5.42956	5.2672	5.28861	5.3007	5.20047	5.77693	5.61561	6.34655	5.38661	5.22876	5.14706
+	2.03031	-0.312957	P17655;C9JWY7	P17655	Calpain-2 catalytic subunit	CAPN2	2168	Cluster -137	21	21	21	44.3	44.3	44.3	79.994	0	142.85	1160900000	36	91	6.06767	6.02604	5.82707	5.90192	5.91845	5.80739	6.1919	6.12788	6.18772	5.8881	5.94643	5.7341
+	2.25491	0.99679	A0A0C4DGB5;E9PCH5;B7Z574;H0Y7F0;E9PDE4;F8W7E0;E7EQ12;E7EQA0;H0YA91;D6RBR1;A0A0C4DGD1;E7EQK6	A0A0C4DGB5;E9PCH5;B7Z574;H0Y7F0;E9PDE4;F8W7E0		CAST	224	Cluster -98	13	13	0	29.6	29.6	0	80.998	0	42.827	1331200000	41	124	5.56705	5.36836	5.77629	5.43554	5.28981	5.31275	5.6968	5.4824	5.07496	6.39389	6.45339	6.39724
+	1.59388	0.603965	Q9HC52;C9J6K3;C9JM54	Q9HC52	Chromobox protein homolog 8	CBX8	4450	Cluster -98	8	8	8	34.2	34.2	34.2	43.395	0	31.006	869810000	24	120	6.11364	5.91243	5.77778	5.65483	5.80266	5.54094	6.00911	5.4558	5.63168	6.1833	6.36143	6.36376
+	3.14347	1.67338	Q96CT7;M0R2F5	Q96CT7	Coiled-coil domain-containing protein 124	CCDC124	3979	Cluster -98	24	24	24	69.1	69.1	69.1	25.835	0	323.31	4873800000	15	258	5.70264	6.09559	6.16726	5.86051	5.89526	5.82831	5.47936	5.92556	5.39672	7.13624	7.3267	7.35885
+	2.15438	0.547903	Q9Y3X0;A0A2R8Y4Z8;M0QYB4	Q9Y3X0;A0A2R8Y4Z8	Coiled-coil domain-containing protein 9	CCDC9	378	Cluster -98	3	3	3	7.2	7.2	7.2	59.702	0.0009542	3.0836	135510000	32	11	4.87729	4.91825	4.5048	5.14236	4.28989	4.78874	5.09479	4.95267	4.85367	5.48705	5.66826	5.38952
	0.0328324	-0.00726795	Q96S94	Q96S94	Cyclin-L2	CCNL2	4111	Cluster -37	1	1	1	4	4	4	58.147	0	15.07	95026000	27	12	4.41621	5.29252	4.9818	4.49801	5.19234	5.24351	5.436	5.3325	5.54064	5.36389	5.40951	5.51394
+	1.8723	-0.872907	P78371;F5GWF6;F8VQ14	P78371;F5GWF6;F8VQ14	T-complex protein 1 subunit beta	CCT2	2848	Cluster -137	29	29	29	69	69	69	57.488	0	314.45	3537900000	36	104	5.7431	5.589	5.64793	5.8968	5.56901	5.57079	6.05862	6.06281	6.60785	5.2189	5.3406	5.55105
+	1.73917	-0.335096	P50991	P50991	T-complex protein 1 subunit delta	CCT4	2595	Cluster -137	31	31	31	70.9	70.9	70.9	57.924	0	323.31	3948100000	38	205	6.2772	6.17806	6.02247	6.13868	6.09503	6.19114	6.43883	6.24319	6.50301	5.99816	6.12946	6.05212
	0.323592	-0.0816132	Q9Y5K6	Q9Y5K6	CD2-associated protein	CD2AP	4950	Cluster -37	22	22	22	44.3	44.3	44.3	71.45	0	45.845	2176200000	43	188	6.17307	6.30788	6.26879	6.27653	6.08611	6.1821	6.73901	6.4546	6.47979	6.38162	6.49751	6.54943
+	2.73152	0.692652	O15446	O15446	DNA-directed RNA polymerase I subunit RPA34	CD3EAP	1588	Cluster -98	21	21	21	45.1	45.1	45.1	54.985	0	148.64	2706700000	21	239	6.31065	6.07467	5.90711	5.39106	5.77649	4.97205	5.95978	6.10326	6.06737	6.57073	6.79071	6.84692
+	3.79531	-1.09322	P23528;G3V1A4;E9PP50;E9PK25;E9PQB7;E9PLJ3;E9PS23	P23528;G3V1A4;E9PP50;E9PK25;E9PQB7	Cofilin-1	CFL1	2258	Cluster -137	13	13	10	68.7	68.7	58.4	18.502	0	323.31	8995300000	12	218	6.23045	6.26494	6.13488	6.67975	6.74435	6.73678	7.59992	7.50493	7.72865	6.51573	6.59805	6.44006
+	3.54314	0.669453	O43633;M0R1T5;M0R1L7;M0QXX8	O43633;M0R1T5;M0R1L7	Charged multivesicular body protein 2a	CHMP2A	1623	Cluster -98	4	4	4	15.8	15.8	15.8	25.104	0	32.809	366180000	12	24	5.71929	5.22518	5.13274	5.63212	4.95522	5.66254	5.83277	5.64152	5.764	6.42734	6.41389	6.40543
+	1.5134	0.330355	Q9UQN3;C9J0A7;A0A087WW88	Q9UQN3;C9J0A7;A0A087WW88	Charged multivesicular body protein 2b	CHMP2B	708	Cluster -98	4	4	4	19.2	19.2	19.2	23.906	0.00028433	6.9945	504930000	13	59	5.88406	6.06945	5.77006	6.01005	5.95928	5.84872	6.15881	5.81749	5.97162	6.35324	6.2826	6.30315
	1.26275	0.25575	Q9Y3E7;A0A140T963	Q9Y3E7	Charged multivesicular body protein 3	CHMP3	4914	Cluster -98	4	4	4	21.6	21.6	21.6	25.073	0.00053576	5.504	479500000	10	46	6.11909	6.21421	6.08838	6.1605	6.04517	6.28939	6.29959	6.1024	6.41325	6.47563	6.57195	6.53491
	0.135473	-0.0354641	O00299;O15247;Q9NZA1;A6PVS0;A0A2R8Y4M1;A0A5F9ZHK1;A0A2R8YGW2;A0A2R8Y615	O00299	Chloride intracellular channel protein 1	CLIC1	1483	Cluster -37	15	15	14	82.6	82.6	80.1	26.922	0	323.31	6687100000	17	207	6.93892	6.88296	6.77377	6.84865	6.7249	6.77357	7.26527	7.09054	7.04135	6.95969	7.16521	7.16587
	1.02478	0.482794	Q96JQ2	Q96JQ2	Calmin	CLMN	4056	Cluster -98	6	6	6	9.3	9.3	9.3	111.65	0	10.091	264130000	50	43	5.32236	5.19554	5.16643	5.0515	4.92402	4.98857	5.36237	4.7709	5.20874	5.54854	5.39547	5.84638
	0.947856	-0.192525	Q99439;B4DDF4;B4DUT8;H3BVI6;A0A087X271;A0A087X1X5;K7ES69;H3BQH0;A0A087WV51;U3KPS3	Q99439;B4DDF4;B4DUT8;H3BVI6;A0A087X271;A0A087X1X5;K7ES69	Calponin-2;Calponin	CNN2	636	Cluster -37	10	10	9	43	43	39.5	33.697	0	216.03	1219500000	16	65	6.19711	6.36715	6.23134	6.05732	5.96695	5.56084	6.76483	6.60465	6.45471	6.35332	6.4585	6.43479
	0.444412	-0.134252	Q6PUV4;D6RGY3;D6R960;D6RDN3;D6RI05;D6RBA5	Q6PUV4;D6RGY3;D6R960	Complexin-2	CPLX2	3495	Cluster -37	6	6	6	49.3	49.3	49.3	15.394	0.00030021	9.0056	711900000	8	49	6.63698	6.7164	6.55218	6.51826	6.67204	6.33742	7.20731	6.92168	6.77869	6.78303	6.83108	6.89081
+	2.41915	-0.642354	O75390;B4DJV2;A0A0C4DGI3;H0YIC4;H0YH82;F8VPA1;F8W1S4;F8VRI6;F8VPF9;F8W4S1;F8VR34;F8VTT8;F8VRP1;F8VX68;F8VU34;F8VWQ5;F8VX07;F8VZK9;F8W642;F8W0J2	O75390;B4DJV2;A0A0C4DGI3	Citrate synthase, mitochondrial;Citrate synthase	CS	643	Cluster -137	19	19	18	44.6	44.6	42.7	51.712	0	323.31	6597900000	20	164	6.84821	6.84274	6.49962	6.56756	6.51434	6.55277	7.01523	7.04638	6.86453	6.50011	6.18921	6.30976
+	1.83622	-1.67972	P21291;E9PS42;E9PND2;E9PP21	P21291;E9PS42;E9PND2;E9PP21	Cysteine and glycine-rich protein 1	CSRP1	2220	Cluster -137	7	7	7	51.8	51.8	51.8	20.567	0	62.298	823880000	15	25	5.18915	5.18879	5.59387	5.34524	5.13833	4.45651	7.00548	6.72675	7.05358	4.47423	5.50655	5.76587
	0.537543	-0.102441	Q14247;H0YCD9;H0YEV2	Q14247	Src substrate cortactin	CTTN	3123	Cluster -37	31	31	31	55.1	55.1	55.1	61.585	0	323.31	9546200000	30	371	7.01043	7.11906	6.97524	7.07335	6.94368	6.80962	7.59296	7.39049	7.35622	7.28407	7.42035	7.32793
	1.54126	-0.181158	Q93034;H0YCA0;E9PP19	Q93034	Cullin-5	CUL5	3927	Cluster -137	28	28	28	38.7	38.7	38.7	90.954	0	71.793	5126200000	53	419	6.71623	6.64894	6.56383	6.51374	6.52715	6.41469	6.82044	6.75577	6.6649	6.54327	6.52901	6.62535
+	2.42948	0.497409	Q6UX04;D6REK3	Q6UX04;D6REK3	Peptidyl-prolyl cis-trans isomerase CWC27 homolog	CWC27	3509	Cluster -98	7	7	7	21.4	21.4	21.4	53.846	0	42.077	1310000000	25	124	6.2531	6.08131	5.99388	6.10123	6.02682	6.11554	6.10322	5.91999	5.84265	6.4425	6.41137	6.50423
+	1.61913	-0.318253	O00148;K7EQN7;K7EPJ3;K7EN69;K7ENP6;K7EL56;K7EIL8	O00148;K7EQN7	ATP-dependent RNA helicase DDX39A	DDX39A	1465	Cluster -137	21	8	5	59.3	30.9	23.4	49.129	0	60.263	944480000	24	30	5.68953	5.80789	5.41799	5.39249	5.43181	5.46045	5.81678	5.7283	5.90546	5.35883	5.52647	5.61048
	1.76493	-0.253355	O00571;A0A0D9SG12;A0A0D9SF53;A0A2R8YF78;A0A0D9SFB3;A0A2R8Y4A4;F6S8Q4;A0A2R8YFS5;A0A2R8Y645;A0A2U3TZJ9;A0A2R8YCW1;A0A2R8Y5G6;A0A2R8YFR4;A0A2R8Y7T2;A0A2R8YDH3;A0A2R8YDT5;A0A0J9YVQ7;A0A087WVZ1;A0A2R8Y650;A0A2R8YCU0;A0A087WX09;A0A2R8YF89;D6RCM4;A0A2R8Y4D2;Q9NQI0;H0Y960;A0A2R8Y770	O00571;A0A0D9SG12;A0A0D9SF53;A0A2R8YF78;A0A0D9SFB3;A0A2R8Y4A4;F6S8Q4;A0A2R8YFS5;A0A2R8Y645;A0A2U3TZJ9;A0A2R8YCW1;A0A2R8Y5G6;A0A2R8YFR4;A0A2R8Y7T2;A0A2R8YDH3;A0A2R8YDT5	ATP-dependent RNA helicase DDX3X	DDX3X	250	Cluster -137	46	45	21	67.8	67.8	35.2	73.243	0	323.31	8659300000	41	334	6.35023	6.45926	6.33724	6.53643	6.37978	6.41382	6.69355	6.62687	6.48892	6.38863	6.30848	6.35216
	1.58694	0.194278	P35659;H0Y993;A0A494C028;B4DFG0;H0Y8X0;A0A494C198;D6R9L5	P35659;H0Y993;A0A494C028;B4DFG0;H0Y8X0;A0A494C198	Protein DEK	DEK	1220	Cluster -98	23	23	13	44.3	44.3	23.7	42.674	0	302.65	16378000000	24	471	7.33688	7.28466	7.11558	7.08593	7.19695	7.13701	7.3797	7.21514	7.28517	7.45463	7.46124	7.54697
	1.12198	0.125647	O43583;F8VVL1	O43583;F8VVL1	Density-regulated protein	DENR	1620	Cluster -98	11	11	11	62.1	62.1	62.1	22.092	0	323.31	2366100000	9	133	6.89474	7.02559	6.87861	6.92422	6.94057	6.88158	7.02416	6.9424	7.0159	7.0289	7.17511	7.1554
+	1.47545	0.5319	Q9BTC0	Q9BTC0	Death-inducer obliterator 1	DIDO1	4220	Cluster -98	25	25	25	17.1	17.1	17.1	243.87	0	35.742	1275200000	133	158	5.16116	4.92321	5.16997	5.13694	5.26661	4.62511	5.36171	5.29671	4.94459	5.72253	5.55543	5.92075
	0.467511	0.122019	Q8IVF4;A0A0J9YY17;A0A1C7CYW8;A0A669KB38;H0YGZ2	Q8IVF4;A0A0J9YY17;A0A1C7CYW8;A0A669KB38;H0YGZ2	Dynein heavy chain 10, axonemal	DNAH10	285	Cluster -37	2	2	2	0.5	0.5	0.5	514.83	0.0027963	1.8543	1521800000	277	8	5.0667	5.37431	5.22383	4.98201	5.17493	5.06378	5.71567	5.39139	5.61324	5.57549	5.7543	5.75657
+	2.06987	0.353829	Q9NVM6;H0YLV4;S4R343;H0YLQ7;H0YK99	Q9NVM6	DnaJ homolog subfamily C member 17	DNAJC17	4566	Cluster -98	4	4	4	22.4	22.4	22.4	34.687	0	51.611	688360000	18	61	6.07809	5.96378	5.9775	5.88346	5.89758	5.87092	6.17202	6.03651	5.92034	6.37712	6.4062	6.40703
+	1.65581	0.718192	Q5F1R6;A0A2R8Y534;A0A2R8Y4Q0;A0A2R8Y4N5	Q5F1R6;A0A2R8Y534;A0A2R8Y4Q0	DnaJ homolog subfamily C member 21	DNAJC21	3340	Cluster -98	9	9	9	21.8	21.8	21.8	62.027	0	31.224	599190000	29	27	4.93991	4.72777	4.76259	5.085	5.21405	5.04187	5.17014	5.38689	4.76071	5.77702	5.72757	5.96773
+	4.02442	0.939577	O75937;S4R3J5	O75937	DnaJ homolog subfamily C member 8	DNAJC8	1780	Cluster -98	20	20	20	64.4	64.4	64.4	29.841	0	199.43	13115000000	14	365	6.92949	6.71308	6.86261	6.81904	6.77134	6.57545	6.86084	6.90618	6.81983	7.69509	7.83984	7.87066
+	2.75432	-0.537283	Q9NY33;G3V1D3;G3V180;E9PQ14;E9PNX5;E9PKK8;E9PPK9	Q9NY33;G3V1D3;G3V180;E9PQ14	Dipeptidyl peptidase 3	DPP3	1159	Cluster -137	12	12	12	23.1	23.1	23.1	82.588	0	26.166	908190000	44	62	5.76379	6.03133	5.67865	5.5649	5.46374	5.41676	6.07416	5.89919	6.08066	5.46972	5.55722	5.41522
+	1.61658	-0.736593	P60981;F6RFD5	P60981;F6RFD5	Destrin	DSTN	2719	Cluster -137	12	12	12	72.7	72.7	72.7	18.506	0	67.328	1343600000	13	73	5.81405	5.76361	5.78464	6.23644	5.97012	6.12199	6.11601	6.3537	6.79022	5.56902	5.80142	5.67971
+	3.05309	0.435112	Q8TEA8;A0A2R8Y6X2;A0A087WZV9;A0A2R8YCT7	Q8TEA8;A0A2R8Y6X2;A0A087WZV9	D-tyrosyl-tRNA(Tyr) deacylase 1;D-tyrosyl-tRNA(Tyr) deacylase	DTD1	3817	Cluster -98	5	5	5	44	44	44	23.423	0	89.335	1695400000	8	59	6.43141	6.48854	6.59212	6.4246	6.36853	6.36962	6.64352	6.63032	6.74044	7.04336	7.11408	7.16218
+	1.41565	-0.692852	Q9Y6G9;E9PHI6	Q9Y6G9;E9PHI6	Cytoplasmic dynein 1 light intermediate chain 1	DYNC1LI1	4985	Cluster -137	6	5	5	14.3	11.9	11.9	56.578	0.0005607	6.6403	159580000	33	17	5.38196	5.15915	5.13972	5.12277	4.98755	4.77416	6.14082	5.86731	5.52257	4.9967	5.43281	5.02263
+	4.89985	1.12296	O60869	O60869	Endothelial differentiation-related factor 1	EDF1	1701	Cluster -98	15	15	15	70.9	70.9	70.9	16.368	0	323.31	19992000000	11	252	6.95372	6.71495	6.90153	6.91063	6.72071	6.55559	6.86922	6.88452	6.91305	7.94059	8.01292	8.08217
+	3.53384	-1.30027	P29692;E9PRY8;E9PQZ1;E9PK01;H0YE72;A0A087X1X7;E9PI39;H0YE58;E9PL71;E9PQ49;E9PL12;E9PPR1;E9PMW7;E9PIZ1;E9PK06;E9PN91;H0YCK7;E9PKK3;E9PK72;E9PQC9;E9PJD0;E9PNW6	P29692;E9PRY8;E9PQZ1;E9PK01;H0YE72;A0A087X1X7;E9PI39	Elongation factor 1-delta	EEF1D	2320	Cluster -137	14	14	11	61.9	61.9	57.7	31.121	0	323.31	2408900000	21	54	5.64387	5.32329	5.34252	5.47881	5.54479	4.43381	6.65217	6.50866	6.80118	5.31095	5.49128	5.25897
+	3.59791	-0.549353	P13639;M0R0I6	P13639	Elongation factor 2	EEF2	2100	Cluster -137	65	65	64	76	76	74.8	95.337	0	323.31	23445000000	53	776	6.98787	6.95809	6.70879	6.89834	6.69907	6.80541	7.19612	7.18873	7.29596	6.73422	6.6463	6.65224
+	3.39984	-0.406727	Q15029;K7EP67;K7EJ74;K7EIV5;K7EIT3	Q15029	116 kDa U5 small nuclear ribonucleoprotein component	EFTUD2	3176	Cluster -137	35	34	34	52.7	51.6	51.6	109.43	0	323.31	3745500000	54	167	6.08009	6.0447	5.83222	5.92439	5.88658	5.70366	6.26036	6.30112	6.20431	5.84425	5.89286	5.80849
+	2.66026	0.562754	P47813;X6RAC9	P47813;X6RAC9	Eukaryotic translation initiation factor 1A, X-chromosomal	EIF1AX	2517	Cluster -98	11	11	2	75.7	75.7	11.1	16.46	0	99.836	7261100000	10	158	7.12888	7.14678	7.1116	7.07835	7.10483	7.05038	7.24719	7.10554	7.05411	7.60022	7.70118	7.79371
+	2.43097	-0.302433	Q9BY44;F8WAE5;C9IZE1;H7C5R5;H7C5Q3;F8WF18;F8WAT3	Q9BY44;F8WAE5	Eukaryotic translation initiation factor 2A;Eukaryotic translation initiation factor 2A, N-terminally processed	EIF2A	4285	Cluster -137	28	28	28	57.1	57.1	57.1	64.989	0	323.31	5351000000	38	348	6.63774	6.77639	6.59524	6.50986	6.62886	6.64166	6.88512	6.77098	6.83338	6.5894	6.46058	6.53221
	0.27202	-0.101765	P23588;E7EX17;F8VX11;F8VP89;F8VSC7;F8W0K0;F8VYE9;F8VRU1	P23588;E7EX17;F8VX11	Eukaryotic translation initiation factor 4B	EIF4B	969	Cluster -37	34	34	34	54.7	54.7	54.7	69.15	0	322.1	2872100000	36	154	6.15305	6.38821	6.40233	6.26574	6.40187	6.22149	7.07628	6.8571	6.56835	6.7273	6.68436	6.78477
+	1.49716	-0.33403	Q15056	Q15056	Eukaryotic translation initiation factor 4H	EIF4H	3183	Cluster -137	12	12	12	54.4	54.4	54.4	27.385	0	180.8	1068800000	19	44	5.66395	6.01724	5.88652	5.81281	5.79322	5.56777	6.4343	6.2461	6.14987	5.92494	6.05565	5.8476
+	1.33125	-1.11067	P63241;I3L397;I3L504;Q6IS14;Q9GZV4;F8WCJ1;C9J7B5;C9J4W5	P63241;I3L397;I3L504;Q6IS14	Eukaryotic translation initiation factor 5A-1;Eukaryotic translation initiation factor 5A;Eukaryotic translation initiation factor 5A-1-like	EIF5A;EIF5AL1	2823	Cluster -137	13	13	13	88.3	88.3	88.3	16.832	0	323.31	9895300000	8	96	7.00753	6.8416	6.65241	6.33278	6.39256	6.20914	7.01708	6.84113	8.03334	6.39328	6.18814	5.97812
	0.294927	0.0627314	O60841;A0A087WUT6	O60841;A0A087WUT6	Eukaryotic translation initiation factor 5B	EIF5B	47	Cluster -98	77	77	77	52.6	52.6	52.6	138.83	0	323.31	70869000000	59	1692	7.41212	7.4502	7.33431	7.49039	7.39086	7.31517	7.60202	7.66634	7.56758	7.63307	7.5596	7.83146
+	1.2308	-0.830022	P06733;A0A2R8Y6G6;K7EM90;A0A2R8YEM5;A0A2R8Y879;K7ERS8;A0A2R8Y798;A0A2R8YEG5;E5RI09;E5RG95;U3KQP4	P06733;A0A2R8Y6G6	Alpha-enolase	ENO1	1966	Cluster -137	34	34	27	80.6	80.6	71.9	47.168	0	323.31	30573000000	29	660	7.10298	6.99487	6.88847	7.07507	6.94808	6.78788	7.45672	7.38512	8.35795	6.81123	6.92287	6.97563
+	1.49942	0.375841	Q9H501;A0A087WX71	Q9H501;A0A087WX71	ESF1 homolog	ESF1	4381	Cluster -98	43	43	43	42.5	42.5	42.5	98.795	0	256.88	12387000000	45	739	6.87729	6.80464	6.71362	6.73768	6.67228	6.62457	6.84647	6.76436	6.59488	7.06047	6.98813	7.28463
+	2.67176	0.546748	O15540	O15540	Fatty acid-binding protein, brain	FABP7	1595	Cluster -98	1	1	1	12.1	12.1	12.1	14.889	0.0052334	1.5771	528850000	11	14	5.76574	6.02641	5.71903	5.84961	5.91872	5.88205	5.9014	5.96764	5.96288	6.41054	6.42203	6.6396
+	1.318	0.604733	Q14320;B0S8I6;Q9Y247	Q14320;B0S8I6	Protein FAM50A	FAM50A	3129	Cluster -98	15	15	15	48.1	48.1	48.1	40.241	0	62.149	2452700000	23	198	6.06543	6.32183	6.01528	6.32852	6.278	6.49743	6.45538	6.41338	5.7959	6.84436	6.86088	6.77363
	2.11275	-0.198747	Q9Y4F1;C9JME2;M0QXT1;H0Y783	Q9Y4F1;C9JME2	FERM, RhoGEF and pleckstrin domain-containing protein 1	FARP1	4931	Cluster -137	30	30	17	36.6	36.6	22.3	118.63	0	323.31	13194000000	63	554	7.00775	7.02877	6.81916	6.66376	6.85226	6.77132	7.05057	6.95537	7.02518	6.81801	6.75987	6.85699
	1.78195	-0.241132	P22087;M0QXL5;M0R299;M0R2Q4;M0R0P1;M0R2U2;M0R1H0;M0R2B0	P22087;M0QXL5;M0R299;M0R2Q4;M0R0P1	rRNA 2-O-methyltransferase fibrillarin	FBL	2234	Cluster -137	23	23	20	63.2	63.2	59.8	33.784	0	146.97	31058000000	23	441	7.7675	7.8036	7.6877	7.68279	7.64338	7.68537	7.92245	7.80485	7.83818	7.63929	7.68451	7.51828
+	3.54693	0.556814	Q00688;G3V5F2	Q00688	Peptidyl-prolyl cis-trans isomerase FKBP3	FKBP3	2894	Cluster -98	22	22	22	68.3	68.3	68.3	25.177	0	323.31	31550000000	15	566	7.60797	7.53647	7.54212	7.56781	7.5326	7.50533	7.66735	7.56398	7.51669	8.1112	8.15042	8.15685
+	2.65852	-0.287806	P21333;Q60FE5;A0A087WWY3;F8WE98;H0Y5C6;H0Y5F3;A0A669KBC6;H7C2E7	P21333;Q60FE5;A0A087WWY3	Filamin-A	FLNA	2221	Cluster -137	183	183	169	77.5	77.5	74.7	280.74	0	323.31	105390000000	151	2973	7.38281	7.47874	7.3567	7.44979	7.34337	7.3387	7.61564	7.56095	7.64223	7.38317	7.27135	7.30088
+	2.49001	-1.45574	Q16658;C9JFC0;A0A0A0MSB2;C9JPH9	Q16658	Fascin	FSCN1	3264	Cluster -137	23	23	23	61.5	61.5	61.5	54.529	0	323.31	1887900000	30	61	5.58102	5.71382	5.39655	5.62349	5.74526	5.57374	6.38014	6.43382	6.60645	5.38541	4.62276	5.04501
+	2.51101	-0.552981	Q96AE4;E9PEB5	Q96AE4;E9PEB5	Far upstream element-binding protein 1	FUBP1	3954	Cluster -137	23	21	13	52.3	51.1	36	67.56	0	132.81	2569400000	36	42	5.1377	5.30743	5.02226	5.27114	5.31513	4.63287	5.68674	5.8192	5.78606	5.3498	5.08429	5.19896
+	1.7586	-0.292451	P11413;E7EM57;E7EUI8;E9PD92	P11413;E7EM57;E7EUI8	Glucose-6-phosphate 1-dehydrogenase	G6PD	2074	Cluster -137	20	20	20	41.4	41.4	41.4	59.256	0	131.02	2098500000	39	110	6.28194	6.35734	6.18407	6.11823	6.23183	6.20298	6.55557	6.467	6.31014	6.12087	6.1926	6.14189
+	2.01501	-0.282828	Q9NZ52;Q9UJY5;J3KSS7;B0QYR6;H3BMM6;B7Z1E9;J3QRP3;B0QYS0;H3BPI3;B0QYR9;B0QYR5;B0QYS3;B0QYS2;A0A087WYN2;B0QYS1;B0QYS5;Q9UJY4;J3QRS8	Q9NZ52;Q9UJY5;J3KSS7;B0QYR6;H3BMM6;B7Z1E9;J3QRP3;B0QYS0;H3BPI3;B0QYR9;B0QYR5;B0QYS3;B0QYS2;A0A087WYN2;B0QYS1;B0QYS5;Q9UJY4;J3QRS8	ADP-ribosylation factor-binding protein GGA3;ADP-ribosylation factor-binding protein GGA1;ADP-ribosylation factor-binding protein GGA2	GGA3;GGA1;GGA2	91	Cluster -137	1	1	1	1.2	1.2	1.2	78.314	0.0052323	1.5771	58957000	30	8	5.04454	5.01051	4.97095	4.82007	4.84725	4.85766	5.42395	5.27708	5.26778	5.10391	4.98895	5.02747
+	2.12493	0.61226	Q92820	Q92820	Gamma-glutamyl hydrolase	GGH	3906	Cluster -98	13	13	13	36.5	36.5	36.5	35.964	0	39.43	8637800000	20	373	7.02731	6.83966	6.69434	6.82747	6.66038	6.74489	6.97251	6.92581	6.58602	7.44745	7.41497	7.4587
+	2.28441	-0.472113	P63244;J3KPE3;D6RAC2;H0YAF8;D6RHH4;D6REE5;H0Y8W2;D6R9L0;D6R9Z1;H0YAM7;D6RFX4;D6RFZ9;E9PD14;D6RAU2;D6RBD0;D6RF23;H0Y8R5;D6R909;D6RGK8;D6RHJ5;H0Y9P0;D6RDI0	P63244;J3KPE3;D6RAC2;H0YAF8;D6RHH4;D6REE5;H0Y8W2;D6R9L0;D6R9Z1;H0YAM7;D6RFX4;D6RFZ9;E9PD14;D6RAU2	Guanine nucleotide-binding protein subunit beta-2-like 1;Guanine nucleotide-binding protein subunit beta-2-like 1, N-terminally processed	GNB2L1	2824	Cluster -137	22	22	22	89.9	89.9	89.9	35.076	0	207.27	6970200000	22	67	6.24465	5.81548	6.05805	5.72308	5.86289	5.80963	6.23737	6.1547	6.42771	5.79782	5.75603	5.84959
	0.729041	-0.10395	P15170;H3BR35;H3BSV8;H3BMT9	P15170;H3BR35	Eukaryotic peptide chain release factor GTP-binding subunit ERF3A	GSPT1	2124	Cluster -37	28	28	16	64.1	64.1	40.7	55.755	0	188.87	3212200000	31	182	6.18267	6.6386	6.48566	6.35395	6.6295	6.19805	6.95695	6.92977	6.75328	6.78148	6.79662	6.75005
+	1.65072	0.380493	P29084;E5RH41;E5RIW4;E5RK24	P29084;E5RH41	Transcription initiation factor IIE subunit beta	GTF2E2	2312	Cluster -98	22	22	22	70.1	70.1	70.1	33.043	0	66.97	3149800000	22	286	6.4809	6.38819	6.23495	6.05077	6.33199	6.21301	6.42969	6.37892	6.19388	6.58759	6.70321	6.85317
+	1.79465	-0.418935	Q9Y5Q8;Q5T7U1;Q5T7U4;Q5T7U0;H7BY84;H0Y5D2	Q9Y5Q8;Q5T7U1	General transcription factor 3C polypeptide 5	GTF3C5	3389	Cluster -137	10	10	10	25.2	25.2	25.2	59.57	0	26.624	800150000	36	75	6.23142	6.07958	5.82968	5.96753	5.73928	5.88513	6.31977	6.28892	6.14198	5.72194	6.00766	5.76427
	0.911583	-0.321821	P51858	P51858	Hepatoma-derived growth factor	HDGF	2615	Cluster -37	13	13	13	64.6	64.6	64.6	26.788	0	323.31	1261200000	17	58	5.12824	5.74681	6.05729	4.92777	5.05173	4.13208	6.43788	6.23576	6.637	5.99602	6.34953	5.99962
+	1.3288	0.616578	Q7Z4V5;K7EPS6;K7ERA4;Q9Y3E1;A0A087WX58;A0A087WZ99;M0R0J3	Q7Z4V5;K7EPS6;K7ERA4	Hepatoma-derived growth factor-related protein 2	HDGFRP2	3582	Cluster -98	7	7	7	14.5	14.5	14.5	74.316	0	13.266	178160000	38	29	4.79403	4.74613	5.06141	4.64339	4.64645	4.55841	4.88074	4.73304	5.02772	5.11454	5.78844	5.58824
+	3.23619	1.33971	P17096;A0A669KAX1	P17096	High mobility group protein HMG-I/HMG-Y	HMGA1	2157	Cluster -98	8	8	8	57	57	57	11.676	0	146.78	7234200000	6	145	4.78217	6.47019	6.42589	6.76452	6.20911	5.92599	6.49781	6.28026	6.70398	7.74799	7.94252	7.81069
+	3.7979	1.11031	P52926;F5H2U8;F5H2A4;F5H6H0	P52926;F5H2U8;F5H2A4;F5H6H0	High mobility group protein HMGI-C	HMGA2	2635	Cluster -98	10	10	10	64.2	64.2	64.2	11.832	0	151.8	6900400000	5	178	6.10813	6.74826	6.31744	6.35648	6.38577	6.67039	6.84943	6.83781	6.67104	7.78652	7.93213	7.97056
+	2.45455	0.551415	P09429;Q5T7C4;B2RPK0	P09429;Q5T7C4;B2RPK0	High mobility group protein B1;Putative high mobility group protein B1-like 1	HMGB1;HMGB1P1	2016	Cluster -98	27	27	19	68.4	68.4	51.2	24.893	0	323.31	260800000000	10	1318	8.6155	8.51553	8.48413	8.3922	8.45894	8.35482	8.64314	8.49062	8.4183	8.99965	9.01828	9.18837
+	2.21095	0.866719	P26583;D6R9A6	P26583;D6R9A6	High mobility group protein B2	HMGB2	2287	Cluster -98	20	14	14	57.4	45	45	24.033	0	323.31	30245000000	11	427	7.45858	7.2899	7.34116	7.23419	7.2833	7.26052	7.4257	7.27042	6.92566	7.93242	8.13143	8.15809
+	2.50271	0.627278	O15347;E9PES6;E7ES08;E7EQU1	O15347;E9PES6;E7ES08;E7EQU1	High mobility group protein B3	HMGB3	1579	Cluster -98	17	17	17	57	57	57	22.98	0	200.22	18128000000	11	301	7.42899	7.18814	7.16569	7.1384	7.12356	7.10609	7.24376	7.19349	7.06896	7.66037	7.77819	7.94948
+	1.96116	2.69124	P05114;A6NL93;A6NEL0;F2Z2W6;F2Z2Y5;H7BXJ5;A0A494C035	P05114;A6NL93;A6NEL0	Non-histone chromosomal protein HMG-14	HMGN1	1943	Cluster -98	6	6	6	47	47	47	10.659	0	289.26	5493100000	4	131	5.9446	6.19618	4.19608	6.05679	6.01364	4.46877	6.25297	4.20157	5.04848	7.71289	7.96	7.90385
	0.799228	-0.227824	Q9H910;A6NGP5;H3BMV3;H3BU16;H3BMT0;H3BTV5;H3BMM8;B4E1P3;H3BS08	Q9H910;A6NGP5;H3BMV3;H3BU16;H3BMT0;H3BTV5	Hematological and neurological expressed 1-like protein	HN1L	4414	Cluster -37	8	8	8	61.6	61.6	61.6	20.063	0	29.993	734010000	13	56	6.09965	6.24274	6.12444	6.04661	6.26453	5.95371	6.98042	6.76882	6.86121	6.41059	6.73522	6.78116
	1.48087	-0.226078	P09651;F8W6I7;Q32P51;F8VTQ5;F8VYN5;F8W646	P09651;F8W6I7;Q32P51;F8VTQ5	Heterogeneous nuclear ribonucleoprotein A1;Heterogeneous nuclear ribonucleoprotein A1, N-terminally processed;Heterogeneous nuclear ribonucleoprotein A1-like 2	HNRNPA1;HNRNPA1L2	1132	Cluster -37	32	29	2	57.8	56.5	3.2	38.746	0	299.52	20663000000	19	522	7.27059	7.2931	7.30937	7.17987	7.17903	7.14417	7.78264	7.65825	7.64169	7.3878	7.57342	7.44314
	0.635228	0.0792778	P22626;A0A087WUI2	P22626;A0A087WUI2	Heterogeneous nuclear ribonucleoproteins A2/B1	HNRNPA2B1	2244	Cluster -37	32	32	31	89.5	89.5	89.5	37.429	0	323.31	22785000000	20	451	6.79743	7.0325	7.1328	6.98489	7.01444	6.99521	7.24687	7.19418	7.26771	7.3697	7.365	7.21189
+	2.08284	0.422114	D6R9P3;D6RD18;D6RBZ0;Q99729	D6R9P3;D6RD18;D6RBZ0;Q99729	Heterogeneous nuclear ribonucleoprotein A/B	HNRNPAB	869	Cluster -98	17	17	17	36.1	36.1	36.1	30.302	0	168.32	9319400000	14	334	6.95785	7.11434	7.02723	7.11428	6.87008	6.96123	7.14001	6.91687	7.05801	7.48514	7.54505	7.35104
+	1.82577	0.372433	Q14103;H0Y8G5;H0YA96;D6RAF8;D6RF44;D6RBQ9;D6RD83	Q14103;H0Y8G5;H0YA96;D6RAF8;D6RF44	Heterogeneous nuclear ribonucleoprotein D0	HNRNPD	3104	Cluster -98	22	22	20	43.7	43.7	43.7	38.434	0	288.42	26179000000	15	567	7.53913	7.57958	7.59425	7.65987	7.41165	7.56004	7.6648	7.55981	7.40647	7.97153	7.96364	7.81322
	0.318529	-0.0328685	P52597;A0A1B0GW42	P52597	Heterogeneous nuclear ribonucleoprotein F;Heterogeneous nuclear ribonucleoprotein F, N-terminally processed	HNRNPF	2625	Cluster -37	20	18	18	63.1	56.6	56.6	45.671	0	323.31	3883900000	23	121	6.1378	6.41167	6.33389	6.36756	6.29631	6.27485	6.66178	6.64922	6.68157	6.55709	6.69945	6.63743
	1.14319	-0.341969	P61978;S4R457;S4R359	P61978	Heterogeneous nuclear ribonucleoprotein K	HNRNPK	2751	Cluster -137	29	29	6	68.5	68.5	18.4	50.976	0	252.17	14687000000	26	289	6.76569	6.82743	6.75329	6.76882	6.78683	6.63794	7.1088	7.03531	7.48396	6.8233	6.88661	6.89225
	0.868389	0.51929	A0A1W2PPS1	A0A1W2PPS1	Heterogeneous nuclear ribonucleoprotein U	HNRNPU	345	Cluster -98	60	2	0	56.3	4.1	0	88.317	0	17.007	1459700000	46	62	4.71776	5.42501	5.36431	6.00479	5.59227	5.78086	6.22603	5.33772	5.59705	6.33704	6.06254	6.31909
+	1.32443	-0.384121	P07900;G3V2J8;Q14568;Q58FG0;Q58FG1	P07900	Heat shock protein HSP 90-alpha	HSP90AA1	1984	Cluster -137	61	43	43	72.8	57.9	57.9	84.659	0	323.31	22981000000	38	627	7.30445	7.13558	7.05881	7.01296	6.95044	7.02657	7.51354	7.26567	7.34396	6.91245	7.21545	6.8429
+	1.70334	-0.315178	P08238;Q58FF7	P08238	Heat shock protein HSP 90-beta	HSP90AB1	1994	Cluster -137	63	63	39	71.8	71.8	48.9	83.263	0	323.31	69366000000	38	1178	7.78552	7.75341	7.60819	7.49674	7.49272	7.52132	7.99711	7.83454	7.92205	7.51101	7.73895	7.55819
+	3.01179	-0.325738	Q58FF8	Q58FF8	Putative heat shock protein HSP 90-beta 2	HSP90AB2P	3336	Cluster -137	12	1	1	24.4	3.9	3.9	44.348	0	61.193	1160400000	23	32	6.13504	6.05565	5.84973	5.76256	5.75314	5.74147	6.21027	6.13232	6.25057	5.85945	5.90065	5.85584
+	1.19778	-0.725236	P14625;Q96GW1;A0A1W2PRR1;H0YIV0;F8W026;F8VPC7;REV__Q8TCB0	P14625	Endoplasmin	HSP90B1	2116	Cluster -137	60	58	52	72.7	70.6	68.1	92.468	0	323.31	28409000000	49	629	6.92481	6.85571	6.73699	6.48031	6.59686	6.56893	7.13783	6.89341	7.59265	6.18971	6.85872	6.39974
+	1.32612	-0.595255	P11021;REV__H3BUZ0;REV__Q9NXD2	P11021	78 kDa glucose-regulated protein	HSPA5	2057	Cluster -137	52	52	51	70.6	70.6	70.6	72.332	0	323.31	28410000000	38	791	6.95138	6.89155	6.9061	6.93585	6.91757	6.95416	7.377	7.2565	7.62733	6.64078	7.18395	6.65033
	1.19635	-0.297205	P11142;E9PKE3;E9PNE6;E9PN89;A8K7Q2;E9PLF4;E9PS65;P54652;E9PI65;E9PM13	P11142;E9PKE3;E9PNE6;E9PN89;A8K7Q2	Heat shock cognate 71 kDa protein	HSPA8	2059	Cluster -137	47	46	27	73.5	73.5	47.5	70.897	0	323.31	34318000000	37	960	7.22704	7.1731	7.14947	7.15357	7.1337	7.16767	7.50367	7.41579	7.45246	6.97304	7.36639	7.14088
+	2.20409	-1.08232	P38646;H0YBG6;A0A3B3ITI4;D6RJI2;H0Y8S0;D6RA73;A0A3B3ITN1	P38646	Stress-70 protein, mitochondrial	HSPA9	2430	Cluster -137	38	38	38	62.9	62.9	62.9	73.68	0	323.31	22246000000	43	234	5.94932	6.01519	5.76617	5.98823	6.00406	5.69968	6.57466	6.54749	7.02653	5.87222	5.40533	5.62418
+	1.30529	-1.11147	P10809;E7ESH4;E7EXB4;C9JL25;C9JL19;C9JCQ4;C9J0S9	P10809	60 kDa heat shock protein, mitochondrial	HSPD1	2056	Cluster -137	46	46	46	79.2	79.2	79.2	61.054	0	323.31	59053000000	35	894	6.83269	6.83869	6.73348	6.94207	6.71083	6.53303	7.46006	7.3673	8.59863	6.79557	6.65286	6.64314
+	2.67091	-1.10529	P61604;B8ZZL8;S4R3N1;B8ZZ54	P61604;B8ZZL8;S4R3N1	10 kDa heat shock protein, mitochondrial	HSPE1;HSPE1-MOB4	2745	Cluster -137	11	11	11	86.3	86.3	86.3	10.932	0	17.539	10082000000	10	84	6.01494	6.26072	6.21061	5.75575	6.40642	5.3073	7.23378	7.09391	7.34846	6.38421	5.91625	6.05983
+	2.62604	-1.39586	O75874;C9J4N6;C9JJE5;C9JLU6	O75874	Isocitrate dehydrogenase [NADP] cytoplasmic	IDH1	1771	Cluster -137	19	18	18	62.1	59.9	59.9	46.659	0	323.31	2038900000	30	57	5.75706	5.51579	4.91267	5.64515	5.03933	5.54043	5.98079	5.86337	6.51999	4.69721	4.7719	4.70748
	0.96861	-0.216933	P78318;A0A1W2PR95	P78318	Immunoglobulin-binding protein 1	IGBP1	2842	Cluster -37	10	10	10	39.2	39.2	39.2	39.221	0	63.025	380450000	23	35	5.62713	5.72318	5.71533	4.65494	5.65666	5.02653	6.30296	6.08472	6.12749	5.82191	5.94123	6.10123
+	2.22537	-0.495107	Q92835;H0Y5Q9;H7C403;R4GMN8	Q92835;H0Y5Q9	Phosphatidylinositol 3,4,5-trisphosphate 5-phosphatase 1	INPP5D	3908	Cluster -137	23	23	22	26.4	26.4	25.6	133.29	0	272.85	3196100000	83	235	6.34256	6.22334	6.03623	6.00475	5.91286	5.95231	6.37703	6.34747	6.63485	5.92411	5.97645	5.97346
+	1.92805	0.791154	Q96CB8;A0A087WXN4;E9PGI3;A0A1B0GX90;C9JDP3;C9J0M6;D6R9Y5;D6R9W3	Q96CB8;A0A087WXN4;E9PGI3	Integrator complex subunit 12	INTS12	3974	Cluster -98	7	7	7	26	26	26	48.807	0	20.153	425110000	26	46	5.74602	5.26635	5.58332	5.09089	5.62891	5.06752	4.94088	5.42518	5.09604	5.75133	5.95165	6.13258
+	1.21326	0.645162	Q9P206	Q9P206	Uncharacterized protein KIAA1522	KIAA1522	4663	Cluster -98	5	5	5	6.7	6.7	6.7	107.09	0.00095511	3.0966	180500000	49	18	4.9988	5.17073	4.82783	4.86073	4.857	4.72662	5.00574	5.01674	4.76179	5.87103	5.74063	5.10809
	0.596899	0.17146	A0MZ66	A0MZ66	Shootin-1	KIAA1598	550	Cluster -37	21	21	21	39.9	39.9	39.9	71.639	0	38.577	911460000	43	104	5.22451	5.64927	5.71971	5.78715	5.87175	5.8136	6.38668	6.07452	6.04076	6.23679	6.31656	6.463
+	1.23439	0.618096	O60870;S4R357	O60870	DNA/RNA-binding protein KIN17	KIN	1702	Cluster -98	11	11	11	34.4	34.4	34.4	45.373	0	53.307	1121900000	30	90	6.10599	5.88509	5.76892	5.30786	5.64387	5.37339	5.73776	5.30417	5.32907	5.74744	6.0773	6.40056
+	2.53255	-0.266782	O00505;H0Y4S9	O00505	Importin subunit alpha-4	KPNA3	1504	Cluster -37	14	14	11	38	38	32.2	57.81	0	268.09	1804700000	20	134	6.42349	6.3593	6.19181	6.08938	6.13421	6.09878	6.83841	6.71383	6.78503	6.50534	6.54973	6.48186
+	2.09123	-0.403061	Q14974;J3KTM9;J3QR48;J3QRG4;J3QKQ5;J3KS06	Q14974;J3KTM9	Importin subunit beta-1	KPNB1	3162	Cluster -137	35	35	35	49.1	49.1	49.1	97.169	0	323.31	8324300000	44	340	6.7115	6.65022	6.45944	6.54487	6.42977	6.34225	6.90467	6.83083	7.02383	6.62429	6.41577	6.51008
	1.11757	0.214603	O00515;E9PDI4;A0A0J9YYF6;A0A0J9YW63;A0A0J9YVY2	O00515;E9PDI4	Ladinin-1	LAD1	1505	Cluster -98	34	34	34	56.3	56.3	56.3	57.13	0	84.716	6411400000	42	453	6.67083	6.72518	6.6633	6.66379	6.50315	6.54489	6.78092	6.70224	6.50241	6.90035	6.92301	6.80602
+	2.29109	-0.338723	P00338;F5GXY2;F5GYU2;F5GXH2;F5H5J4;F5H6W8;F5GZQ4;F5H8H6;F5GXC7;F5GWW2;F5GXU1;P07864;F5H5G7;F5H155;G3XAP5;F5H245	P00338	L-lactate dehydrogenase A chain	LDHA	1885	Cluster -137	32	32	30	78	78	73.8	36.688	0	323.31	28176000000	24	584	7.47598	7.52221	7.41044	7.4461	7.29206	7.36875	7.78246	7.68656	7.69692	7.28103	7.45712	7.4116
	0.297124	0.114235	O95372;Q5QPQ0;Q5QPQ1;Q5QPQ3;Q5QPQ2;Q5QPN5;Q5QPN9	O95372;Q5QPQ0	Acyl-protein thioesterase 2	LYPLA2	1835	Cluster -98	8	8	8	39.4	39.4	39.4	24.737	0	18.165	910350000	13	40	6.15011	6.25744	5.768	6.22686	6.12366	6.31631	6.68348	6.67153	6.27513	6.53431	6.63227	6.80627
	0.409458	-0.105352	P61626;F8VV32;A0A0B4J259	P61626;F8VV32;A0A0B4J259	Lysozyme C;Lysozyme	LYZ	2746	Cluster -137	9	9	9	64.9	64.9	64.9	16.537	0	148.76	1984100000	11	94	6.91825	6.81121	6.67676	6.39349	6.28616	6.3963	7.02999	6.72004	6.80427	6.77563	6.63398	6.82864
	0.649512	0.115297	P46821;D6RA40;D6RA32;Q5K651;Q8IVG5;C9JKF1	P46821	Microtubule-associated protein 1B;MAP1B heavy chain;MAP1 light chain LC1	MAP1B	2509	Cluster -98	75	75	74	40.1	40.1	40.1	270.63	0	323.31	13331000000	115	824	6.44256	6.405	6.24937	6.38484	6.35536	6.29684	6.50538	6.627	6.52307	6.62333	6.57255	6.80546
+	1.87467	-0.29938	P46734;J3QR49;P52564;E9PRZ0;X6RB39;J3QL77;E9PMA8	P46734	Dual specificity mitogen-activated protein kinase kinase 3	MAP2K3	2502	Cluster -137	13	13	13	36.3	36.3	36.3	39.318	0	27.068	880250000	26	82	6.27219	6.21344	6.109	6.05354	5.78	5.98357	6.18583	6.29186	6.40487	5.94515	5.98553	6.05373
+	2.42048	0.42807	E7EVA0;P27816;B5MEG9;H7C4C5;H7C456;H0Y2V1;F8W9U4;A0A0J9YVV8;A0A0J9YW37	E7EVA0;P27816	Microtubule-associated protein;Microtubule-associated protein 4	MAP4	959	Cluster -98	64	64	64	31.1	31.1	31.1	245.44	0	323.31	45982000000	141	1395	6.76348	6.75278	6.71577	6.72357	6.79638	6.69671	6.84112	6.80456	6.76388	7.17566	7.15287	7.36524
+	1.54838	0.669697	Q96T17	Q96T17	MAP7 domain-containing protein 2	MAP7D2	4120	Cluster -98	2	2	2	5.9	5.9	5.9	81.964	0.00028678	7.2458	168810000	46	24	4.92469	4.83334	4.71734	4.66245	4.36169	4.52498	4.94234	4.63299	4.44611	5.33836	5.1088	5.58338
+	1.58938	0.303456	P29966	P29966	Myristoylated alanine-rich C-kinase substrate	MARCKS	2322	Cluster -98	13	13	13	65.1	65.1	65.1	31.554	0	109.8	1287000000	14	136	6.55183	6.43303	6.42501	6.272	5.92159	5.81994	6.52883	6.39125	6.40663	6.62347	6.8852	6.72841
+	2.14139	-0.858525	P40926;G3XAL0	P40926;G3XAL0	Malate dehydrogenase, mitochondrial;Malate dehydrogenase	MDH2	2446	Cluster -137	17	17	17	69.2	69.2	69.2	35.503	0	323.31	6356500000	24	72	5.80575	5.5986	5.91935	6.20219	5.56286	5.45658	6.49613	6.443	6.62443	5.90929	5.35957	5.71912
+	1.66668	1.02231	P51608;A0A087X1U4;I6LM39;A0A087WVW7;A0A1B0GTV0	P51608;A0A087X1U4;I6LM39	Methyl-CpG-binding protein 2	MECP2	2607	Cluster -98	21	21	14	46.9	46.9	30.7	52.44	0	65.278	1594700000	25	159	5.30989	5.06198	5.63117	5.3374	5.73491	5.29765	5.43591	5.76624	4.99132	6.09989	6.50488	6.65562
	0.0225677	0.0192405	Q96RN5;G3V1P5;H7C308	Q96RN5;G3V1P5;H7C308	Mediator of RNA polymerase II transcription subunit 15	MED15	1160	Cluster -37	2	2	2	3.7	3.7	3.7	86.753	0.0005207	4.8334	48845000	22	10	4.63728	4.6818	4.50599	4.51064	4.56687	4.44823	5.53877	5.09802	4.58428	5.08429	4.97516	5.21935
+	2.57465	0.89252	Q14696;H0YLI4	Q14696	LDLR chaperone MESD	MESDC2	3153	Cluster -98	15	15	15	54.7	54.7	54.7	26.076	0	145.48	3119000000	12	208	6.68475	6.60371	6.50364	6.50485	6.65196	6.74899	6.52973	6.21376	6.13672	7.14342	7.30412	7.11022
	1.13989	-0.323192	Q9UBP6;F8VSD9;H0YHX0;H0YIH0	Q9UBP6	tRNA (guanine-N(7)-)-methyltransferase	METTL1	4693	Cluster -137	8	8	8	22.8	22.8	22.8	31.471	0	12.965	259020000	13	59	6.08091	5.74173	5.70784	5.54098	5.32278	5.60411	6.07878	6.28486	5.90273	5.82438	5.61719	5.85523
+	1.43804	0.831949	P46013	P46013	Antigen KI-67	MKI67	2494	Cluster -98	83	83	83	38.4	38.4	38.4	358.69	0	163.02	4721300000	212	475	5.23307	5.10537	4.98921	4.98052	5.37493	5.2352	4.98257	5.30358	4.43511	5.60908	5.91155	5.69648
+	1.76102	-0.301463	Q9H8S9;Q7L9L4;D6RCK3	Q9H8S9;Q7L9L4;D6RCK3	MOB kinase activator 1A;MOB kinase activator 1B	MOB1A;MOB1B	4409	Cluster -137	6	6	6	30.6	30.6	30.6	25.079	0.00028321	6.8952	331750000	10	14	6.08824	5.80091	5.90357	5.60324	5.5271	5.51459	6.15957	6.10006	6.01574	5.70089	5.75394	5.91614
	0.280868	-0.0740873	P49959;F8W7U8;F5GXT0;F5H742;F5H256	P49959;F8W7U8	Double-strand break repair protein MRE11A	MRE11A	2579	Cluster -37	12	12	12	22.9	22.9	22.9	80.592	0	22.746	671260000	39	53	5.2085	5.74147	5.51278	5.51259	5.70366	5.55741	6.35436	6.16125	6.10264	6.13306	6.25981	6.00312
+	1.62991	0.277457	Q9BYD6;H0Y8N7	Q9BYD6;H0Y8N7	39S ribosomal protein L1, mitochondrial	MRPL1	4292	Cluster -98	17	17	17	51.7	51.7	51.7	36.908	0	279.84	6703400000	21	336	6.95204	6.98432	7.03993	6.93102	7.01866	7.03395	7.0114	6.92367	6.81363	7.09524	7.27556	7.21027
+	2.8666	0.559827	Q9NQ50	Q9NQ50	39S ribosomal protein L40, mitochondrial	MRPL40	4489	Cluster -98	8	8	8	48.5	48.5	48.5	24.49	0	54.874	5040600000	12	170	6.71375	6.67315	6.62423	6.62066	6.7214	6.65558	6.80357	6.87137	6.88496	7.29095	7.43178	7.51665
+	3.20872	0.805734	Q96E11;X6RDS5	Q96E11	Ribosome-recycling factor, mitochondrial	MRRF	3993	Cluster -98	13	13	13	51.5	51.5	51.5	29.277	0	148.55	3345900000	17	173	6.19827	6.48386	6.43242	6.3064	6.16158	6.12496	6.10065	6.28468	6.33993	6.97556	7.05365	7.11324
	0.684942	-0.197384	E9PAV3;F8VZJ2;H0YHX9;Q13765;F8W0W4;F8W1N5;F8VNW4;Q9BZK3;F8VZ58	E9PAV3;F8VZJ2;H0YHX9;Q13765;F8W0W4;F8W1N5;F8VNW4	Nascent polypeptide-associated complex subunit alpha, muscle-specific form;Nascent polypeptide-associated complex subunit alpha	NACA	974	Cluster -37	6	6	6	3.5	3.5	3.5	205.42	0	323.31	3035400000	110	58	5.32769	5.24795	5.16026	5.22565	5.03981	4.8614	5.49328	5.40724	5.71506	5.16658	5.36955	5.48729
	1.1024	0.216367	P19338;H7BY16;C9J1H7;C9JWL1;C9JYW2;C9JLB1	P19338;H7BY16	Nucleolin	NCL	2193	Cluster -98	36	36	36	47.9	47.9	47.9	76.613	0	323.31	27244000000	46	725	6.65881	6.7821	6.71463	6.72305	6.64994	6.67112	7.12388	6.9413	7.13427	7.22799	7.41759	7.20298
+	3.68392	0.702489	O43181;H0Y9M8	O43181	NADH dehydrogenase [ubiquinone] iron-sulfur protein 4, mitochondrial	NDUFS4	1602	Cluster -98	7	7	7	36.6	36.6	36.6	20.108	0	28.504	2768700000	11	134	6.59507	6.62795	6.76766	6.5792	6.66648	6.69802	6.47878	6.53862	6.41417	7.11378	7.25433	7.17094
+	1.45458	0.578254	P18615;A2ABK4;A0A0A0MT02;A0A0A0MSN9;A0A0G2JI50;E9PD43	P18615;A2ABK4;A0A0A0MT02;A0A0A0MSN9;A0A0G2JI50;E9PD43	Negative elongation factor E	NELFE	2184	Cluster -98	10	10	10	33.7	33.7	33.7	43.239	0	68.673	994510000	20	88	5.75881	5.94016	5.92773	5.39198	5.70912	5.33508	6.09878	6.22435	5.65996	6.4342	6.63371	6.64995
+	1.74562	-0.307299	Q96D46;C9JA08;C9J0B9;C9IZW9;C9K0C2;C9IY70	Q96D46;C9JA08	60S ribosomal export protein NMD3	NMD3	736	Cluster -137	19	19	19	43.7	43.7	43.7	57.603	0	70.775	3189000000	28	182	6.75982	6.72796	6.6598	6.61093	6.49268	6.51002	6.89621	6.81305	6.91786	6.60755	6.42765	6.67001
+	3.02334	-1.2693	Q32Q12;P22392;J3KPD9;F6XY72	Q32Q12;P22392;J3KPD9	Nucleoside diphosphate kinase;Nucleoside diphosphate kinase B	NME1-NME2;NME2	3298	Cluster -137	15	15	2	67.8	67.8	8.6	32.642	0	23.972	3519100000	23	66	6.02065	5.40601	5.41182	4.80789	5.70647	5.06502	6.93836	6.86999	6.69323	5.36027	5.53987	5.79355
+	2.91224	0.732012	A0A0A0MRM9;Q14978;S4R349;S4R402;S4R3C2	A0A0A0MRM9;Q14978	Nucleolar and coiled-body phosphoprotein 1	NOLC1	155	Cluster -98	21	21	16	27	27	23.3	74.543	0	134.58	2500800000	43	108	5.82697	5.70916	5.84178	5.8816	5.37313	5.42623	5.58831	5.62413	5.79664	6.40627	6.50749	6.29135
+	2.30798	-0.578155	P55786;E9PLK3;A6NEC2;H0YDG0;E9PP11;H0YCQ5;E9PJ74;E9PRQ5;E9PJY4;E9PPD4	P55786;E9PLK3	Puromycin-sensitive aminopeptidase	NPEPPS	1016	Cluster -137	29	29	29	37.6	37.6	37.6	103.28	0	122.21	2570100000	57	137	6.17243	6.31731	6.11836	5.97984	5.76261	5.72722	6.35257	6.33175	6.34106	5.76301	5.58615	5.94175
+	2.2937	0.383964	P06748;E5RI98;E5RGW4	P06748	Nucleophosmin	NPM1	1970	Cluster -98	25	25	25	76.5	76.5	76.5	32.575	0	323.31	34721000000	17	495	7.41494	7.40861	7.38131	7.47147	7.34988	7.13773	7.62424	7.55955	7.60014	7.91117	8.11116	7.91349
	1.37466	-0.151206	P15559;B4DLR8;H3BNV2;H3BRK3	P15559;B4DLR8;H3BNV2;H3BRK3	NAD(P)H dehydrogenase [quinone] 1	NQO1	646	Cluster -137	19	19	19	38.3	38.3	38.3	30.867	0	323.31	70234000000	13	582	8.29166	8.26233	8.21701	8.25183	8.19022	8.19648	8.45356	8.32601	8.37769	8.16803	8.24598	8.28963
+	2.23254	-0.277048	Q9Y266;A0A0A0MSU9;A0A0A0MSS4	Q9Y266	Nuclear migration protein nudC	NUDC	4860	Cluster -137	20	20	20	52.3	52.3	52.3	38.242	0	67.272	3057000000	23	147	6.55211	6.74889	6.53695	6.5613	6.60827	6.37389	7.08235	6.96571	7.00552	6.66628	6.7965	6.75967
+	1.93153	-0.946105	P07237;H7BZ94;H0Y3Z3;I3L398;I3L312;I3NI03;I3L3U6;I3L4M2;I3L3P5;I3L0S0;I3L514;I3L1Y5	P07237;H7BZ94;H0Y3Z3	Protein disulfide-isomerase	P4HB	1973	Cluster -137	30	30	30	66.5	66.5	66.5	57.116	0	323.31	9866400000	39	185	5.91649	5.93035	5.83994	6.26202	5.82191	5.28738	6.48844	6.54789	7.14999	5.86273	5.73485	5.75042
	0.604548	-0.125438	Q13177;H7C1X3;O75914;A0A087X294;B1AKS5;Q13153;E9PM17;B3KNX7;H0YCG5	Q13177	Serine/threonine-protein kinase PAK 2;PAK-2p27;PAK-2p34	PAK2	3032	Cluster -37	21	21	21	55.3	55.3	55.3	58.042	0	187.13	2501300000	28	202	6.20986	6.42818	6.41974	6.28715	6.49069	6.22063	7.03129	6.87208	6.84162	6.67672	6.76848	6.92347
+	2.60745	-0.745698	Q15365	Q15365	Poly(rC)-binding protein 1	PCBP1	3200	Cluster -137	17	17	13	75.3	75.3	63.5	37.497	0	323.31	4591600000	21	144	6.45212	6.61188	6.43713	6.2777	6.38744	6.26734	6.76465	6.73265	7.00826	5.96213	6.19053	6.11581
+	1.40101	-0.534775	Q15366	Q15366	Poly(rC)-binding protein 2	PCBP2	3201	Cluster -137	17	13	0	71.2	62.7	0	38.58	0	230.74	2217300000	20	69	6.06307	5.96838	6.02338	5.97532	5.94436	5.94161	6.25491	6.38144	6.75696	5.81852	5.85286	6.1176
+	2.91676	0.579171	Q13442;F8WBW6	Q13442	28 kDa heat- and acid-stable phosphoprotein	PDAP1	3059	Cluster -98	13	13	13	48.6	48.6	48.6	20.63	0	89.726	6502100000	10	204	6.63991	6.69439	6.60689	6.64695	6.60163	6.53392	7.10322	6.99373	7.21096	7.6164	7.7146	7.71442
+	1.86273	-1.2988	P30101	P30101	Protein disulfide-isomerase A3	PDIA3	2336	Cluster -137	32	31	24	69.5	66.5	57.2	56.782	0	323.31	10612000000	34	135	4.90496	5.15039	4.85244	5.38612	5.64961	5.36194	6.29555	6.42522	7.01816	4.97437	5.69539	5.17278
	1.41397	-0.293923	Q96HC4;H0Y8Y3;A0A0D9SFR4;H0YBI4;A0A0A0MSP3;H0Y929	Q96HC4;H0Y8Y3	PDZ and LIM domain protein 5	PDLIM5	4027	Cluster -137	18	18	18	37.9	37.9	37.9	63.944	0	60.606	996610000	35	112	6.01132	6.14746	6.10673	6.02788	6.02444	5.8502	6.64985	6.44085	6.40461	6.09618	6.21635	6.30101
+	2.76547	-1.86528	P07737;K7EJ44;I3L3D5	P07737;K7EJ44	Profilin-1	PFN1	1980	Cluster -137	11	11	7	92.1	92.1	53.6	15.054	0	264.71	4635300000	9	89	5.78936	5.6518	6.01724	6.43295	6.07008	6.06111	7.32625	7.25157	7.84742	5.93888	5.46586	5.42465
+	1.37149	-0.579753	P00558;P07205	P00558	Phosphoglycerate kinase 1	PGK1	1899	Cluster -137	23	23	23	62.6	62.6	62.6	44.614	0	323.31	14384000000	32	234	6.1482	6.1261	6.33096	6.44574	6.42307	6.28276	6.78613	6.66086	7.2055	6.4322	6.39307	6.08796
	1.00428	-0.100957	P36871;A0A3B3ITK7	P36871;A0A3B3ITK7	Phosphoglucomutase-1	PGM1	2414	Cluster -137	33	33	33	59.6	59.6	59.6	61.448	0	202.94	4376200000	38	374	6.53964	6.61435	6.55358	6.47044	6.39836	6.47952	6.67817	6.53175	6.59976	6.52161	6.52459	6.46061
+	1.66655	-1.51187	P35232;C9JW96;C9JZ20;E7ESE2;E9PCW0;D6RBK0	P35232;C9JW96;C9JZ20;E7ESE2;E9PCW0	Prohibitin	PHB	2387	Cluster -137	18	18	18	79	79	79	29.804	0	323.31	8488600000	19	75	5.7889	4.45425	5.49189	5.62639	5.71705	5.52372	5.96918	5.97884	6.97646	4.88889	5.16236	4.33764
+	1.99002	-1.3216	O43175;A0A286YF22;A0A2C9F2M7;A0A286YFL2;A0A286YFA2;A0A286YFM8;A0A286YER3;A0A286YFC8;A0A286YFB2;A0A286YF78;A0A286YF34;A0A286YFF3;A0A286YFE1;A0A286YFK5	O43175;A0A286YF22;A0A2C9F2M7;A0A286YFL2;A0A286YFA2;A0A286YFM8	D-3-phosphoglycerate dehydrogenase	PHGDH	360	Cluster -137	22	22	22	52	52	52	56.65	0	174.84	2074700000	27	91	5.08689	4.95576	4.43421	5.57582	5.38148	5.66653	6.59347	6.47561	7.1889	5.72386	5.08468	5.48466
+	2.71249	0.671516	Q9Y237;H0Y4T6;J3KMW3;H0Y610;H0Y8P6;A0A494C021	Q9Y237	Peptidyl-prolyl cis-trans isomerase NIMA-interacting 4	PIN4	4855	Cluster -98	9	9	9	43.5	43.5	43.5	13.81	0	64.51	6899800000	9	175	7.06517	6.88148	6.98095	6.86167	6.84957	6.67245	7.12245	6.9952	6.87088	7.56618	7.67039	7.76649
+	1.58347	-0.458927	P14618;B4DNK4;H3BTN5;H3BR70;H3BQ34;H3BUW1;H3BTJ2;H3BT25;H3BU13;H3BN34;H3BQZ3;P30613	P14618;B4DNK4;H3BTN5;H3BR70	Pyruvate kinase PKM;Pyruvate kinase	PKM	2115	Cluster -137	52	52	52	84.6	84.6	84.6	57.936	0	323.31	45305000000	38	953	7.248	7.28679	7.2306	7.33118	7.25549	7.38108	7.47864	7.48834	7.87049	7.16161	7.20558	7.09349
+	2.20752	-0.507181	P16435;H0Y4R2;E7EMD0;E7EWU0;C9JU80	P16435;H0Y4R2;E7EMD0	NADPH--cytochrome P450 reductase	POR	2149	Cluster -137	43	43	43	67.7	67.7	67.7	76.689	0	323.31	6638400000	39	340	6.83248	6.8814	6.68878	6.52612	6.40439	6.15278	7.06292	6.85959	6.83894	6.54095	6.33482	6.36414
+	1.46209	-2.01467	P62937;F8WE65;C9J5S7;F5H284;Q9Y536;P0DN26;A0A0H2UH34;A0A0B4J2A2;A0A075B767;A0A075B759;P0DN37;E5RIZ5	P62937;F8WE65;C9J5S7	Peptidyl-prolyl cis-trans isomerase A;Peptidyl-prolyl cis-trans isomerase A, N-terminally processed;Peptidyl-prolyl cis-trans isomerase	PPIA	2807	Cluster -137	12	12	12	72.7	72.7	72.7	18.012	0	294.69	14867000000	14	140	4.47449	5.37586	5.53888	6.50142	6.2921	5.49668	7.29394	7.33367	7.78622	6.0484	6.10387	4.21755
	1.42002	-0.275279	Q9Y570	Q9Y570	Protein phosphatase methylesterase 1	PPME1	4941	Cluster -137	9	9	9	29.5	29.5	29.5	42.315	0	48.194	456910000	21	37	6.05618	5.71848	5.69455	5.78701	5.19932	5.09677	6.09795	6.17794	5.94242	5.88459	5.6876	5.82029
	0.0130252	0.00673707	P41236;E7EMN6;E7EUI7;Q6NXS1	P41236;E7EMN6;E7EUI7;Q6NXS1	Protein phosphatase inhibitor 2;Protein phosphatase inhibitor 2-like protein 3	PPP1R2;PPP1R2P3	925	Cluster -37	8	8	8	36.1	36.1	36.1	23.015	0	18.672	392410000	8	39	6.07463	6.17	6.0849	5.99776	5.93243	5.72223	6.74894	6.60526	6.19769	6.4354	6.57229	6.56442
+	1.41747	-0.758145	P30153;B3KQV6;C9J9C1;E9PH38;M0QXG4;M0R0K6;E9PPI5;E9PNM7;E9PHZ6	P30153;B3KQV6	Serine/threonine-protein phosphatase 2A 65 kDa regulatory subunit A alpha isoform	PPP2R1A	2337	Cluster -137	20	20	16	49.9	49.9	39.7	65.308	0	310.19	1459300000	39	60	5.13603	5.336	4.84667	5.28378	5.5131	5.45026	5.75746	5.84141	6.1411	5.33317	4.71744	5.41494
+	2.85703	-0.770088	Q06830;A0A0A0MSI0;A0A0A0MRQ5	Q06830;A0A0A0MSI0;A0A0A0MRQ5	Peroxiredoxin-1	PRDX1	2958	Cluster -137	20	20	16	75.4	75.4	75.4	22.11	0	198.02	15680000000	15	297	7.09802	7.06826	7.00299	7.04976	6.954	6.913	7.49687	7.36873	7.59685	6.58622	6.83336	6.73262
+	1.98827	-1.67741	P32119;A6NIW5	P32119	Peroxiredoxin-2	PRDX2	2365	Cluster -137	15	14	14	67.2	67.2	67.2	21.892	0	132.54	2311000000	14	36	6.00017	5.54717	5.92379	5.79498	5.6476	5.29861	6.70969	6.68731	6.78556	5.32568	5.49958	4.32507
+	2.34094	-0.741665	P30041	P30041	Peroxiredoxin-6	PRDX6	2326	Cluster -137	20	20	20	79.9	79.9	79.9	25.035	0	60.141	4269800000	16	119	6.34361	6.11843	6.06989	6.13101	6.22404	6.04438	6.73422	6.69242	7.05123	5.97273	6.18732	6.09283
+	1.70678	-0.622789	P60891;B1ALA9;A0A2R8Y7H4;B7ZB02;P21108;A0A0B4J207;B1ALA7;H7C540;Q15244	P60891;B1ALA9;A0A2R8Y7H4;B7ZB02	Ribose-phosphate pyrophosphokinase 1	PRPS1	620	Cluster -137	11	11	5	50.6	50.6	24.2	34.834	0	141.62	547620000	19	37	5.76646	5.74814	5.53228	5.55445	5.38855	5.51607	5.92783	5.72265	6.0026	5.14971	5.5446	5.0904
+	1.83906	0.654083	P48634	P48634	Protein PRRC2A	PRRC2A	2528	Cluster -98	14	14	14	10.4	10.4	10.4	228.86	0	16.611	655330000	125	22	4.89026	4.94069	4.73729	4.88756	4.70826	4.74663	4.39016	4.87506	4.49348	5.2736	5.31936	5.12798
+	3.92187	1.05961	O75475	O75475	PC4 and SFRS1-interacting protein	PSIP1	1739	Cluster -98	17	17	17	36.8	36.8	36.8	60.103	0	194.24	1781900000	35	120	5.18213	4.79553	5.42361	5.46067	5.50065	5.44503	5.17237	5.19634	5.33784	6.19907	6.32428	6.36203
+	3.43535	-0.649481	P35998;C9JLS9	P35998	26S protease regulatory subunit 7	PSMC2	2407	Cluster -137	13	13	13	40	40	40	48.633	0	250.73	419000000	32	28	4.90541	4.89858	4.69752	4.85144	5.39705	5.1312	5.59057	5.52207	5.5447	4.84259	4.85435	5.01195
+	1.82174	-0.354557	O00231;J3QRY4;J3QS13	O00231	26S proteasome non-ATPase regulatory subunit 11	PSMD11	1476	Cluster -137	19	19	19	51.9	51.9	51.9	47.463	0	175.45	1932200000	32	105	6.12379	5.81268	5.99659	5.71781	5.85786	5.82993	6.39623	6.17664	6.31243	5.84643	6.04852	5.92669
	1.84024	-0.172935	O43242;H0YGV8;F5H8K4	O43242	26S proteasome non-ATPase regulatory subunit 3	PSMD3	1604	Cluster -137	33	33	33	56	56	56	60.977	0	323.31	21786000000	39	543	7.40393	7.38267	7.26083	7.17834	7.2399	7.22647	7.42977	7.34793	7.3647	7.1474	7.21283	7.26338
+	1.66614	-0.379081	Q9UL46;A0A087X1Z3;H0YM70	Q9UL46;A0A087X1Z3;H0YM70	Proteasome activator complex subunit 2	PSME2	125	Cluster -137	8	8	8	42.7	42.7	42.7	27.401	0	146.76	652380000	18	34	5.60457	5.61259	5.40483	5.47229	5.28001	5.42487	5.92201	5.83401	5.59524	5.40288	5.34571	5.46543
+	3.8442	-0.775603	P18031;B4DSN5;REV__J3QSB5;REV__Q9Y3U8;REV__Q8IX04	P18031;B4DSN5	Tyrosine-protein phosphatase non-receptor type 1;Tyrosine-protein phosphatase non-receptor type	PTPN1	2177	Cluster -137	15	15	15	37.2	37.2	37.2	49.966	0	120.83	562520000	32	43	6.02918	5.5972	4.95989	5.08906	5.18281	3.86257	5.96866	5.86714	5.78471	5.09826	5.07602	5.11942
+	2.71226	-0.338491	P06737;E9PK47	P06737;E9PK47	Glycogen phosphorylase, liver form;Alpha-1,4 glucan phosphorylase	PYGL	1967	Cluster -137	49	41	41	58.8	50.6	50.6	97.147	0	323.31	7756300000	55	590	6.76127	6.80098	6.71819	6.6305	6.51238	6.6312	7.01862	6.929	6.88912	6.64295	6.62394	6.55438
+	2.70355	-0.608989	P47897;A0A1B0GVU9;B4DDN1;A0A0U1RQT0;C9J165;H7C0R3;A0A0U1RR66;A0A0U1RQX5;A0A0U1RQM8;A0A0U1RRI9;A0A0U1RQE9;A0A0U1RQU2;A0A0U1RRC8;A0A1B0GTT3;A0A0U1RQL2;A0A0U1RQQ5;A0A0U1RQX9;F2Z2V6;A0A0U1RQJ6;A0A0U1RRJ7;A0A0U1RR79;A0A0U1RQC3	P47897;A0A1B0GVU9;B4DDN1	Glutamine--tRNA ligase	QARS	2518	Cluster -137	29	28	28	51	49.9	49.9	87.798	0	306.35	1559800000	50	105	6.12123	5.89807	5.70542	5.97206	5.41169	5.44773	6.20167	6.2257	6.14351	5.55416	5.73331	5.45644
+	1.64854	-0.841585	P20340;F5H3K7;C9JU14;J3KR73;Q14964;C9JB90;C9J0I2;F5GX61	P20340	Ras-related protein Rab-6A	RAB6A	2208	Cluster -137	9	9	3	37.5	37.5	16.8	23.593	0	59.484	1749300000	17	57	5.85219	5.75796	5.64923	5.56864	5.616	5.65648	5.70674	6.22459	6.40531	5.06696	5.37871	5.36622
	1.42239	-0.285799	P63000;P60763;P15153;J3KSC4;J3QLK0;B1AH77;B1AH78;B1AH80	P63000;P60763	Ras-related C3 botulinum toxin substrate 1;Ras-related C3 botulinum toxin substrate 3	RAC1;RAC3	2812	Cluster -137	16	16	15	56.2	56.2	50.5	21.45	0	302.87	32266000000	10	498	8.17316	8.11896	7.84007	7.83052	7.81605	7.75263	8.25823	8.16376	8.19067	7.75169	7.94682	8.05675
+	1.39668	0.5754	Q7Z6E9;A0A2R8Y880;H3BSK8;H3BUN0;I3L3Y2;A0A087WY32	Q7Z6E9;A0A2R8Y880	E3 ubiquitin-protein ligase RBBP6	RBBP6	3587	Cluster -98	35	35	35	22.9	22.9	22.9	201.56	0	100.43	4744700000	101	351	5.81739	5.74853	5.77646	5.68003	5.7048	5.66225	5.86096	5.81841	5.35528	6.09615	6.21651	6.4482
	0.119221	0.0598963	Q96I25;Q5W011;Q5W010;H0Y6J6;Q5W012	Q96I25;Q5W011;Q5W010;H0Y6J6;Q5W012	Splicing factor 45	RBM17	4038	Cluster -37	9	9	9	24.2	24.2	24.2	44.961	0	13.845	333080000	25	15	5.09283	5.21365	5.19962	4.40612	4.88688	5.04681	5.81661	5.70924	5.2565	5.5392	5.75925	5.66358
	1.38888	0.171803	Q9P2N5;U3KPZ7	Q9P2N5;U3KPZ7	RNA-binding protein 27	RBM27	4675	Cluster -98	14	13	13	17.3	16.1	16.1	118.72	0	30.384	738300000	47	54	5.64713	5.69473	5.66508	5.5849	5.51946	5.66299	5.74327	5.64915	5.72833	5.82396	5.97808	5.83413
	0.836602	0.475543	Q96EV2;H0Y3K4;H7C0H2;H7BXM6;A8MTF7	Q96EV2;H0Y3K4	RNA-binding protein 33	RBM33	4005	Cluster -98	4	4	4	4.9	4.9	4.9	129.98	0.00052274	4.9885	202920000	48	25	4.28713	4.30878	4.3234	4.43925	4.24549	4.24865	4.68359	4.56895	5.08257	5.0242	5.67919	5.05835
+	1.77699	-0.307087	P40937;F5H5S0;C9JH72;F5H304;E9PEP3;F5H0U6	P40937	Replication factor C subunit 5	RFC5	2447	Cluster -137	10	10	10	37.9	37.9	37.9	38.496	0	75.904	357540000	29	13	4.71069	4.88128	4.7047	4.69396	4.71096	4.62413	4.99853	4.82946	5.03024	4.69614	4.6875	4.55332
	0.997241	-0.247719	Q15382;C9J931;C9J469	Q15382;C9J931	GTP-binding protein Rheb	RHEB	735	Cluster -137	9	9	9	32.6	32.6	32.6	20.497	0	80.417	1530900000	12	90	6.65168	6.60366	6.46941	6.39328	6.33236	6.31152	6.8676	6.58564	6.74474	6.40946	6.39436	6.651
	0.445789	0.0950556	Q9H6T3	Q9H6T3	RNA polymerase II-associated protein 3	RPAP3	4395	Cluster -98	9	9	9	14.7	14.7	14.7	75.718	0	10.295	311410000	42	42	5.18339	5.10578	5.39116	5.55634	5.14098	4.94878	5.72516	5.56814	5.60045	5.8203	5.78748	5.57114
+	1.40043	0.650956	F8W7C6	F8W7C6		RPL10	1135	Cluster -98	22	3	1	81	18.4	11	18.565	0	48.645	13306000000	10	31	7.11136	7.01444	6.79521	6.80411	6.97321	6.97783	7.00204	6.69148	7.41746	7.59611	7.69098	7.77675
+	1.76648	0.334767	P35268;K7ERI7;K7EMH1;K7ELC4;K7EP65;K7EKS7;K7EJT5	P35268;K7ERI7;K7EMH1;K7ELC4	60S ribosomal protein L22	RPL22	2393	Cluster -98	15	15	13	75.8	75.8	75	14.787	0	323.31	47258000000	6	414	8.35987	8.18347	8.19131	8.12888	8.19932	8.17023	8.2492	8.11083	8.04218	8.39042	8.43025	8.58583
+	1.87527	-0.28085	P05388;F8VWS0;F8VW21;F8VU65;F8VZS0;F8VPE8;Q8NHW5;G3V210;F8VQY6;F8VRK7;F8VS58;F8VWV4;F8W1K8	P05388;F8VWS0;F8VW21;F8VU65;F8VZS0;F8VPE8;Q8NHW5;G3V210;F8VQY6;F8VRK7;F8VS58	60S acidic ribosomal protein P0;60S acidic ribosomal protein P0-like	RPLP0;RPLP0P6	1954	Cluster -137	21	21	21	69.1	69.1	69.1	34.273	0	323.31	15991000000	18	349	7.20265	7.17696	7.02584	7.08895	7.05729	7.1396	7.32158	7.25205	7.28834	6.90344	7.12146	6.99451
+	2.44601	0.39099	P39019;A0A075B6E2;M0R2L9;M0QYF7;M0R140	P39019;A0A075B6E2	40S ribosomal protein S19	RPS19	2432	Cluster -98	28	28	28	87.6	87.6	87.6	16.06	0	276.83	86790000000	12	689	8.16331	8.08696	8.04708	8.00087	8.10147	8.08106	7.99771	7.98981	7.97354	8.30647	8.32323	8.50433
+	2.15495	-0.609922	P08865;C9J9K3;A0A0C4DG17	P08865;C9J9K3;A0A0C4DG17	40S ribosomal protein SA	RPSA	217	Cluster -137	14	14	5	46.8	46.8	17.3	32.854	0	201.19	4027400000	15	100	6.57587	6.42434	6.17869	6.22753	6.05717	5.90675	6.49925	6.51493	6.66713	5.99216	6.11153	5.74785
+	1.38487	0.395713	Q9P2E9;A0A087WVV2;F8W7S5;A0A087WU26;V9GY78;A2A2S5	Q9P2E9;A0A087WVV2;F8W7S5	Ribosome-binding protein 1	RRBP1	4673	Cluster -98	81	81	80	47.2	47.2	47.2	152.45	0	323.31	69407000000	107	1644	7.06074	7.08668	6.9855	7.08568	7.11123	7.09646	7.12992	7.21315	7.00992	7.59588	7.27775	7.66649
+	1.55725	0.354434	P23297;Q5T7Y6	P23297;Q5T7Y6	Protein S100-A1;Protein S100	S100A1	2251	Cluster -98	1	1	1	16	16	16	10.546	0	73.475	367040000	3	33	6.67202	6.63878	6.73885	6.53755	6.39201	6.38387	6.55506	6.37738	6.54432	6.70699	6.82502	7.00805
+	2.58646	-0.754232	P26447	P26447	Protein S100-A4	S100A4	2285	Cluster -137	5	5	5	40.6	40.6	40.6	11.728	0	9.5646	1060700000	6	42	6.71672	6.67055	6.45728	6.5311	6.76954	6.41526	7.11136	6.86923	7.06741	6.21077	6.42692	6.14761
+	2.79218	0.871726	P82979;H0YHG0;F8VZQ9;F8VS12	P82979;H0YHG0;F8VZQ9	SAP domain-containing ribonucleoprotein	SARNP	2871	Cluster -98	19	19	19	69.5	69.5	69.5	23.671	0	225.39	7268700000	15	296	6.70366	6.43995	6.40804	6.56733	6.59775	6.52514	6.49792	6.46391	6.81448	7.43835	7.43565	7.51749
+	1.74179	0.860476	Q99590;F8VXG7;A0A0A0MTP7;A0A087WTB7	Q99590;F8VXG7	Protein SCAF11	SCAF11	1118	Cluster -98	16	16	16	14.5	14.5	14.5	164.65	0	53.891	345160000	75	58	4.69328	4.54765	4.59071	3.99872	4.27704	4.57467	4.34838	4.74978	4.35843	5.45779	5.58539	4.99484
+	2.50235	-0.84667	Q15436;F5H365;G3V4V1;G3V1W4;G3V3G5;G3V2R6;G3V5X8;G3V4Q2;G3V5K1	Q15436;F5H365	Protein transport protein Sec23A	SEC23A	1076	Cluster -137	21	21	19	39.6	39.6	36.5	86.16	0	71.487	859970000	39	63	5.97451	5.85578	5.69158	5.69728	5.11591	5.13969	6.01225	5.81529	6.08615	5.1337	5.30333	4.93664
	0.0157659	-0.0167977	O95486	O95486	Protein transport protein Sec24A	SEC24A	1843	Cluster -37	11	11	11	12.4	12.4	12.4	119.75	0	15.769	148270000	40	15	4.50142	4.53862	4.49872	4.46312	4.63182	4.87759	4.24119	5.03563	5.21471	4.4523	5.08282	4.90602
	0.50921	0.0935904	P60468;S4R3B5	P60468	Protein transport protein Sec61 subunit beta	SEC61B	2709	Cluster -98	7	7	7	45.8	45.8	45.8	9.9743	0	168.56	8010300000	6	168	7.65268	7.65965	7.47082	7.46602	7.59467	7.52394	7.85914	7.68679	7.60055	7.76981	7.79795	7.85948
+	1.77108	-0.602425	Q15019;B5MCX3;C9J2Q4;C9JB25;H7C2Y0;C9J938;C9IY94;H7C310;C9IZU3;C9JQJ4;C9JZI2;B5MD47;F8WB65;C9JFT1;A0A1B0GXJ2;C9JT15;C9JSE7;H7C1T1	Q15019;B5MCX3;C9J2Q4;C9JB25;H7C2Y0;C9J938	Septin-2	SEPT2	3173	Cluster -137	18	17	17	59.6	55.1	55.1	41.487	0	275.64	1097400000	22	58	6.00449	5.98354	5.76942	5.99079	5.72158	5.55286	6.1012	6.3386	6.40875	5.65794	5.90078	5.48254
	0.62861	0.132874	Q8NC51	Q8NC51	Plasminogen activator inhibitor 1 RNA-binding protein	SERBP1	3753	Cluster -98	26	26	26	61	61	61	44.965	0	323.31	7291600000	21	287	6.54877	6.66309	6.62996	6.64029	6.43586	6.44832	6.91274	6.70332	6.79343	6.9134	7.07287	6.82185
	1.42895	0.190797	O15427;J3QQV2;J3QSC3;J3KTI8;J3KTM6;J3KT83;J3QRA0;J3QQS9;J3QRP8;J3QLE3;J3QRU2	O15427	Monocarboxylate transporter 4	SLC16A3	1585	Cluster -98	9	9	9	22.8	22.8	22.8	49.469	0	54.421	6487100000	18	103	7.0447	7.04933	6.91745	6.95371	6.98204	6.91806	7.05633	6.89843	6.9148	7.10113	7.12103	7.21979
	0.368167	-0.153016	O00193;E9PM92;E9PQA1;E9PRZ9	O00193;E9PM92;E9PQA1;E9PRZ9	Small acidic protein	SMAP;C11orf58	1022	Cluster -37	6	6	6	29.5	29.5	29.5	20.332	0	323.31	311990000	8	29	5.6254	5.63272	4.2669	5.62235	5.66388	4.20069	6.61019	6.18526	6.59968	6.47138	6.34571	6.11899
+	2.25982	-0.287467	Q7Z3B0	Q7Z3B0	Small integral membrane protein 15	SMIM15	3568	Cluster -137	1	1	1	16.2	16.2	16.2	8.6252	0.00093132	2.7341	916380000	3	33	7.19496	7.10092	7.04348	6.92389	6.96654	6.93807	7.21683	7.17926	7.26778	6.90844	6.86982	7.02321
+	2.02163	0.769742	O75940	O75940	Survival of motor neuron-related-splicing factor 30	SMNDC1	1781	Cluster -98	7	7	7	42.4	42.4	42.4	26.711	0	125.7	1326000000	13	109	6.03699	6.24898	6.24534	6.18167	6.21911	6.15284	6.27804	6.20025	5.76093	6.83456	6.91671	6.79718
	1.82812	-0.201524	P61011;G3V4F7;G3V480;G3V346;A0A0D9SFN7;G3V3L9	P61011;G3V4F7	Signal recognition particle 54 kDa protein	SRP54	2722	Cluster -137	28	28	28	57.3	57.3	57.3	55.704	0	323.31	6327200000	36	447	6.70616	6.7965	6.82949	6.75728	6.63526	6.77714	7.05649	6.96553	6.93499	6.84894	6.7415	6.762
	1.27612	-0.170766	Q9UHB9;K7EN53;K7EQC2	Q9UHB9	Signal recognition particle subunit SRP68	SRP68	4735	Cluster -137	38	38	38	63.3	63.3	63.3	70.729	0	323.31	12333000000	42	565	7.12163	7.14616	7.00557	6.99019	6.97519	6.93655	7.24697	7.14022	7.11988	6.96579	6.93469	7.0943
+	1.45346	0.450096	Q8IYB3;A9Z1X7;E9PCT1;M0R088;M0R1E7;M0QXG5	Q8IYB3;A9Z1X7;E9PCT1;M0R088	Serine/arginine repetitive matrix protein 1	SRRM1	609	Cluster -98	13	13	13	14.4	14.4	14.4	102.33	0	181.56	3118100000	51	224	6.07026	6.14879	6.12303	6.17811	6.20477	6.24613	6.16938	6.22391	5.94624	6.62014	6.33995	6.72973
+	2.12992	0.341609	Q9UQ35;I3L4D8;I3L182;I3L1I8;A0A087X1W1;I3L1C0;I3L0N7;I3L4U6	Q9UQ35	Serine/arginine repetitive matrix protein 2	SRRM2	4844	Cluster -98	33	33	33	17.8	17.8	17.8	299.61	0	277.66	2950400000	160	168	5.48088	5.59948	5.59745	5.34349	5.14829	5.44185	5.35593	5.43792	5.39252	5.65057	5.86171	5.69893
	1.45495	0.130366	P43307;A0A3B3IRT8;C9J3L8;C9J5W0;E9PAL7;C9IZQ1;C9JBX5	P43307;A0A3B3IRT8;C9J3L8;C9J5W0;E9PAL7;C9IZQ1	Translocon-associated protein subunit alpha	SSR1	433	Cluster -98	5	5	5	29	29	29	32.235	0	48.388	2613700000	11	68	6.57732	6.32226	6.41318	6.38412	6.4176	6.18957	6.55519	6.54025	6.59088	6.65568	6.77005	6.65169
	1.53446	-0.151276	Q9UNL2;C9JA28;C9J365	Q9UNL2;C9JA28;C9J365	Translocon-associated protein subunit gamma	SSR3	737	Cluster -137	4	4	4	15.7	15.7	15.7	21.08	0	205.81	3992800000	6	104	7.44202	7.40178	7.30773	7.2306	7.22518	7.17915	7.46461	7.38963	7.51314	7.27045	7.2833	7.3598
+	1.25968	-1.04124	P50502;Q3KNR6;H7C3I1;F6VDH7;Q8NFI4;Q8IZP2	P50502;Q3KNR6;H7C3I1;F6VDH7;Q8NFI4;Q8IZP2	Hsc70-interacting protein;Putative protein FAM10A5;Putative protein FAM10A4	ST13;ST13P5;ST13P4	2588	Cluster -137	10	10	10	33.1	33.1	33.1	41.331	0	151.09	1075800000	16	26	5.23464	4.47436	5.24224	5.43428	5.15534	4.38619	5.99151	5.78437	6.14628	5.09677	5.48197	4.21969
	0.220609	0.0479515	P40763;G8JLH9;K7EP08	P40763;G8JLH9	Signal transducer and activator of transcription 3;Signal transducer and activator of transcription	STAT3	2442	Cluster -37	17	17	17	30.3	30.3	30.3	88.067	0	323.31	1123300000	48	89	5.76907	5.80512	5.60602	5.77898	5.52914	5.48897	5.97165	6.1118	5.86167	5.94154	6.07434	6.07309
+	3.23409	0.368925	Q5JW28	Q5JW28		STAU1	3353	Cluster -98	11	1	1	44.2	6.5	6.5	22.475	0.0025968	1.9129	140340000	14	20	5.54609	5.43851	5.31167	5.3958	5.17029	5.47946	5.39494	5.34276	5.30014	5.7119	5.67275	5.75996
+	1.66057	-0.657758	P31948;F5H783;H0YGI8;F5GXD8	P31948	Stress-induced-phosphoprotein 1	STIP1	2362	Cluster -137	24	24	24	49.9	49.9	49.9	62.639	0	130.68	2026700000	42	100	5.57089	5.36386	5.32895	5.61878	5.69614	5.33127	6.186	6.01334	6.61429	5.57839	5.66243	5.59953
+	2.52816	-0.748042	Q8N412	Q8N412	Sperm-tail PG-rich repeat-containing protein 2	STPG2	3708	Cluster -137	1	1	1	5.4	5.4	5.4	50.659	0.0084449	1.4288	879180000	28	13	6.12008	5.93064	5.85836	5.98396	5.90742	5.92036	6.70201	6.33116	6.43343	5.79503	5.75096	5.67649
	0.940775	0.309689	P53999;D6RC37;D6R970	P53999	Activated RNA polymerase II transcriptional coactivator p15	SUB1	2656	Cluster -98	9	9	9	55.9	55.9	55.9	14.395	0	51.559	3323000000	10	75	6.44007	6.39106	6.27432	6.4327	6.30561	6.41076	6.85167	6.66015	6.36942	6.81653	7.03306	6.96073
	1.49538	-0.205505	Q06520	Q06520	Bile salt sulfotransferase	SULT2A1	2955	Cluster -137	6	6	6	24.6	24.6	24.6	33.779	0	58.538	2059100000	20	151	6.52438	6.50565	6.43624	6.35801	6.22681	6.17429	6.75932	6.65872	6.65379	6.38966	6.49086	6.57479
	1.14214	0.342186	P55854;A8MU27;A8MUA9	P55854;A8MU27;A8MUA9	Small ubiquitin-related modifier 3	SUMO3	602	Cluster -98	4	4	2	35	35	12.6	11.637	0	49.401	1656100000	4	43	6.76608	6.99109	6.80055	6.8908	6.20785	6.28076	7.10226	6.73951	7.14367	7.30205	7.25916	7.45079
	0.598633	0.125111	Q92804;A0A075B7D9;A0A075B7F2	Q92804;A0A075B7D9	TATA-binding protein-associated factor 2N	TAF15	3905	Cluster -37	6	4	4	18.1	14.2	14.2	61.829	0	84.659	272070000	38	13	5.21149	5.1478	5.10731	5.12339	5.06692	4.99701	5.51663	5.37424	5.20493	5.44107	5.50672	5.52334
	1.02122	-0.18768	Q01995;H0YCU9;E9PJ32	Q01995;H0YCU9	Transgelin	TAGLN	2914	Cluster -37	20	20	20	74.6	74.6	74.6	22.611	0	158.92	5888800000	17	323	7.00368	7.25083	7.0839	7.01883	7.15776	7.00728	7.72343	7.5836	7.53867	7.29568	7.49456	7.49242
+	3.24706	-0.878336	P37802;X6RJP6;Q9UI15;C9J5W6	P37802;X6RJP6	Transgelin-2	TAGLN2	2423	Cluster -137	19	19	19	92.5	92.5	92.5	22.391	0	323.31	5494000000	13	100	6.65447	6.71423	6.64063	6.44133	6.69728	6.2379	7.71636	7.57872	7.6291	6.61283	6.87633	6.80002
	0.321741	-0.083532	P23193;A0A1W2PPZ5;E5RIS7;A0A1W2PRL9;E5RJ93;B7Z4S1;E5RK46;A0A1W2PS15;E5RFI1;A0A1W2PPV7;Q15560;A0A0A0MT58;Q5JRI7	P23193;A0A1W2PPZ5;E5RIS7;A0A1W2PRL9;E5RJ93	Transcription elongation factor A protein 1	TCEA1	346	Cluster -37	13	13	13	45.2	45.2	45.2	33.969	0	17.189	915080000	19	52	5.92292	5.9543	5.74729	5.82603	5.74653	5.69753	6.15936	5.98821	6.20336	6.19882	5.97524	5.92627
+	1.31329	0.345317	O14776;G3V220;Q5VWI1	O14776;G3V220	Transcription elongation regulator 1	TCERG1	1531	Cluster -98	46	46	46	34.4	34.4	34.4	123.9	0	316.88	17552000000	54	727	6.89907	6.87687	6.83307	6.89498	6.81029	6.81297	6.97328	7.00992	6.64106	7.21727	7.1567	7.28623
+	1.66238	0.391352	E7ETY2;A0A3B3IS06;H0Y8Y7;A0A2R8Y857;H0YA99;A0A2R8Y4M7;H0YAB7	E7ETY2;A0A3B3IS06;H0Y8Y7		TCOF1	953	Cluster -98	64	2	2	35.1	1.9	1.9	152.3	0	30.464	2061200000	83	47	5.63854	5.64777	5.55557	5.44691	5.58652	5.59759	5.70558	5.42862	5.5395	5.84811	5.91397	6.08568
+	1.88057	0.653588	Q00059;H7BYN3	Q00059;H7BYN3	Transcription factor A, mitochondrial	TFAM	2889	Cluster -98	20	20	20	47.6	47.6	47.6	29.096	0	69.968	15714000000	20	296	7.00091	6.85282	6.97318	6.79021	6.99572	6.94829	6.73185	6.80935	6.94901	7.24055	7.48466	7.72577
+	2.53195	-0.352173	Q92973;S4R398;E7EW37;K7ELC3	Q92973	Transportin-1	TNPO1	3923	Cluster -137	23	23	19	36.6	36.6	32.4	102.35	0	323.31	2390200000	45	82	5.9797	5.94775	5.74353	6.00557	5.83727	5.77763	6.21128	6.03535	6.18096	5.78344	5.79577	5.79186
+	2.27805	-0.55052	Q68CZ2;C9JHU5;E9PCX8	Q68CZ2;C9JHU5;E9PCX8	Tensin-3	TNS3	3430	Cluster -137	4	4	4	4.7	4.7	4.7	155.26	0.00049188	3.6304	110160000	64	16	5.03937	4.6306	5.13146	4.79653	4.74846	4.22023	4.99052	5.15773	5.31475	4.67155	4.5578	4.58209
	1.67173	-0.24981	P04637;A0A0U1RQC9;A0A087WZU8;J3KP33;A0A087X1Q1;E7ESS1;A0A087WXZ1;A0A087WT22;E7EQX7;E9PFT5;E7EMR6;E9PCY9;S4R334	P04637;A0A0U1RQC9;A0A087WZU8;J3KP33;A0A087X1Q1;E7ESS1;A0A087WXZ1;A0A087WT22	Cellular tumor antigen p53	TP53	1931	Cluster -37	36	36	36	57.5	57.5	57.5	43.653	0	282.2	28659000000	25	348	5.50057	5.38193	4.83278	5.45785	5.1756	4.85943	8.38616	8.3049	8.16782	7.98911	8.06043	8.0599
+	3.0799	-1.186	P60174;U3KPZ0;U3KQF3;U3KPS5	P60174	Triosephosphate isomerase	TPI1	2707	Cluster -137	18	18	18	80.7	80.7	80.7	26.669	0	323.31	10090000000	17	106	6.3362	6.26607	6.08279	6.29837	6.28693	5.42956	7.19044	7.10164	7.50777	5.99832	6.08941	6.15412
+	3.21424	-2.64951	A0A087WWU8;D6R904;A0A494C0G0;Q5VU61	A0A087WWU8		TPM3	69	Cluster -137	27	27	8	70.9	70.9	19.8	26.42	0	205.95	8274600000	20	166	5.90988	6.11083	5.77768	6.06804	6.47822	5.84692	7.5975	7.4692	7.6276	5.36163	4.44046	4.94367
+	3.28438	-1.19876	J3KN67	J3KN67		TPM3	1345	Cluster -137	24	5	0	50.9	9.8	0	33.222	0.00028265	6.8398	722850000	25	32	5.61385	5.6767	5.68021	5.67779	5.93913	5.58383	6.64092	6.48322	6.26425	5.33335	5.27423	5.18452
+	1.76443	0.644478	Q9ULW0	Q9ULW0	Targeting protein for Xklp2	TPX2	4807	Cluster -98	33	33	33	48.1	48.1	48.1	85.652	0	323.31	3406900000	45	306	5.91008	5.7615	5.88147	5.76281	5.86887	5.68322	5.77925	5.93773	5.60512	6.16242	6.4826	6.61052
+	2.73772	-0.65	Q12931;I3L0K7;I3L239;I3L2D5;H3BUZ0	Q12931;I3L0K7	Heat shock protein 75 kDa, mitochondrial	TRAP1	3010	Cluster -137	27	27	26	46	46	45.2	80.109	0	323.31	6874200000	49	80	5.96781	5.68756	5.54614	5.48738	5.35868	5.37275	5.90328	5.99044	5.98557	5.30131	5.45905	5.16894
	0.0205785	0.00690222	Q99614;H0YB37	Q99614	Tetratricopeptide repeat protein 1	TTC1	4149	Cluster -37	9	9	9	48.3	48.3	48.3	33.526	0	39.245	374860000	18	20	5.5143	6.01085	5.71261	5.77588	5.88075	5.77164	6.35278	6.17569	6.01157	6.15409	6.11644	6.29021
	0.220605	0.135104	P33981;D6RFY1;D6RF82;D6REX1;D6RIC6	P33981	Dual specificity protein kinase TTK	TTK	2378	Cluster -137	5	5	5	8.8	8.8	8.8	97.071	0.00054259	5.8116	115520000	52	23	4.93289	4.96349	4.90125	4.52594	4.17307	4.18927	5.05327	4.48963	4.44696	4.93068	4.9405	4.52399
+	2.43782	-0.666917	P68363;C9JDS9	P68363	Tubulin alpha-1B chain	TUBA1B	2834	Cluster -137	33	33	0	93.3	93.3	0	50.151	0	323.31	35497000000	23	528	7.54223	7.45644	7.31167	7.3884	7.39929	7.40502	7.63172	7.62135	7.93458	7.08461	7.11281	6.98948
+	1.47591	-0.534361	Q9BQE3;F5H5D3;A0A1W2PQM2;F8VVB9;F8VS66;F8VRZ4;F8VX09;F8VWV9;A6NHL2;F8VRK0;F8W0F6;C9K0S6;Q9H853;F8VXZ7	Q9BQE3;F5H5D3;A0A1W2PQM2	Tubulin alpha-1C chain	TUBA1C	4187	Cluster -137	33	3	3	93.3	13.4	13.4	49.895	0	58.101	1275800000	23	78	6.1898	6.26909	6.1797	6.27149	6.21053	6.23972	6.29524	6.40883	6.82631	5.94237	6.06655	5.91838
+	2.05902	-0.841711	P07437;Q5JP53;Q5ST81;A6NNZ2;Q9H4B7;CON__ENSEMBL:ENSBTAP00000025008	P07437;Q5JP53;Q5ST81	Tubulin beta chain	TUBB	1977	Cluster -137	27	6	5	71.4	19.6	16.2	49.67	0	190.36	9192600000	22	119	6.5426	6.44289	6.29688	6.43696	6.47802	6.4806	6.71779	6.57947	7.08966	5.81078	5.93743	6.11358
+	1.40221	-0.327171	P68371;M0R2D3;M0QY85;M0QYM7;M0R0X0;M0QY37;M0QX14;M0R042;M0QZL7;M0R2T4;A0A075B724	P68371	Tubulin beta-4B chain	TUBB4B	2836	Cluster -137	29	29	1	75.5	75.5	2.7	49.83	0	323.31	20582000000	22	402	7.27395	7.22199	7.11594	7.20949	7.23155	7.1978	7.23807	7.37934	7.58918	7.09096	7.0032	7.13091
	1.64376	-0.25358	P10599	P10599	Thioredoxin	TXN	2048	Cluster -37	9	9	9	86.7	86.7	86.7	11.737	0	100.42	10785000000	7	133	7.44838	7.72946	7.74407	7.56688	7.66067	7.55116	8.26965	8.06621	8.14167	7.83728	7.91168	7.96783
+	1.21735	-0.69178	P22314;Q5JRR6;Q5JRR9;Q5JRS0;Q5JRS1;Q5JRS3;Q5JRS2	P22314	Ubiquitin-like modifier-activating enzyme 1	UBA1	2240	Cluster -137	39	39	39	51.1	51.1	51.1	117.85	0	323.31	3882900000	59	141	5.6865	5.6145	5.47169	5.54271	5.56394	5.40187	6.13494	5.98183	6.84094	5.64417	5.55854	5.67966
	0.83566	-0.343897	Q5T6F2;A2A305;Q5JV08;H0YDN2;A0A0D9SFI5	Q5T6F2	Ubiquitin-associated protein 2	UBAP2	3386	Cluster -37	13	13	13	20.2	20.2	20.2	117.11	0	72.204	418230000	33	41	4.78763	4.73291	4.6933	4.75327	4.84562	4.16676	5.99342	5.46841	5.76652	5.43484	5.18336	5.57847
	1.46437	0.295352	P17480	P17480	Nucleolar transcription factor 1	UBTF	2163	Cluster -98	28	28	2	39.4	39.4	2.7	89.405	0	87.555	6531100000	47	484	6.66041	6.59219	6.56097	6.51143	6.44199	6.53998	6.60881	6.50009	6.30164	6.81168	6.76299	6.72192
+	1.32244	-0.353188	Q92900	Q92900	Regulator of nonsense transcripts 1	UPF1	3915	Cluster -137	43	43	43	45.1	45.1	45.1	124.34	0	323.31	2627600000	64	215	5.91186	5.9719	5.97149	6.00779	5.84903	5.92318	6.5701	6.42695	6.3476	6.23927	5.88661	6.15921
+	1.30613	1.19667	Q9BZI7;A0A087WYC8;A0A1B0GVA2	Q9BZI7;A0A087WYC8	Regulator of nonsense transcripts 3B	UPF3B	4303	Cluster -98	11	11	11	29.6	29.6	29.6	57.761	0	19.449	1114300000	20	122	5.76739	5.55191	5.59791	5.15051	5.51854	5.62721	5.5117	5.59242	4.33354	6.09975	6.35468	6.57322
+	2.02623	-0.614878	Q93009;A0A669KBL1;H3BND8;F5H2X1;I3L2D8;H3BMF6;H3BUV0;H3BTM1;H3BRA2;H3BQD1	Q93009;A0A669KBL1;H3BND8	Ubiquitin carboxyl-terminal hydrolase 7;Ubiquitin carboxyl-terminal hydrolase	USP7	541	Cluster -137	24	24	24	29.6	29.6	29.6	128.3	0	67.186	517810000	67	39	4.78851	5.00911	4.58027	4.9683	4.62185	4.62183	5.46397	5.61815	5.40171	5.09416	4.70339	4.84165
+	1.9653	-0.45668	P18206;A0A096LPE1	P18206	Vinculin	VCL	2181	Cluster -137	42	42	42	48.1	48.1	48.1	123.8	0	323.31	2494200000	86	109	5.38933	5.24932	5.08235	5.49011	5.19579	5.08354	5.92953	5.6173	5.81443	5.29977	5.27309	5.41837
+	1.97753	-0.241622	P55072;C9JUP7;C9IZA5	P55072	Transitional endoplasmic reticulum ATPase	VCP	2672	Cluster -37	45	45	45	66.9	66.9	66.9	89.321	0	323.31	5610100000	48	260	5.82178	6.17872	6.15433	6.23769	6.09851	6.16829	6.53842	6.47054	6.62561	6.31484	6.24876	6.34612
+	1.44323	0.4685	Q9Y2W2;F5H5G4;F5GXS9	Q9Y2W2	WW domain-binding protein 11	WBP11	4888	Cluster -98	24	24	24	34	34	34	69.997	0	204.89	6418700000	34	368	6.59419	6.52706	6.49212	6.39168	6.39459	6.44278	6.59157	6.6817	6.28803	6.90175	6.89093	7.17412
+	2.70078	-0.962081	O75083;D6RD66	O75083	WD repeat-containing protein 1	WDR1	1706	Cluster -137	21	21	21	55.1	55.1	55.1	66.193	0	162.78	930060000	36	54	5.57912	5.6251	5.65805	5.69652	5.22996	5.06993	6.20355	5.87692	6.23598	5.23792	5.1839	5.00839
	0.747324	0.427471	Q9H1Z4;A0A087X091	Q9H1Z4;A0A087X091	WD repeat-containing protein 13	WDR13	4346	Cluster -98	2	2	2	6	6	6	53.695	0.00049104	3.5616	1060300000	24	8	4.73229	5.92075	5.6848	5.91501	4.56215	4.78029	6.6777	5.91713	6.67206	6.73628	6.82997	6.98305
+	3.17146	1.14704	Q9BRP8	Q9BRP8	Partner of Y14 and mago	WIBG	4197	Cluster -98	16	16	16	77.5	77.5	77.5	22.655	0	323.31	6320200000	12	268	6.20148	6.159	6.09216	5.94528	5.91971	6.04622	6.47104	6.17017	6.39407	7.37767	7.45398	7.64476
	0.69954	-0.307171	P46937;H0YCI3	P46937	Transcriptional coactivator YAP1	YAP1	2510	Cluster -37	4	4	4	17.7	17.7	17.7	54.461	0.00029913	8.7527	164670000	20	13	4.19905	5.38392	5.34349	5.44122	5.69574	5.40021	6.20788	5.9501	5.78533	5.72552	5.91811	5.37816
+	1.4757	-0.39465	P54577;A0A0C4DGZ5	P54577;A0A0C4DGZ5	Tyrosine--tRNA ligase, cytoplasmic;Tyrosine--tRNA ligase, cytoplasmic, N-terminally processed;Tyrosine--tRNA ligase	YARS	2660	Cluster -137	29	29	29	58	58	58	59.143	0	88.255	1126400000	44	87	5.86073	5.613	5.67127	5.61407	5.53272	5.37401	5.90707	6.09475	6.29246	5.8075	5.62208	5.68074
+	3.05999	-0.836064	P31946;Q4VY20;Q4VY19;A0A0J9YWE8;A0A0J9YWZ2	P31946	14-3-3 protein beta/alpha;14-3-3 protein beta/alpha, N-terminally processed	YWHAB	2360	Cluster -137	15	9	9	72.4	53.3	53.3	28.082	0	258.4	2553700000	17	123	6.69234	6.50651	6.58691	6.48571	6.44654	5.79708	7.07813	6.85719	7.1717	6.18977	6.19165	6.2174
+	2.25775	-0.790007	P62258;B4DJF2;I3L3T1;K7EM20;K7EIT4;I3L0W5	P62258	14-3-3 protein epsilon	YWHAE	2764	Cluster -137	18	16	16	74.1	71	71	29.174	0	241.33	4510100000	18	162	6.76303	6.6595	6.40594	6.32709	6.40569	5.94988	6.99057	6.9829	7.16817	6.05219	6.50337	6.21606
+	2.48679	-0.592488	P61981	P61981	14-3-3 protein gamma;14-3-3 protein gamma, N-terminally processed	YWHAG	2752	Cluster -137	16	14	11	74.5	70.4	59.1	28.302	0	323.31	2741000000	18	103	6.57964	6.5505	6.17935	6.27928	6.24859	5.80069	6.83882	6.69419	6.88745	6.11461	6.35927	6.16912
+	2.28954	-0.361955	P27348;E9PG15	P27348;E9PG15	14-3-3 protein theta	YWHAQ	2295	Cluster -137	16	13	13	64.1	56.3	56.3	27.764	0	323.31	2236600000	18	128	6.65436	6.55064	6.40372	6.29999	6.20249	6.27573	6.79212	6.71284	6.76823	6.27473	6.46561	6.44699
+	2.70437	-0.575277	P63104;E7EX29;B0AZS6;B7Z2E6;H0YB80;E7ESK7;E5RIR4;E9PD24;E7EVZ2;E5RGE1	P63104;E7EX29;B0AZS6;B7Z2E6;H0YB80;E7ESK7	14-3-3 protein zeta/delta	YWHAZ	2815	Cluster -137	20	20	17	70.2	70.2	66.5	27.745	0	323.31	7054500000	19	237	6.98549	6.95287	6.51222	6.48632	6.55339	6.42996	7.27483	7.13021	7.19631	6.48952	6.7042	6.68179
+	1.29844	0.64162	O75152;E9PQ61;E9PBY7;A0A1W2PPR9;A0A1B0GTU1;A0A494C0C4	O75152;E9PQ61;E9PBY7	Zinc finger CCCH domain-containing protein 11A	ZC3H11A	1712	Cluster -98	22	22	22	32.2	32.2	32.2	89.13	0	86.724	1424800000	54	173	5.67853	5.37914	5.28443	5.46241	5.7724	5.74518	6.00156	5.28149	5.37876	6.09216	6.2624	6.23211
+	1.60423	0.327936	Q96NC0;R4GMX9;R4GNG8	Q96NC0	Zinc finger matrin-type protein 2	ZMAT2	4081	Cluster -98	16	16	16	55.3	55.3	55.3	23.612	0	67.92	5036100000	10	265	7.09503	6.93295	6.94476	6.96853	6.89994	6.87637	7.082	7.00783	6.90164	7.20909	7.29358	7.47261

## Sheet: Cluster up in SM down in GM
Significant	log10p-value	Difference	Protein IDs	Majority protein IDs	Protein names	Gene names	id	Cluster	Peptides	Razor + unique peptides	Unique peptides	Sequence coverage [%]	Unique + razor sequence coverage [%]	Unique sequence coverage [%]	Mol. weight [kDa]	Q-value	Score	Intensity	iBAQ peptides	MS/MS count	iBAQ V5-EGFP_GM_01	iBAQ V5-EGFP_GM_02	iBAQ V5-EGFP_GM_03	iBAQ V5-EGFP_STV_01	iBAQ V5-EGFP_STV_02	iBAQ V5-EGFP_STV_03	iBAQ V5-p53_GM_01	iBAQ V5-p53_GM_02	iBAQ V5-p53_GM_04	iBAQ V5-p53_STV_01	iBAQ V5-p53_STV_02	iBAQ V5-p53_STV_03
+	1.72153	0.557964	Q86V81;E9PB61	Q86V81;E9PB61	THO complex subunit 4	ALYREF	3616	Cluster -98	11	11	11	40.1	40.1	40.1	26.888	0	264.66	5015500000	15	159	6.52622	6.47848	6.72129	6.71447	6.40007	6.40181	6.49294	6.66557	6.75274	7.21864	7.39898	6.96752
+	1.46972	0.370838	P56381;Q5VTU8	P56381;Q5VTU8	ATP synthase subunit epsilon, mitochondrial;ATP synthase subunit epsilon-like protein, mitochondrial	ATP5E;ATP5EP2	2691	Cluster -98	4	4	4	60.8	60.8	60.8	5.7797	0.00029138	7.8843	685260000	4	38	6.42315	6.43143	6.30903	6.49021	6.36723	6.35085	6.4302	6.29285	6.33536	6.52016	6.75401	6.89676
	1.90443	0.12921	Q9BSF4;K7ENF5	Q9BSF4	Uncharacterized protein C19orf52	C19orf52	4210	Cluster -98	5	5	5	27.7	27.7	27.7	29.233	0	23.407	1120400000	15	71	6.30125	6.44973	6.27413	6.23467	6.28015	6.29717	6.36171	6.2863	6.33578	6.42899	6.49618	6.44624
+	1.3966	1.36522	Q8NDD1;Q5TBI2;Q5TBH9	Q8NDD1;Q5TBI2;Q5TBH9	Uncharacterized protein C1orf131	C1orf131	3763	Cluster -98	14	14	14	54.9	54.9	54.9	32.61	0	35.828	2282300000	16	117	6.02387	5.13178	5.90835	5.14401	5.70816	5.87922	5.69739	4.4482	5.83531	6.58649	6.56933	6.92075
	1.48614	0.244998	E7EX44;Q05682;C9JEK3;C9JE79;F8WE61	E7EX44;Q05682	Caldesmon	CALD1	970	Cluster -98	42	42	2	60.3	60.3	3.1	64.168	0	323.31	11766000000	34	538	6.87876	6.86304	6.86859	6.98852	6.74389	6.69136	7.14098	7.06047	6.96476	7.28249	7.40669	7.21203
+	1.54636	0.426046	E9PGZ1;C9J813	E9PGZ1;C9J813		CALD1	997	Cluster -98	41	1	1	61.9	2.4	2.4	61.705	0.00056259	6.7377	457820000	32	36	5.52207	5.64985	5.55534	5.66925	5.42901	5.44537	5.7307	5.50442	5.30042	5.89475	5.98473	5.9342
+	2.25491	0.99679	A0A0C4DGB5;E9PCH5;B7Z574;H0Y7F0;E9PDE4;F8W7E0;E7EQ12;E7EQA0;H0YA91;D6RBR1;A0A0C4DGD1;E7EQK6	A0A0C4DGB5;E9PCH5;B7Z574;H0Y7F0;E9PDE4;F8W7E0		CAST	224	Cluster -98	13	13	0	29.6	29.6	0	80.998	0	42.827	1331200000	41	124	5.56705	5.36836	5.77629	5.43554	5.28981	5.31275	5.6968	5.4824	5.07496	6.39389	6.45339	6.39724
+	1.59388	0.603965	Q9HC52;C9J6K3;C9JM54	Q9HC52	Chromobox protein homolog 8	CBX8	4450	Cluster -98	8	8	8	34.2	34.2	34.2	43.395	0	31.006	869810000	24	120	6.11364	5.91243	5.77778	5.65483	5.80266	5.54094	6.00911	5.4558	5.63168	6.1833	6.36143	6.36376
+	3.14347	1.67338	Q96CT7;M0R2F5	Q96CT7	Coiled-coil domain-containing protein 124	CCDC124	3979	Cluster -98	24	24	24	69.1	69.1	69.1	25.835	0	323.31	4873800000	15	258	5.70264	6.09559	6.16726	5.86051	5.89526	5.82831	5.47936	5.92556	5.39672	7.13624	7.3267	7.35885
+	2.15438	0.547903	Q9Y3X0;A0A2R8Y4Z8;M0QYB4	Q9Y3X0;A0A2R8Y4Z8	Coiled-coil domain-containing protein 9	CCDC9	378	Cluster -98	3	3	3	7.2	7.2	7.2	59.702	0.0009542	3.0836	135510000	32	11	4.87729	4.91825	4.5048	5.14236	4.28989	4.78874	5.09479	4.95267	4.85367	5.48705	5.66826	5.38952
+	2.73152	0.692652	O15446	O15446	DNA-directed RNA polymerase I subunit RPA34	CD3EAP	1588	Cluster -98	21	21	21	45.1	45.1	45.1	54.985	0	148.64	2706700000	21	239	6.31065	6.07467	5.90711	5.39106	5.77649	4.97205	5.95978	6.10326	6.06737	6.57073	6.79071	6.84692
+	3.54314	0.669453	O43633;M0R1T5;M0R1L7;M0QXX8	O43633;M0R1T5;M0R1L7	Charged multivesicular body protein 2a	CHMP2A	1623	Cluster -98	4	4	4	15.8	15.8	15.8	25.104	0	32.809	366180000	12	24	5.71929	5.22518	5.13274	5.63212	4.95522	5.66254	5.83277	5.64152	5.764	6.42734	6.41389	6.40543
+	1.5134	0.330355	Q9UQN3;C9J0A7;A0A087WW88	Q9UQN3;C9J0A7;A0A087WW88	Charged multivesicular body protein 2b	CHMP2B	708	Cluster -98	4	4	4	19.2	19.2	19.2	23.906	0.00028433	6.9945	504930000	13	59	5.88406	6.06945	5.77006	6.01005	5.95928	5.84872	6.15881	5.81749	5.97162	6.35324	6.2826	6.30315
	1.26275	0.25575	Q9Y3E7;A0A140T963	Q9Y3E7	Charged multivesicular body protein 3	CHMP3	4914	Cluster -98	4	4	4	21.6	21.6	21.6	25.073	0.00053576	5.504	479500000	10	46	6.11909	6.21421	6.08838	6.1605	6.04517	6.28939	6.29959	6.1024	6.41325	6.47563	6.57195	6.53491
	1.02478	0.482794	Q96JQ2	Q96JQ2	Calmin	CLMN	4056	Cluster -98	6	6	6	9.3	9.3	9.3	111.65	0	10.091	264130000	50	43	5.32236	5.19554	5.16643	5.0515	4.92402	4.98857	5.36237	4.7709	5.20874	5.54854	5.39547	5.84638
+	2.42948	0.497409	Q6UX04;D6REK3	Q6UX04;D6REK3	Peptidyl-prolyl cis-trans isomerase CWC27 homolog	CWC27	3509	Cluster -98	7	7	7	21.4	21.4	21.4	53.846	0	42.077	1310000000	25	124	6.2531	6.08131	5.99388	6.10123	6.02682	6.11554	6.10322	5.91999	5.84265	6.4425	6.41137	6.50423
	1.58694	0.194278	P35659;H0Y993;A0A494C028;B4DFG0;H0Y8X0;A0A494C198;D6R9L5	P35659;H0Y993;A0A494C028;B4DFG0;H0Y8X0;A0A494C198	Protein DEK	DEK	1220	Cluster -98	23	23	13	44.3	44.3	23.7	42.674	0	302.65	16378000000	24	471	7.33688	7.28466	7.11558	7.08593	7.19695	7.13701	7.3797	7.21514	7.28517	7.45463	7.46124	7.54697
	1.12198	0.125647	O43583;F8VVL1	O43583;F8VVL1	Density-regulated protein	DENR	1620	Cluster -98	11	11	11	62.1	62.1	62.1	22.092	0	323.31	2366100000	9	133	6.89474	7.02559	6.87861	6.92422	6.94057	6.88158	7.02416	6.9424	7.0159	7.0289	7.17511	7.1554
+	1.47545	0.5319	Q9BTC0	Q9BTC0	Death-inducer obliterator 1	DIDO1	4220	Cluster -98	25	25	25	17.1	17.1	17.1	243.87	0	35.742	1275200000	133	158	5.16116	4.92321	5.16997	5.13694	5.26661	4.62511	5.36171	5.29671	4.94459	5.72253	5.55543	5.92075
+	2.06987	0.353829	Q9NVM6;H0YLV4;S4R343;H0YLQ7;H0YK99	Q9NVM6	DnaJ homolog subfamily C member 17	DNAJC17	4566	Cluster -98	4	4	4	22.4	22.4	22.4	34.687	0	51.611	688360000	18	61	6.07809	5.96378	5.9775	5.88346	5.89758	5.87092	6.17202	6.03651	5.92034	6.37712	6.4062	6.40703
+	1.65581	0.718192	Q5F1R6;A0A2R8Y534;A0A2R8Y4Q0;A0A2R8Y4N5	Q5F1R6;A0A2R8Y534;A0A2R8Y4Q0	DnaJ homolog subfamily C member 21	DNAJC21	3340	Cluster -98	9	9	9	21.8	21.8	21.8	62.027	0	31.224	599190000	29	27	4.93991	4.72777	4.76259	5.085	5.21405	5.04187	5.17014	5.38689	4.76071	5.77702	5.72757	5.96773
+	4.02442	0.939577	O75937;S4R3J5	O75937	DnaJ homolog subfamily C member 8	DNAJC8	1780	Cluster -98	20	20	20	64.4	64.4	64.4	29.841	0	199.43	13115000000	14	365	6.92949	6.71308	6.86261	6.81904	6.77134	6.57545	6.86084	6.90618	6.81983	7.69509	7.83984	7.87066
+	3.05309	0.435112	Q8TEA8;A0A2R8Y6X2;A0A087WZV9;A0A2R8YCT7	Q8TEA8;A0A2R8Y6X2;A0A087WZV9	D-tyrosyl-tRNA(Tyr) deacylase 1;D-tyrosyl-tRNA(Tyr) deacylase	DTD1	3817	Cluster -98	5	5	5	44	44	44	23.423	0	89.335	1695400000	8	59	6.43141	6.48854	6.59212	6.4246	6.36853	6.36962	6.64352	6.63032	6.74044	7.04336	7.11408	7.16218
+	4.89985	1.12296	O60869	O60869	Endothelial differentiation-related factor 1	EDF1	1701	Cluster -98	15	15	15	70.9	70.9	70.9	16.368	0	323.31	19992000000	11	252	6.95372	6.71495	6.90153	6.91063	6.72071	6.55559	6.86922	6.88452	6.91305	7.94059	8.01292	8.08217
+	2.66026	0.562754	P47813;X6RAC9	P47813;X6RAC9	Eukaryotic translation initiation factor 1A, X-chromosomal	EIF1AX	2517	Cluster -98	11	11	2	75.7	75.7	11.1	16.46	0	99.836	7261100000	10	158	7.12888	7.14678	7.1116	7.07835	7.10483	7.05038	7.24719	7.10554	7.05411	7.60022	7.70118	7.79371
	0.294927	0.0627314	O60841;A0A087WUT6	O60841;A0A087WUT6	Eukaryotic translation initiation factor 5B	EIF5B	47	Cluster -98	77	77	77	52.6	52.6	52.6	138.83	0	323.31	70869000000	59	1692	7.41212	7.4502	7.33431	7.49039	7.39086	7.31517	7.60202	7.66634	7.56758	7.63307	7.5596	7.83146
+	1.49942	0.375841	Q9H501;A0A087WX71	Q9H501;A0A087WX71	ESF1 homolog	ESF1	4381	Cluster -98	43	43	43	42.5	42.5	42.5	98.795	0	256.88	12387000000	45	739	6.87729	6.80464	6.71362	6.73768	6.67228	6.62457	6.84647	6.76436	6.59488	7.06047	6.98813	7.28463
+	2.67176	0.546748	O15540	O15540	Fatty acid-binding protein, brain	FABP7	1595	Cluster -98	1	1	1	12.1	12.1	12.1	14.889	0.0052334	1.5771	528850000	11	14	5.76574	6.02641	5.71903	5.84961	5.91872	5.88205	5.9014	5.96764	5.96288	6.41054	6.42203	6.6396
+	1.318	0.604733	Q14320;B0S8I6;Q9Y247	Q14320;B0S8I6	Protein FAM50A	FAM50A	3129	Cluster -98	15	15	15	48.1	48.1	48.1	40.241	0	62.149	2452700000	23	198	6.06543	6.32183	6.01528	6.32852	6.278	6.49743	6.45538	6.41338	5.7959	6.84436	6.86088	6.77363
+	3.54693	0.556814	Q00688;G3V5F2	Q00688	Peptidyl-prolyl cis-trans isomerase FKBP3	FKBP3	2894	Cluster -98	22	22	22	68.3	68.3	68.3	25.177	0	323.31	31550000000	15	566	7.60797	7.53647	7.54212	7.56781	7.5326	7.50533	7.66735	7.56398	7.51669	8.1112	8.15042	8.15685
+	2.12493	0.61226	Q92820	Q92820	Gamma-glutamyl hydrolase	GGH	3906	Cluster -98	13	13	13	36.5	36.5	36.5	35.964	0	39.43	8637800000	20	373	7.02731	6.83966	6.69434	6.82747	6.66038	6.74489	6.97251	6.92581	6.58602	7.44745	7.41497	7.4587
+	1.65072	0.380493	P29084;E5RH41;E5RIW4;E5RK24	P29084;E5RH41	Transcription initiation factor IIE subunit beta	GTF2E2	2312	Cluster -98	22	22	22	70.1	70.1	70.1	33.043	0	66.97	3149800000	22	286	6.4809	6.38819	6.23495	6.05077	6.33199	6.21301	6.42969	6.37892	6.19388	6.58759	6.70321	6.85317
+	1.3288	0.616578	Q7Z4V5;K7EPS6;K7ERA4;Q9Y3E1;A0A087WX58;A0A087WZ99;M0R0J3	Q7Z4V5;K7EPS6;K7ERA4	Hepatoma-derived growth factor-related protein 2	HDGFRP2	3582	Cluster -98	7	7	7	14.5	14.5	14.5	74.316	0	13.266	178160000	38	29	4.79403	4.74613	5.06141	4.64339	4.64645	4.55841	4.88074	4.73304	5.02772	5.11454	5.78844	5.58824
+	3.23619	1.33971	P17096;A0A669KAX1	P17096	High mobility group protein HMG-I/HMG-Y	HMGA1	2157	Cluster -98	8	8	8	57	57	57	11.676	0	146.78	7234200000	6	145	4.78217	6.47019	6.42589	6.76452	6.20911	5.92599	6.49781	6.28026	6.70398	7.74799	7.94252	7.81069
+	3.7979	1.11031	P52926;F5H2U8;F5H2A4;F5H6H0	P52926;F5H2U8;F5H2A4;F5H6H0	High mobility group protein HMGI-C	HMGA2	2635	Cluster -98	10	10	10	64.2	64.2	64.2	11.832	0	151.8	6900400000	5	178	6.10813	6.74826	6.31744	6.35648	6.38577	6.67039	6.84943	6.83781	6.67104	7.78652	7.93213	7.97056
+	2.45455	0.551415	P09429;Q5T7C4;B2RPK0	P09429;Q5T7C4;B2RPK0	High mobility group protein B1;Putative high mobility group protein B1-like 1	HMGB1;HMGB1P1	2016	Cluster -98	27	27	19	68.4	68.4	51.2	24.893	0	323.31	260800000000	10	1318	8.6155	8.51553	8.48413	8.3922	8.45894	8.35482	8.64314	8.49062	8.4183	8.99965	9.01828	9.18837
+	2.21095	0.866719	P26583;D6R9A6	P26583;D6R9A6	High mobility group protein B2	HMGB2	2287	Cluster -98	20	14	14	57.4	45	45	24.033	0	323.31	30245000000	11	427	7.45858	7.2899	7.34116	7.23419	7.2833	7.26052	7.4257	7.27042	6.92566	7.93242	8.13143	8.15809
+	2.50271	0.627278	O15347;E9PES6;E7ES08;E7EQU1	O15347;E9PES6;E7ES08;E7EQU1	High mobility group protein B3	HMGB3	1579	Cluster -98	17	17	17	57	57	57	22.98	0	200.22	18128000000	11	301	7.42899	7.18814	7.16569	7.1384	7.12356	7.10609	7.24376	7.19349	7.06896	7.66037	7.77819	7.94948
+	1.96116	2.69124	P05114;A6NL93;A6NEL0;F2Z2W6;F2Z2Y5;H7BXJ5;A0A494C035	P05114;A6NL93;A6NEL0	Non-histone chromosomal protein HMG-14	HMGN1	1943	Cluster -98	6	6	6	47	47	47	10.659	0	289.26	5493100000	4	131	5.9446	6.19618	4.19608	6.05679	6.01364	4.46877	6.25297	4.20157	5.04848	7.71289	7.96	7.90385
+	2.08284	0.422114	D6R9P3;D6RD18;D6RBZ0;Q99729	D6R9P3;D6RD18;D6RBZ0;Q99729	Heterogeneous nuclear ribonucleoprotein A/B	HNRNPAB	869	Cluster -98	17	17	17	36.1	36.1	36.1	30.302	0	168.32	9319400000	14	334	6.95785	7.11434	7.02723	7.11428	6.87008	6.96123	7.14001	6.91687	7.05801	7.48514	7.54505	7.35104
+	1.82577	0.372433	Q14103;H0Y8G5;H0YA96;D6RAF8;D6RF44;D6RBQ9;D6RD83	Q14103;H0Y8G5;H0YA96;D6RAF8;D6RF44	Heterogeneous nuclear ribonucleoprotein D0	HNRNPD	3104	Cluster -98	22	22	20	43.7	43.7	43.7	38.434	0	288.42	26179000000	15	567	7.53913	7.57958	7.59425	7.65987	7.41165	7.56004	7.6648	7.55981	7.40647	7.97153	7.96364	7.81322
+	1.92805	0.791154	Q96CB8;A0A087WXN4;E9PGI3;A0A1B0GX90;C9JDP3;C9J0M6;D6R9Y5;D6R9W3	Q96CB8;A0A087WXN4;E9PGI3	Integrator complex subunit 12	INTS12	3974	Cluster -98	7	7	7	26	26	26	48.807	0	20.153	425110000	26	46	5.74602	5.26635	5.58332	5.09089	5.62891	5.06752	4.94088	5.42518	5.09604	5.75133	5.95165	6.13258
+	1.21326	0.645162	Q9P206	Q9P206	Uncharacterized protein KIAA1522	KIAA1522	4663	Cluster -98	5	5	5	6.7	6.7	6.7	107.09	0.00095511	3.0966	180500000	49	18	4.9988	5.17073	4.82783	4.86073	4.857	4.72662	5.00574	5.01674	4.76179	5.87103	5.74063	5.10809
+	1.23439	0.618096	O60870;S4R357	O60870	DNA/RNA-binding protein KIN17	KIN	1702	Cluster -98	11	11	11	34.4	34.4	34.4	45.373	0	53.307	1121900000	30	90	6.10599	5.88509	5.76892	5.30786	5.64387	5.37339	5.73776	5.30417	5.32907	5.74744	6.0773	6.40056
	1.11757	0.214603	O00515;E9PDI4;A0A0J9YYF6;A0A0J9YW63;A0A0J9YVY2	O00515;E9PDI4	Ladinin-1	LAD1	1505	Cluster -98	34	34	34	56.3	56.3	56.3	57.13	0	84.716	6411400000	42	453	6.67083	6.72518	6.6633	6.66379	6.50315	6.54489	6.78092	6.70224	6.50241	6.90035	6.92301	6.80602
	0.297124	0.114235	O95372;Q5QPQ0;Q5QPQ1;Q5QPQ3;Q5QPQ2;Q5QPN5;Q5QPN9	O95372;Q5QPQ0	Acyl-protein thioesterase 2	LYPLA2	1835	Cluster -98	8	8	8	39.4	39.4	39.4	24.737	0	18.165	910350000	13	40	6.15011	6.25744	5.768	6.22686	6.12366	6.31631	6.68348	6.67153	6.27513	6.53431	6.63227	6.80627
	0.649512	0.115297	P46821;D6RA40;D6RA32;Q5K651;Q8IVG5;C9JKF1	P46821	Microtubule-associated protein 1B;MAP1B heavy chain;MAP1 light chain LC1	MAP1B	2509	Cluster -98	75	75	74	40.1	40.1	40.1	270.63	0	323.31	13331000000	115	824	6.44256	6.405	6.24937	6.38484	6.35536	6.29684	6.50538	6.627	6.52307	6.62333	6.57255	6.80546
+	2.42048	0.42807	E7EVA0;P27816;B5MEG9;H7C4C5;H7C456;H0Y2V1;F8W9U4;A0A0J9YVV8;A0A0J9YW37	E7EVA0;P27816	Microtubule-associated protein;Microtubule-associated protein 4	MAP4	959	Cluster -98	64	64	64	31.1	31.1	31.1	245.44	0	323.31	45982000000	141	1395	6.76348	6.75278	6.71577	6.72357	6.79638	6.69671	6.84112	6.80456	6.76388	7.17566	7.15287	7.36524
+	1.54838	0.669697	Q96T17	Q96T17	MAP7 domain-containing protein 2	MAP7D2	4120	Cluster -98	2	2	2	5.9	5.9	5.9	81.964	0.00028678	7.2458	168810000	46	24	4.92469	4.83334	4.71734	4.66245	4.36169	4.52498	4.94234	4.63299	4.44611	5.33836	5.1088	5.58338
+	1.58938	0.303456	P29966	P29966	Myristoylated alanine-rich C-kinase substrate	MARCKS	2322	Cluster -98	13	13	13	65.1	65.1	65.1	31.554	0	109.8	1287000000	14	136	6.55183	6.43303	6.42501	6.272	5.92159	5.81994	6.52883	6.39125	6.40663	6.62347	6.8852	6.72841
+	1.66668	1.02231	P51608;A0A087X1U4;I6LM39;A0A087WVW7;A0A1B0GTV0	P51608;A0A087X1U4;I6LM39	Methyl-CpG-binding protein 2	MECP2	2607	Cluster -98	21	21	14	46.9	46.9	30.7	52.44	0	65.278	1594700000	25	159	5.30989	5.06198	5.63117	5.3374	5.73491	5.29765	5.43591	5.76624	4.99132	6.09989	6.50488	6.65562
+	2.57465	0.89252	Q14696;H0YLI4	Q14696	LDLR chaperone MESD	MESDC2	3153	Cluster -98	15	15	15	54.7	54.7	54.7	26.076	0	145.48	3119000000	12	208	6.68475	6.60371	6.50364	6.50485	6.65196	6.74899	6.52973	6.21376	6.13672	7.14342	7.30412	7.11022
+	1.43804	0.831949	P46013	P46013	Antigen KI-67	MKI67	2494	Cluster -98	83	83	83	38.4	38.4	38.4	358.69	0	163.02	4721300000	212	475	5.23307	5.10537	4.98921	4.98052	5.37493	5.2352	4.98257	5.30358	4.43511	5.60908	5.91155	5.69648
+	1.62991	0.277457	Q9BYD6;H0Y8N7	Q9BYD6;H0Y8N7	39S ribosomal protein L1, mitochondrial	MRPL1	4292	Cluster -98	17	17	17	51.7	51.7	51.7	36.908	0	279.84	6703400000	21	336	6.95204	6.98432	7.03993	6.93102	7.01866	7.03395	7.0114	6.92367	6.81363	7.09524	7.27556	7.21027
+	2.8666	0.559827	Q9NQ50	Q9NQ50	39S ribosomal protein L40, mitochondrial	MRPL40	4489	Cluster -98	8	8	8	48.5	48.5	48.5	24.49	0	54.874	5040600000	12	170	6.71375	6.67315	6.62423	6.62066	6.7214	6.65558	6.80357	6.87137	6.88496	7.29095	7.43178	7.51665
+	3.20872	0.805734	Q96E11;X6RDS5	Q96E11	Ribosome-recycling factor, mitochondrial	MRRF	3993	Cluster -98	13	13	13	51.5	51.5	51.5	29.277	0	148.55	3345900000	17	173	6.19827	6.48386	6.43242	6.3064	6.16158	6.12496	6.10065	6.28468	6.33993	6.97556	7.05365	7.11324
	1.1024	0.216367	P19338;H7BY16;C9J1H7;C9JWL1;C9JYW2;C9JLB1	P19338;H7BY16	Nucleolin	NCL	2193	Cluster -98	36	36	36	47.9	47.9	47.9	76.613	0	323.31	27244000000	46	725	6.65881	6.7821	6.71463	6.72305	6.64994	6.67112	7.12388	6.9413	7.13427	7.22799	7.41759	7.20298
+	3.68392	0.702489	O43181;H0Y9M8	O43181	NADH dehydrogenase [ubiquinone] iron-sulfur protein 4, mitochondrial	NDUFS4	1602	Cluster -98	7	7	7	36.6	36.6	36.6	20.108	0	28.504	2768700000	11	134	6.59507	6.62795	6.76766	6.5792	6.66648	6.69802	6.47878	6.53862	6.41417	7.11378	7.25433	7.17094
+	1.45458	0.578254	P18615;A2ABK4;A0A0A0MT02;A0A0A0MSN9;A0A0G2JI50;E9PD43	P18615;A2ABK4;A0A0A0MT02;A0A0A0MSN9;A0A0G2JI50;E9PD43	Negative elongation factor E	NELFE	2184	Cluster -98	10	10	10	33.7	33.7	33.7	43.239	0	68.673	994510000	20	88	5.75881	5.94016	5.92773	5.39198	5.70912	5.33508	6.09878	6.22435	5.65996	6.4342	6.63371	6.64995
+	2.91224	0.732012	A0A0A0MRM9;Q14978;S4R349;S4R402;S4R3C2	A0A0A0MRM9;Q14978	Nucleolar and coiled-body phosphoprotein 1	NOLC1	155	Cluster -98	21	21	16	27	27	23.3	74.543	0	134.58	2500800000	43	108	5.82697	5.70916	5.84178	5.8816	5.37313	5.42623	5.58831	5.62413	5.79664	6.40627	6.50749	6.29135
+	2.2937	0.383964	P06748;E5RI98;E5RGW4	P06748	Nucleophosmin	NPM1	1970	Cluster -98	25	25	25	76.5	76.5	76.5	32.575	0	323.31	34721000000	17	495	7.41494	7.40861	7.38131	7.47147	7.34988	7.13773	7.62424	7.55955	7.60014	7.91117	8.11116	7.91349
+	2.91676	0.579171	Q13442;F8WBW6	Q13442	28 kDa heat- and acid-stable phosphoprotein	PDAP1	3059	Cluster -98	13	13	13	48.6	48.6	48.6	20.63	0	89.726	6502100000	10	204	6.63991	6.69439	6.60689	6.64695	6.60163	6.53392	7.10322	6.99373	7.21096	7.6164	7.7146	7.71442
+	2.71249	0.671516	Q9Y237;H0Y4T6;J3KMW3;H0Y610;H0Y8P6;A0A494C021	Q9Y237	Peptidyl-prolyl cis-trans isomerase NIMA-interacting 4	PIN4	4855	Cluster -98	9	9	9	43.5	43.5	43.5	13.81	0	64.51	6899800000	9	175	7.06517	6.88148	6.98095	6.86167	6.84957	6.67245	7.12245	6.9952	6.87088	7.56618	7.67039	7.76649
+	1.83906	0.654083	P48634	P48634	Protein PRRC2A	PRRC2A	2528	Cluster -98	14	14	14	10.4	10.4	10.4	228.86	0	16.611	655330000	125	22	4.89026	4.94069	4.73729	4.88756	4.70826	4.74663	4.39016	4.87506	4.49348	5.2736	5.31936	5.12798
+	3.92187	1.05961	O75475	O75475	PC4 and SFRS1-interacting protein	PSIP1	1739	Cluster -98	17	17	17	36.8	36.8	36.8	60.103	0	194.24	1781900000	35	120	5.18213	4.79553	5.42361	5.46067	5.50065	5.44503	5.17237	5.19634	5.33784	6.19907	6.32428	6.36203
+	1.39668	0.5754	Q7Z6E9;A0A2R8Y880;H3BSK8;H3BUN0;I3L3Y2;A0A087WY32	Q7Z6E9;A0A2R8Y880	E3 ubiquitin-protein ligase RBBP6	RBBP6	3587	Cluster -98	35	35	35	22.9	22.9	22.9	201.56	0	100.43	4744700000	101	351	5.81739	5.74853	5.77646	5.68003	5.7048	5.66225	5.86096	5.81841	5.35528	6.09615	6.21651	6.4482
	1.38888	0.171803	Q9P2N5;U3KPZ7	Q9P2N5;U3KPZ7	RNA-binding protein 27	RBM27	4675	Cluster -98	14	13	13	17.3	16.1	16.1	118.72	0	30.384	738300000	47	54	5.64713	5.69473	5.66508	5.5849	5.51946	5.66299	5.74327	5.64915	5.72833	5.82396	5.97808	5.83413
	0.836602	0.475543	Q96EV2;H0Y3K4;H7C0H2;H7BXM6;A8MTF7	Q96EV2;H0Y3K4	RNA-binding protein 33	RBM33	4005	Cluster -98	4	4	4	4.9	4.9	4.9	129.98	0.00052274	4.9885	202920000	48	25	4.28713	4.30878	4.3234	4.43925	4.24549	4.24865	4.68359	4.56895	5.08257	5.0242	5.67919	5.05835
	0.445789	0.0950556	Q9H6T3	Q9H6T3	RNA polymerase II-associated protein 3	RPAP3	4395	Cluster -98	9	9	9	14.7	14.7	14.7	75.718	0	10.295	311410000	42	42	5.18339	5.10578	5.39116	5.55634	5.14098	4.94878	5.72516	5.56814	5.60045	5.8203	5.78748	5.57114
+	1.40043	0.650956	F8W7C6	F8W7C6		RPL10	1135	Cluster -98	22	3	1	81	18.4	11	18.565	0	48.645	13306000000	10	31	7.11136	7.01444	6.79521	6.80411	6.97321	6.97783	7.00204	6.69148	7.41746	7.59611	7.69098	7.77675
+	1.76648	0.334767	P35268;K7ERI7;K7EMH1;K7ELC4;K7EP65;K7EKS7;K7EJT5	P35268;K7ERI7;K7EMH1;K7ELC4	60S ribosomal protein L22	RPL22	2393	Cluster -98	15	15	13	75.8	75.8	75	14.787	0	323.31	47258000000	6	414	8.35987	8.18347	8.19131	8.12888	8.19932	8.17023	8.2492	8.11083	8.04218	8.39042	8.43025	8.58583
+	2.44601	0.39099	P39019;A0A075B6E2;M0R2L9;M0QYF7;M0R140	P39019;A0A075B6E2	40S ribosomal protein S19	RPS19	2432	Cluster -98	28	28	28	87.6	87.6	87.6	16.06	0	276.83	86790000000	12	689	8.16331	8.08696	8.04708	8.00087	8.10147	8.08106	7.99771	7.98981	7.97354	8.30647	8.32323	8.50433
+	1.38487	0.395713	Q9P2E9;A0A087WVV2;F8W7S5;A0A087WU26;V9GY78;A2A2S5	Q9P2E9;A0A087WVV2;F8W7S5	Ribosome-binding protein 1	RRBP1	4673	Cluster -98	81	81	80	47.2	47.2	47.2	152.45	0	323.31	69407000000	107	1644	7.06074	7.08668	6.9855	7.08568	7.11123	7.09646	7.12992	7.21315	7.00992	7.59588	7.27775	7.66649
+	1.55725	0.354434	P23297;Q5T7Y6	P23297;Q5T7Y6	Protein S100-A1;Protein S100	S100A1	2251	Cluster -98	1	1	1	16	16	16	10.546	0	73.475	367040000	3	33	6.67202	6.63878	6.73885	6.53755	6.39201	6.38387	6.55506	6.37738	6.54432	6.70699	6.82502	7.00805
+	2.79218	0.871726	P82979;H0YHG0;F8VZQ9;F8VS12	P82979;H0YHG0;F8VZQ9	SAP domain-containing ribonucleoprotein	SARNP	2871	Cluster -98	19	19	19	69.5	69.5	69.5	23.671	0	225.39	7268700000	15	296	6.70366	6.43995	6.40804	6.56733	6.59775	6.52514	6.49792	6.46391	6.81448	7.43835	7.43565	7.51749
+	1.74179	0.860476	Q99590;F8VXG7;A0A0A0MTP7;A0A087WTB7	Q99590;F8VXG7	Protein SCAF11	SCAF11	1118	Cluster -98	16	16	16	14.5	14.5	14.5	164.65	0	53.891	345160000	75	58	4.69328	4.54765	4.59071	3.99872	4.27704	4.57467	4.34838	4.74978	4.35843	5.45779	5.58539	4.99484
	0.50921	0.0935904	P60468;S4R3B5	P60468	Protein transport protein Sec61 subunit beta	SEC61B	2709	Cluster -98	7	7	7	45.8	45.8	45.8	9.9743	0	168.56	8010300000	6	168	7.65268	7.65965	7.47082	7.46602	7.59467	7.52394	7.85914	7.68679	7.60055	7.76981	7.79795	7.85948
	0.62861	0.132874	Q8NC51	Q8NC51	Plasminogen activator inhibitor 1 RNA-binding protein	SERBP1	3753	Cluster -98	26	26	26	61	61	61	44.965	0	323.31	7291600000	21	287	6.54877	6.66309	6.62996	6.64029	6.43586	6.44832	6.91274	6.70332	6.79343	6.9134	7.07287	6.82185
	1.42895	0.190797	O15427;J3QQV2;J3QSC3;J3KTI8;J3KTM6;J3KT83;J3QRA0;J3QQS9;J3QRP8;J3QLE3;J3QRU2	O15427	Monocarboxylate transporter 4	SLC16A3	1585	Cluster -98	9	9	9	22.8	22.8	22.8	49.469	0	54.421	6487100000	18	103	7.0447	7.04933	6.91745	6.95371	6.98204	6.91806	7.05633	6.89843	6.9148	7.10113	7.12103	7.21979
+	2.02163	0.769742	O75940	O75940	Survival of motor neuron-related-splicing factor 30	SMNDC1	1781	Cluster -98	7	7	7	42.4	42.4	42.4	26.711	0	125.7	1326000000	13	109	6.03699	6.24898	6.24534	6.18167	6.21911	6.15284	6.27804	6.20025	5.76093	6.83456	6.91671	6.79718
+	1.45346	0.450096	Q8IYB3;A9Z1X7;E9PCT1;M0R088;M0R1E7;M0QXG5	Q8IYB3;A9Z1X7;E9PCT1;M0R088	Serine/arginine repetitive matrix protein 1	SRRM1	609	Cluster -98	13	13	13	14.4	14.4	14.4	102.33	0	181.56	3118100000	51	224	6.07026	6.14879	6.12303	6.17811	6.20477	6.24613	6.16938	6.22391	5.94624	6.62014	6.33995	6.72973
+	2.12992	0.341609	Q9UQ35;I3L4D8;I3L182;I3L1I8;A0A087X1W1;I3L1C0;I3L0N7;I3L4U6	Q9UQ35	Serine/arginine repetitive matrix protein 2	SRRM2	4844	Cluster -98	33	33	33	17.8	17.8	17.8	299.61	0	277.66	2950400000	160	168	5.48088	5.59948	5.59745	5.34349	5.14829	5.44185	5.35593	5.43792	5.39252	5.65057	5.86171	5.69893
	1.45495	0.130366	P43307;A0A3B3IRT8;C9J3L8;C9J5W0;E9PAL7;C9IZQ1;C9JBX5	P43307;A0A3B3IRT8;C9J3L8;C9J5W0;E9PAL7;C9IZQ1	Translocon-associated protein subunit alpha	SSR1	433	Cluster -98	5	5	5	29	29	29	32.235	0	48.388	2613700000	11	68	6.57732	6.32226	6.41318	6.38412	6.4176	6.18957	6.55519	6.54025	6.59088	6.65568	6.77005	6.65169
+	3.23409	0.368925	Q5JW28	Q5JW28		STAU1	3353	Cluster -98	11	1	1	44.2	6.5	6.5	22.475	0.0025968	1.9129	140340000	14	20	5.54609	5.43851	5.31167	5.3958	5.17029	5.47946	5.39494	5.34276	5.30014	5.7119	5.67275	5.75996
	0.940775	0.309689	P53999;D6RC37;D6R970	P53999	Activated RNA polymerase II transcriptional coactivator p15	SUB1	2656	Cluster -98	9	9	9	55.9	55.9	55.9	14.395	0	51.559	3323000000	10	75	6.44007	6.39106	6.27432	6.4327	6.30561	6.41076	6.85167	6.66015	6.36942	6.81653	7.03306	6.96073
	1.14214	0.342186	P55854;A8MU27;A8MUA9	P55854;A8MU27;A8MUA9	Small ubiquitin-related modifier 3	SUMO3	602	Cluster -98	4	4	2	35	35	12.6	11.637	0	49.401	1656100000	4	43	6.76608	6.99109	6.80055	6.8908	6.20785	6.28076	7.10226	6.73951	7.14367	7.30205	7.25916	7.45079
+	1.31329	0.345317	O14776;G3V220;Q5VWI1	O14776;G3V220	Transcription elongation regulator 1	TCERG1	1531	Cluster -98	46	46	46	34.4	34.4	34.4	123.9	0	316.88	17552000000	54	727	6.89907	6.87687	6.83307	6.89498	6.81029	6.81297	6.97328	7.00992	6.64106	7.21727	7.1567	7.28623
+	1.66238	0.391352	E7ETY2;A0A3B3IS06;H0Y8Y7;A0A2R8Y857;H0YA99;A0A2R8Y4M7;H0YAB7	E7ETY2;A0A3B3IS06;H0Y8Y7		TCOF1	953	Cluster -98	64	2	2	35.1	1.9	1.9	152.3	0	30.464	2061200000	83	47	5.63854	5.64777	5.55557	5.44691	5.58652	5.59759	5.70558	5.42862	5.5395	5.84811	5.91397	6.08568
+	1.88057	0.653588	Q00059;H7BYN3	Q00059;H7BYN3	Transcription factor A, mitochondrial	TFAM	2889	Cluster -98	20	20	20	47.6	47.6	47.6	29.096	0	69.968	15714000000	20	296	7.00091	6.85282	6.97318	6.79021	6.99572	6.94829	6.73185	6.80935	6.94901	7.24055	7.48466	7.72577
+	1.76443	0.644478	Q9ULW0	Q9ULW0	Targeting protein for Xklp2	TPX2	4807	Cluster -98	33	33	33	48.1	48.1	48.1	85.652	0	323.31	3406900000	45	306	5.91008	5.7615	5.88147	5.76281	5.86887	5.68322	5.77925	5.93773	5.60512	6.16242	6.4826	6.61052
	1.46437	0.295352	P17480	P17480	Nucleolar transcription factor 1	UBTF	2163	Cluster -98	28	28	2	39.4	39.4	2.7	89.405	0	87.555	6531100000	47	484	6.66041	6.59219	6.56097	6.51143	6.44199	6.53998	6.60881	6.50009	6.30164	6.81168	6.76299	6.72192
+	1.30613	1.19667	Q9BZI7;A0A087WYC8;A0A1B0GVA2	Q9BZI7;A0A087WYC8	Regulator of nonsense transcripts 3B	UPF3B	4303	Cluster -98	11	11	11	29.6	29.6	29.6	57.761	0	19.449	1114300000	20	122	5.76739	5.55191	5.59791	5.15051	5.51854	5.62721	5.5117	5.59242	4.33354	6.09975	6.35468	6.57322
+	1.44323	0.4685	Q9Y2W2;F5H5G4;F5GXS9	Q9Y2W2	WW domain-binding protein 11	WBP11	4888	Cluster -98	24	24	24	34	34	34	69.997	0	204.89	6418700000	34	368	6.59419	6.52706	6.49212	6.39168	6.39459	6.44278	6.59157	6.6817	6.28803	6.90175	6.89093	7.17412
	0.747324	0.427471	Q9H1Z4;A0A087X091	Q9H1Z4;A0A087X091	WD repeat-containing protein 13	WDR13	4346	Cluster -98	2	2	2	6	6	6	53.695	0.00049104	3.5616	1060300000	24	8	4.73229	5.92075	5.6848	5.91501	4.56215	4.78029	6.6777	5.91713	6.67206	6.73628	6.82997	6.98305
+	3.17146	1.14704	Q9BRP8	Q9BRP8	Partner of Y14 and mago	WIBG	4197	Cluster -98	16	16	16	77.5	77.5	77.5	22.655	0	323.31	6320200000	12	268	6.20148	6.159	6.09216	5.94528	5.91971	6.04622	6.47104	6.17017	6.39407	7.37767	7.45398	7.64476
+	1.29844	0.64162	O75152;E9PQ61;E9PBY7;A0A1W2PPR9;A0A1B0GTU1;A0A494C0C4	O75152;E9PQ61;E9PBY7	Zinc finger CCCH domain-containing protein 11A	ZC3H11A	1712	Cluster -98	22	22	22	32.2	32.2	32.2	89.13	0	86.724	1424800000	54	173	5.67853	5.37914	5.28443	5.46241	5.7724	5.74518	6.00156	5.28149	5.37876	6.09216	6.2624	6.23211
+	1.60423	0.327936	Q96NC0;R4GMX9;R4GNG8	Q96NC0	Zinc finger matrin-type protein 2	ZMAT2	4081	Cluster -98	16	16	16	55.3	55.3	55.3	23.612	0	67.92	5036100000	10	265	7.09503	6.93295	6.94476	6.96853	6.89994	6.87637	7.082	7.00783	6.90164	7.20909	7.29358	7.47261
	0.868389	0.51929	A0A1W2PPS1	A0A1W2PPS1	Heterogeneous nuclear ribonucleoprotein U	HNRNPU	345	Cluster -98	60	2	0	56.3	4.1	0	88.317	0	17.007	1459700000	46	62	4.71776	5.42501	5.36431	6.00479	5.59227	5.78086	6.22603	5.33772	5.59705	6.33704	6.06254	6.31909

## Sheet: Cluster up in GM down in SM
Significant	log10p-value	Difference	Protein IDs	Majority protein IDs	Protein names	Gene names	id	Cluster	Peptides	Razor + unique peptides	Unique peptides	Sequence coverage [%]	Unique + razor sequence coverage [%]	Unique sequence coverage [%]	Mol. weight [kDa]	Q-value	Score	Intensity	iBAQ peptides	MS/MS count	iBAQ V5-EGFP_GM_01	iBAQ V5-EGFP_GM_02	iBAQ V5-EGFP_GM_03	iBAQ V5-EGFP_STV_01	iBAQ V5-EGFP_STV_02	iBAQ V5-EGFP_STV_03	iBAQ V5-p53_GM_01	iBAQ V5-p53_GM_02	iBAQ V5-p53_GM_04	iBAQ V5-p53_STV_01	iBAQ V5-p53_STV_02	iBAQ V5-p53_STV_03
+	3.24706	-0.878336	P37802;X6RJP6;Q9UI15;C9J5W6	P37802;X6RJP6	Transgelin-2	TAGLN2	2423	Cluster -137	19	19	19	92.5	92.5	92.5	22.391	0	323.31	5494000000	13	100	6.65447	6.71423	6.64063	6.44133	6.69728	6.2379	7.71636	7.57872	7.6291	6.61283	6.87633	6.80002
+	2.28441	-0.472113	P63244;J3KPE3;D6RAC2;H0YAF8;D6RHH4;D6REE5;H0Y8W2;D6R9L0;D6R9Z1;H0YAM7;D6RFX4;D6RFZ9;E9PD14;D6RAU2;D6RBD0;D6RF23;H0Y8R5;D6R909;D6RGK8;D6RHJ5;H0Y9P0;D6RDI0	P63244;J3KPE3;D6RAC2;H0YAF8;D6RHH4;D6REE5;H0Y8W2;D6R9L0;D6R9Z1;H0YAM7;D6RFX4;D6RFZ9;E9PD14;D6RAU2	Guanine nucleotide-binding protein subunit beta-2-like 1;Guanine nucleotide-binding protein subunit beta-2-like 1, N-terminally processed	GNB2L1	2824	Cluster -137	22	22	22	89.9	89.9	89.9	35.076	0	207.27	6970200000	22	67	6.24465	5.81548	6.05805	5.72308	5.86289	5.80963	6.23737	6.1547	6.42771	5.79782	5.75603	5.84959
+	1.33125	-1.11067	P63241;I3L397;I3L504;Q6IS14;Q9GZV4;F8WCJ1;C9J7B5;C9J4W5	P63241;I3L397;I3L504;Q6IS14	Eukaryotic translation initiation factor 5A-1;Eukaryotic translation initiation factor 5A;Eukaryotic translation initiation factor 5A-1-like	EIF5A;EIF5AL1	2823	Cluster -137	13	13	13	88.3	88.3	88.3	16.832	0	323.31	9895300000	8	96	7.00753	6.8416	6.65241	6.33278	6.39256	6.20914	7.01708	6.84113	8.03334	6.39328	6.18814	5.97812
+	2.67091	-1.10529	P61604;B8ZZL8;S4R3N1;B8ZZ54	P61604;B8ZZL8;S4R3N1	10 kDa heat shock protein, mitochondrial	HSPE1;HSPE1-MOB4	2745	Cluster -137	11	11	11	86.3	86.3	86.3	10.932	0	17.539	10082000000	10	84	6.01494	6.26072	6.21061	5.75575	6.40642	5.3073	7.23378	7.09391	7.34846	6.38421	5.91625	6.05983
+	1.58347	-0.458927	P14618;B4DNK4;H3BTN5;H3BR70;H3BQ34;H3BUW1;H3BTJ2;H3BT25;H3BU13;H3BN34;H3BQZ3;P30613	P14618;B4DNK4;H3BTN5;H3BR70	Pyruvate kinase PKM;Pyruvate kinase	PKM	2115	Cluster -137	52	52	52	84.6	84.6	84.6	57.936	0	323.31	45305000000	38	953	7.248	7.28679	7.2306	7.33118	7.25549	7.38108	7.47864	7.48834	7.87049	7.16161	7.20558	7.09349
+	3.0799	-1.186	P60174;U3KPZ0;U3KQF3;U3KPS5	P60174	Triosephosphate isomerase	TPI1	2707	Cluster -137	18	18	18	80.7	80.7	80.7	26.669	0	323.31	10090000000	17	106	6.3362	6.26607	6.08279	6.29837	6.28693	5.42956	7.19044	7.10164	7.50777	5.99832	6.08941	6.15412
+	2.34094	-0.741665	P30041	P30041	Peroxiredoxin-6	PRDX6	2326	Cluster -137	20	20	20	79.9	79.9	79.9	25.035	0	60.141	4269800000	16	119	6.34361	6.11843	6.06989	6.13101	6.22404	6.04438	6.73422	6.69242	7.05123	5.97273	6.18732	6.09283
+	1.30529	-1.11147	P10809;E7ESH4;E7EXB4;C9JL25;C9JL19;C9JCQ4;C9J0S9	P10809	60 kDa heat shock protein, mitochondrial	HSPD1	2056	Cluster -137	46	46	46	79.2	79.2	79.2	61.054	0	323.31	59053000000	35	894	6.83269	6.83869	6.73348	6.94207	6.71083	6.53303	7.46006	7.3673	8.59863	6.79557	6.65286	6.64314
+	1.66655	-1.51187	P35232;C9JW96;C9JZ20;E7ESE2;E9PCW0;D6RBK0	P35232;C9JW96;C9JZ20;E7ESE2;E9PCW0	Prohibitin	PHB	2387	Cluster -137	18	18	18	79	79	79	29.804	0	323.31	8488600000	19	75	5.7889	4.45425	5.49189	5.62639	5.71705	5.52372	5.96918	5.97884	6.97646	4.88889	5.16236	4.33764
+	2.85703	-0.770088	Q06830;A0A0A0MSI0;A0A0A0MRQ5	Q06830;A0A0A0MSI0;A0A0A0MRQ5	Peroxiredoxin-1	PRDX1	2958	Cluster -137	20	20	16	75.4	75.4	75.4	22.11	0	198.02	15680000000	15	297	7.09802	7.06826	7.00299	7.04976	6.954	6.913	7.49687	7.36873	7.59685	6.58622	6.83336	6.73262
+	3.59791	-0.549353	P13639;M0R0I6	P13639	Elongation factor 2	EEF2	2100	Cluster -137	65	65	64	76	76	74.8	95.337	0	323.31	23445000000	53	776	6.98787	6.95809	6.70879	6.89834	6.69907	6.80541	7.19612	7.18873	7.29596	6.73422	6.6463	6.65224
+	2.65852	-0.287806	P21333;Q60FE5;A0A087WWY3;F8WE98;H0Y5C6;H0Y5F3;A0A669KBC6;H7C2E7	P21333;Q60FE5;A0A087WWY3	Filamin-A	FLNA	2221	Cluster -137	183	183	169	77.5	77.5	74.7	280.74	0	323.31	105390000000	151	2973	7.38281	7.47874	7.3567	7.44979	7.34337	7.3387	7.61564	7.56095	7.64223	7.38317	7.27135	7.30088
+	2.29109	-0.338723	P00338;F5GXY2;F5GYU2;F5GXH2;F5H5J4;F5H6W8;F5GZQ4;F5H8H6;F5GXC7;F5GWW2;F5GXU1;P07864;F5H5G7;F5H155;G3XAP5;F5H245	P00338	L-lactate dehydrogenase A chain	LDHA	1885	Cluster -137	32	32	30	78	78	73.8	36.688	0	323.31	28176000000	24	584	7.47598	7.52221	7.41044	7.4461	7.29206	7.36875	7.78246	7.68656	7.69692	7.28103	7.45712	7.4116
+	1.61658	-0.736593	P60981;F6RFD5	P60981;F6RFD5	Destrin	DSTN	2719	Cluster -137	12	12	12	72.7	72.7	72.7	18.506	0	67.328	1343600000	13	73	5.81405	5.76361	5.78464	6.23644	5.97012	6.12199	6.11601	6.3537	6.79022	5.56902	5.80142	5.67971
+	1.46209	-2.01467	P62937;F8WE65;C9J5S7;F5H284;Q9Y536;P0DN26;A0A0H2UH34;A0A0B4J2A2;A0A075B767;A0A075B759;P0DN37;E5RIZ5	P62937;F8WE65;C9J5S7	Peptidyl-prolyl cis-trans isomerase A;Peptidyl-prolyl cis-trans isomerase A, N-terminally processed;Peptidyl-prolyl cis-trans isomerase	PPIA	2807	Cluster -137	12	12	12	72.7	72.7	72.7	18.012	0	294.69	14867000000	14	140	4.47449	5.37586	5.53888	6.50142	6.2921	5.49668	7.29394	7.33367	7.78622	6.0484	6.10387	4.21755
+	1.2308	-0.830022	P06733;A0A2R8Y6G6;K7EM90;A0A2R8YEM5;A0A2R8Y879;K7ERS8;A0A2R8Y798;A0A2R8YEG5;E5RI09;E5RG95;U3KQP4	P06733;A0A2R8Y6G6	Alpha-enolase	ENO1	1966	Cluster -137	34	34	27	80.6	80.6	71.9	47.168	0	323.31	30573000000	29	660	7.10298	6.99487	6.88847	7.07507	6.94808	6.78788	7.45672	7.38512	8.35795	6.81123	6.92287	6.97563
+	2.25775	-0.790007	P62258;B4DJF2;I3L3T1;K7EM20;K7EIT4;I3L0W5	P62258	14-3-3 protein epsilon	YWHAE	2764	Cluster -137	18	16	16	74.1	71	71	29.174	0	241.33	4510100000	18	162	6.76303	6.6595	6.40594	6.32709	6.40569	5.94988	6.99057	6.9829	7.16817	6.05219	6.50337	6.21606
+	1.73917	-0.335096	P50991	P50991	T-complex protein 1 subunit delta	CCT4	2595	Cluster -137	31	31	31	70.9	70.9	70.9	57.924	0	323.31	3948100000	38	205	6.2772	6.17806	6.02247	6.13868	6.09503	6.19114	6.43883	6.24319	6.50301	5.99816	6.12946	6.05212
+	1.32612	-0.595255	P11021;REV__H3BUZ0;REV__Q9NXD2	P11021	78 kDa glucose-regulated protein	HSPA5	2057	Cluster -137	52	52	51	70.6	70.6	70.6	72.332	0	323.31	28410000000	38	791	6.95138	6.89155	6.9061	6.93585	6.91757	6.95416	7.377	7.2565	7.62733	6.64078	7.18395	6.65033
+	2.43422	-1.23765	P07355;H0YN42;A6NMY6;H0YM50;H0YMU9;H0YMD0;H0YKS4;H0YNP5;H0YMM1;H0YN28;H0YL33;H0YKX9;H0YMT9;H0YLV6;H0YKZ7;H0YMW4;H0YKL9;H0YKV8;H0YNA0;H0YMD9;H0YNB8;H0YKN4;H0YN52;H0YLE2	P07355;H0YN42;A6NMY6;H0YM50;H0YMU9;H0YMD0;H0YKS4	Annexin A2;Annexin;Putative annexin A2-like protein	ANXA2;ANXA2P2	1975	Cluster -137	25	25	25	69.6	69.6	69.6	38.604	0	323.31	17338000000	25	212	5.79774	5.89165	5.62963	5.96556	5.79311	5.13389	7.00178	6.80804	7.06551	5.78541	6.0092	5.36778
+	2.14139	-0.858525	P40926;G3XAL0	P40926;G3XAL0	Malate dehydrogenase, mitochondrial;Malate dehydrogenase	MDH2	2446	Cluster -137	17	17	17	69.2	69.2	69.2	35.503	0	323.31	6356500000	24	72	5.80575	5.5986	5.91935	6.20219	5.56286	5.45658	6.49613	6.443	6.62443	5.90929	5.35957	5.71912
+	1.87527	-0.28085	P05388;F8VWS0;F8VW21;F8VU65;F8VZS0;F8VPE8;Q8NHW5;G3V210;F8VQY6;F8VRK7;F8VS58;F8VWV4;F8W1K8	P05388;F8VWS0;F8VW21;F8VU65;F8VZS0;F8VPE8;Q8NHW5;G3V210;F8VQY6;F8VRK7;F8VS58	60S acidic ribosomal protein P0;60S acidic ribosomal protein P0-like	RPLP0;RPLP0P6	1954	Cluster -137	21	21	21	69.1	69.1	69.1	34.273	0	323.31	15991000000	18	349	7.20265	7.17696	7.02584	7.08895	7.05729	7.1396	7.32158	7.25205	7.28834	6.90344	7.12146	6.99451
+	1.8723	-0.872907	P78371;F5GWF6;F8VQ14	P78371;F5GWF6;F8VQ14	T-complex protein 1 subunit beta	CCT2	2848	Cluster -137	29	29	29	69	69	69	57.488	0	314.45	3537900000	36	104	5.7431	5.589	5.64793	5.8968	5.56901	5.57079	6.05862	6.06281	6.60785	5.2189	5.3406	5.55105
+	2.61399	-0.295207	Q7L1Q6;C9IZ80;C9JFN4;H0Y503;C9J188;C9JWF5;C9JV57	Q7L1Q6;C9IZ80	Basic leucine zipper and W2 domain-containing protein 1	BZW1	3542	Cluster -137	29	29	28	70.4	70.4	68.7	48.043	0	257.04	8701500000	30	392	7.26188	7.1758	7.03751	7.0754	6.79836	6.7318	7.26409	7.20935	7.20047	6.98788	6.94369	6.85672
+	1.19778	-0.725236	P14625;Q96GW1;A0A1W2PRR1;H0YIV0;F8W026;F8VPC7;REV__Q8TCB0	P14625	Endoplasmin	HSP90B1	2116	Cluster -137	60	58	52	72.7	70.6	68.1	92.468	0	323.31	28409000000	49	629	6.92481	6.85571	6.73699	6.48031	6.59686	6.56893	7.13783	6.89341	7.59265	6.18971	6.85872	6.39974
+	1.37716	-0.348984	P25705;K7EK77;K7ENJ4;K7ERX7;K7EJP1;K7EQH4;K7ESA0;REV__H3BM74;REV__H3BM14;REV__Q9Y5A7;REV__F8WDB6;REV__C9JRT6;REV__A0A0C4DG23;REV__C9JJM9;REV__C9JD81;REV__C9J718;REV__F8WDL9;REV__C9JEW7;REV__C9JBN7;REV__C9J3W7;REV__A0A3B3ITR4;REV__C9JF32	P25705	ATP synthase subunit alpha, mitochondrial	ATP5A1	2274	Cluster -137	47	47	46	68.9	68.9	67.8	59.75	0	323.31	32432000000	36	580	6.97228	6.93313	6.89884	6.88483	6.80559	6.91576	7.08916	6.92689	7.26949	6.69617	6.87479	6.66762
+	2.20752	-0.507181	P16435;H0Y4R2;E7EMD0;E7EWU0;C9JU80	P16435;H0Y4R2;E7EMD0	NADPH--cytochrome P450 reductase	POR	2149	Cluster -137	43	43	43	67.7	67.7	67.7	76.689	0	323.31	6638400000	39	340	6.83248	6.8814	6.68878	6.52612	6.40439	6.15278	7.06292	6.85959	6.83894	6.54095	6.33482	6.36414
+	1.98827	-1.67741	P32119;A6NIW5	P32119	Peroxiredoxin-2	PRDX2	2365	Cluster -137	15	14	14	67.2	67.2	67.2	21.892	0	132.54	2311000000	14	36	6.00017	5.54717	5.92379	5.79498	5.6476	5.29861	6.70969	6.68731	6.78556	5.32568	5.49958	4.32507
+	1.93153	-0.946105	P07237;H7BZ94;H0Y3Z3;I3L398;I3L312;I3NI03;I3L3U6;I3L4M2;I3L3P5;I3L0S0;I3L514;I3L1Y5	P07237;H7BZ94;H0Y3Z3	Protein disulfide-isomerase	P4HB	1973	Cluster -137	30	30	30	66.5	66.5	66.5	57.116	0	323.31	9866400000	39	185	5.91649	5.93035	5.83994	6.26202	5.82191	5.28738	6.48844	6.54789	7.14999	5.86273	5.73485	5.75042
+	2.70437	-0.575277	P63104;E7EX29;B0AZS6;B7Z2E6;H0YB80;E7ESK7;E5RIR4;E9PD24;E7EVZ2;E5RGE1	P63104;E7EX29;B0AZS6;B7Z2E6;H0YB80;E7ESK7	14-3-3 protein zeta/delta	YWHAZ	2815	Cluster -137	20	20	17	70.2	70.2	66.5	27.745	0	323.31	7054500000	19	237	6.98549	6.95287	6.51222	6.48632	6.55339	6.42996	7.27483	7.13021	7.19631	6.48952	6.7042	6.68179
+	2.40753	-0.935737	P04075;J3KPS3;H3BQN4;H3BPS8;H3BUH7;H3BR04;H3BMQ8;H3BU78;H3BR68;P05062;A0A087WXX2;A0A3B3IS80	P04075;J3KPS3;H3BQN4;H3BPS8;H3BUH7;H3BR04	Fructose-bisphosphate aldolase A;Fructose-bisphosphate aldolase	ALDOA	1922	Cluster -137	25	25	23	75.5	75.5	66.2	39.42	0	323.31	10433000000	24	227	6.61451	6.5309	6.44483	6.58968	6.37175	6.24497	7.23972	7.15125	7.65399	6.44651	6.37618	6.41507
+	2.48013	-1.10809	P15121;E9PCX2;E9PEF9	P15121;E9PCX2	Aldose reductase	AKR1B1	2123	Cluster -137	17	17	16	64.9	64.9	64.9	35.853	0	221.06	819300000	21	27	5.71291	5.87783	5.63447	4.99061	4.1306	4.94713	6.16385	6.04179	6.32511	4.92157	4.90294	5.38196
	0.409458	-0.105352	P61626;F8VV32;A0A0B4J259	P61626;F8VV32;A0A0B4J259	Lysozyme C;Lysozyme	LYZ	2746	Cluster -137	9	9	9	64.9	64.9	64.9	16.537	0	148.76	1984100000	11	94	6.91825	6.81121	6.67676	6.39349	6.28616	6.3963	7.02999	6.72004	6.80427	6.77563	6.63398	6.82864
+	2.05118	-0.919376	P52565;J3QQX2;J3KRE2;J3KTF8;J3KRY1;J3KS60	P52565;J3QQX2;J3KRE2;J3KTF8;J3KRY1	Rho GDP-dissociation inhibitor 1	ARHGDIA	2623	Cluster -137	9	9	9	63.7	63.7	63.7	23.207	0	108.62	846520000	13	34	6.02698	5.71873	5.92169	5.99437	5.95959	5.56502	6.34557	6.21564	6.80975	5.40173	5.58574	5.62536
+	2.60745	-0.745698	Q15365	Q15365	Poly(rC)-binding protein 1	PCBP1	3200	Cluster -137	17	17	13	75.3	75.3	63.5	37.497	0	323.31	4591600000	21	144	6.45212	6.61188	6.43713	6.2777	6.38744	6.26734	6.76465	6.73265	7.00826	5.96213	6.19053	6.11581
	1.27612	-0.170766	Q9UHB9;K7EN53;K7EQC2	Q9UHB9	Signal recognition particle subunit SRP68	SRP68	4735	Cluster -137	38	38	38	63.3	63.3	63.3	70.729	0	323.31	12333000000	42	565	7.12163	7.14616	7.00557	6.99019	6.97519	6.93655	7.24697	7.14022	7.11988	6.96579	6.93469	7.0943
	1.88286	-0.21501	O75964;E9PN17;A0A3B3ITX4;A0A3B3IRW3;A0A3B3ISE7	O75964;E9PN17;A0A3B3ITX4	ATP synthase subunit g, mitochondrial	ATP5L	458	Cluster -137	8	8	8	63.1	63.1	63.1	11.428	0	63.839	2148000000	8	81	6.69863	6.86662	6.69644	6.80594	6.8293	6.76804	7.04953	6.92377	7.0325	6.72828	6.79567	6.83681
+	2.20409	-1.08232	P38646;H0YBG6;A0A3B3ITI4;D6RJI2;H0Y8S0;D6RA73;A0A3B3ITN1	P38646	Stress-70 protein, mitochondrial	HSPA9	2430	Cluster -137	38	38	38	62.9	62.9	62.9	73.68	0	323.31	22246000000	43	234	5.94932	6.01519	5.76617	5.98823	6.00406	5.69968	6.57466	6.54749	7.02653	5.87222	5.40533	5.62418
+	1.37149	-0.579753	P00558;P07205	P00558	Phosphoglycerate kinase 1	PGK1	1899	Cluster -137	23	23	23	62.6	62.6	62.6	44.614	0	323.31	14384000000	32	234	6.1482	6.1261	6.33096	6.44574	6.42307	6.28276	6.78613	6.66086	7.2055	6.4322	6.39307	6.08796
+	2.49001	-1.45574	Q16658;C9JFC0;A0A0A0MSB2;C9JPH9	Q16658	Fascin	FSCN1	3264	Cluster -137	23	23	23	61.5	61.5	61.5	54.529	0	323.31	1887900000	30	61	5.58102	5.71382	5.39655	5.62349	5.74526	5.57374	6.38014	6.43382	6.60645	5.38541	4.62276	5.04501
+	1.62404	-0.743073	Q9Y224;G3V4C6;H0YJB9;G3V4E7	Q9Y224;G3V4C6;H0YJB9	UPF0568 protein C14orf166	C14orf166	4852	Cluster -137	13	13	13	61.1	61.1	61.1	28.068	0	180.68	1015100000	18	15	5.35367	5.25229	5.08661	5.2707	5.04285	5.12972	5.3799	5.5751	6.01874	4.76723	4.90025	5.07704
+	2.62604	-1.39586	O75874;C9J4N6;C9JJE5;C9JLU6	O75874	Isocitrate dehydrogenase [NADP] cytoplasmic	IDH1	1771	Cluster -137	19	18	18	62.1	59.9	59.9	46.659	0	323.31	2038900000	30	57	5.75706	5.51579	4.91267	5.64515	5.03933	5.54043	5.98079	5.86337	6.51999	4.69721	4.7719	4.70748
	1.78195	-0.241132	P22087;M0QXL5;M0R299;M0R2Q4;M0R0P1;M0R2U2;M0R1H0;M0R2B0	P22087;M0QXL5;M0R299;M0R2Q4;M0R0P1	rRNA 2-O-methyltransferase fibrillarin	FBL	2234	Cluster -137	23	23	20	63.2	63.2	59.8	33.784	0	146.97	31058000000	23	441	7.7675	7.8036	7.6877	7.68279	7.64338	7.68537	7.92245	7.80485	7.83818	7.63929	7.68451	7.51828
	1.00428	-0.100957	P36871;A0A3B3ITK7	P36871;A0A3B3ITK7	Phosphoglucomutase-1	PGM1	2414	Cluster -137	33	33	33	59.6	59.6	59.6	61.448	0	202.94	4376200000	38	374	6.53964	6.61435	6.55358	6.47044	6.39836	6.47952	6.67817	6.53175	6.59976	6.52161	6.52459	6.46061
+	2.48679	-0.592488	P61981	P61981	14-3-3 protein gamma;14-3-3 protein gamma, N-terminally processed	YWHAG	2752	Cluster -137	16	14	11	74.5	70.4	59.1	28.302	0	323.31	2741000000	18	103	6.57964	6.5505	6.17935	6.27928	6.24859	5.80069	6.83882	6.69419	6.88745	6.11461	6.35927	6.16912
+	3.79531	-1.09322	P23528;G3V1A4;E9PP50;E9PK25;E9PQB7;E9PLJ3;E9PS23	P23528;G3V1A4;E9PP50;E9PK25;E9PQB7	Cofilin-1	CFL1	2258	Cluster -137	13	13	10	68.7	68.7	58.4	18.502	0	323.31	8995300000	12	218	6.23045	6.26494	6.13488	6.67975	6.74435	6.73678	7.59992	7.50493	7.72865	6.51573	6.59805	6.44006
+	1.4757	-0.39465	P54577;A0A0C4DGZ5	P54577;A0A0C4DGZ5	Tyrosine--tRNA ligase, cytoplasmic;Tyrosine--tRNA ligase, cytoplasmic, N-terminally processed;Tyrosine--tRNA ligase	YARS	2660	Cluster -137	29	29	29	58	58	58	59.143	0	88.255	1126400000	44	87	5.86073	5.613	5.67127	5.61407	5.53272	5.37401	5.90707	6.09475	6.29246	5.8075	5.62208	5.68074
+	1.32443	-0.384121	P07900;G3V2J8;Q14568;Q58FG0;Q58FG1	P07900	Heat shock protein HSP 90-alpha	HSP90AA1	1984	Cluster -137	61	43	43	72.8	57.9	57.9	84.659	0	323.31	22981000000	38	627	7.30445	7.13558	7.05881	7.01296	6.95044	7.02657	7.51354	7.26567	7.34396	6.91245	7.21545	6.8429
+	3.53384	-1.30027	P29692;E9PRY8;E9PQZ1;E9PK01;H0YE72;A0A087X1X7;E9PI39;H0YE58;E9PL71;E9PQ49;E9PL12;E9PPR1;E9PMW7;E9PIZ1;E9PK06;E9PN91;H0YCK7;E9PKK3;E9PK72;E9PQC9;E9PJD0;E9PNW6	P29692;E9PRY8;E9PQZ1;E9PK01;H0YE72;A0A087X1X7;E9PI39	Elongation factor 1-delta	EEF1D	2320	Cluster -137	14	14	11	61.9	61.9	57.7	31.121	0	323.31	2408900000	21	54	5.64387	5.32329	5.34252	5.47881	5.54479	4.43381	6.65217	6.50866	6.80118	5.31095	5.49128	5.25897
	1.82812	-0.201524	P61011;G3V4F7;G3V480;G3V346;A0A0D9SFN7;G3V3L9	P61011;G3V4F7	Signal recognition particle 54 kDa protein	SRP54	2722	Cluster -137	28	28	28	57.3	57.3	57.3	55.704	0	323.31	6327200000	36	447	6.70616	6.7965	6.82949	6.75728	6.63526	6.77714	7.05649	6.96553	6.93499	6.84894	6.7415	6.762
+	1.86273	-1.2988	P30101	P30101	Protein disulfide-isomerase A3	PDIA3	2336	Cluster -137	32	31	24	69.5	66.5	57.2	56.782	0	323.31	10612000000	34	135	4.90496	5.15039	4.85244	5.38612	5.64961	5.36194	6.29555	6.42522	7.01816	4.97437	5.69539	5.17278
+	2.43097	-0.302433	Q9BY44;F8WAE5;C9IZE1;H7C5R5;H7C5Q3;F8WF18;F8WAT3	Q9BY44;F8WAE5	Eukaryotic translation initiation factor 2A;Eukaryotic translation initiation factor 2A, N-terminally processed	EIF2A	4285	Cluster -137	28	28	28	57.1	57.1	57.1	64.989	0	323.31	5351000000	38	348	6.63774	6.77639	6.59524	6.50986	6.62886	6.64166	6.88512	6.77098	6.83338	6.5894	6.46058	6.53221
+	2.28954	-0.361955	P27348;E9PG15	P27348;E9PG15	14-3-3 protein theta	YWHAQ	2295	Cluster -137	16	13	13	64.1	56.3	56.3	27.764	0	323.31	2236600000	18	128	6.65436	6.55064	6.40372	6.29999	6.20249	6.27573	6.79212	6.71284	6.76823	6.27473	6.46561	6.44699
	1.84024	-0.172935	O43242;H0YGV8;F5H8K4	O43242	26S proteasome non-ATPase regulatory subunit 3	PSMD3	1604	Cluster -137	33	33	33	56	56	56	60.977	0	323.31	21786000000	39	543	7.40393	7.38267	7.26083	7.17834	7.2399	7.22647	7.42977	7.34793	7.3647	7.1474	7.21283	7.26338
+	2.70078	-0.962081	O75083;D6RD66	O75083	WD repeat-containing protein 1	WDR1	1706	Cluster -137	21	21	21	55.1	55.1	55.1	66.193	0	162.78	930060000	36	54	5.57912	5.6251	5.65805	5.69652	5.22996	5.06993	6.20355	5.87692	6.23598	5.23792	5.1839	5.00839
+	1.77108	-0.602425	Q15019;B5MCX3;C9J2Q4;C9JB25;H7C2Y0;C9J938;C9IY94;H7C310;C9IZU3;C9JQJ4;C9JZI2;B5MD47;F8WB65;C9JFT1;A0A1B0GXJ2;C9JT15;C9JSE7;H7C1T1	Q15019;B5MCX3;C9J2Q4;C9JB25;H7C2Y0;C9J938	Septin-2	SEPTIN2	3173	Cluster -137	18	17	17	59.6	55.1	55.1	41.487	0	275.64	1097400000	22	58	6.00449	5.98354	5.76942	5.99079	5.72158	5.55286	6.1012	6.3386	6.40875	5.65794	5.90078	5.48254
+	1.49716	-0.33403	Q15056	Q15056	Eukaryotic translation initiation factor 4H	EIF4H	3183	Cluster -137	12	12	12	54.4	54.4	54.4	27.385	0	180.8	1068800000	19	44	5.66395	6.01724	5.88652	5.81281	5.79322	5.56777	6.4343	6.2461	6.14987	5.92494	6.05565	5.8476
+	2.76547	-1.86528	P07737;K7EJ44;I3L3D5	P07737;K7EJ44	Profilin-1	PFN1	1980	Cluster -137	11	11	7	92.1	92.1	53.6	15.054	0	264.71	4635300000	9	89	5.78936	5.6518	6.01724	6.43295	6.07008	6.06111	7.32625	7.25157	7.84742	5.93888	5.46586	5.42465
+	3.05999	-0.836064	P31946;Q4VY20;Q4VY19;A0A0J9YWE8;A0A0J9YWZ2	P31946	14-3-3 protein beta/alpha;14-3-3 protein beta/alpha, N-terminally processed	YWHAB	2360	Cluster -137	15	9	9	72.4	53.3	53.3	28.082	0	258.4	2553700000	17	123	6.69234	6.50651	6.58691	6.48571	6.44654	5.79708	7.07813	6.85719	7.1717	6.18977	6.19165	6.2174
+	1.69196	-0.902793	P14550;Q5T621;V9GYG2;V9GYP9	P14550;Q5T621	Alcohol dehydrogenase [NADP(+)]	AKR1A1	2114	Cluster -137	12	12	12	52.6	52.6	52.6	36.573	0	47.418	509620000	25	26	5.61685	5.61026	5.42508	4.79371	5.31779	4.33303	6.00711	5.76609	5.79831	4.63745	5.40171	4.82397
+	2.23254	-0.277048	Q9Y266;A0A0A0MSU9;A0A0A0MSS4	Q9Y266	Nuclear migration protein nudC	NUDC	4860	Cluster -137	20	20	20	52.3	52.3	52.3	38.242	0	67.272	3057000000	23	147	6.55211	6.74889	6.53695	6.5613	6.60827	6.37389	7.08235	6.96571	7.00552	6.66628	6.7965	6.75967
+	1.99002	-1.3216	O43175;A0A286YF22;A0A2C9F2M7;A0A286YFL2;A0A286YFA2;A0A286YFM8;A0A286YER3;A0A286YFC8;A0A286YFB2;A0A286YF78;A0A286YF34;A0A286YFF3;A0A286YFE1;A0A286YFK5	O43175;A0A286YF22;A0A2C9F2M7;A0A286YFL2;A0A286YFA2;A0A286YFM8	D-3-phosphoglycerate dehydrogenase	PHGDH	360	Cluster -137	22	22	22	52	52	52	56.65	0	174.84	2074700000	27	91	5.08689	4.95576	4.43421	5.57582	5.38148	5.66653	6.59347	6.47561	7.1889	5.72386	5.08468	5.48466
+	1.82174	-0.354557	O00231;J3QRY4;J3QS13	O00231	26S proteasome non-ATPase regulatory subunit 11	PSMD11	1476	Cluster -137	19	19	19	51.9	51.9	51.9	47.463	0	175.45	1932200000	32	105	6.12379	5.81268	5.99659	5.71781	5.85786	5.82993	6.39623	6.17664	6.31243	5.84643	6.04852	5.92669
+	1.83622	-1.67972	P21291;E9PS42;E9PND2;E9PP21	P21291;E9PS42;E9PND2;E9PP21	Cysteine and glycine-rich protein 1	CSRP1	2220	Cluster -137	7	7	7	51.8	51.8	51.8	20.567	0	62.298	823880000	15	25	5.18915	5.18879	5.59387	5.34524	5.13833	4.45651	7.00548	6.72675	7.05358	4.47423	5.50655	5.76587
+	3.39984	-0.406727	Q15029;K7EP67;K7EJ74;K7EIV5;K7EIT3	Q15029	116 kDa U5 small nuclear ribonucleoprotein component	EFTUD2	3176	Cluster -137	35	34	34	52.7	51.6	51.6	109.43	0	323.31	3745500000	54	167	6.08009	6.0447	5.83222	5.92439	5.88658	5.70366	6.26036	6.30112	6.20431	5.84425	5.89286	5.80849
	1.81099	-0.213552	P61160;F5H6T1;A0A1B0GWD0;A0A1B0GWH0	P61160;F5H6T1	Actin-related protein 2	ACTR2	2733	Cluster -137	20	20	20	51.3	51.3	51.3	44.76	0	158.02	4526900000	21	324	6.94261	6.89917	6.73593	6.80295	6.58221	6.58882	7.05266	6.99241	6.94368	6.74443	6.7366	6.86707
+	1.21735	-0.69178	P22314;Q5JRR6;Q5JRR9;Q5JRS0;Q5JRS1;Q5JRS3;Q5JRS2	P22314	Ubiquitin-like modifier-activating enzyme 1	UBA1	2240	Cluster -137	39	39	39	51.1	51.1	51.1	117.85	0	323.31	3882900000	59	141	5.6865	5.6145	5.47169	5.54271	5.56394	5.40187	6.13494	5.98183	6.84094	5.64417	5.55854	5.67966
+	2.71226	-0.338491	P06737;E9PK47	P06737;E9PK47	Glycogen phosphorylase, liver form;Alpha-1,4 glucan phosphorylase	PYGL	1967	Cluster -137	49	41	41	58.8	50.6	50.6	97.147	0	323.31	7756300000	55	590	6.76127	6.80098	6.71819	6.6305	6.51238	6.6312	7.01862	6.929	6.88912	6.64295	6.62394	6.55438
	1.42239	-0.285799	P63000;P60763;P15153;J3KSC4;J3QLK0;B1AH77;B1AH78;B1AH80	P63000;P60763	Ras-related C3 botulinum toxin substrate 1;Ras-related C3 botulinum toxin substrate 3	RAC1;RAC3	2812	Cluster -137	16	16	15	56.2	56.2	50.5	21.45	0	302.87	32266000000	10	498	8.17316	8.11896	7.84007	7.83052	7.81605	7.75263	8.25823	8.16376	8.19067	7.75169	7.94682	8.05675
+	1.66057	-0.657758	P31948;F5H783;H0YGI8;F5GXD8	P31948	Stress-induced-phosphoprotein 1	STIP1	2362	Cluster -137	24	24	24	49.9	49.9	49.9	62.639	0	130.68	2026700000	42	100	5.57089	5.36386	5.32895	5.61878	5.69614	5.33127	6.186	6.01334	6.61429	5.57839	5.66243	5.59953
+	2.70355	-0.608989	P47897;A0A1B0GVU9;B4DDN1;A0A0U1RQT0;C9J165;H7C0R3;A0A0U1RR66;A0A0U1RQX5;A0A0U1RQM8;A0A0U1RRI9;A0A0U1RQE9;A0A0U1RQU2;A0A0U1RRC8;A0A1B0GTT3;A0A0U1RQL2;A0A0U1RQQ5;A0A0U1RQX9;F2Z2V6;A0A0U1RQJ6;A0A0U1RRJ7;A0A0U1RR79;A0A0U1RQC3	P47897;A0A1B0GVU9;B4DDN1	Glutamine--tRNA ligase	QARS	2518	Cluster -137	29	28	28	51	49.9	49.9	87.798	0	306.35	1559800000	50	105	6.12123	5.89807	5.70542	5.97206	5.41169	5.44773	6.20167	6.2257	6.14351	5.55416	5.73331	5.45644
+	2.09123	-0.403061	Q14974;J3KTM9;J3QR48;J3QRG4;J3QKQ5;J3KS06	Q14974;J3KTM9	Importin subunit beta-1	KPNB1	3162	Cluster -137	35	35	35	49.1	49.1	49.1	97.169	0	323.31	8324300000	44	340	6.7115	6.65022	6.45944	6.54487	6.42977	6.34225	6.90467	6.83083	7.02383	6.62429	6.41577	6.51008
+	1.70334	-0.315178	P08238;Q58FF7	P08238	Heat shock protein HSP 90-beta	HSP90AB1	1994	Cluster -137	63	63	39	71.8	71.8	48.9	83.263	0	323.31	69366000000	38	1178	7.78552	7.75341	7.60819	7.49674	7.49272	7.52132	7.99711	7.83454	7.92205	7.51101	7.73895	7.55819
+	1.326	-0.658891	Q01518;Q5T0R1;Q5T0R4;Q5T0R3;Q5T0R2;Q5T0R9;Q5T0R7;Q5T0R6;Q5T0R5;Q5T0S3;Q5T0R8;P40123;B7Z385;A0A087X0J3;A0A087WZ15;E9PDI2	Q01518;Q5T0R1	Adenylyl cyclase-associated protein 1;Adenylyl cyclase-associated protein	CAP1	2903	Cluster -137	19	19	19	48.2	48.2	48.2	51.901	0	323.31	1077000000	34	54	5.34023	5.42956	5.2672	5.28861	5.3007	5.20047	5.77693	5.61561	6.34655	5.38661	5.22876	5.14706
+	1.9653	-0.45668	P18206;A0A096LPE1	P18206	Vinculin	VCL	2181	Cluster -137	42	42	42	48.1	48.1	48.1	123.8	0	323.31	2494200000	86	109	5.38933	5.24932	5.08235	5.49011	5.19579	5.08354	5.92953	5.6173	5.81443	5.29977	5.27309	5.41837
	1.19635	-0.297205	P11142;E9PKE3;E9PNE6;E9PN89;A8K7Q2;E9PLF4;E9PS65;P54652;E9PI65;E9PM13	P11142;E9PKE3;E9PNE6;E9PN89;A8K7Q2	Heat shock cognate 71 kDa protein	HSPA8	2059	Cluster -137	47	46	27	73.5	73.5	47.5	70.897	0	323.31	34318000000	37	960	7.22704	7.1731	7.14947	7.15357	7.1337	7.16767	7.50367	7.41579	7.45246	6.97304	7.36639	7.14088
+	3.19178	-1.63726	P06576;H0YH81;F8W079;H0YI37	P06576;H0YH81;F8W079	ATP synthase subunit beta, mitochondrial;ATP synthase subunit beta	ATP5B	1963	Cluster -137	22	22	15	65.6	65.6	46.9	56.559	0	323.31	18679000000	30	130	5.30822	5.79938	5.44344	5.78984	5.39646	5.28087	6.4358	6.35961	6.87491	4.84036	4.89459	5.02358
+	2.73772	-0.65	Q12931;I3L0K7;I3L239;I3L2D5;H3BUZ0	Q12931;I3L0K7	Heat shock protein 75 kDa, mitochondrial	TRAP1	3010	Cluster -137	27	27	26	46	46	45.2	80.109	0	323.31	6874200000	49	80	5.96781	5.68756	5.54614	5.48738	5.35868	5.37275	5.90328	5.99044	5.98557	5.30131	5.45905	5.16894
+	1.32244	-0.353188	Q92900	Q92900	Regulator of nonsense transcripts 1	UPF1	3915	Cluster -137	43	43	43	45.1	45.1	45.1	124.34	0	323.31	2627600000	64	215	5.91186	5.9719	5.97149	6.00779	5.84903	5.92318	6.5701	6.42695	6.3476	6.23927	5.88661	6.15921
+	2.03031	-0.312957	P17655;C9JWY7	P17655	Calpain-2 catalytic subunit	CAPN2	2168	Cluster -137	21	21	21	44.3	44.3	44.3	79.994	0	142.85	1160900000	36	91	6.06767	6.02604	5.82707	5.90192	5.91845	5.80739	6.1919	6.12788	6.18772	5.8881	5.94643	5.7341
+	1.74562	-0.307299	Q96D46;C9JA08;C9J0B9;C9IZW9;C9K0C2;C9IY70	Q96D46;C9JA08	60S ribosomal export protein NMD3	NMD3	736	Cluster -137	19	19	19	43.7	43.7	43.7	57.603	0	70.775	3189000000	28	182	6.75982	6.72796	6.6598	6.61093	6.49268	6.51002	6.89621	6.81305	6.91786	6.60755	6.42765	6.67001
+	1.29168	-0.359024	P61158;B4DXW1;F8WDR7;F8WEW2;F8WE84;Q9P1U1	P61158;B4DXW1	Actin-related protein 3	ACTR3	2732	Cluster -137	13	13	13	42.8	42.8	42.8	47.371	0	233.73	774980000	22	35	5.51767	5.47835	5.25513	5.37696	5.31811	5.12577	5.9456	5.55931	5.90728	5.41332	5.39104	5.53076
+	1.66614	-0.379081	Q9UL46;A0A087X1Z3;H0YM70	Q9UL46;A0A087X1Z3;H0YM70	Proteasome activator complex subunit 2	PSME2	125	Cluster -137	8	8	8	42.7	42.7	42.7	27.401	0	146.76	652380000	18	34	5.60457	5.61259	5.40483	5.47229	5.28001	5.42487	5.92201	5.83401	5.59524	5.40288	5.34571	5.46543
+	2.41915	-0.642354	O75390;B4DJV2;A0A0C4DGI3;H0YIC4;H0YH82;F8VPA1;F8W1S4;F8VRI6;F8VPF9;F8W4S1;F8VR34;F8VTT8;F8VRP1;F8VX68;F8VU34;F8VWQ5;F8VX07;F8VZK9;F8W642;F8W0J2	O75390;B4DJV2;A0A0C4DGI3	Citrate synthase, mitochondrial;Citrate synthase	CS	643	Cluster -137	19	19	18	44.6	44.6	42.7	51.712	0	323.31	6597900000	20	164	6.84821	6.84274	6.49962	6.56756	6.51434	6.55277	7.01523	7.04638	6.86453	6.50011	6.18921	6.30976
+	1.7586	-0.292451	P11413;E7EM57;E7EUI8;E9PD92	P11413;E7EM57;E7EUI8	Glucose-6-phosphate 1-dehydrogenase	G6PD	2074	Cluster -137	20	20	20	41.4	41.4	41.4	59.256	0	131.02	2098500000	39	110	6.28194	6.35734	6.18407	6.11823	6.23183	6.20298	6.55557	6.467	6.31014	6.12087	6.1926	6.14189
+	2.58646	-0.754232	P26447	P26447	Protein S100-A4	S100A4	2285	Cluster -137	5	5	5	40.6	40.6	40.6	11.728	0	9.5646	1060700000	6	42	6.71672	6.67055	6.45728	6.5311	6.76954	6.41526	7.11136	6.86923	7.06741	6.21077	6.42692	6.14761
+	3.43535	-0.649481	P35998;C9JLS9	P35998	26S protease regulatory subunit 7	PSMC2	2407	Cluster -137	13	13	13	40	40	40	48.633	0	250.73	419000000	32	28	4.90541	4.89858	4.69752	4.85144	5.39705	5.1312	5.59057	5.52207	5.5447	4.84259	4.85435	5.01195
+	1.41747	-0.758145	P30153;B3KQV6;C9J9C1;E9PH38;M0QXG4;M0R0K6;E9PPI5;E9PNM7;E9PHZ6	P30153;B3KQV6	Serine/threonine-protein phosphatase 2A 65 kDa regulatory subunit A alpha isoform	PPP2R1A	2337	Cluster -137	20	20	16	49.9	49.9	39.7	65.308	0	310.19	1459300000	39	60	5.13603	5.336	4.84667	5.28378	5.5131	5.45026	5.75746	5.84141	6.1411	5.33317	4.71744	5.41494
	1.54126	-0.181158	Q93034;H0YCA0;E9PP19	Q93034	Cullin-5	CUL5	3927	Cluster -137	28	28	28	38.7	38.7	38.7	90.954	0	71.793	5126200000	53	419	6.71623	6.64894	6.56383	6.51374	6.52715	6.41469	6.82044	6.75577	6.6649	6.54327	6.52901	6.62535
	1.37466	-0.151206	P15559;B4DLR8;H3BNV2;H3BRK3	P15559;B4DLR8;H3BNV2;H3BRK3	NAD(P)H dehydrogenase [quinone] 1	NQO1	646	Cluster -137	19	19	19	38.3	38.3	38.3	30.867	0	323.31	70234000000	13	582	8.29166	8.26233	8.21701	8.25183	8.19022	8.19648	8.45356	8.32601	8.37769	8.16803	8.24598	8.28963
+	1.77699	-0.307087	P40937;F5H5S0;C9JH72;F5H304;E9PEP3;F5H0U6	P40937	Replication factor C subunit 5	RFC5	2447	Cluster -137	10	10	10	37.9	37.9	37.9	38.496	0	75.904	357540000	29	13	4.71069	4.88128	4.7047	4.69396	4.71096	4.62413	4.99853	4.82946	5.03024	4.69614	4.6875	4.55332
	1.41397	-0.293923	Q96HC4;H0Y8Y3;A0A0D9SFR4;H0YBI4;A0A0A0MSP3;H0Y929	Q96HC4;H0Y8Y3	PDZ and LIM domain protein 5	PDLIM5	4027	Cluster -137	18	18	18	37.9	37.9	37.9	63.944	0	60.606	996610000	35	112	6.01132	6.14746	6.10673	6.02788	6.02444	5.8502	6.64985	6.44085	6.40461	6.09618	6.21635	6.30101
+	2.30798	-0.578155	P55786;E9PLK3;A6NEC2;H0YDG0;E9PP11;H0YCQ5;E9PJ74;E9PRQ5;E9PJY4;E9PPD4	P55786;E9PLK3	Puromycin-sensitive aminopeptidase	NPEPPS	1016	Cluster -137	29	29	29	37.6	37.6	37.6	103.28	0	122.21	2570100000	57	137	6.17243	6.31731	6.11836	5.97984	5.76261	5.72722	6.35257	6.33175	6.34106	5.76301	5.58615	5.94175
+	3.8442	-0.775603	P18031;B4DSN5;REV__J3QSB5;REV__Q9Y3U8;REV__Q8IX04	P18031;B4DSN5	Tyrosine-protein phosphatase non-receptor type 1;Tyrosine-protein phosphatase non-receptor type	PTPN1	2177	Cluster -137	15	15	15	37.2	37.2	37.2	49.966	0	120.83	562520000	32	43	6.02918	5.5972	4.95989	5.08906	5.18281	3.86257	5.96866	5.86714	5.78471	5.09826	5.07602	5.11942
+	2.50235	-0.84667	Q15436;F5H365;G3V4V1;G3V1W4;G3V3G5;G3V2R6;G3V5X8;G3V4Q2;G3V5K1	Q15436;F5H365	Protein transport protein Sec23A	SEC23A	1076	Cluster -137	21	21	19	39.6	39.6	36.5	86.16	0	71.487	859970000	39	63	5.97451	5.85578	5.69158	5.69728	5.11591	5.13969	6.01225	5.81529	6.08615	5.1337	5.30333	4.93664
+	1.87467	-0.29938	P46734;J3QR49;P52564;E9PRZ0;X6RB39;J3QL77;E9PMA8	P46734	Dual specificity mitogen-activated protein kinase kinase 3	MAP2K3	2502	Cluster -137	13	13	13	36.3	36.3	36.3	39.318	0	27.068	880250000	26	82	6.27219	6.21344	6.109	6.05354	5.78	5.98357	6.18583	6.29186	6.40487	5.94515	5.98553	6.05373
+	2.51101	-0.552981	Q96AE4;E9PEB5	Q96AE4;E9PEB5	Far upstream element-binding protein 1	FUBP1	3954	Cluster -137	23	21	13	52.3	51.1	36	67.56	0	132.81	2569400000	36	42	5.1377	5.30743	5.02226	5.27114	5.31513	4.63287	5.68674	5.8192	5.78606	5.3498	5.08429	5.19896
	1.76493	-0.253355	O00571;A0A0D9SG12;A0A0D9SF53;A0A2R8YF78;A0A0D9SFB3;A0A2R8Y4A4;F6S8Q4;A0A2R8YFS5;A0A2R8Y645;A0A2U3TZJ9;A0A2R8YCW1;A0A2R8Y5G6;A0A2R8YFR4;A0A2R8Y7T2;A0A2R8YDH3;A0A2R8YDT5;A0A0J9YVQ7;A0A087WVZ1;A0A2R8Y650;A0A2R8YCU0;A0A087WX09;A0A2R8YF89;D6RCM4;A0A2R8Y4D2;Q9NQI0;H0Y960;A0A2R8Y770	O00571;A0A0D9SG12;A0A0D9SF53;A0A2R8YF78;A0A0D9SFB3;A0A2R8Y4A4;F6S8Q4;A0A2R8YFS5;A0A2R8Y645;A0A2U3TZJ9;A0A2R8YCW1;A0A2R8Y5G6;A0A2R8YFR4;A0A2R8Y7T2;A0A2R8YDH3;A0A2R8YDT5	ATP-dependent RNA helicase DDX3X	DDX3X	250	Cluster -137	46	45	21	67.8	67.8	35.2	73.243	0	323.31	8659300000	41	334	6.35023	6.45926	6.33724	6.53643	6.37978	6.41382	6.69355	6.62687	6.48892	6.38863	6.30848	6.35216
+	1.25968	-1.04124	P50502;Q3KNR6;H7C3I1;F6VDH7;Q8NFI4;Q8IZP2	P50502;Q3KNR6;H7C3I1;F6VDH7;Q8NFI4;Q8IZP2	Hsc70-interacting protein;Putative protein FAM10A5;Putative protein FAM10A4	ST13;ST13P5;ST13P4	2588	Cluster -137	10	10	10	33.1	33.1	33.1	41.331	0	151.09	1075800000	16	26	5.23464	4.47436	5.24224	5.43428	5.15534	4.38619	5.99151	5.78437	6.14628	5.09677	5.48197	4.21969
	0.997241	-0.247719	Q15382;C9J931;C9J469	Q15382;C9J931	GTP-binding protein Rheb	RHEB	735	Cluster -137	9	9	9	32.6	32.6	32.6	20.497	0	80.417	1530900000	12	90	6.65168	6.60366	6.46941	6.39328	6.33236	6.31152	6.8676	6.58564	6.74474	6.40946	6.39436	6.651
+	2.53195	-0.352173	Q92973;S4R398;E7EW37;K7ELC3	Q92973	Transportin-1	TNPO1	3923	Cluster -137	23	23	19	36.6	36.6	32.4	102.35	0	323.31	2390200000	45	82	5.9797	5.94775	5.74353	6.00557	5.83727	5.77763	6.21128	6.03535	6.18096	5.78344	5.79577	5.79186
+	1.76102	-0.301463	Q9H8S9;Q7L9L4;D6RCK3	Q9H8S9;Q7L9L4;D6RCK3	MOB kinase activator 1A;MOB kinase activator 1B	MOB1A;MOB1B	4409	Cluster -137	6	6	6	30.6	30.6	30.6	25.079	0.00028321	6.8952	331750000	10	14	6.08824	5.80091	5.90357	5.60324	5.5271	5.51459	6.15957	6.10006	6.01574	5.70089	5.75394	5.91614
+	2.02623	-0.614878	Q93009;A0A669KBL1;H3BND8;F5H2X1;I3L2D8;H3BMF6;H3BUV0;H3BTM1;H3BRA2;H3BQD1	Q93009;A0A669KBL1;H3BND8	Ubiquitin carboxyl-terminal hydrolase 7;Ubiquitin carboxyl-terminal hydrolase	USP7	541	Cluster -137	24	24	24	29.6	29.6	29.6	128.3	0	67.186	517810000	67	39	4.78851	5.00911	4.58027	4.9683	4.62185	4.62183	5.46397	5.61815	5.40171	5.09416	4.70339	4.84165
	1.42002	-0.275279	Q9Y570	Q9Y570	Protein phosphatase methylesterase 1	PPME1	4941	Cluster -137	9	9	9	29.5	29.5	29.5	42.315	0	48.194	456910000	21	37	6.05618	5.71848	5.69455	5.78701	5.19932	5.09677	6.09795	6.17794	5.94242	5.88459	5.6876	5.82029
+	2.22537	-0.495107	Q92835;H0Y5Q9;H7C403;R4GMN8	Q92835;H0Y5Q9	Phosphatidylinositol 3,4,5-trisphosphate 5-phosphatase 1	INPP5D	3908	Cluster -137	23	23	22	26.4	26.4	25.6	133.29	0	272.85	3196100000	83	235	6.34256	6.22334	6.03623	6.00475	5.91286	5.95231	6.37703	6.34747	6.63485	5.92411	5.97645	5.97346
+	1.79465	-0.418935	Q9Y5Q8;Q5T7U1;Q5T7U4;Q5T7U0;H7BY84;H0Y5D2	Q9Y5Q8;Q5T7U1	General transcription factor 3C polypeptide 5	GTF3C5	3389	Cluster -137	10	10	10	25.2	25.2	25.2	59.57	0	26.624	800150000	36	75	6.23142	6.07958	5.82968	5.96753	5.73928	5.88513	6.31977	6.28892	6.14198	5.72194	6.00766	5.76427
	1.49538	-0.205505	Q06520	Q06520	Bile salt sulfotransferase	SULT2A1	2955	Cluster -137	6	6	6	24.6	24.6	24.6	33.779	0	58.538	2059100000	20	151	6.52438	6.50565	6.43624	6.35801	6.22681	6.17429	6.75932	6.65872	6.65379	6.38966	6.49086	6.57479
+	1.70678	-0.622789	P60891;B1ALA9;A0A2R8Y7H4;B7ZB02;P21108;A0A0B4J207;B1ALA7;H7C540;Q15244	P60891;B1ALA9;A0A2R8Y7H4;B7ZB02	Ribose-phosphate pyrophosphokinase 1	PRPS1	620	Cluster -137	11	11	5	50.6	50.6	24.2	34.834	0	141.62	547620000	19	37	5.76646	5.74814	5.53228	5.55445	5.38855	5.51607	5.92783	5.72265	6.0026	5.14971	5.5446	5.0904
+	1.61913	-0.318253	O00148;K7EQN7;K7EPJ3;K7EN69;K7ENP6;K7EL56;K7EIL8	O00148;K7EQN7	ATP-dependent RNA helicase DDX39A	DDX39A	1465	Cluster -137	21	8	5	59.3	30.9	23.4	49.129	0	60.263	944480000	24	30	5.68953	5.80789	5.41799	5.39249	5.43181	5.46045	5.81678	5.7283	5.90546	5.35883	5.52647	5.61048
+	2.75432	-0.537283	Q9NY33;G3V1D3;G3V180;E9PQ14;E9PNX5;E9PKK8;E9PPK9	Q9NY33;G3V1D3;G3V180;E9PQ14	Dipeptidyl peptidase 3	DPP3	1159	Cluster -137	12	12	12	23.1	23.1	23.1	82.588	0	26.166	908190000	44	62	5.76379	6.03133	5.67865	5.5649	5.46374	5.41676	6.07416	5.89919	6.08066	5.46972	5.55722	5.41522
	1.13989	-0.323192	Q9UBP6;F8VSD9;H0YHX0;H0YIH0	Q9UBP6	tRNA (guanine-N(7)-)-methyltransferase	METTL1	4693	Cluster -137	8	8	8	22.8	22.8	22.8	31.471	0	12.965	259020000	13	59	6.08091	5.74173	5.70784	5.54098	5.32278	5.60411	6.07878	6.28486	5.90273	5.82438	5.61719	5.85523
	2.11275	-0.198747	Q9Y4F1;C9JME2;M0QXT1;H0Y783	Q9Y4F1;C9JME2	FERM, RhoGEF and pleckstrin domain-containing protein 1	FARP1	4931	Cluster -137	30	30	17	36.6	36.6	22.3	118.63	0	323.31	13194000000	63	554	7.00775	7.02877	6.81916	6.66376	6.85226	6.77132	7.05057	6.95537	7.02518	6.81801	6.75987	6.85699
+	3.21424	-2.64951	A0A087WWU8;D6R904;A0A494C0G0;Q5VU61	A0A087WWU8		TPM3	69	Cluster -137	27	27	8	70.9	70.9	19.8	26.42	0	205.95	8274600000	20	166	5.90988	6.11083	5.77768	6.06804	6.47822	5.84692	7.5975	7.4692	7.6276	5.36163	4.44046	4.94367
	1.61566	-0.239867	Q5T9A4;A0A5K1VW56	Q5T9A4	ATPase family AAA domain-containing protein 3B	ATAD3B	3392	Cluster -137	36	11	8	56.6	23.6	19.3	72.572	0	87.48	1485600000	43	64	6.00026	6.00376	5.96796	6.01343	5.80976	5.90292	6.17447	6.26902	6.16773	5.98168	6.05698	5.85296
	1.14319	-0.341969	P61978;S4R457;S4R359	P61978	Heterogeneous nuclear ribonucleoprotein K	HNRNPK	2751	Cluster -137	29	29	6	68.5	68.5	18.4	50.976	0	252.17	14687000000	26	289	6.76569	6.82743	6.75329	6.76882	6.78683	6.63794	7.1088	7.03531	7.48396	6.8233	6.88661	6.89225
+	2.15495	-0.609922	P08865;C9J9K3;A0A0C4DG17	P08865;C9J9K3;A0A0C4DG17	40S ribosomal protein SA	RPSA	217	Cluster -137	14	14	5	46.8	46.8	17.3	32.854	0	201.19	4027400000	15	100	6.57587	6.42434	6.17869	6.22753	6.05717	5.90675	6.49925	6.51493	6.66713	5.99216	6.11153	5.74785
+	1.64854	-0.841585	P20340;F5H3K7;C9JU14;J3KR73;Q14964;C9JB90;C9J0I2;F5GX61	P20340	Ras-related protein Rab-6A	RAB6A	2208	Cluster -137	9	9	3	37.5	37.5	16.8	23.593	0	59.484	1749300000	17	57	5.85219	5.75796	5.64923	5.56864	5.616	5.65648	5.70674	6.22459	6.40531	5.06696	5.37871	5.36622
+	1.64361	-0.355839	P53004;C9J1E1	P53004	Biliverdin reductase A	BLVRA	2637	Cluster -137	5	5	5	16.6	16.6	16.6	33.428	0	14.884	189180000	18	26	5.55548	5.57747	5.35403	5.48643	5.41404	5.29491	5.79489	5.58628	5.88447	5.31831	5.47059	5.40922
+	2.05902	-0.841711	P07437;Q5JP53;Q5ST81;A6NNZ2;Q9H4B7;CON__ENSEMBL:ENSBTAP00000025008	P07437;Q5JP53;Q5ST81	Tubulin beta chain	TUBB	1977	Cluster -137	27	6	5	71.4	19.6	16.2	49.67	0	190.36	9192600000	22	119	6.5426	6.44289	6.29688	6.43696	6.47802	6.4806	6.71779	6.57947	7.08966	5.81078	5.93743	6.11358
+	2.25982	-0.287467	Q7Z3B0	Q7Z3B0	Small integral membrane protein 15	SMIM15	3568	Cluster -137	1	1	1	16.2	16.2	16.2	8.6252	0.00093132	2.7341	916380000	3	33	7.19496	7.10092	7.04348	6.92389	6.96654	6.93807	7.21683	7.17926	7.26778	6.90844	6.86982	7.02321
	1.53446	-0.151276	Q9UNL2;C9JA28;C9J365	Q9UNL2;C9JA28;C9J365	Translocon-associated protein subunit gamma	SSR3	737	Cluster -137	4	4	4	15.7	15.7	15.7	21.08	0	205.81	3992800000	6	104	7.44202	7.40178	7.30773	7.2306	7.22518	7.17915	7.46461	7.38963	7.51314	7.27045	7.2833	7.3598
+	1.47591	-0.534361	Q9BQE3;F5H5D3;A0A1W2PQM2;F8VVB9;F8VS66;F8VRZ4;F8VX09;F8VWV9;A6NHL2;F8VRK0;F8W0F6;C9K0S6;Q9H853;F8VXZ7	Q9BQE3;F5H5D3;A0A1W2PQM2	Tubulin alpha-1C chain	TUBA1C	4187	Cluster -137	33	3	3	93.3	13.4	13.4	49.895	0	58.101	1275800000	23	78	6.1898	6.26909	6.1797	6.27149	6.21053	6.23972	6.29524	6.40883	6.82631	5.94237	6.06655	5.91838
+	1.41565	-0.692852	Q9Y6G9;E9PHI6	Q9Y6G9;E9PHI6	Cytoplasmic dynein 1 light intermediate chain 1	DYNC1LI1	4985	Cluster -137	6	5	5	14.3	11.9	11.9	56.578	0.0005607	6.6403	159580000	33	17	5.38196	5.15915	5.13972	5.12277	4.98755	4.77416	6.14082	5.86731	5.52257	4.9967	5.43281	5.02263
+	3.17682	-0.600251	Q12979;A0A0G2JQ41;A0A1C7CYZ0;I3L2P5;B7Z683;A0A0G2JRJ1;I3L3W0;I3L379;I3L1U8;I3NI05	Q12979;A0A0G2JQ41;A0A1C7CYZ0;I3L2P5;B7Z683	Active breakpoint cluster region-related protein	ABR	276	Cluster -137	7	7	6	11.6	11.6	10.5	97.597	0	12.74	672340000	50	54	5.72094	5.34455	4.99268	5.37451	5.35209	5.19204	5.97125	5.98876	5.80749	5.32533	5.36305	5.27836
	0.220605	0.135104	P33981;D6RFY1;D6RF82;D6REX1;D6RIC6	P33981	Dual specificity protein kinase TTK	TTK	2378	Cluster -137	5	5	5	8.8	8.8	8.8	97.071	0.00054259	5.8116	115520000	52	23	4.93289	4.96349	4.90125	4.52594	4.17307	4.18927	5.05327	4.48963	4.44696	4.93068	4.9405	4.52399
+	3.02334	-1.2693	Q32Q12;P22392;J3KPD9;F6XY72	Q32Q12;P22392;J3KPD9	Nucleoside diphosphate kinase;Nucleoside diphosphate kinase B	NME1-NME2;NME2	3298	Cluster -137	15	15	2	67.8	67.8	8.6	32.642	0	23.972	3519100000	23	66	6.02065	5.40601	5.41182	4.80789	5.70647	5.06502	6.93836	6.86999	6.69323	5.36027	5.53987	5.79355
+	2.52816	-0.748042	Q8N412	Q8N412	Sperm-tail PG-rich repeat-containing protein 2	STPG2	3708	Cluster -137	1	1	1	5.4	5.4	5.4	50.659	0.0084449	1.4288	879180000	28	13	6.12008	5.93064	5.85836	5.98396	5.90742	5.92036	6.70201	6.33116	6.43343	5.79503	5.75096	5.67649
+	2.27805	-0.55052	Q68CZ2;C9JHU5;E9PCX8	Q68CZ2;C9JHU5;E9PCX8	Tensin-3	TNS3	3430	Cluster -137	4	4	4	4.7	4.7	4.7	155.26	0.00049188	3.6304	110160000	64	16	5.03937	4.6306	5.13146	4.79653	4.74846	4.22023	4.99052	5.15773	5.31475	4.67155	4.5578	4.58209
	1.87764	-0.234154	P60709;A0A2R8Y793;G5E9R0;E7EVS6;A0A2R8YGF8;Q6S8J3;C9JUM1;C9JZR7;A5A3E0;C9JTX5;P0CG38;A0A2R8YFE2;Q9BYX7;P0CG39;F8WCH0	P60709;A0A2R8Y793	Actin, cytoplasmic 1;Actin, cytoplasmic 1, N-terminally processed	ACTB	2714	Cluster -137	37	1	1	86.7	4.5	4.5	41.736	0	169.32	4714700000	23	134	6.67801	6.62932	6.45156	6.62908	6.70703	6.45134	6.92636	6.84832	6.97562	6.61786	6.67163	6.75835
+	3.01179	-0.325738	Q58FF8	Q58FF8	Putative heat shock protein HSP 90-beta 2	HSP90AB2P	3336	Cluster -137	12	1	1	24.4	3.9	3.9	44.348	0	61.193	1160400000	23	32	6.13504	6.05565	5.84973	5.76256	5.75314	5.74147	6.21027	6.13232	6.25057	5.85945	5.90065	5.85584
+	1.40221	-0.327171	P68371;M0R2D3;M0QY85;M0QYM7;M0R0X0;M0QY37;M0QX14;M0R042;M0QZL7;M0R2T4;A0A075B724	P68371	Tubulin beta-4B chain	TUBB4B	2836	Cluster -137	29	29	1	75.5	75.5	2.7	49.83	0	323.31	20582000000	22	402	7.27395	7.22199	7.11594	7.20949	7.23155	7.1978	7.23807	7.37934	7.58918	7.09096	7.0032	7.13091
+	2.01501	-0.282828	Q9NZ52;Q9UJY5;J3KSS7;B0QYR6;H3BMM6;B7Z1E9;J3QRP3;B0QYS0;H3BPI3;B0QYR9;B0QYR5;B0QYS3;B0QYS2;A0A087WYN2;B0QYS1;B0QYS5;Q9UJY4;J3QRS8	Q9NZ52;Q9UJY5;J3KSS7;B0QYR6;H3BMM6;B7Z1E9;J3QRP3;B0QYS0;H3BPI3;B0QYR9;B0QYR5;B0QYS3;B0QYS2;A0A087WYN2;B0QYS1;B0QYS5;Q9UJY4;J3QRS8	ADP-ribosylation factor-binding protein GGA3;ADP-ribosylation factor-binding protein GGA1;ADP-ribosylation factor-binding protein GGA2	GGA3;GGA1;GGA2	91	Cluster -137	1	1	1	1.2	1.2	1.2	78.314	0.0052323	1.5771	58957000	30	8	5.04454	5.01051	4.97095	4.82007	4.84725	4.85766	5.42395	5.27708	5.26778	5.10391	4.98895	5.02747
+	3.28438	-1.19876	J3KN67	J3KN67		TPM3	1345	Cluster -137	24	5	0	50.9	9.8	0	33.222	0.00028265	6.8398	722850000	25	32	5.61385	5.6767	5.68021	5.67779	5.93913	5.58383	6.64092	6.48322	6.26425	5.33335	5.27423	5.18452
+	3.71145	-0.770603	P63261;I3L3I0;I3L1U9;K7EM38;I3L3R2;J3KT65	P63261;I3L3I0;I3L1U9	Actin, cytoplasmic 2;Actin, cytoplasmic 2, N-terminally processed	ACTG1	2825	Cluster -137	37	37	0	86.7	86.7	0	41.792	0	323.31	122260000000	23	1236	8.03507	7.98994	7.79655	7.90053	7.87097	7.79909	8.54975	8.50052	8.68445	7.76705	7.82219	7.83368
+	3.44414	-0.515535	P68032;P68133;A6NL76	P68032;P68133;A6NL76	Actin, alpha cardiac muscle 1;Actin, alpha skeletal muscle	ACTC1;ACTA1	2831	Cluster -137	22	4	0	50.7	16.2	0	42.019	0	47.336	9604600000	23	96	7.15066	7.04466	6.95142	7.01603	6.71443	6.91726	7.41512	7.3449	7.49941	6.92012	6.88358	6.90913
+	2.43782	-0.666917	P68363;C9JDS9	P68363	Tubulin alpha-1B chain	TUBA1B	2834	Cluster -137	33	33	0	93.3	93.3	0	50.151	0	323.31	35497000000	23	528	7.54223	7.45644	7.31167	7.3884	7.39929	7.40502	7.63172	7.62135	7.93458	7.08461	7.11281	6.98948
+	1.40101	-0.534775	Q15366	Q15366	Poly(rC)-binding protein 2	PCBP2	3201	Cluster -137	17	13	0	71.2	62.7	0	38.58	0	230.74	2217300000	20	69	6.06307	5.96838	6.02338	5.97532	5.94436	5.94161	6.25491	6.38144	6.75696	5.81852	5.85286	6.1176

## Sheet: Cluster up in GM and SM
Significant	log10p-value	Difference	Protein IDs	Majority protein IDs	Protein names	Gene names	id	Cluster	Peptides	Razor + unique peptides	Unique peptides	Sequence coverage [%]	Unique + razor sequence coverage [%]	Unique sequence coverage [%]	Mol. weight [kDa]	Q-value	Score	Intensity	iBAQ peptides	MS/MS count	iBAQ V5-EGFP_GM_01	iBAQ V5-EGFP_GM_02	iBAQ V5-EGFP_GM_03	iBAQ V5-EGFP_STV_01	iBAQ V5-EGFP_STV_02	iBAQ V5-EGFP_STV_03	iBAQ V5-p53_GM_01	iBAQ V5-p53_GM_02	iBAQ V5-p53_GM_04	iBAQ V5-p53_STV_01	iBAQ V5-p53_STV_02	iBAQ V5-p53_STV_03
+	2.53255	-0.266782	O00505;H0Y4S9	O00505	Importin subunit alpha-4	KPNA3	1504	Cluster -37	14	14	11	38	38	32.2	57.81	0	268.09	1804700000	20	134	6.42349	6.3593	6.19181	6.08938	6.13421	6.09878	6.83841	6.71383	6.78503	6.50534	6.54973	6.48186
+	1.97753	-0.241622	P55072;C9JUP7;C9IZA5	P55072	Transitional endoplasmic reticulum ATPase	VCP	2672	Cluster -37	45	45	45	66.9	66.9	66.9	89.321	0	323.31	5610100000	48	260	5.82178	6.17872	6.15433	6.23769	6.09851	6.16829	6.53842	6.47054	6.62561	6.31484	6.24876	6.34612
	0.467511	0.122019	Q8IVF4;A0A0J9YY17;A0A1C7CYW8;A0A669KB38;H0YGZ2	Q8IVF4;A0A0J9YY17;A0A1C7CYW8;A0A669KB38;H0YGZ2	Dynein heavy chain 10, axonemal	DNAH10	285	Cluster -37	2	2	2	0.5	0.5	0.5	514.83	0.0027963	1.8543	1521800000	277	8	5.0667	5.37431	5.22383	4.98201	5.17493	5.06378	5.71567	5.39139	5.61324	5.57549	5.7543	5.75657
	0.321741	-0.083532	P23193;A0A1W2PPZ5;E5RIS7;A0A1W2PRL9;E5RJ93;B7Z4S1;E5RK46;A0A1W2PS15;E5RFI1;A0A1W2PPV7;Q15560;A0A0A0MT58;Q5JRI7	P23193;A0A1W2PPZ5;E5RIS7;A0A1W2PRL9;E5RJ93	Transcription elongation factor A protein 1	TCEA1	346	Cluster -37	13	13	13	45.2	45.2	45.2	33.969	0	17.189	915080000	19	52	5.92292	5.9543	5.74729	5.82603	5.74653	5.69753	6.15936	5.98821	6.20336	6.19882	5.97524	5.92627
	0.596899	0.17146	A0MZ66	A0MZ66	Shootin-1	KIAA1598	550	Cluster -37	21	21	21	39.9	39.9	39.9	71.639	0	38.577	911460000	43	104	5.22451	5.64927	5.71971	5.78715	5.87175	5.8136	6.38668	6.07452	6.04076	6.23679	6.31656	6.463
	0.947856	-0.192525	Q99439;B4DDF4;B4DUT8;H3BVI6;A0A087X271;A0A087X1X5;K7ES69;H3BQH0;A0A087WV51;U3KPS3	Q99439;B4DDF4;B4DUT8;H3BVI6;A0A087X271;A0A087X1X5;K7ES69	Calponin-2;Calponin	CNN2	636	Cluster -37	10	10	9	43	43	39.5	33.697	0	216.03	1219500000	16	65	6.19711	6.36715	6.23134	6.05732	5.96695	5.56084	6.76483	6.60465	6.45471	6.35332	6.4585	6.43479
	0.0130252	0.00673707	P41236;E7EMN6;E7EUI7;Q6NXS1	P41236;E7EMN6;E7EUI7;Q6NXS1	Protein phosphatase inhibitor 2;Protein phosphatase inhibitor 2-like protein 3	PPP1R2;PPP1R2P3	925	Cluster -37	8	8	8	36.1	36.1	36.1	23.015	0	18.672	392410000	8	39	6.07463	6.17	6.0849	5.99776	5.93243	5.72223	6.74894	6.60526	6.19769	6.4354	6.57229	6.56442
	0.27202	-0.101765	P23588;E7EX17;F8VX11;F8VP89;F8VSC7;F8W0K0;F8VYE9;F8VRU1	P23588;E7EX17;F8VX11	Eukaryotic translation initiation factor 4B	EIF4B	969	Cluster -37	34	34	34	54.7	54.7	54.7	69.15	0	322.1	2872100000	36	154	6.15305	6.38821	6.40233	6.26574	6.40187	6.22149	7.07628	6.8571	6.56835	6.7273	6.68436	6.78477
	0.684942	-0.197384	E9PAV3;F8VZJ2;H0YHX9;Q13765;F8W0W4;F8W1N5;F8VNW4;Q9BZK3;F8VZ58	E9PAV3;F8VZJ2;H0YHX9;Q13765;F8W0W4;F8W1N5;F8VNW4	Nascent polypeptide-associated complex subunit alpha, muscle-specific form;Nascent polypeptide-associated complex subunit alpha	NACA	974	Cluster -37	6	6	6	3.5	3.5	3.5	205.42	0	323.31	3035400000	110	58	5.32769	5.24795	5.16026	5.22565	5.03981	4.8614	5.49328	5.40724	5.71506	5.16658	5.36955	5.48729
	0.368167	-0.153016	O00193;E9PM92;E9PQA1;E9PRZ9	O00193;E9PM92;E9PQA1;E9PRZ9	Small acidic protein	SMAP;C11orf58	1022	Cluster -37	6	6	6	29.5	29.5	29.5	20.332	0	323.31	311990000	8	29	5.6254	5.63272	4.2669	5.62235	5.66388	4.20069	6.61019	6.18526	6.59968	6.47138	6.34571	6.11899
	1.48087	-0.226078	P09651;F8W6I7;Q32P51;F8VTQ5;F8VYN5;F8W646	P09651;F8W6I7;Q32P51;F8VTQ5	Heterogeneous nuclear ribonucleoprotein A1;Heterogeneous nuclear ribonucleoprotein A1, N-terminally processed;Heterogeneous nuclear ribonucleoprotein A1-like 2	HNRNPA1;HNRNPA1L2	1132	Cluster -37	32	29	2	57.8	56.5	3.2	38.746	0	299.52	20663000000	19	522	7.27059	7.2931	7.30937	7.17987	7.17903	7.14417	7.78264	7.65825	7.64169	7.3878	7.57342	7.44314
	0.0225677	0.0192405	Q96RN5;G3V1P5;H7C308	Q96RN5;G3V1P5;H7C308	Mediator of RNA polymerase II transcription subunit 15	MED15	1160	Cluster -37	2	2	2	3.7	3.7	3.7	86.753	0.0005207	4.8334	48845000	22	10	4.63728	4.6818	4.50599	4.51064	4.56687	4.44823	5.53877	5.09802	4.58428	5.08429	4.97516	5.21935
	0.135473	-0.0354641	O00299;O15247;Q9NZA1;A6PVS0;A0A2R8Y4M1;A0A5F9ZHK1;A0A2R8YGW2;A0A2R8Y615	O00299	Chloride intracellular channel protein 1	CLIC1	1483	Cluster -37	15	15	14	82.6	82.6	80.1	26.922	0	323.31	6687100000	17	207	6.93892	6.88296	6.77377	6.84865	6.7249	6.77357	7.26527	7.09054	7.04135	6.95969	7.16521	7.16587
	0.0157659	-0.0167977	O95486	O95486	Protein transport protein Sec24A	SEC24A	1843	Cluster -37	11	11	11	12.4	12.4	12.4	119.75	0	15.769	148270000	40	15	4.50142	4.53862	4.49872	4.46312	4.63182	4.87759	4.24119	5.03563	5.21471	4.4523	5.08282	4.90602
	1.67173	-0.24981	P04637;A0A0U1RQC9;A0A087WZU8;J3KP33;A0A087X1Q1;E7ESS1;A0A087WXZ1;A0A087WT22;E7EQX7;E9PFT5;E7EMR6;E9PCY9;S4R334	P04637;A0A0U1RQC9;A0A087WZU8;J3KP33;A0A087X1Q1;E7ESS1;A0A087WXZ1;A0A087WT22	Cellular tumor antigen p53	TP53	1931	Cluster -37	36	36	36	57.5	57.5	57.5	43.653	0	282.2	28659000000	25	348	5.50057	5.38193	4.83278	5.45785	5.1756	4.85943	8.38616	8.3049	8.16782	7.98911	8.06043	8.0599
	1.64376	-0.25358	P10599	P10599	Thioredoxin	TXN	2048	Cluster -37	9	9	9	86.7	86.7	86.7	11.737	0	100.42	10785000000	7	133	7.44838	7.72946	7.74407	7.56688	7.66067	7.55116	8.26965	8.06621	8.14167	7.83728	7.91168	7.96783
	0.729041	-0.10395	P15170;H3BR35;H3BSV8;H3BMT9	P15170;H3BR35	Eukaryotic peptide chain release factor GTP-binding subunit ERF3A	GSPT1	2124	Cluster -37	28	28	16	64.1	64.1	40.7	55.755	0	188.87	3212200000	31	182	6.18267	6.6386	6.48566	6.35395	6.6295	6.19805	6.95695	6.92977	6.75328	6.78148	6.79662	6.75005
	0.635228	0.0792778	P22626;A0A087WUI2	P22626;A0A087WUI2	Heterogeneous nuclear ribonucleoproteins A2/B1	HNRNPA2B1	2244	Cluster -37	32	32	31	89.5	89.5	89.5	37.429	0	323.31	22785000000	20	451	6.79743	7.0325	7.1328	6.98489	7.01444	6.99521	7.24687	7.19418	7.26771	7.3697	7.365	7.21189
	0.220609	0.0479515	P40763;G8JLH9;K7EP08	P40763;G8JLH9	Signal transducer and activator of transcription 3;Signal transducer and activator of transcription	STAT3	2442	Cluster -37	17	17	17	30.3	30.3	30.3	88.067	0	323.31	1123300000	48	89	5.76907	5.80512	5.60602	5.77898	5.52914	5.48897	5.97165	6.1118	5.86167	5.94154	6.07434	6.07309
	0.69954	-0.307171	P46937;H0YCI3	P46937	Transcriptional coactivator YAP1	YAP1	2510	Cluster -37	4	4	4	17.7	17.7	17.7	54.461	0.00029913	8.7527	164670000	20	13	4.19905	5.38392	5.34349	5.44122	5.69574	5.40021	6.20788	5.9501	5.78533	5.72552	5.91811	5.37816
	0.280868	-0.0740873	P49959;F8W7U8;F5GXT0;F5H742;F5H256	P49959;F8W7U8	Double-strand break repair protein MRE11A	MRE11A	2579	Cluster -37	12	12	12	22.9	22.9	22.9	80.592	0	22.746	671260000	39	53	5.2085	5.74147	5.51278	5.51259	5.70366	5.55741	6.35436	6.16125	6.10264	6.13306	6.25981	6.00312
	0.911583	-0.321821	P51858	P51858	Hepatoma-derived growth factor	HDGF	2615	Cluster -37	13	13	13	64.6	64.6	64.6	26.788	0	323.31	1261200000	17	58	5.12824	5.74681	6.05729	4.92777	5.05173	4.13208	6.43788	6.23576	6.637	5.99602	6.34953	5.99962
	0.160345	0.0560052	P52594;B8ZZY2;C9J2I0	P52594;B8ZZY2;C9J2I0	Arf-GAP domain and FG repeat-containing protein 1	AGFG1	2624	Cluster -37	10	10	10	26.9	26.9	26.9	58.259	0	126.9	568960000	19	43	5.84556	5.53931	5.14101	6.06285	5.46124	5.48217	6.67191	6.3424	6.3032	6.48927	6.39545	6.60081
	0.318529	-0.0328685	P52597;A0A1B0GW42	P52597	Heterogeneous nuclear ribonucleoprotein F;Heterogeneous nuclear ribonucleoprotein F, N-terminally processed	HNRNPF	2625	Cluster -37	20	18	18	63.1	56.6	56.6	45.671	0	323.31	3883900000	23	121	6.1378	6.41167	6.33389	6.36756	6.29631	6.27485	6.66178	6.64922	6.68157	6.55709	6.69945	6.63743
	0.96861	-0.216933	P78318;A0A1W2PR95	P78318	Immunoglobulin-binding protein 1	IGBP1	2842	Cluster -37	10	10	10	39.2	39.2	39.2	39.221	0	63.025	380450000	23	35	5.62713	5.72318	5.71533	4.65494	5.65666	5.02653	6.30296	6.08472	6.12749	5.82191	5.94123	6.10123
	1.02122	-0.18768	Q01995;H0YCU9;E9PJ32	Q01995;H0YCU9	Transgelin	TAGLN	2914	Cluster -37	20	20	20	74.6	74.6	74.6	22.611	0	158.92	5888800000	17	323	7.00368	7.25083	7.0839	7.01883	7.15776	7.00728	7.72343	7.5836	7.53867	7.29568	7.49456	7.49242
	0.604548	-0.125438	Q13177;H7C1X3;O75914;A0A087X294;B1AKS5;Q13153;E9PM17;B3KNX7;H0YCG5	Q13177	Serine/threonine-protein kinase PAK 2;PAK-2p27;PAK-2p34	PAK2	3032	Cluster -37	21	21	21	55.3	55.3	55.3	58.042	0	187.13	2501300000	28	202	6.20986	6.42818	6.41974	6.28715	6.49069	6.22063	7.03129	6.87208	6.84162	6.67672	6.76848	6.92347
	0.537543	-0.102441	Q14247;H0YCD9;H0YEV2	Q14247	Src substrate cortactin	CTTN	3123	Cluster -37	31	31	31	55.1	55.1	55.1	61.585	0	323.31	9546200000	30	371	7.01043	7.11906	6.97524	7.07335	6.94368	6.80962	7.59296	7.39049	7.35622	7.28407	7.42035	7.32793
	0.83566	-0.343897	Q5T6F2;A2A305;Q5JV08;H0YDN2;A0A0D9SFI5	Q5T6F2	Ubiquitin-associated protein 2	UBAP2	3386	Cluster -37	13	13	13	20.2	20.2	20.2	117.11	0	72.204	418230000	33	41	4.78763	4.73291	4.6933	4.75327	4.84562	4.16676	5.99342	5.46841	5.76652	5.43484	5.18336	5.57847
	0.444412	-0.134252	Q6PUV4;D6RGY3;D6R960;D6RDN3;D6RI05;D6RBA5	Q6PUV4;D6RGY3;D6R960	Complexin-2	CPLX2	3495	Cluster -37	6	6	6	49.3	49.3	49.3	15.394	0.00030021	9.0056	711900000	8	49	6.63698	6.7164	6.55218	6.51826	6.67204	6.33742	7.20731	6.92168	6.77869	6.78303	6.83108	6.89081
	0.598633	0.125111	Q92804;A0A075B7D9;A0A075B7F2	Q92804;A0A075B7D9	TATA-binding protein-associated factor 2N	TAF15	3905	Cluster -37	6	4	4	18.1	14.2	14.2	61.829	0	84.659	272070000	38	13	5.21149	5.1478	5.10731	5.12339	5.06692	4.99701	5.51663	5.37424	5.20493	5.44107	5.50672	5.52334
	0.119221	0.0598963	Q96I25;Q5W011;Q5W010;H0Y6J6;Q5W012	Q96I25;Q5W011;Q5W010;H0Y6J6;Q5W012	Splicing factor 45	RBM17	4038	Cluster -37	9	9	9	24.2	24.2	24.2	44.961	0	13.845	333080000	25	15	5.09283	5.21365	5.19962	4.40612	4.88688	5.04681	5.81661	5.70924	5.2565	5.5392	5.75925	5.66358
	0.0328324	-0.00726795	Q96S94	Q96S94	Cyclin-L2	CCNL2	4111	Cluster -37	1	1	1	4	4	4	58.147	0	15.07	95026000	27	12	4.41621	5.29252	4.9818	4.49801	5.19234	5.24351	5.436	5.3325	5.54064	5.36389	5.40951	5.51394
	0.0205785	0.00690222	Q99614;H0YB37	Q99614	Tetratricopeptide repeat protein 1	TTC1	4149	Cluster -37	9	9	9	48.3	48.3	48.3	33.526	0	39.245	374860000	18	20	5.5143	6.01085	5.71261	5.77588	5.88075	5.77164	6.35278	6.17569	6.01157	6.15409	6.11644	6.29021
	0.799228	-0.227824	Q9H910;A6NGP5;H3BMV3;H3BU16;H3BMT0;H3BTV5;H3BMM8;B4E1P3;H3BS08	Q9H910;A6NGP5;H3BMV3;H3BU16;H3BMT0;H3BTV5	Hematological and neurological expressed 1-like protein	HN1L	4414	Cluster -37	8	8	8	61.6	61.6	61.6	20.063	0	29.993	734010000	13	56	6.09965	6.24274	6.12444	6.04661	6.26453	5.95371	6.98042	6.76882	6.86121	6.41059	6.73522	6.78116
	0.215222	0.0221562	Q9NWB6	Q9NWB6	Arginine and glutamate-rich protein 1	ARGLU1	4581	Cluster -37	8	8	8	28.6	28.6	28.6	33.216	0	16.089	3639300000	15	132	6.82705	6.82151	6.75287	6.81427	6.76753	6.92291	7.04187	6.91148	6.97205	7.00182	7.01803	6.97201
	0.323592	-0.0816132	Q9Y5K6	Q9Y5K6	CD2-associated protein	CD2AP	4950	Cluster -37	22	22	22	44.3	44.3	44.3	71.45	0	45.845	2176200000	43	188	6.17307	6.30788	6.26879	6.27653	6.08611	6.1821	6.73901	6.4546	6.47979	6.38162	6.49751	6.54943

## Sheet: SAINTscore analysis
bait	baitGene	prey	preyGene	trueCounts	ucCounts	ccCounts	sumSPC	avgSPC	FC_A	FC_B	SP	compass	eScore	iRef	iRef2	intAct	intAct2
TP53V5_GM	TP53V5	TP53	TP53	29|31|31	2|3|3|2|3|2	-	91	30.3333	9.03815	7.8934	1	0	0	0	0	0	0
TP53V5_SM	TP53V5	TP53	TP53	26|28|28	2|3|3|2|3|2	-	82	27.3333	8.83324	7.73937	1	0	0	0	0	0	0
TP53V5_SM	TP53V5	NSRP1	NSRP1	8|7|8	0|0|0|2|0|0	-	23	7.66667	7.03094	5.61505	0.99	0	0	0	0	0	0
TP53V5_GM	TP53V5	CALR	CALR	11|10|9	0|0|2|0|0|0	-	30	10	8.42687	6.63198	0.99	0	0	0	0	0	0
TP53V5_SM	TP53V5	CCDC124	CCDC124	17|19|16	2|4|3|7|4|2	-	52	17.3333	4.28734	3.31976	0.99	0	0	0	0	0	0
TP53V5_GM	TP53V5	PDIA3-1	PDIA3	5|4|4	0|0|0|0|0|0	-	13	4.33333	5.45464	5.35638	0.98	0	0	0	0	0	0
TP53V5_GM	TP53V5	BASP1	BASP1	3|7|6	0|0|0|0|0|0	-	16	5.33333	6.19677	6.07177	0.97	0	0	0	0	0	0
TP53V5_GM	TP53V5	PHGDH	PHGDH	15|10|9	2|2|2|1|1|1	-	34	11.3333	5.10522	3.99653	0.96	0	0	0	0	0	0
TP53V5_GM	TP53V5	CPS1	CPS1	13|9|8	2|1|1|1|3|0	-	30	10	4.897	3.63773	0.96	0	0	0	0	0	0
TP53V5_SM	TP53V5	HMGN1	HMGN1	6|6|6	0|1|1|0|1|1	-	18	6	4.55823	3.77931	0.95	0	0	0	0	0	0
TP53V5_SM	TP53V5	MECP2	MECP2	15|12|8	1|3|2|3|1|1	-	35	11.6667	4.87091	3.61626	0.94	0	0	0	0	0	0
TP53V5_GM	TP53V5	NME1	NME1	6|8|9	0|2|2|1|0|1	-	23	7.66667	4.29483	3.19945	0.94	0	0	0	0	0	0
TP53V5_SM	TP53V5	PCNP	PCNP	6|7|4	0|1|0|1|0|0	-	17	5.66667	5.41196	4.20945	0.94	0	0	0	0	0	0
TP53V5_GM	TP53V5	GSTP1	GSTP1	5|5|5	1|0|0|0|0|0	-	15	5	5.17721	4.48918	0.93	0	0	0	0	0	0
TP53V5_GM	TP53V5	PSAT1	PSAT1	6|7|8	1|0|2|0|3|0	-	21	7	4.03445	2.69342	0.93	0	0	0	0	0	0
TP53V5_GM	TP53V5	NME1-NME2	NME1;NME1-NME2	8|12|12	1|3|1|2|2|4	-	32	10.6667	3.66291	2.88586	0.93	0	0	0	0	0	0
TP53V5_GM	TP53V5	PARK7	PARK7	5|4|4	0|0|0|0|0|1	-	13	4.33333	4.69334	4.04434	0.91	0	0	0	0	0	0
TP53V5_GM	TP53V5	PPIA	PPIA	8|9|9	1|5|4|1|1|0	-	26	8.66667	3.21245	2.20594	0.9	0	0	0	0	0	0
TP53V5_SM	TP53V5	BOD1L1	BOD1L1	11|5|5	0|0|2|1|1|0	-	21	7	5.24582	3.52547	0.89	0	0	0	0	0	0
TP53V5_GM	TP53V5	CKB	CKB	7|3|3	0|0|0|0|0|0	-	13	4.33333	5.63627	5.10628	0.87	0	0	0	0	0	0
TP53V5_GM	TP53V5	EEF1D	EEF1D	7|5|6	0|1|1|1|1|1	-	18	6	3.92388	3.48133	0.86	0	0	0	0	0	0
TP53V5_GM	TP53V5	CSRP1	CSRP1	6|6|6	0|1|1|2|1|1	-	18	6	3.54946	3.00042	0.86	0	0	0	0	0	0
TP53V5_GM	TP53V5	LGALS1	LGALS1	9|6|5	1|3|1|1|0|0	-	20	6.66667	3.93906	2.78406	0.85	0	0	0	0	0	0
TP53V5_GM	TP53V5	TPM3-1	TPM3	16|17|17	3|7|7|4|5|3	-	50	16.6667	3.05193	2.41979	0.84	0	0	0	0	0	0
TP53V5_SM	TP53V5	PSIP1	PSIP1	7|8|10	3|3|2|2|1|1	-	25	8.33333	3.33378	2.68127	0.84	0	0	0	0	0	0
TP53V5_SM	TP53V5	HMGN3	HMGN3	5|4|4	0|1|0|0|0|0	-	13	4.33333	4.90615	4.25411	0.84	0	0	0	0	0	0
TP53V5_GM	TP53V5	EEF1B2	EEF1B2	4|4|4	0|1|1|0|0|0	-	12	4	3.77611	2.99839	0.83	0	0	0	0	0	0
TP53V5_GM	TP53V5	LDHB	LDHB	10|6|6	1|0|1|1|0|2	-	22	7.33333	4.74034	3.52703	0.83	0	0	0	0	0	0
TP53V5_GM	TP53V5	SERPINH1	SERPINH1	10|6|5	2|2|1|1|1|0	-	21	7	3.83353	2.87556	0.8	0	0	0	0	0	0
TP53V5_GM	TP53V5	PDIA3	PDIA3	13|13|10	3|5|4|2|3|2	-	36	12	3.16906	2.55472	0.79	0	0	0	0	0	0
TP53V5_SM	TP53V5	NELFE	NELFE	8|8|5	1|1|2|2|2|1	-	21	7	3.49541	2.86322	0.77	0	0	0	0	0	0
TP53V5_GM	TP53V5	HSPB1	HSPB1	7|7|6	0|1|3|2|1|2	-	20	6.66667	3.12781	2.3225	0.76	0	0	0	0	0	0
TP53V5_GM	TP53V5	FSCN1	FSCN1	12|11|11	4|4|2|3|3|2	-	34	11.3333	3.12339	2.60388	0.74	0	0	0	0	0	0
TP53V5_SM	TP53V5	TMA7	TMA7	4|4|4	0|1|0|0|1|0	-	12	4	4.03854	3.23101	0.74	0	0	0	0	0	0
TP53V5_SM	TP53V5	ZNF638	ZNF638	10|13|8	3|4|2|3|1|4	-	31	10.3333	3.21551	2.5703	0.74	0	0	0	0	0	0
TP53V5_GM	TP53V5	SDHA	SDHA	5|5|5	0|0|1|0|2|2	-	15	5	3.35297	2.30381	0.73	0	0	0	0	0	0
TP53V5_GM	TP53V5	ANXA2	ANXA2	16|13|16	2|5|6|4|5|6	-	45	15	2.88586	2.40534	0.73	0	0	0	0	0	0
TP53V5_SM	TP53V5	HMGA1	HMGA1	7|7|7	2|2|2|2|2|1	-	21	7	3.05198	2.84013	0.73	0	0	0	0	0	0
TP53V5_GM	TP53V5	TAGLN2	TAGLN2	14|12|12	1|6|3|4|3|3	-	38	12.6667	3.21579	2.5384	0.72	0	0	0	0	0	0
TP53V5_GM	TP53V5	PCNP	PCNP	2|6|7	0|1|0|1|0|0	-	15	5	4.3262	3.26797	0.71	0	0	0	0	0	0
TP53V5_SM	TP53V5	BRD3	BRD3	4|3|4	0|0|0|1|0|1	-	11	3.66667	3.76407	3.00325	0.7	0	0	0	0	0	0
TP53V5_GM	TP53V5	NME2P1	NME2P1	4|6|6	1|1|1|1|1|2	-	16	5.33333	2.90654	2.68361	0.69	0	0	0	0	0	0
TP53V5_SM	TP53V5	NOLC1-1	NOLC1	8|9|9	2|2|2|4|3|3	-	26	8.66667	2.86569	2.45175	0.68	0	0	0	0	0	0
TP53V5_SM	TP53V5	WIBG	WIBG	15|12|13	5|3|4|5|4|4	-	40	13.3333	3.01802	2.71101	0.67	0	0	0	0	0	0
TP53V5_SM	TP53V5	CD3EAP	CD3EAP	13|14|9	2|3|2|4|5|7	-	36	12	2.96353	2.24336	0.67	0	0	0	0	0	0
TP53V5_GM	TP53V5	MYL6	MYL6	6|5|4	0|7|0|0|0|0	-	15	5	2.79069	1.75504	0.65	0	0	0	0	0	0
TP53V5_SM	TP53V5	BUD13	BUD13	3|3|4	0|1|0|0|0|1	-	10	3.33333	3.4709	2.766	0.64	0	0	0	0	0	0
TP53V5_GM	TP53V5	CRIP2	CRIP2	3|5|5	1|1|1|0|1|1	-	13	4.33333	2.87606	2.59513	0.63	0	0	0	0	0	0
TP53V5_SM	TP53V5	FAM32A	FAM32A	5|3|2	0|0|0|0|0|1	-	10	3.33333	4.0288	3.37027	0.62	0	0	0	0	0	0
TP53V5_SM	TP53V5	SYF2	SYF2	3|3|3	0|0|1|0|0|0	-	9	3	3.67406	3.21418	0.62	0	0	0	0	0	0
TP53V5_GM	TP53V5	NAP1L4	NAP1L4	4|5|5	1|1|0|1|2|1	-	14	4.66667	2.84401	2.43484	0.61	0	0	0	0	0	0
TP53V5_GM	TP53V5	UBAP2	UBAP2	4|4|6	0|1|2|1|1|1	-	14	4.66667	2.84261	2.3956	0.61	0	0	0	0	0	0
TP53V5_GM	TP53V5	PFN1	PFN1	9|7|7	2|2|3|2|2|2	-	23	7.66667	2.80773	2.5704	0.57	0	0	0	0	0	0
TP53V5_GM	TP53V5	SOD2	SOD2	2|4|2	0|0|0|0|0|0	-	8	2.66667	3.64463	3.56508	0.57	0	0	0	0	0	0
TP53V5_GM	TP53V5	TPR	TPR	3|3|0	0|0|1|0|0|0	-	6	2	2.67532	1.941	0.56	0	0	0	0	0	0
TP53V5_GM	TP53V5	ACAT1	ACAT1	4|2|2	0|0|0|0|0|0	-	8	2.66667	3.82514	3.60501	0.55	0	0	0	0	0	0
TP53V5_GM	TP53V5	ANXA3	ANXA3	3|2|3	0|0|0|0|0|0	-	8	2.66667	3.73377	3.66452	0.55	0	0	0	0	0	0
TP53V5_GM	TP53V5	TPM2	TPM2	11|10|8	2|4|4|3|3|3	-	29	9.66667	2.62035	2.26204	0.55	0	0	0	0	0	0
TP53V5_SM	TP53V5	TPX2	TPX2	24|21|13	5|9|8|11|6|8	-	58	19.3333	2.52531	2.05934	0.53	0	0	0	0	0	0
TP53V5_GM	TP53V5	HSD17B10	HSD17B10	4|1|4	0|0|0|0|0|0	-	9	3	4.13121	3.73635	0.53	0	0	0	0	0	0
TP53V5_SM	TP53V5	ERCC5	ERCC5	7|2|5	1|0|2|1|1|2	-	14	4.66667	2.82474	2.11572	0.53	0	0	0	0	0	0
TP53V5_SM	TP53V5	CGGBP1	CGGBP1	3|4|4	0|0|1|1|1|1	-	11	3.66667	3.02479	2.50188	0.53	0	0	0	0	0	0
TP53V5_SM	TP53V5	EDF1	EDF1	12|12|12	2|4|5|5|5|4	-	36	12	2.74487	2.38104	0.52	0	0	0	0	0	0
TP53V5_SM	TP53V5	MDC1	MDC1	9|7|7	3|3|3|2|1|3	-	23	7.66667	2.67673	2.2954	0.52	0	0	0	0	0	0
TP53V5_SM	TP53V5	FAM21A	FAM21A	5|5|4	1|3|1|0|0|2	-	14	4.66667	2.80999	2.01004	0.52	0	0	0	0	0	0
TP53V5_GM	TP53V5	WARS	WARS	4|2|2	0|0|0|0|0|0	-	8	2.66667	3.82514	3.60501	0.52	0	0	0	0	0	0
TP53V5_GM	TP53V5	FKBP4	FKBP4	3|2|3	2|0|0|0|0|0	-	8	2.66667	2.77618	2.16853	0.52	0	0	0	0	0	0
TP53V5_SM	TP53V5	HMGN2	HMGN2	4|3|3	1|1|1|0|1|0	-	10	3.33333	2.78695	2.28535	0.52	0	0	0	0	0	0
TP53V5_GM	TP53V5	PSMA6	PSMA6	1|3|4	0|0|0|0|0|1	-	8	2.66667	3.05638	2.55698	0.51	0	0	0	0	0	0
TP53V5_SM	TP53V5	MECP2-1	MECP2	6|4|3	0|1|0|2|0|0	-	13	4.33333	3.83262	2.77586	0.51	0	0	0	0	0	0
TP53V5_GM	TP53V5	RANBP1	RANBP1	3|1|4	0|0|0|0|0|0	-	8	2.66667	3.73266	3.45871	0.51	0	0	0	0	0	0
TP53V5_GM	TP53V5	MYL6-1	MYL6	6|4|3	0|5|0|0|0|0	-	13	4.33333	2.9773	1.92582	0.5	0	0	0	0	0	0
TP53V5_GM	TP53V5	HSPA9	HSPA9	17|22|17	5|7|7|7|8|7	-	56	18.6667	2.52912	2.36283	0.49	0	0	0	0	0	0
TP53V5_GM	TP53V5	HINT1	HINT1	4|3|2	0|0|0|0|0|0	-	9	3	4.13344	3.95909	0.49	0	0	0	0	0	0
TP53V5_GM	TP53V5	40787	40787	1|3|3	0|0|0|0|0|0	-	7	2.33333	3.24496	3.14813	0.48	0	0	0	0	0	0
TP53V5_GM	TP53V5	CALU	CALU	7|3|4	0|6|0|0|0|1	-	14	4.66667	2.70461	1.61792	0.48	0	0	0	0	0	0
TP53V5_GM	TP53V5	PDCD5	PDCD5	1|4|4	0|1|0|1|0|1	-	9	3	2.56984	1.81757	0.48	0	0	0	0	0	0
TP53V5_SM	TP53V5	SCAF11	SCAF11	3|8|6	4|1|1|2|2|1	-	17	5.66667	2.53251	1.84645	0.47	0	0	0	0	0	0
TP53V5_GM	TP53V5	HADH	HADH	4|1|2	0|0|0|0|0|0	-	7	2.33333	3.51685	3.16304	0.46	0	0	0	0	0	0
TP53V5_SM	TP53V5	MKI67	MKI67	23|36|23	11|13|11|7|8|10	-	82	27.3333	2.81379	2.33765	0.45	0	0	0	0	0	0
TP53V5_SM	TP53V5	LPP	LPP	3|3|3	0|1|1|1|1|0	-	9	3	2.57203	2.12833	0.45	0	0	0	0	0	0
TP53V5_GM	TP53V5	PTMA	PTMA	4|3|3	1|3|0|1|0|0	-	10	3.33333	2.39055	1.6012	0.45	0	0	0	0	0	0
TP53V5_GM	TP53V5	TXNDC5	TXNDC5	1|2|4	0|0|1|0|0|0	-	7	2.33333	2.78104	2.3136	0.44	0	0	0	0	0	0
TP53V5_SM	TP53V5	BRD9	BRD9	3|2|2	0|0|1|0|0|0	-	7	2.33333	3.05415	2.64167	0.44	0	0	0	0	0	0
TP53V5_GM	TP53V5	MCTS1	MCTS1	0|3|3	0|0|0|0|0|1	-	6	2	2.44914	1.82883	0.44	0	0	0	0	0	0
TP53V5_GM	TP53V5	DUT-1	DUT	1|3|2	0|1|0|0|0|0	-	6	2	2.50546	2.13134	0.44	0	0	0	0	0	0
TP53V5_GM	TP53V5	ST13	ST13	4|2|3	0|1|1|1|0|1	-	9	3	2.47649	1.96672	0.44	0	0	0	0	0	0
TP53V5_SM	TP53V5	WIPF2	WIPF2	4|4|4	0|1|0|2|1|2	-	12	4	2.70163	2.01917	0.44	0	0	0	0	0	0
TP53V5_GM	TP53V5	PRDX2	PRDX2	4|9|7	1|2|2|4|1|3	-	20	6.66667	2.37452	1.84326	0.43	0	0	0	0	0	0
TP53V5_GM	TP53V5	TES	TES	2|7|7	2|1|2|1|3|2	-	16	5.33333	2.1639	1.73117	0.43	0	0	0	0	0	0
TP53V5_SM	TP53V5	MPHOSPH8	MPHOSPH8	5|4|4	1|3|0|1|1|1	-	13	4.33333	2.63941	2.10753	0.43	0	0	0	0	0	0
TP53V5_SM	TP53V5	HDGFRP2	HDGFRP2	5|5|2	1|1|1|2|1|1	-	12	4	2.50601	2.1722	0.43	0	0	0	0	0	0
TP53V5_SM	TP53V5	C1orf131	C1orf131	11|6|7	4|2|1|3|1|4	-	24	8	2.78412	2.02716	0.43	0	0	0	0	0	0
TP53V5_GM	TP53V5	RPS12	RPS12	5|5|2	1|3|2|1|1|0	-	12	4	2.19072	1.58059	0.43	0	0	0	0	0	0
TP53V5_GM	TP53V5	37500	37500	9|7|5	1|2|3|2|2|3	-	21	7	2.62231	2.15716	0.43	0	0	0	0	0	0
TP53V5_GM	TP53V5	PSME1	PSME1	7|6|2	2|2|2|1|1|2	-	15	5	2.33837	1.8346	0.42	0	0	0	0	0	0
TP53V5_GM	TP53V5	WDR70	WDR70	0|2|5	0|0|0|0|0|1	-	7	2.33333	2.71249	1.90184	0.41	0	0	0	0	0	0
TP53V5_GM	TP53V5	PRDX5	PRDX5	3|2|1	0|0|0|0|0|0	-	6	2	3.11941	2.9286	0.41	0	0	0	0	0	0
TP53V5_GM	TP53V5	LTA4H	LTA4H	1|4|4	1|0|0|0|1|2	-	9	3	2.33027	1.57487	0.41	0	0	0	0	0	0
TP53V5_GM	TP53V5	AK2	AK2	4|4|1	0|1|1|1|1|1	-	9	3	2.26131	1.85696	0.41	0	0	0	0	0	0
TP53V5_SM	TP53V5	KIAA0101	KIAA0101	4|2|1	0|0|0|0|0|1	-	7	2.33333	3.08649	2.50045	0.41	0	0	0	0	0	0
TP53V5_GM	TP53V5	PSMA5	PSMA5	2|1|2	0|0|0|0|0|0	-	5	1.66667	2.71975	2.6476	0.4	0	0	0	0	0	0
TP53V5_GM	TP53V5	RPS21	RPS21	2|1|3	0|1|0|0|0|0	-	6	2	2.58149	2.16142	0.4	0	0	0	0	0	0
TP53V5_GM	TP53V5	ALDOC	ALDOC	1|2|2	0|0|0|0|0|0	-	5	1.66667	2.62949	2.61047	0.4	0	0	0	0	0	0
TP53V5_GM	TP53V5	AARS	AARS	13|6|6	2|2|1|2|3|3	-	25	8.33333	3.12738	2.46001	0.4	0	0	0	0	0	0
TP53V5_GM	TP53V5	NUDT5	NUDT5	2|2|1	0|0|0|0|0|0	-	5	1.66667	2.72086	2.64814	0.39	0	0	0	0	0	0
TP53V5_GM	TP53V5	CAP1	CAP1	6|3|3	1|1|1|1|1|1	-	12	4	2.61774	2.40952	0.39	0	0	0	0	0	0
TP53V5_GM	TP53V5	SMAP	SMAP	4|2|3	0|1|1|0|1|1	-	9	3	2.48794	1.97702	0.39	0	0	0	0	0	0
TP53V5_SM	TP53V5	SMAP	SMAP	2|3|4	0|1|1|0|1|1	-	9	3	2.56525	2.08911	0.39	0	0	0	0	0	0
TP53V5_GM	TP53V5	PCNA	PCNA	4|1|2	1|0|0|0|0|0	-	7	2.33333	2.99953	2.35182	0.39	0	0	0	0	0	0
TP53V5_GM	TP53V5	CAPZA1	CAPZA1	2|0|4	0|0|0|0|0|1	-	6	2	2.60351	1.89833	0.39	0	0	0	0	0	0
TP53V5_SM	TP53V5	TMOD3	TMOD3	3|3|2	1|0|1|0|1|0	-	8	2.66667	2.62779	1.94654	0.39	0	0	0	0	0	0
TP53V5_GM	TP53V5	CAPG	CAPG	1|2|2	0|0|0|0|0|0	-	5	1.66667	2.62949	2.61047	0.38	0	0	0	0	0	0
TP53V5_GM	TP53V5	RRM1	RRM1	4|3|1	1|1|0|1|1|0	-	8	2.66667	2.28811	1.71582	0.38	0	0	0	0	0	0
TP53V5_GM	TP53V5	TPI1	TPI1	12|9|9	2|4|5|3|4|4	-	30	10	2.43091	2.05853	0.36	0	0	0	0	0	0
TP53V5_GM	TP53V5	TRIM24	TRIM24	0|3|3	0|0|0|0|0|0	-	6	2	2.84641	2.42213	0.35	0	0	0	0	0	0
TP53V5_GM	TP53V5	EIF3K	EIF3K	3|4|4	0|0|1|1|2|2	-	11	3.66667	2.35489	1.77569	0.35	0	0	0	0	0	0
TP53V5_GM	TP53V5	RANGAP1	RANGAP1	1|4|2	0|0|1|0|1|0	-	7	2.33333	2.44768	1.8665	0.35	0	0	0	0	0	0
TP53V5_GM	TP53V5	IMPDH2	IMPDH2	6|4|5	2|2|3|1|1|1	-	15	5	2.29975	1.77428	0.35	0	0	0	0	0	0
TP53V5_SM	TP53V5	INTS12	INTS12	5|5|3	1|2|1|2|1|2	-	13	4.33333	2.30962	1.87725	0.35	0	0	0	0	0	0
TP53V5_GM	TP53V5	GANAB	GANAB	16|13|12	3|3|5|6|7|7	-	41	13.6667	2.46028	1.95244	0.34	0	0	0	0	0	0
TP53V5_GM	TP53V5	TPM4	TPM4	16|15|15	5|9|7|6|3|5	-	46	15.3333	2.41576	1.94592	0.34	0	0	0	0	0	0
TP53V5_GM	TP53V5	EIF3M	EIF3M	3|4|2	1|0|2|0|1|1	-	9	3	2.21269	1.6885	0.34	0	0	0	0	0	0
TP53V5_GM	TP53V5	PSMB6	PSMB6	2|2|2	1|1|0|0|0|0	-	6	2	2.2513	1.78549	0.34	0	0	0	0	0	0
TP53V5_GM	TP53V5	CSTB	CSTB	2|1|2	0|0|0|0|0|0	-	5	1.66667	2.71975	2.6476	0.34	0	0	0	0	0	0
TP53V5_SM	TP53V5	TRIP4	TRIP4	3|3|2	1|0|1|1|0|1	-	8	2.66667	2.36024	1.93169	0.34	0	0	0	0	0	0
TP53V5_GM	TP53V5	FTH1	FTH1	2|1|2	0|0|0|0|0|0	-	5	1.66667	2.71975	2.6476	0.34	0	0	0	0	0	0
TP53V5_SM	TP53V5	SERF2	SERF2	2|2|2	0|0|1|0|0|0	-	6	2	2.73515	2.39296	0.34	0	0	0	0	0	0
TP53V5_SM	TP53V5	MBD2	MBD2	2|2|2	0|0|0|1|0|0	-	6	2	2.73273	2.38927	0.34	0	0	0	0	0	0
TP53V5_GM	TP53V5	EDC3	EDC3	2|4|4	2|2|1|1|0|0	-	10	3.33333	2.10434	1.55112	0.33	0	0	0	0	0	0
TP53V5_GM	TP53V5	EPPK1	EPPK1	9|0|0	0|1|1|0|0|1	-	9	3	3.05558	1.13573	0.33	0	0	0	0	0	0
TP53V5_GM	TP53V5	CAPNS1	CAPNS1	3|2|2	0|0|0|0|1|1	-	7	2.33333	2.59203	2.02995	0.33	0	0	0	0	0	0
TP53V5_GM	TP53V5	C1QBP	C1QBP	4|2|2	0|1|1|0|1|0	-	8	2.66667	2.55225	1.80478	0.33	0	0	0	0	0	0
TP53V5_GM	TP53V5	DUT	DUT	1|2|2	0|1|0|0|0|0	-	5	1.66667	2.24253	1.94072	0.33	0	0	0	0	0	0
TP53V5_SM	TP53V5	CEBPG	CEBPG	2|2|2	0|0|1|1|0|0	-	6	2	2.39179	1.91244	0.33	0	0	0	0	0	0
TP53V5_GM	TP53V5	PSMA3	PSMA3	1|2|2	0|0|0|0|1|0	-	5	1.66667	2.26726	1.97833	0.33	0	0	0	0	0	0
TP53V5_SM	TP53V5	ZC3H13	ZC3H13	4|1|3	1|1|1|1|1|0	-	8	2.66667	2.12443	1.79433	0.32	0	0	0	0	0	0
TP53V5_GM	TP53V5	UQCRC2	UQCRC2	6|3|2	2|1|1|1|1|2	-	11	3.66667	2.1111	1.65557	0.32	0	0	0	0	0	0
TP53V5_GM	TP53V5	TPM1	TPM1	8|7|6	1|5|3|2|2|2	-	21	7	2.33099	1.82499	0.32	0	0	0	0	0	0
TP53V5_GM	TP53V5	PPID	PPID	2|2|2	0|0|1|0|1|0	-	6	2	2.28328	1.8262	0.32	0	0	0	0	0	0
TP53V5_GM	TP53V5	SET	SET	4|4|1	0|1|1|2|1|1	-	9	3	2.07159	1.59207	0.32	0	0	0	0	0	0
TP53V5_GM	TP53V5	PPP2R1A	PPP2R1A	7|5|6	3|3|2|2|3|0	-	18	6	2.25462	1.73934	0.32	0	0	0	0	0	0
TP53V5_SM	TP53V5	CLMN	CLMN	6|3|6	2|1|2|2|2|2	-	15	5	2.27762	2.06719	0.32	0	0	0	0	0	0
TP53V5_GM	TP53V5	ITGB1	ITGB1	5|2|1	0|1|1|0|1|0	-	8	2.66667	2.61321	1.68624	0.32	0	0	0	0	0	0
TP53V5_GM	TP53V5	USP5	USP5	2|2|0	0|0|0|0|0|0	-	4	1.33333	2.41369	2.13006	0.32	0	0	0	0	0	0
TP53V5_SM	TP53V5	MEAF6	MEAF6	2|2|2	0|0|1|1|0|0	-	6	2	2.39179	1.91244	0.32	0	0	0	0	0	0
TP53V5_SM	TP53V5	PDAP1	PDAP1	11|9|10	4|4|3|4|4|4	-	30	10	2.47011	2.33573	0.31	0	0	0	0	0	0
TP53V5_GM	TP53V5	UBA1	UBA1	12|9|8	4|5|3|3|4|5	-	29	9.66667	2.20103	1.85443	0.31	0	0	0	0	0	0
TP53V5_GM	TP53V5	TPM1-2	TPM1	8|6|6	1|5|3|2|2|2	-	20	6.66667	2.24324	1.74637	0.31	0	0	0	0	0	0
TP53V5_GM	TP53V5	RUVBL2	RUVBL2	3|2|0	0|0|0|1|0|1	-	5	1.66667	2.11502	1.41966	0.31	0	0	0	0	0	0
TP53V5_SM	TP53V5	RBM33	RBM33	3|3|2	0|1|1|1|1|0	-	8	2.66667	2.36357	1.93152	0.31	0	0	0	0	0	0
TP53V5_SM	TP53V5	ZNF740	ZNF740	2|2|1	0|0|0|0|0|0	-	5	1.66667	2.84298	2.77987	0.31	0	0	0	0	0	0
TP53V5_GM	TP53V5	MANF	MANF	0|2|2	0|0|0|0|0|0	-	4	1.33333	2.23094	2.00847	0.31	0	0	0	0	0	0
TP53V5_GM	TP53V5	CCT5	CCT5	9|2|3	2|3|2|1|3|3	-	14	4.66667	1.84003	1.26427	0.31	0	0	0	0	0	0
TP53V5_GM	TP53V5	OXCT1	OXCT1	7|0|1	0|1|0|0|1|0	-	8	2.66667	3.07511	1.57447	0.31	0	0	0	0	0	0
TP53V5_GM	TP53V5	NSRP1	NSRP1	0|2|3	0|0|0|2|0|0	-	5	1.66667	1.90137	1.32084	0.3	0	0	0	0	0	0
TP53V5_GM	TP53V5	UQCRC1	UQCRC1	2|2|2	0|0|1|0|0|1	-	6	2	2.27909	1.82082	0.3	0	0	0	0	0	0
TP53V5_GM	TP53V5	PRDX6	PRDX6	13|9|10	4|5|4|4|4|6	-	32	10.6667	2.18668	1.92285	0.3	0	0	0	0	0	0
TP53V5_GM	TP53V5	GRPEL1	GRPEL1	2|2|1	0|0|1|0|0|0	-	5	1.66667	2.33267	1.98685	0.3	0	0	0	0	0	0
TP53V5_GM	TP53V5	A0A2R8Y5V9	A0A2R8Y5V9	14|14|14	5|6|6|6|3|5	-	42	14	2.45452	2.133	0.3	0	0	0	0	0	0
TP53V5_GM	TP53V5	ARHGDIA	ARHGDIA	6|2|2	1|1|1|1|1|1	-	10	3.33333	2.31013	1.99801	0.29	0	0	0	0	0	0
TP53V5_GM	TP53V5	ERP29	ERP29	2|0|2	0|0|0|0|0|0	-	4	1.33333	2.41146	2.12839	0.29	0	0	0	0	0	0
TP53V5_SM	TP53V5	AGFG1	AGFG1	5|6|6	2|2|3|1|2|2	-	17	5.66667	2.39908	2.12588	0.29	0	0	0	0	0	0
TP53V5_GM	TP53V5	TPM1-1	TPM1	8|7|6	1|5|3|2|2|2	-	21	7	2.33099	1.82499	0.29	0	0	0	0	0	0
TP53V5_GM	TP53V5	PAFAH1B1	PAFAH1B1	3|1|2	0|1|0|1|0|1	-	6	2	2.07582	1.46078	0.29	0	0	0	0	0	0
TP53V5_GM	TP53V5	NASP	NASP	10|0|1	0|0|0|0|0|0	-	11	3.66667	5.29269	2.91997	0.29	0	0	0	0	0	0
TP53V5_GM	TP53V5	FKBP9	FKBP9	5|0|0	0|0|0|0|0|0	-	5	1.66667	2.99275	1.91095	0.29	0	0	0	0	0	0
TP53V5_GM	TP53V5	HDAC1	HDAC1	1|1|4	0|0|0|1|0|0	-	6	2	2.51451	2.02682	0.29	0	0	0	0	0	0
TP53V5_SM	TP53V5	EEF1B2	EEF1B2	3|1|2	0|1|1|0|0|0	-	6	2	2.37994	1.82105	0.29	0	0	0	0	0	0
TP53V5_SM	TP53V5	CNOT1	CNOT1	1|3|7	0|2|6|1|1|0	-	11	3.66667	1.84613	1.05732	0.29	0	0	0	0	0	0
TP53V5_GM	TP53V5	PPA2	PPA2	1|1|2	0|0|0|0|0|0	-	4	1.33333	2.3212	2.29044	0.28	0	0	0	0	0	0
TP53V5_GM	TP53V5	ETFA	ETFA	3|3|2	0|1|1|1|1|1	-	8	2.66667	2.04272	1.82077	0.28	0	0	0	0	0	0
TP53V5_SM	TP53V5	FLYWCH2	FLYWCH2	1|2|2	0|0|0|0|0|0	-	5	1.66667	2.81824	2.76941	0.28	0	0	0	0	0	0
TP53V5_GM	TP53V5	RCN1	RCN1	3|2|0	0|0|0|0|0|0	-	5	1.66667	2.81224	2.35565	0.28	0	0	0	0	0	0
TP53V5_SM	TP53V5	TES	TES	6|5|4	2|1|2|1|3|2	-	15	5	2.30395	1.93564	0.28	0	0	0	0	0	0
TP53V5_GM	TP53V5	ADK	ADK	6|2|0	0|1|0|0|1|1	-	8	2.66667	2.68171	1.43582	0.28	0	0	0	0	0	0
TP53V5_GM	TP53V5	MIF	MIF	4|1|1	0|1|0|0|0|0	-	6	2	2.73734	2.06364	0.28	0	0	0	0	0	0
TP53V5_GM	TP53V5	RBM8A	RBM8A	5|1|0	2|0|1|1|1|1	-	6	2	1.64989	1.00828	0.28	0	0	0	0	0	0
TP53V5_GM	TP53V5	TARDBP	TARDBP	3|4|6	1|1|3|2|2|0	-	13	4.33333	2.10986	1.57277	0.28	0	0	0	0	0	0
TP53V5_GM	TP53V5	CAPZA2	CAPZA2	2|2|3	1|1|0|0|2|0	-	7	2.33333	2.00367	1.42268	0.28	0	0	0	0	0	0
TP53V5_SM	TP53V5	UIMC1	UIMC1	2|1|4	0|0|1|0|1|1	-	7	2.33333	2.35776	1.66316	0.28	0	0	0	0	0	0
TP53V5_GM	TP53V5	PHB	PHB	7|5|4	2|3|2|2|0|4	-	16	5.33333	2.06346	1.55957	0.28	0	0	0	0	0	0
TP53V5_GM	TP53V5	PARVA	PARVA	6|2|1	0|1|1|1|0|0	-	9	3	2.86446	1.76396	0.28	0	0	0	0	0	0
TP53V5_GM	TP53V5	GALNT6	GALNT6	1|1|2	0|0|0|0|0|0	-	4	1.33333	2.3212	2.29044	0.28	0	0	0	0	0	0
TP53V5_SM	TP53V5	RFC4	RFC4	2|4|2	2|1|0|1|1|0	-	8	2.66667	2.13682	1.60392	0.28	0	0	0	0	0	0
TP53V5_GM	TP53V5	PGAM1	PGAM1	5|2|1	0|1|2|0|0|1	-	8	2.66667	2.34861	1.44238	0.28	0	0	0	0	0	0
TP53V5_GM	TP53V5	RAB11B	RAB11B	5|1|1	1|1|1|1|1|1	-	7	2.33333	1.80334	1.45945	0.27	0	0	0	0	0	0
TP53V5_GM	TP53V5	ZC3H14	ZC3H14	0|2|2	0|0|0|0|1|0	-	4	1.33333	1.92361	1.5221	0.27	0	0	0	0	0	0
TP53V5_SM	TP53V5	TCEA1	TCEA1	1|3|4	1|1|1|1|1|1	-	8	2.66667	1.9435	1.79377	0.27	0	0	0	0	0	0
TP53V5_SM	TP53V5	EDC3	EDC3	5|1|2	2|2|1|1|0|0	-	8	2.66667	1.9422	1.29215	0.27	0	0	0	0	0	0
TP53V5_SM	TP53V5	TCEB3	TCEB3	10|6|4	3|4|3|5|1|4	-	20	6.66667	1.92171	1.47086	0.27	0	0	0	0	0	0
TP53V5_GM	TP53V5	MCAM	MCAM	3|0|0	0|0|0|0|0|1	-	3	1	1.88921	1.25454	0.27	0	0	0	0	0	0
TP53V5_GM	TP53V5	DYNC1I2	DYNC1I2	2|1|1	0|0|0|0|0|0	-	4	1.33333	2.41257	2.32348	0.27	0	0	0	0	0	0
TP53V5_SM	TP53V5	HMGN4	HMGN4	1|2|2	0|0|0|0|0|1	-	5	1.66667	2.4249	2.09105	0.27	0	0	0	0	0	0
TP53V5_GM	TP53V5	UBAP2L	UBAP2L	6|12|13	2|5|4|5|8|2	-	31	10.3333	2.08617	1.56231	0.27	0	0	0	0	0	0
TP53V5_GM	TP53V5	GLRX3	GLRX3	4|1|0	0|0|0|0|0|0	-	5	1.66667	2.90249	2.23276	0.27	0	0	0	0	0	0
TP53V5_GM	TP53V5	SERPINB6	SERPINB6	4|1|5	0|2|1|2|1|2	-	10	3.33333	1.9044	1.31838	0.27	0	0	0	0	0	0
TP53V5_SM	TP53V5	C6orf203	C6orf203	4|4|4	2|1|1|1|1|2	-	12	4	2.30382	2.00405	0.27	0	0	0	0	0	0
TP53V5_SM	TP53V5	GALNT6	GALNT6	2|1|2	0|0|0|0|0|0	-	5	1.66667	2.81458	2.76794	0.27	0	0	0	0	0	0
TP53V5_SM	TP53V5	ATP6V1G1	ATP6V1G1	3|4|3	2|1|1|0|1|1	-	10	3.33333	2.32378	1.95272	0.27	0	0	0	0	0	0
TP53V5_SM	TP53V5	TACC1	TACC1	3|1|2	0|0|1|0|1|0	-	6	2	2.40288	1.84923	0.26	0	0	0	0	0	0
TP53V5_GM	TP53V5	HSPE1	HSPE1	6|6|6	1|4|1|3|2|2	-	18	6	2.23095	1.74622	0.26	0	0	0	0	0	0
TP53V5_GM	TP53V5	HLA-B	HLA-B	3|0|0	0|0|0|0|0|0	-	3	1	2.19565	1.66153	0.26	0	0	0	0	0	0
TP53V5_GM	TP53V5	RUVBL1	RUVBL1	2|1|2	1|0|1|0|0|0	-	5	1.66667	2.03136	1.57805	0.26	0	0	0	0	0	0
TP53V5_SM	TP53V5	CHMP1B	CHMP1B	2|3|3	1|0|2|1|0|1	-	8	2.66667	2.1327	1.65451	0.26	0	0	0	0	0	0
TP53V5_GM	TP53V5	SERPINB5	SERPINB5	5|0|0	0|0|0|0|0|0	-	5	1.66667	2.99275	1.91095	0.26	0	0	0	0	0	0
TP53V5_SM	TP53V5	ZC3H8	ZC3H8	1|2|2	0|0|0|0|0|0	-	5	1.66667	2.81824	2.76941	0.26	0	0	0	0	0	0
TP53V5_GM	TP53V5	TCEA1	TCEA1	2|3|4	1|1|1|1|1|1	-	9	3	1.9745	1.93319	0.25	0	0	0	0	0	0
TP53V5_GM	TP53V5	ARPC4	ARPC4	3|3|1	0|0|2|2|0|1	-	7	2.33333	1.87314	1.20918	0.25	0	0	0	0	0	0
TP53V5_GM	TP53V5	CAT	CAT	7|4|3	1|2|2|2|2|3	-	14	4.66667	1.98718	1.64803	0.25	0	0	0	0	0	0
TP53V5_GM	TP53V5	PTGES3	PTGES3	3|0|1	0|0|0|0|0|0	-	4	1.33333	2.50283	2.06565	0.25	0	0	0	0	0	0
TP53V5_GM	TP53V5	HIBCH	HIBCH	1|1|3	0|0|0|0|1|1	-	5	1.66667	1.98822	1.52994	0.25	0	0	0	0	0	0
TP53V5_SM	TP53V5	WDHD1	WDHD1	1|2|2	0|0|0|0|1|0	-	5	1.66667	2.43	2.09877	0.25	0	0	0	0	0	0
TP53V5_GM	TP53V5	MPP1	MPP1	1|3|8	3|2|1|1|4|1	-	12	4	1.59487	1.0265	0.25	0	0	0	0	0	0
TP53V5_SM	TP53V5	CAST-1	CAST	9|8|10	3|3|4|5|3|4	-	27	9	2.32059	2.03858	0.25	0	0	0	0	0	0
TP53V5_GM	TP53V5	ESD	ESD	3|1|1	0|0|1|0|0|1	-	5	1.66667	2.11582	1.5505	0.24	0	0	0	0	0	0
TP53V5_GM	TP53V5	WDFY1	WDFY1	2|1|2	1|0|0|0|1|0	-	5	1.66667	2.04149	1.59066	0.24	0	0	0	0	0	0
TP53V5_SM	TP53V5	KIN	KIN	10|8|4	3|3|2|4|3|6	-	22	7.33333	2.03021	1.61071	0.24	0	0	0	0	0	0
TP53V5_GM	TP53V5	TPD52	TPD52	3|3|3	1|1|1|1|1|1	-	9	3	2.02017	1.98745	0.24	0	0	0	0	0	0
TP53V5_GM	TP53V5	RBBP4	RBBP4	2|1|1	0|0|0|0|0|0	-	4	1.33333	2.41257	2.32348	0.24	0	0	0	0	0	0
TP53V5_GM	TP53V5	SLC9A3R1	SLC9A3R1	1|2|0	0|0|0|0|0|0	-	3	1	2.01513	1.84271	0.24	0	0	0	0	0	0
TP53V5_GM	TP53V5	ACAA2	ACAA2	2|1|1	0|0|0|0|0|0	-	4	1.33333	2.41257	2.32348	0.24	0	0	0	0	0	0
TP53V5_GM	TP53V5	NELFE	NELFE	1|7|3	1|1|2|2|2|1	-	11	3.66667	1.79521	1.32902	0.23	0	0	0	0	0	0
TP53V5_GM	TP53V5	TUFM	TUFM	8|12|10	3|2|4|5|6|5	-	30	10	2.1343	1.75901	0.23	0	0	0	0	0	0
TP53V5_SM	TP53V5	KIAA1522	KIAA1522	3|3|5	1|1|1|1|2|1	-	11	3.66667	2.30496	2.10786	0.23	0	0	0	0	0	0
TP53V5_GM	TP53V5	PNPT1	PNPT1	1|0|3	0|0|0|1|1|0	-	4	1.33333	1.74809	1.22212	0.23	0	0	0	0	0	0
TP53V5_GM	TP53V5	LIMS1	LIMS1	2|1|0	0|0|0|0|0|0	-	3	1	2.10539	1.86892	0.23	0	0	0	0	0	0
TP53V5_GM	TP53V5	IDH1	IDH1	8|4|3	3|2|3|1|3|4	-	15	5	1.73436	1.32018	0.23	0	0	0	0	0	0
TP53V5_SM	TP53V5	NUSAP1	NUSAP1	4|1|1	0|1|0|1|1|1	-	6	2	1.93228	1.43384	0.23	0	0	0	0	0	0
TP53V5_GM	TP53V5	NUCKS1	NUCKS1	1|2|2	0|0|1|1|0|0	-	5	1.66667	1.97134	1.56529	0.23	0	0	0	0	0	0
TP53V5_GM	TP53V5	ANP32E	ANP32E	3|0|1	0|0|0|0|0|0	-	4	1.33333	2.50283	2.06565	0.23	0	0	0	0	0	0
TP53V5_SM	TP53V5	PAWR	PAWR	0|2|2	1|0|0|0|0|0	-	4	1.33333	2.08633	1.60385	0.23	0	0	0	0	0	0
TP53V5_SM	TP53V5	UBAP2	UBAP2	4|2|3	0|1|2|1|1|1	-	9	3	2.14649	1.78485	0.23	0	0	0	0	0	0
TP53V5_GM	TP53V5	LPP	LPP	1|2|3	0|1|1|1|1|0	-	6	2	1.76251	1.42415	0.23	0	0	0	0	0	0
TP53V5_GM	TP53V5	USP7	USP7	2|8|6	2|2|3|2|3|2	-	16	5.33333	1.83495	1.56499	0.23	0	0	0	0	0	0
TP53V5_SM	TP53V5	WDR70	WDR70	0|2|2	0|0|0|0|0|1	-	4	1.33333	2.10475	1.6287	0.22	0	0	0	0	0	0
TP53V5_SM	TP53V5	NUFIP1	NUFIP1	4|1|1	0|0|0|1|0|3	-	6	2	1.94152	1.24516	0.22	0	0	0	0	0	0
TP53V5_SM	TP53V5	MAFG	MAFG	2|2|1	0|0|0|0|1|2	-	5	1.66667	1.91552	1.41227	0.22	0	0	0	0	0	0
TP53V5_GM	TP53V5	ELL2	ELL2	2|1|1	0|0|1|0|0|0	-	4	1.33333	2.06837	1.74327	0.22	0	0	0	0	0	0
TP53V5_GM	TP53V5	CPVL	CPVL	0|2|2	0|0|0|1|0|1	-	4	1.33333	1.67784	1.21043	0.22	0	0	0	0	0	0
TP53V5_GM	TP53V5	CBR1	CBR1	3|0|0	0|0|0|0|0|0	-	3	1	2.19565	1.66153	0.22	0	0	0	0	0	0
TP53V5_GM	TP53V5	MCM4	MCM4	5|3|2	1|1|3|1|1|2	-	10	3.33333	1.81578	1.40858	0.22	0	0	0	0	0	0
TP53V5_SM	TP53V5	UPF3B	UPF3B	7|6|5	3|3|1|2|2|3	-	18	6	2.27244	1.85934	0.22	0	0	0	0	0	0
TP53V5_GM	TP53V5	PYCR1	PYCR1	1|3|1	0|0|2|0|1|0	-	5	1.66667	1.76243	1.26734	0.22	0	0	0	0	0	0
TP53V5_GM	TP53V5	STX2	STX2	0|2|3	0|0|0|1|2|0	-	5	1.66667	1.70689	1.1173	0.22	0	0	0	0	0	0
TP53V5_GM	TP53V5	ANP32A	ANP32A	4|2|3	1|1|2|1|1|1	-	9	3	1.90669	1.68047	0.22	0	0	0	0	0	0
TP53V5_GM	TP53V5	PAWR	PAWR	2|1|1	1|0|0|0|0|0	-	4	1.33333	2.05769	1.72758	0.22	0	0	0	0	0	0
TP53V5_SM	TP53V5	NFAT5	NFAT5	2|0|3	1|0|1|1|0|0	-	5	1.66667	1.84965	1.1783	0.22	0	0	0	0	0	0
TP53V5_GM	TP53V5	SRSF10	SRSF10	1|1|3	1|2|0|0|0|0	-	5	1.66667	1.73196	1.23585	0.22	0	0	0	0	0	0
TP53V5_GM	TP53V5	CACYBP	CACYBP	2|6|4	2|2|3|1|1|1	-	12	4	1.82012	1.39228	0.22	0	0	0	0	0	0
TP53V5_SM	TP53V5	DLGAP5	DLGAP5	7|3|2	2|4|1|1|3|2	-	12	4	1.71035	1.22119	0.21	0	0	0	0	0	0
TP53V5_SM	TP53V5	FAM76B	FAM76B	5|6|4	2|3|1|3|1|2	-	15	5	2.1569	1.72002	0.21	0	0	0	0	0	0
TP53V5_GM	TP53V5	ECHS1	ECHS1	2|0|1	0|0|0|0|0|0	-	3	1	2.10428	1.86783	0.21	0	0	0	0	0	0
TP53V5_GM	TP53V5	ENO2	ENO2	4|4|2	1|1|3|1|1|1	-	10	3.33333	1.90331	1.58419	0.21	0	0	0	0	0	0
TP53V5_GM	TP53V5	CRYZ	CRYZ	3|0|1	0|0|0|1|1|1	-	4	1.33333	1.68041	1.04387	0.21	0	0	0	0	0	0
TP53V5_GM	TP53V5	NAP1L1	NAP1L1	5|4|3	1|2|2|2|2|1	-	12	4	1.93003	1.64571	0.21	0	0	0	0	0	0
TP53V5_GM	TP53V5	TXNRD1	TXNRD1	5|2|2	1|1|1|2|1|1	-	9	3	1.94793	1.62643	0.21	0	0	0	0	0	0
TP53V5_SM	TP53V5	TPD52	TPD52	0|4|2	1|1|1|1|1|1	-	6	2	1.59813	1.26955	0.21	0	0	0	0	0	0
TP53V5_SM	TP53V5	RBBP6	RBBP6	21|21|17	7|7|11|9|9|9	-	59	19.6667	2.34278	2.11707	0.21	0	0	0	0	0	0
TP53V5_GM	TP53V5	PRKCSH	PRKCSH	2|1|0	0|0|0|0|0|0	-	3	1	2.10539	1.86892	0.21	0	0	0	0	0	0
TP53V5_GM	TP53V5	WDR12	WDR12	2|2|1	0|0|0|1|0|1	-	5	1.66667	2.0463	1.59593	0.21	0	0	0	0	0	0
TP53V5_GM	TP53V5	PDHB	PDHB	2|0|1	0|0|0|0|0|0	-	3	1	2.10428	1.86783	0.21	0	0	0	0	0	0
TP53V5_SM	TP53V5	C2orf49	C2orf49	4|3|5	2|1|3|2|1|0	-	12	4	2.13118	1.57765	0.21	0	0	0	0	0	0
TP53V5_GM	TP53V5	PSMD13	PSMD13	2|3|2	1|0|0|1|1|2	-	7	2.33333	1.82904	1.42311	0.2	0	0	0	0	0	0
TP53V5_GM	TP53V5	STIP1	STIP1	12|9|7	2|7|6|3|2|5	-	28	9.33333	2.06541	1.45221	0.2	0	0	0	0	0	0
TP53V5_SM	TP53V5	UBE2M	UBE2M	1|2|2	0|0|0|0|2|1	-	5	1.66667	1.90197	1.41045	0.2	0	0	0	0	0	0
TP53V5_GM	TP53V5	NDUFS3	NDUFS3	0|2|3	0|1|1|0|1|1	-	5	1.66667	1.52812	1.10146	0.2	0	0	0	0	0	0
TP53V5_GM	TP53V5	USP14	USP14	2|0|1	0|0|0|0|0|0	-	3	1	2.10428	1.86783	0.2	0	0	0	0	0	0
TP53V5_SM	TP53V5	PRRC2A	PRRC2A	2|3|5	1|1|2|1|1|1	-	10	3.33333	2.12621	1.88787	0.2	0	0	0	0	0	0
TP53V5_GM	TP53V5	NDUFAB1	NDUFAB1	0|1|2	0|0|0|0|0|0	-	3	1	1.92265	1.76223	0.2	0	0	0	0	0	0
TP53V5_SM	TP53V5	HMMR	HMMR	4|2|4	0|0|3|1|2|2	-	10	3.33333	2.00341	1.37324	0.2	0	0	0	0	0	0
TP53V5_GM	TP53V5	PSMD7	PSMD7	2|4|2	1|1|1|0|1|2	-	8	2.66667	1.82632	1.52428	0.2	0	0	0	0	0	0
TP53V5_SM	TP53V5	GABPA	GABPA	2|2|1	0|1|1|0|0|0	-	5	1.66667	2.12326	1.65672	0.2	0	0	0	0	0	0
TP53V5_SM	TP53V5	ZC3H18	ZC3H18	1|3|2	1|0|1|1|0|1	-	6	2	1.91424	1.5194	0.19	0	0	0	0	0	0
TP53V5_GM	TP53V5	TACC1	TACC1	1|2|2	0|0|1|0|1|0	-	5	1.66667	1.98275	1.57984	0.19	0	0	0	0	0	0
TP53V5_GM	TP53V5	UBE2M	UBE2M	0|2|2	0|0|0|0|2|1	-	4	1.33333	1.50562	1.02291	0.19	0	0	0	0	0	0
TP53V5_GM	TP53V5	UBE2N	UBE2N	2|1|1	0|0|0|1|1|0	-	4	1.33333	1.81777	1.4044	0.19	0	0	0	0	0	0
TP53V5_GM	TP53V5	MCM7	MCM7	2|2|2	1|1|1|0|1|0	-	6	2	1.81189	1.49172	0.19	0	0	0	0	0	0
TP53V5_SM	TP53V5	PDE12	PDE12	3|1|3	1|1|1|0|1|1	-	7	2.33333	1.92756	1.66444	0.19	0	0	0	0	0	0
TP53V5_GM	TP53V5	RAB5A	RAB5A	0|2|2	0|0|1|0|1|1	-	4	1.33333	1.4989	1.01603	0.19	0	0	0	0	0	0
TP53V5_GM	TP53V5	DAZAP1	DAZAP1	2|0|0	0|0|0|0|0|0	-	2	0.666667	1.7971	1.50241	0.19	0	0	0	0	0	0
TP53V5_GM	TP53V5	DARS2	DARS2	0|2|1	0|0|0|0|0|1	-	3	1	1.65527	1.33085	0.19	0	0	0	0	0	0
TP53V5_GM	TP53V5	FH	FH	2|1|1	0|0|0|0|1|0	-	4	1.33333	2.08022	1.76083	0.19	0	0	0	0	0	0
TP53V5_GM	TP53V5	ERCC5	ERCC5	0|2|5	1|0|2|1|1|2	-	7	2.33333	1.46156	0.947131	0.19	0	0	0	0	0	0
TP53V5_GM	TP53V5	DLAT	DLAT	2|0|1	0|0|0|0|0|0	-	3	1	2.10428	1.86783	0.18	0	0	0	0	0	0
TP53V5_SM	TP53V5	CXXC5	CXXC5	2|1|0	0|0|0|0|0|0	-	3	1	2.1199	1.90159	0.18	0	0	0	0	0	0
TP53V5_SM	TP53V5	FIP1L1	FIP1L1	2|5|4	3|2|2|1|1|0	-	11	3.66667	1.98696	1.41679	0.18	0	0	0	0	0	0
TP53V5_SM	TP53V5	COPS2	COPS2	2|1|1	0|0|1|0|0|0	-	4	1.33333	2.11523	1.81007	0.18	0	0	0	0	0	0
TP53V5_SM	TP53V5	KDM3B	KDM3B	5|4|8	1|0|5|3|3|3	-	17	5.66667	2.05657	1.5013	0.18	0	0	0	0	0	0
TP53V5_GM	TP53V5	RPLP1	RPLP1	2|0|1	0|0|1|0|0|0	-	3	1	1.80406	1.40141	0.18	0	0	0	0	0	0
TP53V5_GM	TP53V5	SCRN1	SCRN1	2|0|0	0|0|0|0|0|0	-	2	0.666667	1.7971	1.50241	0.18	0	0	0	0	0	0
TP53V5_GM	TP53V5	PSMB2	PSMB2	3|0|0	0|0|0|0|0|0	-	3	1	2.19565	1.66153	0.18	0	0	0	0	0	0
TP53V5_GM	TP53V5	METTL16	METTL16	1|3|5	2|2|1|1|2|0	-	9	3	1.64686	1.19084	0.18	0	0	0	0	0	0
TP53V5_GM	TP53V5	ACTR3	ACTR3	2|2|4	1|1|1|1|1|1	-	8	2.66667	1.82042	1.7603	0.18	0	0	0	0	0	0
TP53V5_SM	TP53V5	CFAP97	CFAP97	2|1|2	0|1|1|0|0|1	-	5	1.66667	1.87492	1.38234	0.18	0	0	0	0	0	0
TP53V5_SM	TP53V5	RUVBL1	RUVBL1	0|2|2	1|0|1|0|0|0	-	4	1.33333	1.82701	1.28568	0.18	0	0	0	0	0	0
TP53V5_GM	TP53V5	UGP2	UGP2	3|0|0	1|0|0|0|0|0	-	3	1	1.87268	1.2354	0.18	0	0	0	0	0	0
TP53V5_GM	TP53V5	AIMP2	AIMP2	5|2|1	1|2|2|1|2|1	-	8	2.66667	1.56686	1.12464	0.18	0	0	0	0	0	0
TP53V5_GM	TP53V5	NFAT5	NFAT5	1|2|2	1|0|1|1|0|0	-	5	1.66667	1.74563	1.29703	0.18	0	0	0	0	0	0
TP53V5_GM	TP53V5	SMARCE1	SMARCE1	0|2|1	0|0|1|0|0|0	-	3	1	1.6493	1.32244	0.18	0	0	0	0	0	0
TP53V5_GM	TP53V5	UBE2L3	UBE2L3	2|1|0	0|0|1|0|0|0	-	3	1	1.80501	1.40222	0.18	0	0	0	0	0	0
TP53V5_SM	TP53V5	TADA3	TADA3	2|1|1	0|0|1|0|0|0	-	4	1.33333	2.11523	1.81007	0.18	0	0	0	0	0	0
TP53V5_SM	TP53V5	RAB11FIP5	RAB11FIP5	2|2|1	0|0|1|1|0|0	-	5	1.66667	2.13139	1.66687	0.17	0	0	0	0	0	0
TP53V5_GM	TP53V5	PNP	PNP	4|0|0	0|0|0|0|0|0	-	4	1.33333	2.5942	1.7949	0.17	0	0	0	0	0	0
TP53V5_SM	TP53V5	BAG1	BAG1	2|0|1	0|0|0|0|0|0	-	3	1	2.0915	1.87585	0.17	0	0	0	0	0	0
TP53V5_SM	TP53V5	WBP4	WBP4	1|2|1	0|0|0|0|0|0	-	4	1.33333	2.4709	2.41379	0.17	0	0	0	0	0	0
TP53V5_GM	TP53V5	ABHD10	ABHD10	2|0|0	0|0|0|0|0|0	-	2	0.666667	1.7971	1.50241	0.17	0	0	0	0	0	0
TP53V5_GM	TP53V5	AK3	AK3	2|1|0	0|1|0|0|0|0	-	3	1	1.79556	1.38942	0.17	0	0	0	0	0	0
TP53V5_GM	TP53V5	AGFG1	AGFG1	4|5|6	2|2|3|1|2|2	-	15	5	1.99246	1.76585	0.17	0	0	0	0	0	0
TP53V5_GM	TP53V5	MAP2K1	MAP2K1	3|0|2	0|1|0|2|1|1	-	5	1.66667	1.53601	1.0062	0.17	0	0	0	0	0	0
TP53V5_GM	TP53V5	ACADM	ACADM	2|1|0	0|0|0|0|0|0	-	3	1	2.10539	1.86892	0.17	0	0	0	0	0	0
TP53V5_SM	TP53V5	MRE11A	MRE11A	6|8|6	2|3|4|3|3|2	-	20	6.66667	2.17052	1.88473	0.17	0	0	0	0	0	0
TP53V5_SM	TP53V5	RANBP1	RANBP1	1|2|0	0|0|0|0|0|0	-	3	1	2.12356	1.9026	0.17	0	0	0	0	0	0
TP53V5_SM	TP53V5	DNAJC21	DNAJC21	5|4|4	1|2|2|2|0|3	-	13	4.33333	2.15303	1.71672	0.17	0	0	0	0	0	0
TP53V5_SM	TP53V5	ENSA	ENSA	2|2|2	0|1|0|1|1|1	-	6	2	1.9196	1.5912	0.17	0	0	0	0	0	0
TP53V5_GM	TP53V5	HDAC2	HDAC2	1|1|2	0|0|0|1|0|1	-	4	1.33333	1.74572	1.38036	0.17	0	0	0	0	0	0
TP53V5_SM	TP53V5	ZNF706	ZNF706	3|2|3	1|0|1|2|1|1	-	8	2.66667	1.95903	1.65263	0.16	0	0	0	0	0	0
TP53V5_SM	TP53V5	XPO7	XPO7	2|1|2	0|1|1|0|0|0	-	5	1.66667	2.10205	1.64961	0.16	0	0	0	0	0	0
TP53V5_SM	TP53V5	CBX4	CBX4	4|6|3	2|1|2|2|2|3	-	13	4.33333	1.93383	1.67843	0.16	0	0	0	0	0	0
TP53V5_GM	TP53V5	BABAM1	BABAM1	2|0|0	0|0|0|0|0|0	-	2	0.666667	1.7971	1.50241	0.16	0	0	0	0	0	0
TP53V5_SM	TP53V5	C16orf58	C16orf58	1|2|1	0|0|0|0|1|0	-	4	1.33333	2.13051	1.82927	0.16	0	0	0	0	0	0
TP53V5_GM	TP53V5	NIF3L1	NIF3L1	2|0|0	0|0|0|0|0|0	-	2	0.666667	1.7971	1.50241	0.16	0	0	0	0	0	0
TP53V5_GM	TP53V5	SF3B4	SF3B4	3|0|1	1|0|1|1|1|1	-	4	1.33333	1.36894	1.02633	0.16	0	0	0	0	0	0
TP53V5_SM	TP53V5	KIF20B	KIF20B	2|0|2	0|0|1|0|0|1	-	4	1.33333	1.83562	1.29867	0.16	0	0	0	0	0	0
TP53V5_GM	TP53V5	DNPH1	DNPH1	2|0|0	1|0|0|0|0|0	-	2	0.666667	1.53275	1.11709	0.16	0	0	0	0	0	0
TP53V5_GM	TP53V5	PPP3R1	PPP3R1	2|0|0	0|0|0|0|0|0	-	2	0.666667	1.7971	1.50241	0.16	0	0	0	0	0	0
TP53V5_SM	TP53V5	COX7A2L	COX7A2L	1|1|2	0|0|1|1|0|0	-	4	1.33333	1.83115	1.44115	0.16	0	0	0	0	0	0
TP53V5_GM	TP53V5	SF3A1	SF3A1	1|3|2	0|0|2|1|1|1	-	6	2	1.61217	1.23308	0.16	0	0	0	0	0	0
TP53V5_GM	TP53V5	ECE1	ECE1	2|0|0	0|0|0|0|0|0	-	2	0.666667	1.7971	1.50241	0.16	0	0	0	0	0	0
TP53V5_GM	TP53V5	ATL3	ATL3	2|0|0	0|0|0|0|0|0	-	2	0.666667	1.7971	1.50241	0.16	0	0	0	0	0	0
TP53V5_GM	TP53V5	ATP5D	ATP5D	3|0|0	0|0|0|0|0|0	-	3	1	2.19565	1.66153	0.16	0	0	0	0	0	0
TP53V5_GM	TP53V5	ASL	ASL	2|3|3	0|1|2|1|1|1	-	8	2.66667	1.8265	1.55139	0.16	0	0	0	0	0	0
TP53V5_GM	TP53V5	UROD	UROD	2|0|0	0|0|0|0|0|0	-	2	0.666667	1.7971	1.50241	0.16	0	0	0	0	0	0
TP53V5_GM	TP53V5	GFM2	GFM2	2|0|0	0|0|0|0|0|0	-	2	0.666667	1.7971	1.50241	0.16	0	0	0	0	0	0
TP53V5_SM	TP53V5	RBM17	RBM17	2|3|2	1|1|0|1|1|1	-	7	2.33333	1.94395	1.73922	0.16	0	0	0	0	0	0
TP53V5_GM	TP53V5	PDIA6	PDIA6	3|4|4	0|2|2|2|1|1	-	11	3.66667	1.99483	1.53926	0.16	0	0	0	0	0	0
TP53V5_SM	TP53V5	WHSC1	WHSC1	3|0|1	1|0|0|0|1|1	-	4	1.33333	1.6485	1.04119	0.15	0	0	0	0	0	0
TP53V5_SM	TP53V5	COPS5	COPS5	2|1|1	0|0|1|1|0|0	-	4	1.33333	1.8497	1.44659	0.15	0	0	0	0	0	0
TP53V5_SM	TP53V5	DIDO1	DIDO1	12|6|12	4|4|5|6|3|5	-	30	10	2.15855	1.82197	0.15	0	0	0	0	0	0
TP53V5_GM	TP53V5	NUCB1	NUCB1	2|0|0	0|0|0|0|0|0	-	2	0.666667	1.7971	1.50241	0.15	0	0	0	0	0	0
TP53V5_SM	TP53V5	SRFBP1	SRFBP1	5|6|4	1|2|2|3|1|4	-	15	5	2.05742	1.60686	0.15	0	0	0	0	0	0
TP53V5_GM	TP53V5	ARHGAP17	ARHGAP17	5|1|3	2|0|3|1|2|2	-	9	3	1.59008	1.10809	0.15	0	0	0	0	0	0
TP53V5_GM	TP53V5	PSMC4	PSMC4	1|2|2	0|0|1|1|1|0	-	5	1.66667	1.76047	1.31361	0.15	0	0	0	0	0	0
TP53V5_SM	TP53V5	KIFC1	KIFC1	1|2|2	0|0|1|0|1|1	-	5	1.66667	1.89348	1.40097	0.15	0	0	0	0	0	0
TP53V5_GM	TP53V5	RAB5B	RAB5B	0|1|2	0|0|0|0|0|2	-	3	1	1.4517	1.06878	0.15	0	0	0	0	0	0
TP53V5_SM	TP53V5	UBAP2L	UBAP2L	11|10|9	2|5|4|5|8|2	-	30	10	2.25409	1.71273	0.15	0	0	0	0	0	0
TP53V5_GM	TP53V5	MDH2	MDH2	7|6|5	2|2|4|3|2|3	-	18	6	1.95828	1.62617	0.15	0	0	0	0	0	0
TP53V5_GM	TP53V5	NAA50	NAA50	1|2|1	1|0|1|0|1|0	-	4	1.33333	1.5496	1.147	0.15	0	0	0	0	0	0
TP53V5_GM	TP53V5	ME1	ME1	2|0|0	0|0|0|0|0|0	-	2	0.666667	1.7971	1.50241	0.15	0	0	0	0	0	0
TP53V5_SM	TP53V5	PARVA	PARVA	2|2|1	0|1|1|1|0|0	-	5	1.66667	1.88725	1.38108	0.15	0	0	0	0	0	0
TP53V5_GM	TP53V5	CPSF6	CPSF6	2|0|0	0|0|0|0|1|0	-	2	0.666667	1.54953	1.13859	0.15	0	0	0	0	0	0
TP53V5_SM	TP53V5	DUT	DUT	1|2|0	0|1|0|0|0|0	-	3	1	1.81105	1.41446	0.15	0	0	0	0	0	0
TP53V5_SM	TP53V5	INTS3	INTS3	1|0|2	0|0|0|0|1|0	-	3	1	1.78205	1.41625	0.15	0	0	0	0	0	0
TP53V5_GM	TP53V5	DNAJB11	DNAJB11	2|0|0	0|0|0|0|1|0	-	2	0.666667	1.54953	1.13859	0.15	0	0	0	0	0	0
TP53V5_GM	TP53V5	PDCD6IP	PDCD6IP	6|3|2	2|3|2|2|2|2	-	11	3.66667	1.55329	1.30876	0.15	0	0	0	0	0	0
TP53V5_GM	TP53V5	GABPA	GABPA	0|2|2	0|1|1|0|0|0	-	4	1.33333	1.66616	1.19699	0.15	0	0	0	0	0	0
TP53V5_GM	TP53V5	EEF1E1	EEF1E1	2|0|0	0|0|0|0|0|0	-	2	0.666667	1.7971	1.50241	0.14	0	0	0	0	0	0
TP53V5_GM	TP53V5	HDGF	HDGF	3|3|5	0|1|1|4|2|1	-	11	3.66667	1.86968	1.38282	0.14	0	0	0	0	0	0
TP53V5_GM	TP53V5	RPLP2	RPLP2	4|3|6	2|5|1|2|1|1	-	13	4.33333	1.76911	1.27862	0.14	0	0	0	0	0	0
TP53V5_GM	TP53V5	PSMA2	PSMA2	2|0|0	0|1|0|0|1|0	-	2	0.666667	1.34885	0.902542	0.14	0	0	0	0	0	0
TP53V5_GM	TP53V5	ACOT13	ACOT13	2|0|0	0|0|0|0|0|0	-	2	0.666667	1.7971	1.50241	0.14	0	0	0	0	0	0
TP53V5_SM	TP53V5	ARFGAP2	ARFGAP2	5|5|4	1|3|2|1|3|1	-	14	4.66667	2.16407	1.66373	0.14	0	0	0	0	0	0
TP53V5_GM	TP53V5	CUTA	CUTA	2|0|0	0|0|0|0|0|0	-	2	0.666667	1.7971	1.50241	0.14	0	0	0	0	0	0
TP53V5_GM	TP53V5	HBB	HBB	4|0|0	0|0|0|0|0|0	-	4	1.33333	2.5942	1.7949	0.14	0	0	0	0	0	0
TP53V5_GM	TP53V5	DECR2	DECR2	0|1|2	1|1|0|0|0|0	-	3	1	1.42946	1.04272	0.14	0	0	0	0	0	0
TP53V5_GM	TP53V5	TPT1	TPT1	2|0|0	0|1|0|0|0|0	-	2	0.666667	1.53264	1.11695	0.14	0	0	0	0	0	0
TP53V5_GM	TP53V5	TXN2	TXN2	2|0|0	0|0|0|0|0|0	-	2	0.666667	1.7971	1.50241	0.14	0	0	0	0	0	0
TP53V5_GM	TP53V5	RAVER1	RAVER1	0|1|2	0|0|0|0|0|2	-	3	1	1.4517	1.06878	0.14	0	0	0	0	0	0
TP53V5_SM	TP53V5	AURKA	AURKA	5|2|2	1|1|2|1|1|4	-	9	3	1.62274	1.22184	0.14	0	0	0	0	0	0
TP53V5_GM	TP53V5	IRF2BP2	IRF2BP2	2|0|0	0|0|0|0|0|0	-	2	0.666667	1.7971	1.50241	0.14	0	0	0	0	0	0
TP53V5_SM	TP53V5	SH3GL1	SH3GL1	4|6|3	3|0|3|3|3|0	-	13	4.33333	1.92936	1.38535	0.14	0	0	0	0	0	0
TP53V5_GM	TP53V5	APEH	APEH	2|0|0	0|0|0|0|0|0	-	2	0.666667	1.7971	1.50241	0.14	0	0	0	0	0	0
TP53V5_SM	TP53V5	AP3S1	AP3S1	4|3|4	2|1|2|1|0|3	-	11	3.66667	1.99846	1.49705	0.14	0	0	0	0	0	0
TP53V5_GM	TP53V5	MCCC2	MCCC2	2|0|0	0|0|0|0|0|0	-	2	0.666667	1.7971	1.50241	0.14	0	0	0	0	0	0
TP53V5_GM	TP53V5	SNX6	SNX6	2|1|1	0|1|0|1|1|0	-	4	1.33333	1.60863	1.16201	0.14	0	0	0	0	0	0
TP53V5_GM	TP53V5	MED14	MED14	2|1|1	0|1|0|0|1|0	-	4	1.33333	1.8108	1.39578	0.14	0	0	0	0	0	0
TP53V5_GM	TP53V5	PDE4D	PDE4D	2|0|0	0|0|0|0|0|0	-	2	0.666667	1.7971	1.50241	0.14	0	0	0	0	0	0
TP53V5_GM	TP53V5	PPP2R1B	PPP2R1B	2|0|0	0|1|0|0|0|0	-	2	0.666667	1.53264	1.11695	0.14	0	0	0	0	0	0
TP53V5_SM	TP53V5	TAF3	TAF3	1|2|0	0|1|0|0|0|0	-	3	1	1.81105	1.41446	0.14	0	0	0	0	0	0
TP53V5_SM	TP53V5	PDCD5	PDCD5	1|1|2	0|1|0|1|0|1	-	4	1.33333	1.62594	1.19907	0.14	0	0	0	0	0	0
TP53V5_SM	TP53V5	HMGA2	HMGA2	8|9|7	4|5|4|3|3|2	-	24	8	2.16378	1.78761	0.14	0	0	0	0	0	0
TP53V5_GM	TP53V5	ACTR1A	ACTR1A	3|1|1	1|1|1|0|1|1	-	5	1.66667	1.53328	1.27025	0.13	0	0	0	0	0	0
TP53V5_GM	TP53V5	ATP6V0D1	ATP6V0D1	2|1|1	1|0|0|0|1|1	-	4	1.33333	1.61436	1.16823	0.13	0	0	0	0	0	0
TP53V5_GM	TP53V5	PSMA1	PSMA1	1|4|5	1|2|2|4|1|0	-	10	3.33333	1.55511	1.04665	0.13	0	0	0	0	0	0
TP53V5_SM	TP53V5	RHPN2	RHPN2	0|2|1	0|0|0|0|0|0	-	3	1	2.09882	1.88009	0.13	0	0	0	0	0	0
TP53V5_SM	TP53V5	ZGPAT	ZGPAT	1|2|1	1|1|0|0|0|0	-	4	1.33333	1.83707	1.42825	0.13	0	0	0	0	0	0
TP53V5_GM	TP53V5	CTSA	CTSA	0|3|1	1|0|1|0|2|1	-	4	1.33333	1.22598	0.835498	0.13	0	0	0	0	0	0
TP53V5_GM	TP53V5	SF3A3	SF3A3	2|0|0	1|0|0|0|0|0	-	2	0.666667	1.53275	1.11709	0.13	0	0	0	0	0	0
TP53V5_GM	TP53V5	TXNRD2	TXNRD2	1|1|2	0|0|0|0|1|1	-	4	1.33333	1.75586	1.39325	0.13	0	0	0	0	0	0
TP53V5_SM	TP53V5	DUT-1	DUT	1|2|0	0|1|0|0|0|0	-	3	1	1.81105	1.41446	0.13	0	0	0	0	0	0
TP53V5_GM	TP53V5	CC2D1A	CC2D1A	1|2|0	0|0|0|0|0|0	-	3	1	2.01513	1.84271	0.13	0	0	0	0	0	0
TP53V5_GM	TP53V5	PPP6R3	PPP6R3	1|2|1	0|0|1|1|0|1	-	4	1.33333	1.55228	1.14997	0.13	0	0	0	0	0	0
TP53V5_GM	TP53V5	UBQLN1	UBQLN1	2|0|0	0|1|1|0|0|0	-	2	0.666667	1.34215	0.895393	0.13	0	0	0	0	0	0
TP53V5_GM	TP53V5	CMBL	CMBL	2|0|1	0|1|1|0|1|0	-	3	1	1.40404	0.935099	0.13	0	0	0	0	0	0
TP53V5_GM	TP53V5	PTPN1	PTPN1	3|5|5	0|1|1|1|3|5	-	13	4.33333	1.8854	1.33721	0.13	0	0	0	0	0	0
TP53V5_SM	TP53V5	ARPP19	ARPP19	2|2|2	0|1|0|1|1|1	-	6	2	1.9196	1.5912	0.13	0	0	0	0	0	0
TP53V5_GM	TP53V5	NIPSNAP1	NIPSNAP1	0|2|0	0|0|0|0|1|0	-	2	0.666667	1.39388	1.07444	0.13	0	0	0	0	0	0
TP53V5_GM	TP53V5	NCBP1	NCBP1	6|2|3	2|1|4|2|2|2	-	11	3.66667	1.55896	1.20368	0.12	0	0	0	0	0	0
TP53V5_GM	TP53V5	HN1	HN1	3|3|3	0|1|1|1|3|1	-	9	3	1.88184	1.52521	0.12	0	0	0	0	0	0
TP53V5_GM	TP53V5	PPA1	PPA1	1|1|2	0|0|0|1|1|1	-	4	1.33333	1.55846	1.15746	0.12	0	0	0	0	0	0
TP53V5_SM	TP53V5	CDK11B	CDK11B	0|2|3	0|0|2|0|2|1	-	5	1.66667	1.53948	0.904042	0.12	0	0	0	0	0	0
TP53V5_SM	TP53V5	EIF3M	EIF3M	1|0|3	1|0|2|0|1|1	-	4	1.33333	1.32115	0.881886	0.12	0	0	0	0	0	0
TP53V5_GM	TP53V5	LAP3	LAP3	3|1|2	1|1|1|1|1|1	-	6	2	1.55848	1.44598	0.12	0	0	0	0	0	0
TP53V5_SM	TP53V5	RMDN2	RMDN2	2|1|1	0|1|0|0|0|2	-	4	1.33333	1.64816	1.20993	0.12	0	0	0	0	0	0
TP53V5_GM	TP53V5	GNA11	GNA11	1|2|1	0|0|1|0|1|1	-	4	1.33333	1.56029	1.15891	0.12	0	0	0	0	0	0
TP53V5_GM	TP53V5	FAM114A1	FAM114A1	2|1|1	0|1|0|1|1|0	-	4	1.33333	1.60863	1.16201	0.12	0	0	0	0	0	0
TP53V5_SM	TP53V5	CUX1	CUX1	1|1|3	0|0|2|0|1|1	-	5	1.66667	1.6859	1.14665	0.12	0	0	0	0	0	0
TP53V5_GM	TP53V5	MAGOHB	MAGOHB	1|2|2	1|1|1|1|0|0	-	5	1.66667	1.56622	1.28917	0.12	0	0	0	0	0	0
TP53V5_GM	TP53V5	FAM129B	FAM129B	3|1|2	1|0|0|1|2|1	-	6	2	1.71179	1.26267	0.12	0	0	0	0	0	0
TP53V5_GM	TP53V5	S100A6	S100A6	4|2|3	0|2|1|1|2|3	-	9	3	1.66282	1.19868	0.12	0	0	0	0	0	0
TP53V5_SM	TP53V5	TXLNG	TXLNG	0|1|2	0|0|0|0|0|0	-	3	1	2.07042	1.87202	0.12	0	0	0	0	0	0
TP53V5_GM	TP53V5	TXNDC17	TXNDC17	3|0|0	0|0|0|0|0|0	-	3	1	2.19565	1.66153	0.12	0	0	0	0	0	0
TP53V5_SM	TP53V5	AIMP1	AIMP1	0|1|3	2|0|2|1|0|0	-	4	1.33333	1.31029	0.766707	0.12	0	0	0	0	0	0
TP53V5_GM	TP53V5	LYPLA1	LYPLA1	2|0|0	0|0|1|0|0|0	-	2	0.666667	1.54071	1.12723	0.12	0	0	0	0	0	0
TP53V5_GM	TP53V5	ATP5H	ATP5H	2|1|2	1|1|1|0|1|0	-	5	1.66667	1.62742	1.30883	0.12	0	0	0	0	0	0
TP53V5_GM	TP53V5	REXO2	REXO2	2|0|0	0|0|0|0|0|0	-	2	0.666667	1.7971	1.50241	0.12	0	0	0	0	0	0
TP53V5_GM	TP53V5	BLVRA	BLVRA	3|1|2	1|1|1|1|1|1	-	6	2	1.55848	1.44598	0.12	0	0	0	0	0	0
TP53V5_SM	TP53V5	MPP7	MPP7	0|2|0	0|0|1|0|0|0	-	2	0.666667	1.50159	1.11186	0.12	0	0	0	0	0	0
TP53V5_GM	TP53V5	EIF5A	EIF5A	8|4|4	3|3|3|3|3|3	-	16	5.33333	1.66151	1.50942	0.12	0	0	0	0	0	0
TP53V5_GM	TP53V5	PDHA1	PDHA1	2|0|0	0|1|1|0|0|0	-	2	0.666667	1.34215	0.895393	0.12	0	0	0	0	0	0
TP53V5_GM	TP53V5	AGL	AGL	1|4|2	1|0|1|1|1|2	-	7	2.33333	1.63078	1.32443	0.11	0	0	0	0	0	0
TP53V5_GM	TP53V5	ZC3H13	ZC3H13	1|3|1	1|1|1|1|1|0	-	5	1.66667	1.43073	1.24247	0.11	0	0	0	0	0	0
TP53V5_SM	TP53V5	CBX8	CBX8	6|7|7	2|3|2|3|3|4	-	20	6.66667	2.16787	1.9088	0.11	0	0	0	0	0	0
TP53V5_SM	TP53V5	CYTH1	CYTH1	0|0|2	0|0|1|0|0|0	-	2	0.666667	1.4529	1.09211	0.11	0	0	0	0	0	0
TP53V5_GM	TP53V5	CSNK2B	CSNK2B	0|2|0	0|0|2|0|0|0	-	2	0.666667	1.2129	0.85117	0.11	0	0	0	0	0	0
TP53V5_GM	TP53V5	MCM6	MCM6	3|0|0	1|2|1|1|0|0	-	3	1	1.18592	0.701056	0.11	0	0	0	0	0	0
TP53V5_SM	TP53V5	LRIF1	LRIF1	6|3|4	2|1|2|2|3|3	-	13	4.33333	1.82444	1.54238	0.11	0	0	0	0	0	0
TP53V5_SM	TP53V5	AAK1-1	AAK1	2|2|1	0|1|0|1|1|0	-	5	1.66667	1.89561	1.39026	0.11	0	0	0	0	0	0
TP53V5_GM	TP53V5	PPP1R2	PPP1R2	2|5|4	1|1|2|2|2|2	-	11	3.66667	1.71916	1.49824	0.11	0	0	0	0	0	0
TP53V5_GM	TP53V5	EMD	EMD	0|2|1	0|1|0|1|1|0	-	3	1	1.28271	0.881501	0.11	0	0	0	0	0	0
TP53V5_SM	TP53V5	HNRNPLL	HNRNPLL	1|2|1	1|0|1|1|0|0	-	4	1.33333	1.64035	1.19931	0.11	0	0	0	0	0	0
TP53V5_GM	TP53V5	RNH1	RNH1	0|2|3	1|1|1|0|1|1	-	5	1.66667	1.38437	1.09029	0.11	0	0	0	0	0	0
TP53V5_GM	TP53V5	RAD21	RAD21	1|2|6	3|1|2|1|3|1	-	9	3	1.36249	0.941253	0.11	0	0	0	0	0	0
TP53V5_GM	TP53V5	DCTN1	DCTN1	2|0|0	0|0|1|0|1|1	-	2	0.666667	1.20741	0.76003	0.11	0	0	0	0	0	0
TP53V5_GM	TP53V5	NR5A1	NR5A1	0|0|2	0|0|0|0|0|1	-	2	0.666667	1.38904	1.06964	0.11	0	0	0	0	0	0
TP53V5_SM	TP53V5	LRRC16A	LRRC16A	2|1|1	1|0|0|0|1|0	-	4	1.33333	1.85196	1.44942	0.11	0	0	0	0	0	0
TP53V5_SM	TP53V5	EPPK1	EPPK1	2|2|1	0|1|1|0|0|1	-	5	1.66667	1.89384	1.3883	0.11	0	0	0	0	0	0
TP53V5_SM	TP53V5	TEX264	TEX264	2|1|0	0|0|1|1|1|0	-	3	1	1.4193	0.95689	0.11	0	0	0	0	0	0
TP53V5_GM	TP53V5	ORMDL1	ORMDL1	0|2|1	0|0|1|1|0|1	-	3	1	1.28588	0.884776	0.11	0	0	0	0	0	0
TP53V5_GM	TP53V5	VIM	VIM	11|3|2	2|15|4|1|3|1	-	16	5.33333	1.28023	0.630168	0.11	0	0	0	0	0	0
TP53V5_SM	TP53V5	PNPO	PNPO	2|0|0	0|0|1|0|0|0	-	2	0.666667	1.49532	1.10936	0.11	0	0	0	0	0	0
TP53V5_GM	TP53V5	CBX3	CBX3	2|0|0	0|1|1|0|1|0	-	2	0.666667	1.19908	0.752156	0.11	0	0	0	0	0	0
TP53V5_SM	TP53V5	C1QBP	C1QBP	0|1|2	0|1|1|0|1|0	-	3	1	1.38144	0.937194	0.11	0	0	0	0	0	0
TP53V5_SM	TP53V5	PDHA1	PDHA1	0|2|0	0|1|1|0|0|0	-	2	0.666667	1.30808	0.883181	0.11	0	0	0	0	0	0
TP53V5_GM	TP53V5	ACO1	ACO1	2|0|0	0|0|0|0|0|0	-	2	0.666667	1.7971	1.50241	0.1	0	0	0	0	0	0
TP53V5_SM	TP53V5	NDUFAF2	NDUFAF2	2|0|0	0|0|0|1|0|1	-	2	0.666667	1.31174	0.891086	0.1	0	0	0	0	0	0
TP53V5_SM	TP53V5	RAB23	RAB23	3|3|2	1|1|1|1|2|1	-	8	2.66667	1.82269	1.66923	0.1	0	0	0	0	0	0
TP53V5_GM	TP53V5	PRPF4	PRPF4	2|1|1	0|0|0|1|1|1	-	4	1.33333	1.61981	1.17416	0.1	0	0	0	0	0	0
TP53V5_SM	TP53V5	RCOR1	RCOR1	0|1|2	0|0|1|1|0|0	-	3	1	1.5522	1.1225	0.1	0	0	0	0	0	0
TP53V5_SM	TP53V5	ERGIC2	ERGIC2	0|2|0	1|1|0|0|0|0	-	2	0.666667	1.30219	0.876855	0.1	0	0	0	0	0	0
TP53V5_SM	TP53V5	PTPN9	PTPN9	2|2|1	1|0|1|0|1|1	-	5	1.66667	1.71175	1.38842	0.1	0	0	0	0	0	0
TP53V5_SM	TP53V5	REPIN1	REPIN1	2|2|2	1|0|0|1|2|1	-	6	2	1.75133	1.3754	0.1	0	0	0	0	0	0
TP53V5_SM	TP53V5	DNAJC3	DNAJC3	1|0|4	2|2|2|0|1|1	-	5	1.66667	1.17766	0.728795	0.1	0	0	0	0	0	0
TP53V5_GM	TP53V5	KIF20B	KIF20B	0|2|1	0|0|1|0|0|1	-	3	1	1.44794	1.06357	0.1	0	0	0	0	0	0
TP53V5_GM	TP53V5	NDUFB10	NDUFB10	2|1|1	0|0|3|0|0|1	-	4	1.33333	1.45209	1.00025	0.1	0	0	0	0	0	0
TP53V5_SM	TP53V5	HIBCH	HIBCH	0|2|1	0|0|0|0|1|1	-	3	1	1.58764	1.14364	0.1	0	0	0	0	0	0
TP53V5_GM	TP53V5	TMEM33	TMEM33	0|2|1	0|1|1|0|1|0	-	3	1	1.28359	0.882411	0.1	0	0	0	0	0	0
TP53V5_SM	TP53V5	RAB5A	RAB5A	2|1|0	0|0|1|0|1|1	-	3	1	1.42429	0.961962	0.1	0	0	0	0	0	0
TP53V5_SM	TP53V5	RAB5B	RAB5B	2|0|0	0|0|0|0|0|2	-	2	0.666667	1.31693	0.896749	0.1	0	0	0	0	0	0
TP53V5_SM	TP53V5	CCDC9	CCDC9	2|2|2	1|0|2|0|1|1	-	6	2	1.74595	1.36591	0.1	0	0	0	0	0	0
TP53V5_GM	TP53V5	FAM21A	FAM21A	1|1|4	1|3|1|0|0|2	-	6	2	1.346	0.893203	0.1	0	0	0	0	0	0
TP53V5_SM	TP53V5	TXLNA	TXLNA	6|6|4	2|2|3|4|2|2	-	16	5.33333	1.96296	1.67799	0.1	0	0	0	0	0	0
TP53V5_SM	TP53V5	MGAT5	MGAT5	2|0|2	1|0|0|0|1|1	-	4	1.33333	1.63194	1.08212	0.1	0	0	0	0	0	0
TP53V5_SM	TP53V5	CC2D1A	CC2D1A	2|0|0	0|0|0|0|0|0	-	2	0.666667	1.74416	1.47858	0.1	0	0	0	0	0	0
TP53V5_SM	TP53V5	MLLT6	MLLT6	3|2|3	1|1|1|2|1|1	-	8	2.66667	1.80313	1.64404	0.1	0	0	0	0	0	0
TP53V5_SM	TP53V5	RBM27	RBM27	4|7|5	4|1|4|3|2|2	-	16	5.33333	1.86568	1.42229	0.1	0	0	0	0	0	0
TP53V5_GM	TP53V5	ATP5B	ATP5B	10|8|8	3|4|6|2|4|4	-	26	8.66667	2.05208	1.70824	0.1	0	0	0	0	0	0
TP53V5_GM	TP53V5	NES	NES	0|1|2	0|0|0|1|1|0	-	3	1	1.44863	1.06516	0.1	0	0	0	0	0	0
TP53V5_SM	TP53V5	CROT	CROT	2|3|3	2|0|2|1|1|1	-	8	2.66667	1.80575	1.44239	0.1	0	0	0	0	0	0
TP53V5_GM	TP53V5	EIF2S1	EIF2S1	4|1|4	2|1|2|2|0|2	-	9	3	1.64615	1.23503	0.1	0	0	0	0	0	0
TP53V5_SM	TP53V5	CD59	CD59	2|1|2	0|0|1|1|1|1	-	5	1.66667	1.69979	1.38943	0.1	0	0	0	0	0	0
TP53V5_GM	TP53V5	CMPK1	CMPK1	2|1|1	0|0|1|2|1|0	-	4	1.33333	1.45242	1.00057	0.1	0	0	0	0	0	0
TP53V5_SM	TP53V5	ZFC3H1	ZFC3H1	2|1|1	1|1|0|0|0|0	-	4	1.33333	1.83435	1.42749	0.1	0	0	0	0	0	0
TP53V5_SM	TP53V5	ACTL6A	ACTL6A	2|0|0	0|1|0|0|0|0	-	2	0.666667	1.48749	1.09923	0.1	0	0	0	0	0	0
TP53V5_GM	TP53V5	PLS1	PLS1	1|1|2	0|1|1|0|1|0	-	4	1.33333	1.54877	1.14667	0.1	0	0	0	0	0	0
TP53V5_GM	TP53V5	RAB23	RAB23	1|3|3	1|1|1|1|2|1	-	7	2.33333	1.50186	1.35164	0.09	0	0	0	0	0	0
TP53V5_SM	TP53V5	HDGF	HDGF	2|4|3	0|1|1|4|2|1	-	9	3	1.7222	1.26013	0.09	0	0	0	0	0	0
TP53V5_SM	TP53V5	PAH	PAH	0|2|0	1|0|0|0|0|1	-	2	0.666667	1.31229	0.887725	0.09	0	0	0	0	0	0
TP53V5_GM	TP53V5	P4HB	P4HB	15|16|14	2|6|12|6|7|6	-	45	15	2.16918	1.72887	0.09	0	0	0	0	0	0
TP53V5_GM	TP53V5	PPP1CC	PPP1CC	3|1|2	1|1|1|1|1|1	-	6	2	1.55848	1.44598	0.09	0	0	0	0	0	0
TP53V5_GM	TP53V5	MAFG	MAFG	0|0|2	0|0|0|0|1|2	-	2	0.666667	1.08771	0.71971	0.09	0	0	0	0	0	0
TP53V5_SM	TP53V5	HNF4A	HNF4A	1|1|2	0|1|1|1|0|0	-	4	1.33333	1.6214	1.19406	0.09	0	0	0	0	0	0
TP53V5_GM	TP53V5	AKR1A1	AKR1A1	3|3|4	0|2|1|2|2|2	-	10	3.33333	1.74643	1.43883	0.09	0	0	0	0	0	0
TP53V5_SM	TP53V5	GOLGB1	GOLGB1	16|5|12	5|6|5|9|7|8	-	33	11	1.69874	1.34655	0.09	0	0	0	0	0	0
TP53V5_GM	TP53V5	ODR4	ODR4	0|2|1	1|0|0|1|0|0	-	3	1	1.43574	1.04927	0.09	0	0	0	0	0	0
TP53V5_SM	TP53V5	ODR4	ODR4	1|0|2	1|0|0|1|0|0	-	3	1	1.54246	1.11249	0.09	0	0	0	0	0	0
TP53V5_SM	TP53V5	EIF3K	EIF3K	3|1|1	0|0|1|1|2|2	-	5	1.66667	1.43559	1.01542	0.09	0	0	0	0	0	0
TP53V5_GM	TP53V5	PACSIN2	PACSIN2	1|2|0	1|0|1|0|1|0	-	3	1	1.34463	0.9226	0.09	0	0	0	0	0	0
TP53V5_SM	TP53V5	UFD1L	UFD1L	1|0|2	0|0|0|0|1|1	-	3	1	1.56339	1.13677	0.09	0	0	0	0	0	0
TP53V5_SM	TP53V5	MICAL3	MICAL3	2|2|2	0|0|1|1|2|1	-	6	2	1.75717	1.38262	0.09	0	0	0	0	0	0
TP53V5_SM	TP53V5	DECR2	DECR2	2|0|0	1|1|0|0|0|0	-	2	0.666667	1.29676	0.87488	0.09	0	0	0	0	0	0
TP53V5_SM	TP53V5	SNRPE	SNRPE	3|1|1	1|1|1|1|1|1	-	5	1.66667	1.41905	1.31523	0.09	0	0	0	0	0	0
TP53V5_GM	TP53V5	PGP	PGP	1|2|0	0|0|1|1|1|0	-	3	1	1.34915	0.927262	0.09	0	0	0	0	0	0
TP53V5_SM	TP53V5	ACBD3	ACBD3	2|2|0	1|1|0|1|1|0	-	4	1.33333	1.4924	1.08208	0.09	0	0	0	0	0	0
TP53V5_SM	TP53V5	SCARB1	SCARB1	1|1|2	0|1|1|0|1|0	-	4	1.33333	1.62971	1.20324	0.09	0	0	0	0	0	0
TP53V5_GM	TP53V5	DOCK5	DOCK5	4|7|7	1|1|2|4|4|5	-	18	6	1.81753	1.30812	0.09	0	0	0	0	0	0
TP53V5_SM	TP53V5	NR1D2	NR1D2	2|0|1	0|0|0|0|1|1	-	3	1	1.5821	1.14106	0.09	0	0	0	0	0	0
TP53V5_SM	TP53V5	ZCCHC9	ZCCHC9	2|2|2	0|0|1|1|1|2	-	6	2	1.75481	1.3768	0.09	0	0	0	0	0	0
TP53V5_GM	TP53V5	WDR1	WDR1	6|5|9	2|2|4|3|3|3	-	20	6.66667	2.01293	1.74783	0.09	0	0	0	0	0	0
TP53V5_SM	TP53V5	PSMD7	PSMD7	2|3|1	1|1|1|0|1|2	-	6	2	1.61289	1.31242	0.09	0	0	0	0	0	0
TP53V5_SM	TP53V5	ACIN1	ACIN1	7|10|8	5|6|7|2|3|1	-	25	8.33333	2.01245	1.40807	0.09	0	0	0	0	0	0
TP53V5_SM	TP53V5	PLS1	PLS1	1|2|1	0|1|1|0|1|0	-	4	1.33333	1.64865	1.20842	0.09	0	0	0	0	0	0
TP53V5_GM	TP53V5	PPP2R2A	PPP2R2A	2|0|1	1|1|1|0|0|1	-	3	1	1.25731	0.923359	0.08	0	0	0	0	0	0
TP53V5_SM	TP53V5	FNBP1L	FNBP1L	1|2|1	0|1|1|1|0|0	-	4	1.33333	1.64025	1.19921	0.08	0	0	0	0	0	0
TP53V5_GM	TP53V5	CUL9	CUL9	2|1|2	1|1|1|0|0|1	-	5	1.66667	1.62505	1.30883	0.08	0	0	0	0	0	0
TP53V5_SM	TP53V5	TRIM24	TRIM24	2|0|1	0|0|0|0|0|0	-	3	1	2.0915	1.87585	0.08	0	0	0	0	0	0
TP53V5_GM	TP53V5	TDRD3	TDRD3	0|1|2	0|0|1|0|1|1	-	3	1	1.29176	0.891467	0.08	0	0	0	0	0	0
TP53V5_GM	TP53V5	HNF4A	HNF4A	0|1|2	0|1|1|1|0|0	-	3	1	1.27631	0.875502	0.08	0	0	0	0	0	0
TP53V5_SM	TP53V5	CCDC6	CCDC6	1|2|1	0|0|2|1|1|0	-	4	1.33333	1.48845	1.04039	0.08	0	0	0	0	0	0
TP53V5_SM	TP53V5	PTK2	PTK2	1|2|3	1|0|3|1|1|0	-	6	2	1.58364	1.13937	0.08	0	0	0	0	0	0
TP53V5_GM	TP53V5	NUP210	NUP210	2|4|2	1|1|1|2|2|1	-	8	2.66667	1.56551	1.3433	0.08	0	0	0	0	0	0
TP53V5_GM	TP53V5	SQSTM1	SQSTM1	4|5|3	1|2|0|4|3|1	-	12	4	1.78771	1.24502	0.08	0	0	0	0	0	0
TP53V5_GM	TP53V5	PSMC5	PSMC5	1|2|3	1|1|1|1|1|1	-	6	2	1.46771	1.41564	0.08	0	0	0	0	0	0
TP53V5_GM	TP53V5	STRAP	STRAP	2|1|0	0|1|2|0|0|1	-	3	1	1.26254	0.800331	0.08	0	0	0	0	0	0
TP53V5_GM	TP53V5	NT5DC1	NT5DC1	2|1|1	1|1|1|1|0|0	-	4	1.33333	1.43701	1.14744	0.08	0	0	0	0	0	0
TP53V5_GM	TP53V5	ATL2	ATL2	2|2|1	1|1|1|1|1|0	-	5	1.66667	1.47982	1.30777	0.08	0	0	0	0	0	0
TP53V5_GM	TP53V5	SRCAP	SRCAP	0|1|2	0|1|1|0|0|0	-	3	1	1.43592	1.05024	0.08	0	0	0	0	0	0
TP53V5_GM	TP53V5	RBM17	RBM17	1|2|2	1|1|0|1|1|1	-	5	1.66667	1.4334	1.28917	0.08	0	0	0	0	0	0
TP53V5_GM	TP53V5	HPRT1	HPRT1	2|0|0	1|0|1|1|1|0	-	2	0.666667	1.07863	0.746483	0.08	0	0	0	0	0	0
TP53V5_SM	TP53V5	CPS1	CPS1	2|2|4	2|1|1|1|3|0	-	8	2.66667	1.66691	1.26548	0.08	0	0	0	0	0	0
TP53V5_SM	TP53V5	LUZP1	LUZP1	9|7|17	6|7|10|6|7|3	-	33	11	1.71405	1.36392	0.08	0	0	0	0	0	0
TP53V5_GM	TP53V5	PIK3CB	PIK3CB	1|2|2	1|0|0|1|1|2	-	5	1.66667	1.44153	1.12102	0.07	0	0	0	0	0	0
TP53V5_SM	TP53V5	UTP23	UTP23	2|1|1	0|1|1|0|1|1	-	4	1.33333	1.48545	1.20484	0.07	0	0	0	0	0	0
TP53V5_GM	TP53V5	NSDHL	NSDHL	2|0|0	0|0|1|1|0|2	-	2	0.666667	1.08372	0.648557	0.07	0	0	0	0	0	0
TP53V5_GM	TP53V5	CALM2	CALM2	3|2|2	1|2|1|1|1|1	-	7	2.33333	1.5766	1.40805	0.07	0	0	0	0	0	0
TP53V5_SM	TP53V5	RNF40	RNF40	3|5|4	3|1|3|2|1|2	-	12	4	1.78983	1.4321	0.07	0	0	0	0	0	0
TP53V5_SM	TP53V5	GZF1	GZF1	2|1|1	0|1|2|0|0|1	-	4	1.33333	1.47953	1.03312	0.07	0	0	0	0	0	0
TP53V5_GM	TP53V5	ARFGAP2	ARFGAP2	0|5|3	1|3|2|1|3|1	-	8	2.66667	1.22285	0.75596	0.07	0	0	0	0	0	0
TP53V5_SM	TP53V5	OMA1	OMA1	2|1|1	1|0|2|0|1|0	-	4	1.33333	1.48177	1.03535	0.07	0	0	0	0	0	0
TP53V5_GM	TP53V5	AAK1-1	AAK1	2|1|1	0|1|0|1|1|0	-	4	1.33333	1.60863	1.16201	0.07	0	0	0	0	0	0
TP53V5_GM	TP53V5	COPE	COPE	2|0|0	0|0|1|1|0|2	-	2	0.666667	1.08372	0.648557	0.07	0	0	0	0	0	0
TP53V5_GM	TP53V5	NDUFS1	NDUFS1	3|2|2	1|1|1|1|1|2	-	7	2.33333	1.58414	1.42682	0.07	0	0	0	0	0	0
TP53V5_GM	TP53V5	MGAT5	MGAT5	1|0|2	1|0|0|0|1|1	-	3	1	1.34693	0.92578	0.07	0	0	0	0	0	0
TP53V5_GM	TP53V5	SH3GL1	SH3GL1	1|5|5	3|0|3|3|3|0	-	11	3.66667	1.49282	1.01698	0.07	0	0	0	0	0	0
TP53V5_SM	TP53V5	SPECC1L	SPECC1L	3|2|4	1|2|2|2|1|1	-	9	3	1.69789	1.3822	0.07	0	0	0	0	0	0
TP53V5_SM	TP53V5	ST13	ST13	0|2|1	0|1|1|1|0|1	-	3	1	1.25782	0.934053	0.07	0	0	0	0	0	0
TP53V5_GM	TP53V5	NEB	NEB	2|1|0	1|1|0|0|0|1	-	3	1	1.39687	0.927754	0.07	0	0	0	0	0	0
TP53V5_SM	TP53V5	ATP5E	ATP5E	3|2|2	1|1|2|1|1|1	-	7	2.33333	1.64373	1.49463	0.07	0	0	0	0	0	0
TP53V5_GM	TP53V5	CHD6	CHD6	1|1|2	0|0|1|1|0|1	-	4	1.33333	1.55153	1.14974	0.07	0	0	0	0	0	0
TP53V5_SM	TP53V5	ZNF644	ZNF644	2|0|0	0|1|0|0|0|1	-	2	0.666667	1.30672	0.885634	0.07	0	0	0	0	0	0
TP53V5_GM	TP53V5	PLA2G4A	PLA2G4A	0|2|1	0|0|1|2|0|0	-	3	1	1.28139	0.880147	0.07	0	0	0	0	0	0
TP53V5_GM	TP53V5	PSMC6	PSMC6	0|1|2	0|1|0|1|1|1	-	3	1	1.15685	0.879178	0.07	0	0	0	0	0	0
TP53V5_SM	TP53V5	FRA10AC1	FRA10AC1	4|0|1	1|1|1|2|2|2	-	5	1.66667	1.13869	0.755552	0.07	0	0	0	0	0	0
TP53V5_GM	TP53V5	DAB2IP	DAB2IP	0|1|2	0|1|1|1|0|0	-	3	1	1.27631	0.875502	0.07	0	0	0	0	0	0
TP53V5_GM	TP53V5	SMEK1	SMEK1	1|2|2	0|0|2|2|0|0	-	5	1.66667	1.5767	1.11776	0.07	0	0	0	0	0	0
TP53V5_SM	TP53V5	PSAT1	PSAT1	0|0|3	1|0|2|0|3|0	-	3	1	1.02893	0.54018	0.07	0	0	0	0	0	0
TP53V5_GM	TP53V5	CHD8	CHD8	0|1|3	1|0|0|1|1|2	-	4	1.33333	1.22243	0.831004	0.06	0	0	0	0	0	0
TP53V5_SM	TP53V5	HN1	HN1	3|2|2	0|1|1|1|3|1	-	7	2.33333	1.65853	1.33437	0.06	0	0	0	0	0	0
TP53V5_GM	TP53V5	CXXC1	CXXC1	1|2|0	1|0|1|1|0|1	-	3	1	1.20773	0.915562	0.06	0	0	0	0	0	0
TP53V5_SM	TP53V5	RINT1	RINT1	2|3|2	0|2|2|0|1|2	-	7	2.33333	1.64934	1.1721	0.06	0	0	0	0	0	0
TP53V5_SM	TP53V5	MED1	MED1	6|7|9	2|3|3|4|4|5	-	22	7.33333	2.00564	1.70275	0.06	0	0	0	0	0	0
TP53V5_SM	TP53V5	CEBPZOS	CEBPZOS	3|2|2	1|1|1|1|2|1	-	7	2.33333	1.64878	1.51169	0.06	0	0	0	0	0	0
TP53V5_SM	TP53V5	C19orf43	C19orf43	2|2|1	2|1|1|1|0|0	-	5	1.66667	1.53563	1.17301	0.06	0	0	0	0	0	0
TP53V5_GM	TP53V5	MECP2-1	MECP2	0|2|1	0|1|0|2|0|0	-	3	1	1.27617	0.874784	0.06	0	0	0	0	0	0
TP53V5_GM	TP53V5	MECP2	MECP2	1|5|2	1|3|2|3|1|1	-	8	2.66667	1.24834	0.883644	0.06	0	0	0	0	0	0
TP53V5_GM	TP53V5	ECH1	ECH1	5|3|4	0|2|2|2|4|3	-	12	4	1.63974	1.2632	0.06	0	0	0	0	0	0
TP53V5_GM	TP53V5	ASNA1	ASNA1	0|2|0	0|1|0|1|0|1	-	2	0.666667	1.07614	0.70732	0.06	0	0	0	0	0	0
TP53V5_GM	TP53V5	FUBP1-1	FUBP1	1|2|1	0|1|1|0|1|0	-	4	1.33333	1.54951	1.1469	0.06	0	0	0	0	0	0
TP53V5_GM	TP53V5	MICAL3	MICAL3	1|2|2	0|0|1|1|2|1	-	5	1.66667	1.44827	1.13165	0.06	0	0	0	0	0	0
TP53V5_GM	TP53V5	PFAS	PFAS	3|2|1	1|1|1|1|2|1	-	6	2	1.44376	1.25739	0.06	0	0	0	0	0	0
TP53V5_GM	TP53V5	ECI1	ECI1	1|1|2	1|1|1|0|0|1	-	4	1.33333	1.38692	1.13227	0.06	0	0	0	0	0	0
TP53V5_SM	TP53V5	FYTTD1	FYTTD1	3|1|0	1|1|1|1|1|1	-	4	1.33333	1.24546	1.03669	0.06	0	0	0	0	0	0
TP53V5_GM	TP53V5	UNC45A	UNC45A	4|2|3	2|1|2|2|2|1	-	9	3	1.54946	1.30852	0.06	0	0	0	0	0	0
TP53V5_SM	TP53V5	ZNF687	ZNF687	0|1|2	0|1|0|0|1|1	-	3	1	1.38533	0.94116	0.06	0	0	0	0	0	0
TP53V5_GM	TP53V5	TRIP4	TRIP4	0|1|2	1|0|1|1|0|1	-	3	1	1.1523	0.875577	0.06	0	0	0	0	0	0
TP53V5_GM	TP53V5	FAM107B	FAM107B	1|2|2	0|1|1|1|1|1	-	5	1.66667	1.43815	1.29692	0.06	0	0	0	0	0	0
TP53V5_GM	TP53V5	UHRF1BP1	UHRF1BP1	0|3|1	1|1|0|1|1|2	-	4	1.33333	1.1179	0.827629	0.06	0	0	0	0	0	0
TP53V5_SM	TP53V5	UHRF1BP1	UHRF1BP1	3|2|1	1|1|0|1|1|2	-	6	2	1.61023	1.31208	0.06	0	0	0	0	0	0
TP53V5_SM	TP53V5	PHF2	PHF2	3|1|1	0|2|0|3|1|0	-	5	1.66667	1.41456	0.883501	0.06	0	0	0	0	0	0
TP53V5_SM	TP53V5	ANP32A	ANP32A	2|3|2	1|1|2|1|1|1	-	7	2.33333	1.64541	1.49501	0.06	0	0	0	0	0	0
TP53V5_GM	TP53V5	GOT1	GOT1	0|1|3	1|0|1|0|2|2	-	4	1.33333	1.12457	0.734994	0.06	0	0	0	0	0	0
TP53V5_GM	TP53V5	AP3S1	AP3S1	3|2|4	2|1|2|1|0|3	-	9	3	1.61355	1.18422	0.06	0	0	0	0	0	0
TP53V5_SM	TP53V5	PRRC2C	PRRC2C	11|10|14	6|2|10|6|4|3	-	35	11.6667	2.22094	1.62295	0.06	0	0	0	0	0	0
TP53V5_SM	TP53V5	LANCL1	LANCL1	2|1|2	1|1|1|1|1|0	-	5	1.66667	1.53079	1.36693	0.06	0	0	0	0	0	0
TP53V5_SM	TP53V5	RBM26	RBM26	3|3|2	2|1|1|2|2|0	-	8	2.66667	1.68417	1.29649	0.06	0	0	0	0	0	0
TP53V5_GM	TP53V5	GNB2L1	GNB2L1	7|4|5	4|3|1|4|1|4	-	16	5.33333	1.70259	1.25048	0.06	0	0	0	0	0	0
TP53V5_SM	TP53V5	MAP7D2	MAP7D2	2|1|2	1|0|1|1|1|1	-	5	1.66667	1.53945	1.37527	0.06	0	0	0	0	0	0
TP53V5_GM	TP53V5	WDR33	WDR33	0|2|2	1|1|0|1|1|1	-	4	1.33333	1.21614	0.99187	0.06	0	0	0	0	0	0
TP53V5_GM	TP53V5	YAP1	YAP1	1|2|3	1|2|1|1|1|0	-	6	2	1.46016	1.20951	0.06	0	0	0	0	0	0
TP53V5_SM	TP53V5	MBD3	MBD3	1|3|3	2|1|1|0|2|2	-	7	2.33333	1.52128	1.13159	0.06	0	0	0	0	0	0
TP53V5_GM	TP53V5	FGG	FGG	0|2|1	0|0|1|1|1|1	-	3	1	1.16181	0.884776	0.06	0	0	0	0	0	0
TP53V5_GM	TP53V5	PI4KA	PI4KA	2|1|1	0|1|1|0|1|1	-	4	1.33333	1.45253	1.16038	0.06	0	0	0	0	0	0
TP53V5_GM	TP53V5	RFC4	RFC4	1|2|2	2|1|0|1|1|0	-	5	1.66667	1.42543	1.10153	0.06	0	0	0	0	0	0
TP53V5_GM	TP53V5	LAMP2	LAMP2	3|1|1	1|1|1|1|1|2	-	5	1.66667	1.2996	1.09863	0.06	0	0	0	0	0	0
TP53V5_SM	TP53V5	MAGI1	MAGI1	0|1|3	1|0|0|1|2|1	-	4	1.33333	1.32723	0.889543	0.06	0	0	0	0	0	0
TP53V5_SM	TP53V5	CXXC1	CXXC1	2|0|1	1|0|1|1|0|1	-	3	1	1.2535	0.93203	0.05	0	0	0	0	0	0
TP53V5_GM	TP53V5	FNBP1L	FNBP1L	0|1|2	0|1|1|1|0|0	-	3	1	1.27631	0.875502	0.05	0	0	0	0	0	0
TP53V5_SM	TP53V5	UQCRC2	UQCRC2	3|2|3	2|1|1|1|1|2	-	8	2.66667	1.67403	1.44558	0.05	0	0	0	0	0	0
TP53V5_GM	TP53V5	MBNL1	MBNL1	0|2|1	1|0|1|1|0|1	-	3	1	1.15297	0.875755	0.05	0	0	0	0	0	0
TP53V5_GM	TP53V5	ALDH2	ALDH2	1|4|2	1|2|1|2|1|2	-	7	2.33333	1.29684	1.02503	0.05	0	0	0	0	0	0
TP53V5_GM	TP53V5	TDRD7	TDRD7	1|1|2	0|0|0|1|2|1	-	4	1.33333	1.40748	0.996544	0.05	0	0	0	0	0	0
TP53V5_GM	TP53V5	DYNC1LI1	DYNC1LI1	2|2|3	1|1|1|1|1|2	-	7	2.33333	1.5419	1.41675	0.05	0	0	0	0	0	0
TP53V5_GM	TP53V5	PSMB1	PSMB1	2|2|3	1|1|2|1|1|1	-	7	2.33333	1.5389	1.40662	0.05	0	0	0	0	0	0
TP53V5_SM	TP53V5	PSMB1	PSMB1	1|3|2	1|1|2|1|1|1	-	6	2	1.47373	1.29814	0.05	0	0	0	0	0	0
TP53V5_GM	TP53V5	ITCH	ITCH	0|1|2	1|0|0|1|1|1	-	3	1	1.15691	0.879254	0.05	0	0	0	0	0	0
TP53V5_GM	TP53V5	PSMC2	PSMC2	3|3|3	2|2|1|1|1|1	-	9	3	1.72305	1.48232	0.05	0	0	0	0	0	0
TP53V5_SM	TP53V5	PPP1R2	PPP1R2	4|3|3	1|1|2|2|2|2	-	10	3.33333	1.75314	1.54911	0.05	0	0	0	0	0	0
TP53V5_SM	TP53V5	GPATCH1	GPATCH1	6|5|10	5|4|5|4|3|3	-	21	7	1.70996	1.4483	0.05	0	0	0	0	0	0
TP53V5_SM	TP53V5	DGCR8	DGCR8	2|4|3	2|2|2|1|2|1	-	9	3	1.60518	1.37516	0.05	0	0	0	0	0	0
TP53V5_SM	TP53V5	ATAD2	ATAD2	1|1|2	2|0|2|0|0|0	-	4	1.33333	1.45581	1.02034	0.05	0	0	0	0	0	0
TP53V5_SM	TP53V5	KIAA1598	KIAA1598	14|12|12	7|7|7|6|6|2	-	38	12.6667	2.16754	1.81743	0.05	0	0	0	0	0	0
TP53V5_GM	TP53V5	BOD1L1	BOD1L1	1|2|2	0|0|2|1|1|0	-	5	1.66667	1.58399	1.12516	0.05	0	0	0	0	0	0
TP53V5_GM	TP53V5	NF2	NF2	1|2|4	1|1|3|1|3|0	-	7	2.33333	1.30222	0.933808	0.05	0	0	0	0	0	0
TP53V5_GM	TP53V5	PDE12	PDE12	1|2|2	1|1|1|0|1|1	-	5	1.66667	1.43421	1.29048	0.05	0	0	0	0	0	0
TP53V5_GM	TP53V5	ACBD3	ACBD3	1|1|2	1|1|0|1|1|0	-	4	1.33333	1.38808	1.13112	0.05	0	0	0	0	0	0
TP53V5_GM	TP53V5	HN1L	HN1L	7|6|7	2|4|3|3|3|3	-	20	6.66667	1.94617	1.75741	0.05	0	0	0	0	0	0
TP53V5_GM	TP53V5	RBM33	RBM33	2|1|1	0|1|1|1|1|0	-	4	1.33333	1.44796	1.15434	0.05	0	0	0	0	0	0
TP53V5_GM	TP53V5	BCCIP	BCCIP	3|1|3	1|1|1|1|1|3	-	7	2.33333	1.47315	1.20726	0.05	0	0	0	0	0	0
TP53V5_SM	TP53V5	C8orf59	C8orf59	2|1|1	0|0|1|1|0|2	-	4	1.33333	1.48784	1.04143	0.05	0	0	0	0	0	0
TP53V5_GM	TP53V5	OAT	OAT	0|2|1	0|1|0|1|0|2	-	3	1	1.15582	0.756859	0.05	0	0	0	0	0	0
TP53V5_SM	TP53V5	C17orf85	C17orf85	0|2|2	1|1|1|0|2|0	-	4	1.33333	1.33599	0.926135	0.05	0	0	0	0	0	0
TP53V5_SM	TP53V5	SNAP29	SNAP29	2|2|2	1|2|1|1|1|0	-	6	2	1.58627	1.34572	0.05	0	0	0	0	0	0
TP53V5_SM	TP53V5	FGG	FGG	1|0|2	0|0|1|1|1|1	-	3	1	1.24817	0.938087	0.05	0	0	0	0	0	0
TP53V5_GM	TP53V5	PGAM5	PGAM5	2|0|0	1|1|1|1|1|0	-	2	0.666667	0.977403	0.741957	0.05	0	0	0	0	0	0
TP53V5_GM	TP53V5	MYO19	MYO19	0|2|0	0|0|0|1|1|2	-	2	0.666667	0.978783	0.615546	0.05	0	0	0	0	0	0
TP53V5_GM	TP53V5	DICER1	DICER1	0|2|3	0|0|1|1|3|1	-	5	1.66667	1.28488	0.839768	0.05	0	0	0	0	0	0
TP53V5_SM	TP53V5	RPAP3	RPAP3	3|5|5	3|2|3|3|2|0	-	13	4.33333	1.80035	1.39625	0.05	0	0	0	0	0	0
TP53V5_GM	TP53V5	CD59	CD59	0|2|1	0|0|1|1|1|1	-	3	1	1.16181	0.884776	0.05	0	0	0	0	0	0
TP53V5_SM	TP53V5	MAPT	MAPT	4|3|3	2|1|1|2|2|2	-	10	3.33333	1.74916	1.53665	0.05	0	0	0	0	0	0
TP53V5_GM	TP53V5	CORO7-PAM16	CORO7;CORO7-PAM16	1|3|3	1|2|1|1|1|1	-	7	2.33333	1.49303	1.3283	0.05	0	0	0	0	0	0
TP53V5_GM	TP53V5	TMED9	TMED9	1|1|2	1|1|1|0|1|1	-	4	1.33333	1.26606	1.13227	0.05	0	0	0	0	0	0
TP53V5_GM	TP53V5	GFM1	GFM1	3|1|2	1|1|2|1|1|2	-	6	2	1.33863	1.10092	0.04	0	0	0	0	0	0
TP53V5_GM	TP53V5	GLTP	GLTP	1|4|4	3|1|2|1|2|1	-	9	3	1.44479	1.09092	0.04	0	0	0	0	0	0
TP53V5_SM	TP53V5	TBL3	TBL3	2|1|1	0|1|1|1|0|1	-	4	1.33333	1.47861	1.19857	0.04	0	0	0	0	0	0
TP53V5_GM	TP53V5	PPP1R9B	PPP1R9B	2|1|0	1|0|1|1|0|1	-	3	1	1.26182	0.928583	0.04	0	0	0	0	0	0
TP53V5_GM	TP53V5	EIF2B1	EIF2B1	2|1|2	1|1|1|1|1|1	-	5	1.66667	1.35929	1.3075	0.04	0	0	0	0	0	0
TP53V5_GM	TP53V5	RPS6KB2	RPS6KB2	1|3|3	2|1|1|1|2|1	-	7	2.33333	1.39084	1.17729	0.04	0	0	0	0	0	0
TP53V5_SM	TP53V5	CALM2	CALM2	3|1|1	1|2|1|1|1|1	-	5	1.66667	1.30639	1.12371	0.04	0	0	0	0	0	0
TP53V5_GM	TP53V5	KAT8	KAT8	2|0|3	1|1|0|1|2|2	-	5	1.66667	1.26072	0.887654	0.04	0	0	0	0	0	0
TP53V5_SM	TP53V5	ZFP91	ZFP91	3|3|2	1|1|2|2|1|1	-	8	2.66667	1.68677	1.45038	0.04	0	0	0	0	0	0
TP53V5_GM	TP53V5	HSPA4L	HSPA4L	2|1|3	1|1|1|1|2|1	-	6	2	1.40095	1.24826	0.04	0	0	0	0	0	0
TP53V5_GM	TP53V5	CDK11B	CDK11B	0|2|2	0|0|2|0|2|1	-	4	1.33333	1.22946	0.763924	0.04	0	0	0	0	0	0
TP53V5_GM	TP53V5	PSMA7	PSMA7	4|5|4	1|2|3|3|1|3	-	13	4.33333	1.69462	1.34333	0.04	0	0	0	0	0	0
TP53V5_SM	TP53V5	MCM3AP	MCM3AP	2|3|1	1|1|0|2|1|1	-	6	2	1.60784	1.30076	0.04	0	0	0	0	0	0
TP53V5_GM	TP53V5	PPP1CB	PPP1CB	2|1|2	1|1|1|1|1|1	-	5	1.66667	1.35929	1.3075	0.04	0	0	0	0	0	0
TP53V5_SM	TP53V5	AKAP12	AKAP12	1|4|4	0|0|4|1|3|2	-	9	3	1.61725	0.995313	0.04	0	0	0	0	0	0
TP53V5_GM	TP53V5	LMAN1	LMAN1	1|2|0	0|0|2|1|0|1	-	3	1	1.21212	0.792576	0.04	0	0	0	0	0	0
TP53V5_SM	TP53V5	TACC2	TACC2	7|8|5	2|3|5|5|2|3	-	20	6.66667	1.92418	1.52306	0.04	0	0	0	0	0	0
TP53V5_GM	TP53V5	REPIN1	REPIN1	1|1|2	1|0|0|1|2|1	-	4	1.33333	1.27422	0.987725	0.04	0	0	0	0	0	0
TP53V5_SM	TP53V5	SDHA	SDHA	2|1|0	0|0|1|0|2|2	-	3	1	1.17098	0.725594	0.04	0	0	0	0	0	0
TP53V5_GM	TP53V5	CD44	CD44	1|2|1	1|1|1|1|0|1	-	4	1.33333	1.26138	1.13135	0.04	0	0	0	0	0	0
TP53V5_GM	TP53V5	ATXN2	ATXN2	1|3|2	0|1|2|2|2|1	-	6	2	1.26519	0.963812	0.04	0	0	0	0	0	0
TP53V5_GM	TP53V5	PPP2R4	PPP2R4	1|3|1	1|1|1|1|1|1	-	5	1.66667	1.31474	1.24247	0.04	0	0	0	0	0	0
TP53V5_SM	TP53V5	PWWP2A	PWWP2A	0|1|2	1|1|0|0|2|1	-	3	1	1.13338	0.803747	0.04	0	0	0	0	0	0
TP53V5_GM	TP53V5	FUBP3	FUBP3	2|3|1	1|1|2|1|1|1	-	6	2	1.39768	1.23455	0.04	0	0	0	0	0	0
TP53V5_GM	TP53V5	PPIL1	PPIL1	1|2|1	1|0|1|1|1|1	-	4	1.33333	1.2702	1.13825	0.04	0	0	0	0	0	0
TP53V5_GM	TP53V5	TTF2	TTF2	2|1|1	1|1|1|1|0|1	-	4	1.33333	1.31041	1.14744	0.04	0	0	0	0	0	0
TP53V5_SM	TP53V5	ALYREF	ALYREF	5|8|7	2|3|4|4|4|3	-	20	6.66667	1.91911	1.65232	0.04	0	0	0	0	0	0
TP53V5_GM	TP53V5	ATAD2	ATAD2	0|2|0	2|0|2|0|0|0	-	2	0.666667	0.963535	0.601886	0.04	0	0	0	0	0	0
TP53V5_GM	TP53V5	PLOD1	PLOD1	2|1|1	0|1|1|1|1|1	-	4	1.33333	1.31951	1.15434	0.04	0	0	0	0	0	0
TP53V5_GM	TP53V5	FDFT1	FDFT1	0|2|2	0|1|1|0|1|3	-	4	1.33333	1.1237	0.757577	0.04	0	0	0	0	0	0
TP53V5_GM	TP53V5	NCAPD3	NCAPD3	0|3|3	2|0|1|2|1|2	-	6	2	1.22142	0.805103	0.04	0	0	0	0	0	0
TP53V5_GM	TP53V5	AIP	AIP	0|1|2	0|2|1|1|1|0	-	3	1	1.04564	0.747363	0.04	0	0	0	0	0	0
TP53V5_SM	TP53V5	WBSCR16	WBSCR16	2|1|0	0|0|2|1|1|0	-	3	1	1.27702	0.819619	0.04	0	0	0	0	0	0
TP53V5_GM	TP53V5	MBNL1-1	MBNL1	1|2|1	1|0|1|1|0|1	-	4	1.33333	1.39183	1.13825	0.04	0	0	0	0	0	0
TP53V5_SM	TP53V5	FAM107B	FAM107B	1|2|1	0|1|1|1|1|1	-	4	1.33333	1.35141	1.19921	0.04	0	0	0	0	0	0
TP53V5_GM	TP53V5	TFRC	TFRC	6|4|4	1|1|4|4|3|2	-	14	4.66667	1.67993	1.21964	0.04	0	0	0	0	0	0
TP53V5_GM	TP53V5	CKMT1A	CKMT1A	1|2|1	1|1|0|1|1|1	-	4	1.33333	1.26595	1.13135	0.04	0	0	0	0	0	0
TP53V5_GM	TP53V5	SURF1	SURF1	0|3|3	0|1|1|1|2|3	-	6	2	1.23084	0.819002	0.04	0	0	0	0	0	0
TP53V5_GM	TP53V5	AIMP1	AIMP1	2|1|0	2|0|2|1|0|0	-	3	1	1.14101	0.694657	0.04	0	0	0	0	0	0
TP53V5_SM	TP53V5	WASF2	WASF2	2|2|2	2|1|1|1|1|0	-	6	2	1.58634	1.34582	0.04	0	0	0	0	0	0
TP53V5_SM	TP53V5	CDV3	CDV3	5|9|7	1|4|4|5|5|4	-	21	7	1.802	1.49901	0.04	0	0	0	0	0	0
TP53V5_SM	TP53V5	SRCAP	SRCAP	0|1|2	0|1|1|0|0|0	-	3	1	1.54628	1.11567	0.04	0	0	0	0	0	0
TP53V5_SM	TP53V5	DCUN1D5	DCUN1D5	4|2|3	0|1|2|2|2|3	-	9	3	1.61796	1.26535	0.04	0	0	0	0	0	0
TP53V5_SM	TP53V5	CHD6	CHD6	0|0|2	0|0|1|1|0|1	-	2	0.666667	1.13276	0.73067	0.04	0	0	0	0	0	0
TP53V5_GM	TP53V5	G3BP2	G3BP2	3|2|2	1|1|1|1|3|1	-	7	2.33333	1.47673	1.25994	0.04	0	0	0	0	0	0
TP53V5_GM	TP53V5	MAP1LC3B	MAP1LC3B	0|1|2	0|1|0|1|2|1	-	3	1	1.05539	0.759887	0.04	0	0	0	0	0	0
TP53V5_GM	TP53V5	MVK	MVK	2|1|1	2|1|0|1|0|1	-	4	1.33333	1.30611	0.980428	0.04	0	0	0	0	0	0
TP53V5_SM	TP53V5	PRC1	PRC1	3|2|4	1|1|2|2|2|2	-	9	3	1.6024	1.40136	0.04	0	0	0	0	0	0
TP53V5_GM	TP53V5	ARPC2	ARPC2	1|3|3	1|1|1|1|2|2	-	7	2.33333	1.39699	1.19564	0.04	0	0	0	0	0	0
TP53V5_GM	TP53V5	SCN8A	SCN8A	2|1|1	1|1|1|1|0|0	-	4	1.33333	1.43701	1.14744	0.04	0	0	0	0	0	0
TP53V5_GM	TP53V5	PRCP	PRCP	0|2|1	0|1|0|0|2|2	-	3	1	1.05905	0.669422	0.04	0	0	0	0	0	0
TP53V5_GM	TP53V5	SLC12A7	SLC12A7	2|1|1	1|1|0|0|1|1	-	4	1.33333	1.44726	1.15341	0.04	0	0	0	0	0	0
TP53V5_GM	TP53V5	SNX9	SNX9	1|2|1	2|1|1|1|0|0	-	4	1.33333	1.25439	0.96668	0.04	0	0	0	0	0	0
TP53V5_GM	TP53V5	STK24	STK24	1|2|0	1|1|0|1|1|1	-	3	1	1.0985	0.910011	0.04	0	0	0	0	0	0
TP53V5_SM	TP53V5	SMEK1	SMEK1	1|0|2	0|0|2|2|0|0	-	3	1	1.23927	0.800189	0.04	0	0	0	0	0	0
TP53V5_GM	TP53V5	KPNA6	KPNA6	5|4|2	2|2|2|2|2|3	-	11	3.66667	1.52984	1.35224	0.04	0	0	0	0	0	0
TP53V5_SM	TP53V5	BRE	BRE	1|2|1	0|1|2|0|1|1	-	4	1.33333	1.35217	1.03367	0.04	0	0	0	0	0	0
TP53V5_GM	TP53V5	MARCKSL1	MARCKSL1	1|2|0	0|0|1|0|2|2	-	3	1	1.11311	0.703128	0.04	0	0	0	0	0	0
TP53V5_GM	TP53V5	AKR1B1	AKR1B1	4|4|3	1|0|1|3|4|2	-	11	3.66667	1.69319	1.18957	0.04	0	0	0	0	0	0
TP53V5_GM	TP53V5	THG1L	THG1L	1|3|3	1|1|1|1|2|2	-	7	2.33333	1.39699	1.19564	0.04	0	0	0	0	0	0
TP53V5_GM	TP53V5	GPD2	GPD2	1|2|1	1|1|1|1|1|0	-	4	1.33333	1.26305	1.13135	0.04	0	0	0	0	0	0
TP53V5_SM	TP53V5	ZNF281	ZNF281	3|3|2	0|2|2|1|2|1	-	8	2.66667	1.69228	1.29813	0.04	0	0	0	0	0	0
TP53V5_SM	TP53V5	CHD8	CHD8	1|0|2	1|0|0|1|1|2	-	3	1	1.13303	0.802523	0.03	0	0	0	0	0	0
TP53V5_GM	TP53V5	ASS1	ASS1	3|3|2	1|2|3|1|2|0	-	8	2.66667	1.49169	1.10131	0.03	0	0	0	0	0	0
TP53V5_SM	TP53V5	PIK3CB	PIK3CB	0|0|2	1|0|0|1|1|2	-	2	0.666667	0.929053	0.62508	0.03	0	0	0	0	0	0
TP53V5_GM	TP53V5	GTF3C4	GTF3C4	1|2|0	1|0|1|1|1|1	-	3	1	1.10219	0.915562	0.03	0	0	0	0	0	0
TP53V5_GM	TP53V5	GARS	GARS	6|7|7	3|2|4|3|3|4	-	20	6.66667	1.85147	1.6494	0.03	0	0	0	0	0	0
TP53V5_GM	TP53V5	SAR1A	SAR1A	2|2|1	1|0|1|1|2|2	-	5	1.66667	1.26535	1.00581	0.03	0	0	0	0	0	0
TP53V5_SM	TP53V5	CDC40	CDC40	3|1|2	3|1|4|0|0|0	-	6	2	1.3528	0.823343	0.03	0	0	0	0	0	0
TP53V5_GM	TP53V5	ARHGEF16	ARHGEF16	2|3|1	2|0|2|2|1|1	-	6	2	1.29749	0.961303	0.03	0	0	0	0	0	0
TP53V5_GM	TP53V5	RUFY1	RUFY1	0|3|2	2|1|2|1|1|1	-	5	1.66667	1.08526	0.816749	0.03	0	0	0	0	0	0
TP53V5_SM	TP53V5	CANT1	CANT1	3|3|3	2|2|1|1|2|1	-	9	3	1.71033	1.41893	0.03	0	0	0	0	0	0
TP53V5_GM	TP53V5	CIAPIN1	CIAPIN1	2|1|1	1|1|1|1|1|1	-	4	1.33333	1.20577	1.14744	0.03	0	0	0	0	0	0
TP53V5_GM	TP53V5	PSMA4	PSMA4	4|1|2	2|2|3|2|2|0	-	7	2.33333	1.23671	0.936207	0.03	0	0	0	0	0	0
TP53V5_GM	TP53V5	MRPS6	MRPS6	2|2|1	0|1|2|2|1|0	-	5	1.66667	1.3604	0.987909	0.03	0	0	0	0	0	0
TP53V5_SM	TP53V5	SMAD2	SMAD2	1|2|2	1|1|1|1|1|1	-	5	1.66667	1.40852	1.36765	0.03	0	0	0	0	0	0
TP53V5_SM	TP53V5	AGTPBP1	AGTPBP1	2|0|2	0|0|0|1|2|2	-	4	1.33333	1.34639	0.820582	0.03	0	0	0	0	0	0
TP53V5_GM	TP53V5	TACC2	TACC2	3|8|8	2|3|5|5|2|3	-	19	6.33333	1.64116	1.27617	0.03	0	0	0	0	0	0
TP53V5_GM	TP53V5	EMG1	EMG1	4|3|3	3|1|1|2|1|3	-	10	3.33333	1.56489	1.18208	0.03	0	0	0	0	0	0
TP53V5_GM	TP53V5	RSU1	RSU1	2|1|1	1|1|1|1|1|1	-	4	1.33333	1.20577	1.14744	0.03	0	0	0	0	0	0
TP53V5_SM	TP53V5	SET	SET	2|2|1	0|1|1|2|1|1	-	5	1.66667	1.42446	1.18407	0.03	0	0	0	0	0	0
TP53V5_SM	TP53V5	SH3GLB1	SH3GLB1	2|2|2	1|1|1|1|1|1	-	6	2	1.59448	1.57507	0.03	0	0	0	0	0	0
TP53V5_GM	TP53V5	UBA2	UBA2	2|2|2	1|0|1|1|3|1	-	6	2	1.40981	1.14369	0.03	0	0	0	0	0	0
TP53V5_SM	TP53V5	RBM8A	RBM8A	1|2|2	2|0|1|1|1|1	-	5	1.66667	1.40858	1.17468	0.03	0	0	0	0	0	0
TP53V5_GM	TP53V5	FARSB	FARSB	4|0|2	2|2|0|2|2|3	-	6	2	1.13333	0.758279	0.03	0	0	0	0	0	0
TP53V5_GM	TP53V5	NDUFS2	NDUFS2	4|3|3	1|2|2|1|2|3	-	10	3.33333	1.57245	1.3059	0.03	0	0	0	0	0	0
TP53V5_SM	TP53V5	ZNF787	ZNF787	1|2|2	1|1|1|1|1|1	-	5	1.66667	1.40852	1.36765	0.03	0	0	0	0	0	0
TP53V5_GM	TP53V5	DDX1	DDX1	2|0|0	0|0|3|1|0|1	-	2	0.666667	0.982615	0.565285	0.03	0	0	0	0	0	0
TP53V5_GM	TP53V5	MAPK1	MAPK1	1|3|5	2|2|2|2|2|2	-	9	3	1.28571	1.17885	0.03	0	0	0	0	0	0
TP53V5_SM	TP53V5	MMTAG2	MMTAG2	2|1|2	1|1|1|1|1|1	-	5	1.66667	1.40669	1.36693	0.03	0	0	0	0	0	0
TP53V5_GM	TP53V5	SLC38A10	SLC38A10	2|1|0	1|1|1|1|1|0	-	3	1	1.14508	0.922953	0.03	0	0	0	0	0	0
TP53V5_GM	TP53V5	COMT	COMT	1|1|2	0|1|0|0|3|2	-	4	1.33333	1.17453	0.77575	0.03	0	0	0	0	0	0
TP53V5_GM	TP53V5	SNRPE	SNRPE	2|1|1	1|1|1|1|1|1	-	4	1.33333	1.20577	1.14744	0.03	0	0	0	0	0	0
TP53V5_GM	TP53V5	NAPA	NAPA	2|4|4	2|1|2|1|3|3	-	10	3.33333	1.42742	1.16278	0.03	0	0	0	0	0	0
TP53V5_SM	TP53V5	SP110	SP110	2|2|1	1|1|1|1|1|1	-	5	1.66667	1.42088	1.37282	0.03	0	0	0	0	0	0
TP53V5_GM	TP53V5	GSTT1	GSTT1	2|4|4	2|1|1|3|2|2	-	10	3.33333	1.50484	1.25958	0.03	0	0	0	0	0	0
TP53V5_GM	TP53V5	ARFGAP3	ARFGAP3	0|3|4	1|1|1|2|3|2	-	7	2.33333	1.19001	0.795044	0.03	0	0	0	0	0	0
TP53V5_GM	TP53V5	MPHOSPH8	MPHOSPH8	2|2|2	1|3|0|1|1|1	-	6	2	1.3893	1.11138	0.03	0	0	0	0	0	0
TP53V5_GM	TP53V5	CEP131	CEP131	0|3|1	1|2|1|1|2|1	-	4	1.33333	0.956659	0.723842	0.03	0	0	0	0	0	0
TP53V5_GM	TP53V5	SUGT1	SUGT1	2|1|2	0|1|1|1|2|1	-	5	1.66667	1.36798	1.14166	0.03	0	0	0	0	0	0
TP53V5_SM	TP53V5	NVL	NVL	2|1|2	1|1|1|1|1|1	-	5	1.66667	1.40669	1.36693	0.03	0	0	0	0	0	0
TP53V5_SM	TP53V5	SURF1	SURF1	0|1|3	0|1|1|1|2|3	-	4	1.33333	1.04548	0.697487	0.03	0	0	0	0	0	0
TP53V5_GM	TP53V5	CHORDC1	CHORDC1	2|1|1	1|1|1|1|1|1	-	4	1.33333	1.20577	1.14744	0.03	0	0	0	0	0	0
TP53V5_SM	TP53V5	ZCCHC7	ZCCHC7	3|2|2	1|2|2|1|1|1	-	7	2.33333	1.52251	1.30364	0.03	0	0	0	0	0	0
TP53V5_SM	TP53V5	PRRC2B	PRRC2B	2|2|1	1|1|1|1|1|1	-	5	1.66667	1.42088	1.37282	0.03	0	0	0	0	0	0
TP53V5_GM	TP53V5	IPO8	IPO8	1|2|1	1|0|2|1|1|1	-	4	1.33333	1.16423	0.976729	0.03	0	0	0	0	0	0
TP53V5_SM	TP53V5	TRMT10A	TRMT10A	4|3|3	2|2|2|1|2|2	-	10	3.33333	1.6433	1.51785	0.03	0	0	0	0	0	0
TP53V5_GM	TP53V5	SNAP29	SNAP29	0|2|2	1|2|1|1|1|0	-	4	1.33333	1.10926	0.847441	0.03	0	0	0	0	0	0
TP53V5_SM	TP53V5	CSRP1	CSRP1	2|1|0	0|1|1|2|1|1	-	3	1	1.06216	0.809972	0.03	0	0	0	0	0	0
TP53V5_SM	TP53V5	SLC4A7	SLC4A7	3|0|1	1|0|0|2|1|3	-	4	1.33333	1.14386	0.693054	0.03	0	0	0	0	0	0
TP53V5_GM	TP53V5	HGS	HGS	4|2|2	2|2|2|2|1|2	-	8	2.66667	1.34596	1.18202	0.03	0	0	0	0	0	0
TP53V5_GM	TP53V5	MBD3	MBD3	2|2|3	2|1|1|0|2|2	-	7	2.33333	1.43275	1.11277	0.03	0	0	0	0	0	0
TP53V5_SM	TP53V5	PSMC6	PSMC6	0|0|2	0|1|0|1|1|1	-	2	0.666667	1.01968	0.726195	0.03	0	0	0	0	0	0
TP53V5_GM	TP53V5	EIF4H	EIF4H	3|4|4	1|2|2|3|3|1	-	11	3.66667	1.55549	1.27474	0.03	0	0	0	0	0	0
TP53V5_GM	TP53V5	MARS2	MARS2	0|2|1	1|0|0|1|1|1	-	3	1	1.15758	0.879433	0.03	0	0	0	0	0	0
TP53V5_SM	TP53V5	PDCD4	PDCD4	2|2|1	2|0|1|2|0|1	-	5	1.66667	1.41551	1.03246	0.03	0	0	0	0	0	0
TP53V5_GM	TP53V5	CD109	CD109	0|2|0	1|1|0|0|1|0	-	2	0.666667	1.07429	0.705501	0.03	0	0	0	0	0	0
TP53V5_GM	TP53V5	ERCC4	ERCC4	0|2|2	1|0|0|1|1|3	-	4	1.33333	1.12316	0.757037	0.03	0	0	0	0	0	0
TP53V5_SM	TP53V5	ERCC4	ERCC4	2|1|1	1|0|0|1|1|3	-	4	1.33333	1.24213	0.90933	0.03	0	0	0	0	0	0
TP53V5_GM	TP53V5	RPRD1B	RPRD1B	0|0|2	2|0|1|1|0|1	-	2	0.666667	0.876891	0.60089	0.03	0	0	0	0	0	0
TP53V5_GM	TP53V5	PFKM	PFKM	2|2|1	1|1|1|1|1|1	-	5	1.66667	1.35985	1.30777	0.03	0	0	0	0	0	0
TP53V5_GM	TP53V5	PITPNB	PITPNB	3|3|2	1|1|2|1|2|2	-	8	2.66667	1.50041	1.24084	0.03	0	0	0	0	0	0
TP53V5_GM	TP53V5	MAGI1	MAGI1	2|1|1	1|0|0|1|2|1	-	4	1.33333	1.32438	1.00198	0.03	0	0	0	0	0	0
TP53V5_GM	TP53V5	GBP2	GBP2	0|2|3	0|0|3|1|3|1	-	5	1.66667	1.09961	0.669962	0.03	0	0	0	0	0	0
TP53V5_GM	TP53V5	BRE	BRE	0|1|2	0|1|2|0|1|1	-	3	1	1.05215	0.754646	0.03	0	0	0	0	0	0
TP53V5_GM	TP53V5	RPAP3	RPAP3	4|5|4	3|2|3|3|2|0	-	13	4.33333	1.68499	1.32284	0.03	0	0	0	0	0	0
TP53V5_GM	TP53V5	SSBP1	SSBP1	2|2|2	1|1|1|1|1|2	-	6	2	1.39989	1.29017	0.03	0	0	0	0	0	0
TP53V5_GM	TP53V5	ORC5	ORC5	2|3|2	0|1|2|2|1|2	-	7	2.33333	1.43532	1.11047	0.03	0	0	0	0	0	0
TP53V5_GM	TP53V5	ARFGEF1	ARFGEF1	1|3|2	1|1|2|1|2|1	-	6	2	1.26246	1.0819	0.03	0	0	0	0	0	0
TP53V5_GM	TP53V5	DNM1L	DNM1L	1|1|3	1|1|3|1|1|1	-	5	1.66667	1.12628	0.935507	0.03	0	0	0	0	0	0
TP53V5_SM	TP53V5	GFM1	GFM1	0|1|3	1|1|2|1|1|2	-	4	1.33333	1.0379	0.775593	0.02	0	0	0	0	0	0
TP53V5_SM	TP53V5	ASS1	ASS1	2|2|3	1|2|3|1|2|0	-	7	2.33333	1.41292	1.05608	0.02	0	0	0	0	0	0
TP53V5_GM	TP53V5	PARP14	PARP14	1|2|3	0|0|2|1|2|3	-	6	2	1.27325	0.874497	0.02	0	0	0	0	0	0
TP53V5_SM	TP53V5	TFPI	TFPI	1|1|2	1|0|1|1|1|2	-	4	1.33333	1.22707	1.03211	0.02	0	0	0	0	0	0
TP53V5_SM	TP53V5	NAP1L4	NAP1L4	1|1|2	1|1|0|1|2|1	-	4	1.33333	1.2248	1.03191	0.02	0	0	0	0	0	0
TP53V5_GM	TP53V5	TPM3	TPM3	14|15|13	5|8|9|6|6|5	-	42	14	2.02233	1.71956	0.02	0	0	0	0	0	0
TP53V5_GM	TP53V5	GOSR2	GOSR2	1|4|2	2|0|2|1|2|3	-	7	2.33333	1.2243	0.926513	0.02	0	0	0	0	0	0
TP53V5_GM	TP53V5	PRDX4	PRDX4	1|3|3	1|2|2|2|2|1	-	7	2.33333	1.21669	1.04048	0.02	0	0	0	0	0	0
TP53V5_GM	TP53V5	PRDX3	PRDX3	1|4|3	1|1|2|2|2|3	-	8	2.66667	1.26051	1.02358	0.02	0	0	0	0	0	0
TP53V5_SM	TP53V5	RUFY1	RUFY1	1|2|3	2|1|2|1|1|1	-	6	2	1.35296	1.12995	0.02	0	0	0	0	0	0
TP53V5_GM	TP53V5	DYNLL1	DYNLL1	1|3|2	1|1|1|1|1|3	-	6	2	1.26342	1.07644	0.02	0	0	0	0	0	0
TP53V5_GM	TP53V5	CLCN7	CLCN7	1|3|1	0|2|0|3|1|2	-	5	1.66667	1.12823	0.752431	0.02	0	0	0	0	0	0
TP53V5_GM	TP53V5	TWF2	TWF2	2|3|3	1|1|2|2|1|2	-	8	2.66667	1.4592	1.21941	0.02	0	0	0	0	0	0
TP53V5_SM	TP53V5	CCNH	CCNH	0|2|0	1|2|1|0|1|1	-	2	0.666667	0.873135	0.625817	0.02	0	0	0	0	0	0
TP53V5_SM	TP53V5	SH3KBP1	SH3KBP1	1|2|2	1|1|1|1|1|1	-	5	1.66667	1.40852	1.36765	0.02	0	0	0	0	0	0
TP53V5_GM	TP53V5	TMPRSS3	TMPRSS3	2|1|1	1|1|1|1|1|1	-	4	1.33333	1.20577	1.14744	0.02	0	0	0	0	0	0
TP53V5_SM	TP53V5	SUMO3	SUMO3	3|3|3	2|1|2|1|3|1	-	9	3	1.61152	1.29263	0.02	0	0	0	0	0	0
TP53V5_SM	TP53V5	SUMO4	SUMO4	2|2|2	1|1|1|2|1|1	-	6	2	1.47134	1.35155	0.02	0	0	0	0	0	0
TP53V5_SM	TP53V5	CAP1	CAP1	1|1|2	1|1|1|1|1|1	-	4	1.33333	1.22073	1.18692	0.02	0	0	0	0	0	0
TP53V5_GM	TP53V5	OGDH	OGDH	2|3|2	1|1|1|1|2|2	-	7	2.33333	1.43632	1.25861	0.02	0	0	0	0	0	0
TP53V5_SM	TP53V5	ZMYM1	ZMYM1	1|2|1	0|1|1|1|1|1	-	4	1.33333	1.35141	1.19921	0.02	0	0	0	0	0	0
TP53V5_GM	TP53V5	OSBPL3	OSBPL3	1|1|2	2|0|2|1|1|0	-	4	1.33333	1.15772	0.851331	0.02	0	0	0	0	0	0
TP53V5_SM	TP53V5	AKAP2	AKAP2	1|2|1	0|0|2|1|3|1	-	4	1.33333	1.15366	0.815702	0.02	0	0	0	0	0	0
TP53V5_GM	TP53V5	TBC1D24	TBC1D24	1|3|4	2|1|1|2|1|4	-	8	2.66667	1.25633	0.925956	0.02	0	0	0	0	0	0
TP53V5_GM	TP53V5	FAM91A1	FAM91A1	1|2|2	1|1|1|1|1|1	-	5	1.66667	1.31418	1.28917	0.02	0	0	0	0	0	0
TP53V5_SM	TP53V5	PHGDH	PHGDH	3|2|3	2|2|2|1|1|1	-	8	2.66667	1.55625	1.27379	0.02	0	0	0	0	0	0
TP53V5_GM	TP53V5	CDK2	CDK2	2|1|1	1|1|1|1|1|1	-	4	1.33333	1.20577	1.14744	0.02	0	0	0	0	0	0
TP53V5_GM	TP53V5	DNAJC15	DNAJC15	0|1|3	0|1|0|1|2|4	-	4	1.33333	0.965978	0.589646	0.02	0	0	0	0	0	0
TP53V5_GM	TP53V5	GHITM	GHITM	2|1|1	1|1|1|1|1|1	-	4	1.33333	1.20577	1.14744	0.02	0	0	0	0	0	0
TP53V5_GM	TP53V5	PGK1	PGK1	14|14|16	6|7|9|8|6|6	-	44	14.6667	1.97342	1.73094	0.02	0	0	0	0	0	0
TP53V5_SM	TP53V5	UNC50	UNC50	1|2|1	1|1|1|1|1|1	-	4	1.33333	1.23492	1.19204	0.02	0	0	0	0	0	0
TP53V5_GM	TP53V5	BLMH	BLMH	3|0|0	1|2|1|1|2|2	-	3	1	0.879886	0.557914	0.02	0	0	0	0	0	0
TP53V5_SM	TP53V5	ATP11C	ATP11C	1|2|2	1|1|1|1|1|1	-	5	1.66667	1.40852	1.36765	0.02	0	0	0	0	0	0
TP53V5_GM	TP53V5	ZNF787	ZNF787	0|2|1	1|1|1|1|1|1	-	3	1	0.96147	0.870445	0.02	0	0	0	0	0	0
TP53V5_GM	TP53V5	LYN	LYN	0|1|2	0|1|1|1|2|1	-	3	1	0.967051	0.759887	0.02	0	0	0	0	0	0
TP53V5_SM	TP53V5	RAD21	RAD21	2|0|4	3|1|2|1|3|1	-	6	2	1.10657	0.698636	0.02	0	0	0	0	0	0
TP53V5_GM	TP53V5	MRPL57	MRPL57	2|1|2	1|2|1|1|1|1	-	5	1.66667	1.25138	1.11711	0.02	0	0	0	0	0	0
TP53V5_GM	TP53V5	KLC1	KLC1	3|2|3	2|2|2|1|2|1	-	8	2.66667	1.39734	1.20316	0.02	0	0	0	0	0	0
TP53V5_GM	TP53V5	FIS1	FIS1	2|1|1	1|1|1|1|1|1	-	4	1.33333	1.20577	1.14744	0.02	0	0	0	0	0	0
TP53V5_SM	TP53V5	RSBN1L	RSBN1L	2|1|1	1|0|2|1|0|2	-	4	1.33333	1.23538	0.907157	0.02	0	0	0	0	0	0
TP53V5_SM	TP53V5	HNMT	HNMT	2|2|1	1|1|1|2|1|1	-	5	1.66667	1.31116	1.178	0.02	0	0	0	0	0	0
TP53V5_GM	TP53V5	MTHFD1L	MTHFD1L	2|0|0	1|1|1|1|0|2	-	2	0.666667	0.897074	0.642368	0.02	0	0	0	0	0	0
TP53V5_SM	TP53V5	RBM6	RBM6	2|2|3	2|1|2|1|2|0	-	7	2.33333	1.51357	1.17357	0.02	0	0	0	0	0	0
TP53V5_SM	TP53V5	EIF2D	EIF2D	4|3|7	4|1|4|4|4|2	-	14	4.66667	1.45311	1.15519	0.02	0	0	0	0	0	0
TP53V5_SM	TP53V5	ARFGAP3	ARFGAP3	1|3|3	1|1|1|2|3|2	-	7	2.33333	1.33632	1.02819	0.02	0	0	0	0	0	0
TP53V5_GM	TP53V5	ECSIT	ECSIT	0|0|2	1|1|0|1|1|1	-	2	0.666667	0.880027	0.699604	0.02	0	0	0	0	0	0
TP53V5_SM	TP53V5	HACD2	HACD2	2|1|1	1|1|1|1|1|1	-	4	1.33333	1.23309	1.1914	0.02	0	0	0	0	0	0
TP53V5_GM	TP53V5	MCM2	MCM2	2|0|2	1|1|1|2|2|0	-	4	1.33333	1.11339	0.801967	0.02	0	0	0	0	0	0
TP53V5_GM	TP53V5	MRE11A	MRE11A	5|6|7	2|3|4|3|3|2	-	18	6	1.82373	1.59748	0.02	0	0	0	0	0	0
TP53V5_SM	TP53V5	CEP131	CEP131	1|2|3	1|2|1|1|2|1	-	6	2	1.35677	1.14111	0.02	0	0	0	0	0	0
TP53V5_GM	TP53V5	AP1B1	AP1B1	1|4|4	1|1|4|2|1|3	-	9	3	1.29027	0.916668	0.02	0	0	0	0	0	0
TP53V5_SM	TP53V5	NKTR	NKTR	1|2|3	3|1|1|1|1|1	-	6	2	1.34947	1.12406	0.02	0	0	0	0	0	0
TP53V5_GM	TP53V5	IMMT	IMMT	3|4|4	1|2|1|2|5|2	-	11	3.66667	1.48228	1.17677	0.02	0	0	0	0	0	0
TP53V5_GM	TP53V5	JMJD6	JMJD6	2|1|1	1|1|1|1|1|1	-	4	1.33333	1.20577	1.14744	0.02	0	0	0	0	0	0
TP53V5_SM	TP53V5	GOT1	GOT1	0|2|0	1|0|1|0|2|2	-	2	0.666667	0.883321	0.562862	0.02	0	0	0	0	0	0
TP53V5_GM	TP53V5	HK1	HK1	1|1|2	1|1|1|1|1|1	-	4	1.33333	1.1601	1.13112	0.02	0	0	0	0	0	0
TP53V5_SM	TP53V5	LYPLA2	LYPLA2	6|4|5	4|3|3|2|2|3	-	15	5	1.68203	1.45227	0.02	0	0	0	0	0	0
TP53V5_GM	TP53V5	AHCYL1	AHCYL1	1|2|2	1|1|1|1|1|1	-	5	1.66667	1.31418	1.28917	0.02	0	0	0	0	0	0
TP53V5_GM	TP53V5	GNPNAT1	GNPNAT1	1|3|3	1|1|3|1|2|1	-	7	2.33333	1.30139	1.05547	0.02	0	0	0	0	0	0
TP53V5_SM	TP53V5	GNPNAT1	GNPNAT1	1|3|1	1|1|3|1|2|1	-	5	1.66667	1.14164	0.893612	0.02	0	0	0	0	0	0
TP53V5_SM	TP53V5	ASL	ASL	2|1|2	0|1|2|1|1|1	-	5	1.66667	1.41096	1.18003	0.02	0	0	0	0	0	0
TP53V5_GM	TP53V5	PAIP1	PAIP1	3|1|2	1|2|1|1|2|2	-	6	2	1.24963	0.983174	0.02	0	0	0	0	0	0
TP53V5_GM	TP53V5	CRABP1	CRABP1	2|1|1	1|2|1|0|1|1	-	4	1.33333	1.2027	0.98121	0.02	0	0	0	0	0	0
TP53V5_GM	TP53V5	HMMR	HMMR	0|2|3	0|0|3|1|2|2	-	5	1.66667	1.09845	0.671104	0.02	0	0	0	0	0	0
TP53V5_GM	TP53V5	SMS	SMS	2|2|2	1|1|1|1|2|1	-	6	2	1.40147	1.29558	0.02	0	0	0	0	0	0
TP53V5_SM	TP53V5	YAP1	YAP1	1|2|2	1|2|1|1|1|0	-	5	1.66667	1.40127	1.16851	0.02	0	0	0	0	0	0
TP53V5_GM	TP53V5	EI24	EI24	1|2|2	1|1|1|1|1|2	-	5	1.66667	1.21563	1.11613	0.02	0	0	0	0	0	0
TP53V5_GM	TP53V5	MOB1A	MOB1A	2|3|2	1|1|1|2|1|2	-	7	2.33333	1.43159	1.2441	0.02	0	0	0	0	0	0
TP53V5_SM	TP53V5	MOB1A	MOB1A	2|2|2	1|1|1|2|1|2	-	6	2	1.36894	1.19735	0.02	0	0	0	0	0	0
TP53V5_GM	TP53V5	IPO4	IPO4	7|5|7	1|2|4|3|4|6	-	19	6.33333	1.74076	1.31797	0.02	0	0	0	0	0	0
TP53V5_GM	TP53V5	C14orf166	C14orf166	2|2|2	2|1|1|1|1|2	-	6	2	1.29651	1.12436	0.02	0	0	0	0	0	0
TP53V5_GM	TP53V5	GNAS	GNAS	2|1|1	1|1|1|1|1|1	-	4	1.33333	1.20577	1.14744	0.02	0	0	0	0	0	0
TP53V5_SM	TP53V5	PHKB	PHKB	0|2|2	1|1|1|2|0|1	-	4	1.33333	1.21788	0.914083	0.02	0	0	0	0	0	0
TP53V5_GM	TP53V5	PSME3	PSME3	3|2|3	2|1|2|2|2|1	-	8	2.66667	1.40001	1.21129	0.02	0	0	0	0	0	0
TP53V5_SM	TP53V5	NSFL1C	NSFL1C	2|4|3	1|1|3|3|2|1	-	9	3	1.51648	1.14994	0.02	0	0	0	0	0	0
TP53V5_SM	TP53V5	MPP1	MPP1	4|4|3	3|2|1|1|4|1	-	11	3.66667	1.67908	1.2464	0.02	0	0	0	0	0	0
TP53V5_SM	TP53V5	GBP2	GBP2	2|2|2	0|0|3|1|3|1	-	6	2	1.38217	0.96884	0.02	0	0	0	0	0	0
TP53V5_GM	TP53V5	IGBP1	IGBP1	5|3|4	1|3|1|3|3|3	-	12	4	1.54786	1.24066	0.02	0	0	0	0	0	0
TP53V5_GM	TP53V5	GPD1	GPD1	1|2|2	1|2|1|1|1|1	-	5	1.66667	1.20985	1.10145	0.02	0	0	0	0	0	0
TP53V5_SM	TP53V5	CHMP4A	CHMP4A	1|3|2	2|2|1|1|2|1	-	6	2	1.27471	1.01287	0.02	0	0	0	0	0	0
TP53V5_SM	TP53V5	SPATS2	SPATS2	2|4|4	1|2|2|3|2|2	-	10	3.33333	1.5472	1.34348	0.02	0	0	0	0	0	0
TP53V5_SM	TP53V5	PLGRKT	PLGRKT	4|2|2	2|1|2|2|3|1	-	8	2.66667	1.39189	1.14503	0.02	0	0	0	0	0	0
TP53V5_GM	TP53V5	CD55	CD55	2|1|1	1|1|1|0|1|2	-	4	1.33333	1.20894	0.993422	0.02	0	0	0	0	0	0
TP53V5_GM	TP53V5	GSTK1	GSTK1	1|3|3	2|2|1|1|2|1	-	7	2.33333	1.29506	1.04272	0.02	0	0	0	0	0	0
TP53V5_SM	TP53V5	AGL	AGL	2|0|2	1|0|1|1|1|2	-	4	1.33333	1.22524	0.924232	0.01	0	0	0	0	0	0
TP53V5_GM	TP53V5	COG3	COG3	2|0|2	1|2|1|2|2|0	-	4	1.33333	1.03124	0.709684	0.01	0	0	0	0	0	0
TP53V5_SM	TP53V5	COG3	COG3	2|2|1	1|2|1|2|2|0	-	5	1.66667	1.21577	0.926909	0.01	0	0	0	0	0	0
TP53V5_SM	TP53V5	PARP14	PARP14	2|2|2	0|0|2|1|2|3	-	6	2	1.38323	0.972983	0.01	0	0	0	0	0	0
TP53V5_GM	TP53V5	TIPRL	TIPRL	2|3|2	1|1|2|2|1|2	-	7	2.33333	1.33618	1.11047	0.01	0	0	0	0	0	0
TP53V5_SM	TP53V5	TIPRL	TIPRL	2|1|2	1|1|2|2|1|2	-	5	1.66667	1.12722	0.927509	0.01	0	0	0	0	0	0
TP53V5_GM	TP53V5	C9orf114	C9orf114	2|1|1	1|1|1|1|1|1	-	4	1.33333	1.20577	1.14744	0.01	0	0	0	0	0	0
TP53V5_SM	TP53V5	SMAD3	SMAD3	2|2|4	2|3|3|2|2|2	-	8	2.66667	1.16294	1.01736	0.01	0	0	0	0	0	0
TP53V5_SM	TP53V5	SAR1A	SAR1A	1|1|2	1|0|1|1|2|2	-	4	1.33333	1.1359	0.91287	0.01	0	0	0	0	0	0
TP53V5_SM	TP53V5	ARHGEF16	ARHGEF16	1|2|2	2|0|2|2|1|1	-	5	1.66667	1.20715	0.915413	0.01	0	0	0	0	0	0
TP53V5_GM	TP53V5	RAB21	RAB21	4|2|2	2|2|2|1|2|3	-	8	2.66667	1.27655	1.07506	0.01	0	0	0	0	0	0
TP53V5_SM	TP53V5	AHCTF1	AHCTF1	12|8|9	9|8|2|7|1|6	-	29	9.66667	1.76498	1.24203	0.01	0	0	0	0	0	0
TP53V5_SM	TP53V5	VIMP	VIMP	3|2|2	1|2|1|2|3|1	-	7	2.33333	1.33905	1.06095	0.01	0	0	0	0	0	0
TP53V5_GM	TP53V5	MAPKAP1	MAPKAP1	0|2|2	1|1|0|2|2|2	-	4	1.33333	0.960015	0.679068	0.01	0	0	0	0	0	0
TP53V5_SM	TP53V5	PCF11	PCF11	14|7|8	6|4|9|6|7|7	-	29	9.66667	1.55295	1.30937	0.01	0	0	0	0	0	0
TP53V5_GM	TP53V5	RELA	RELA	0|2|2	2|1|2|2|1|2	-	4	1.33333	0.83575	0.663889	0.01	0	0	0	0	0	0
TP53V5_SM	TP53V5	AKAP8L	AKAP8L	2|3|2	3|2|1|1|2|0	-	7	2.33333	1.41741	1.04688	0.01	0	0	0	0	0	0
TP53V5_GM	TP53V5	CBX4	CBX4	0|3|4	2|1|2|2|2|3	-	7	2.33333	1.05423	0.781764	0.01	0	0	0	0	0	0
TP53V5_GM	TP53V5	BOP1	BOP1	0|1|2	1|2|1|1|1|1	-	3	1	0.884624	0.743547	0.01	0	0	0	0	0	0
TP53V5_SM	TP53V5	ACTR10	ACTR10	3|2|2	2|1|2|2|2|2	-	7	2.33333	1.25917	1.16381	0.01	0	0	0	0	0	0
TP53V5_GM	TP53V5	KDM3B	KDM3B	2|5|4	1|0|5|3|3|3	-	11	3.66667	1.31516	0.963182	0.01	0	0	0	0	0	0
TP53V5_SM	TP53V5	ELAVL1	ELAVL1	2|2|3	1|3|2|2|2|0	-	7	2.33333	1.32131	1.04261	0.01	0	0	0	0	0	0
TP53V5_SM	TP53V5	NUP62	NUP62	2|0|0	0|2|1|2|1|1	-	2	0.666667	0.804359	0.549082	0.01	0	0	0	0	0	0
TP53V5_GM	TP53V5	PPP1CA	PPP1CA	3|1|2	1|1|3|2|1|2	-	6	2	1.17082	0.882701	0.01	0	0	0	0	0	0
TP53V5_GM	TP53V5	CNPY2-1	CNPY2	2|1|1	1|1|1|1|1|1	-	4	1.33333	1.20577	1.14744	0.01	0	0	0	0	0	0
TP53V5_GM	TP53V5	VCL	VCL	9|8|9	3|5|7|4|3|5	-	26	8.66667	1.78339	1.4555	0.01	0	0	0	0	0	0
TP53V5_GM	TP53V5	CANT1	CANT1	0|1|3	2|2|1|1|2|1	-	4	1.33333	0.889922	0.640947	0.01	0	0	0	0	0	0
TP53V5_GM	TP53V5	LAMP1	LAMP1	1|3|1	1|2|2|2|1|2	-	5	1.66667	0.985439	0.831526	0.01	0	0	0	0	0	0
TP53V5_GM	TP53V5	MAPT-1	MAPT	1|3|2	2|1|1|2|2|2	-	6	2	1.10329	0.952932	0.01	0	0	0	0	0	0
TP53V5_SM	TP53V5	MAPT-1	MAPT	2|2|2	2|1|1|2|2|2	-	6	2	1.19813	1.06014	0.01	0	0	0	0	0	0
TP53V5_GM	TP53V5	GPS1	GPS1	2|1|1	1|1|0|0|2|2	-	4	1.33333	1.21298	0.882444	0.01	0	0	0	0	0	0
TP53V5_GM	TP53V5	DCD	DCD	2|3|2	1|2|1|2|2|2	-	7	2.33333	1.25293	1.1014	0.01	0	0	0	0	0	0
TP53V5_SM	TP53V5	DCD	DCD	3|1|2	1|2|1|2|2|2	-	6	2	1.19672	1.01555	0.01	0	0	0	0	0	0
TP53V5_SM	TP53V5	CLCN7	CLCN7	0|2|1	0|2|0|3|1|2	-	3	1	0.900152	0.562276	0.01	0	0	0	0	0	0
TP53V5_GM	TP53V5	BRD2	BRD2	1|2|1	1|1|1|2|1|1	-	4	1.33333	1.07103	0.970794	0.01	0	0	0	0	0	0
TP53V5_SM	TP53V5	BRD2	BRD2	2|2|1	1|1|1|2|1|1	-	5	1.66667	1.31116	1.178	0.01	0	0	0	0	0	0
TP53V5_GM	TP53V5	CEBPZOS	CEBPZOS	0|1|2	1|1|1|1|2|1	-	3	1	0.889858	0.756611	0.01	0	0	0	0	0	0
TP53V5_SM	TP53V5	MRPL27	MRPL27	4|2|2	2|2|3|2|2|2	-	8	2.66667	1.2419	1.12459	0.01	0	0	0	0	0	0
TP53V5_SM	TP53V5	DNAJC25	DNAJC25	3|0|0	2|2|0|1|2|2	-	3	1	0.846012	0.538892	0.01	0	0	0	0	0	0
TP53V5_SM	TP53V5	DTD1	DTD1	3|2|3	2|2|2|2|2|1	-	8	2.66667	1.37691	1.27207	0.01	0	0	0	0	0	0
TP53V5_SM	TP53V5	ALDH2	ALDH2	2|1|2	1|2|1|2|1|2	-	5	1.66667	1.12446	0.91994	0.01	0	0	0	0	0	0
TP53V5_GM	TP53V5	RICTOR	RICTOR	2|2|3	1|1|1|1|3|2	-	7	2.33333	1.34344	1.12228	0.01	0	0	0	0	0	0
TP53V5_SM	TP53V5	RICTOR	RICTOR	2|2|3	1|1|1|1|3|2	-	7	2.33333	1.42498	1.19029	0.01	0	0	0	0	0	0
TP53V5_GM	TP53V5	PTDSS1	PTDSS1	0|2|1	1|2|1|1|1|2	-	3	1	0.823664	0.65671	0.01	0	0	0	0	0	0
TP53V5_SM	TP53V5	PTDSS1	PTDSS1	2|1|2	1|2|1|1|1|2	-	5	1.66667	1.20507	1.03128	0.01	0	0	0	0	0	0
TP53V5_GM	TP53V5	CTPS2	CTPS2	0|2|1	1|0|0|1|2|2	-	3	1	0.969706	0.669466	0.01	0	0	0	0	0	0
TP53V5_GM	TP53V5	TMEM201	TMEM201	2|3|3	2|2|1|2|1|3	-	8	2.66667	1.28395	1.08521	0.01	0	0	0	0	0	0
TP53V5_GM	TP53V5	LGALS3	LGALS3	2|4|4	2|2|3|2|2|2	-	10	3.33333	1.34432	1.24646	0.01	0	0	0	0	0	0
TP53V5_GM	TP53V5	PISD	PISD	2|2|2	2|2|1|1|2|2	-	6	2	1.13501	0.996249	0.01	0	0	0	0	0	0
TP53V5_SM	TP53V5	PISD	PISD	1|1|3	2|2|1|1|2|2	-	5	1.66667	1.04573	0.874349	0.01	0	0	0	0	0	0
TP53V5_SM	TP53V5	PEX13	PEX13	4|0|2	0|2|0|2|5|4	-	6	2	1.01769	0.559128	0.01	0	0	0	0	0	0
TP53V5_SM	TP53V5	MANBAL	MANBAL	2|2|1	2|1|1|1|2|1	-	5	1.66667	1.21855	1.03957	0.01	0	0	0	0	0	0
TP53V5_GM	TP53V5	SEC61A1	SEC61A1	3|3|3	2|1|1|2|2|3	-	9	3	1.43084	1.2075	0.01	0	0	0	0	0	0
TP53V5_SM	TP53V5	SLC39A14	SLC39A14	2|1|2	1|1|2|1|2|1	-	5	1.66667	1.20951	1.04457	0.01	0	0	0	0	0	0
TP53V5_GM	TP53V5	ABCB7	ABCB7	3|3|5	3|1|2|2|3|4	-	11	3.66667	1.33582	1.0711	0.01	0	0	0	0	0	0
TP53V5_GM	TP53V5	MRPS2	MRPS2	1|1|2	1|1|1|1|1|2	-	4	1.33333	1.07311	0.979293	0.01	0	0	0	0	0	0
TP53V5_GM	TP53V5	PELP1	PELP1	2|1|1	1|1|1|1|1|1	-	4	1.33333	1.20577	1.14744	0.01	0	0	0	0	0	0
TP53V5_GM	TP53V5	AKAP12	AKAP12	0|3|1	0|0|4|1|3|2	-	4	1.33333	0.846494	0.491453	0.01	0	0	0	0	0	0
TP53V5_SM	TP53V5	INTS8	INTS8	2|3|2	2|2|2|2|1|2	-	7	2.33333	1.2548	1.15474	0.01	0	0	0	0	0	0
TP53V5_GM	TP53V5	RAB3GAP2	RAB3GAP2	1|3|2	2|1|3|1|2|1	-	6	2	1.10198	0.861588	0.01	0	0	0	0	0	0
TP53V5_SM	TP53V5	QIL1	QIL1	2|2|1	1|2|2|0|2|1	-	5	1.66667	1.21904	0.928186	0.01	0	0	0	0	0	0
TP53V5_SM	TP53V5	DYNC1LI1	DYNC1LI1	1|2|1	1|1|1|1|1|2	-	4	1.33333	1.14231	1.03204	0.01	0	0	0	0	0	0
TP53V5_GM	TP53V5	CCNH	CCNH	0|2|1	1|2|1|0|1|1	-	3	1	0.959022	0.744345	0.01	0	0	0	0	0	0
TP53V5_SM	TP53V5	CIR1	CIR1	2|2|1	1|1|1|2|3|1	-	5	1.66667	1.14275	0.93488	0.01	0	0	0	0	0	0
TP53V5_SM	TP53V5	AAK1	AAK1	1|1|4	2|1|2|2|2|2	-	6	2	1.10887	0.943624	0.01	0	0	0	0	0	0
TP53V5_SM	TP53V5	NBN	NBN	7|3|9	2|3|7|5|4|4	-	19	6.33333	1.52502	1.16995	0.01	0	0	0	0	0	0
TP53V5_SM	TP53V5	TMEM30A	TMEM30A	1|1|2	2|1|1|1|1|1	-	4	1.33333	1.12385	1.01417	0.01	0	0	0	0	0	0
TP53V5_SM	TP53V5	ADH6	ADH6	2|1|1	1|1|1|1|1|1	-	4	1.33333	1.23309	1.1914	0.01	0	0	0	0	0	0
TP53V5_GM	TP53V5	PSMB7	PSMB7	4|3|3	1|3|3|2|3|2	-	10	3.33333	1.33433	1.08894	0.01	0	0	0	0	0	0
TP53V5_GM	TP53V5	CAB39	CAB39	1|2|2	0|1|2|1|1|2	-	5	1.66667	1.21904	0.981532	0.01	0	0	0	0	0	0
TP53V5_SM	TP53V5	CAB39	CAB39	2|1|1	0|1|2|1|1|2	-	4	1.33333	1.14382	0.907098	0.01	0	0	0	0	0	0
TP53V5_GM	TP53V5	SH3KBP1	SH3KBP1	1|2|1	1|1|1|1|1|1	-	4	1.33333	1.16066	1.13135	0.01	0	0	0	0	0	0
TP53V5_SM	TP53V5	PPP2R4	PPP2R4	2|1|1	1|1|1|1|1|1	-	4	1.33333	1.23309	1.1914	0.01	0	0	0	0	0	0
TP53V5_GM	TP53V5	TMEM63A	TMEM63A	0|2|1	1|1|1|1|1|1	-	3	1	0.96147	0.870445	0.01	0	0	0	0	0	0
TP53V5_GM	TP53V5	IFRD1	IFRD1	2|3|4	1|2|3|2|2|2	-	9	3	1.31881	1.16558	0.01	0	0	0	0	0	0
TP53V5_SM	TP53V5	IFRD1	IFRD1	3|2|3	1|2|3|2|2|2	-	8	2.66667	1.30514	1.15517	0.01	0	0	0	0	0	0
TP53V5_SM	TP53V5	GTF2F1	GTF2F1	3|6|4	5|4|3|2|3|1	-	13	4.33333	1.42993	1.09489	0.01	0	0	0	0	0	0
TP53V5_GM	TP53V5	AKAP2	AKAP2	0|1|2	0|0|2|1|3|1	-	3	1	0.897684	0.595518	0.01	0	0	0	0	0	0
TP53V5_GM	TP53V5	AHSA1	AHSA1	1|2|5	2|2|2|4|3|2	-	8	2.66667	1.01563	0.820831	0.01	0	0	0	0	0	0
TP53V5_GM	TP53V5	GSTO1	GSTO1	2|3|3	1|3|2|3|1|2	-	8	2.66667	1.21068	0.982024	0.01	0	0	0	0	0	0
TP53V5_GM	TP53V5	CAMSAP3	CAMSAP3	1|5|5	1|1|4|3|4|2	-	11	3.66667	1.28747	0.889985	0.01	0	0	0	0	0	0
TP53V5_SM	TP53V5	FAM91A1	FAM91A1	1|2|1	1|1|1|1|1|1	-	4	1.33333	1.23492	1.19204	0.01	0	0	0	0	0	0
TP53V5_SM	TP53V5	MCAT	MCAT	0|2|2	2|1|1|2|1|0	-	4	1.33333	1.12283	0.797511	0.01	0	0	0	0	0	0
TP53V5_GM	TP53V5	ZNF638	ZNF638	2|3|6	3|4|2|3|1|4	-	11	3.66667	1.1853	0.927714	0.01	0	0	0	0	0	0
TP53V5_GM	TP53V5	TPCN1	TPCN1	0|2|2	2|1|0|2|2|1	-	4	1.33333	0.955795	0.669774	0.01	0	0	0	0	0	0
TP53V5_GM	TP53V5	PRKD2	PRKD2	0|1|2	1|0|1|2|2|1	-	3	1	0.891967	0.664044	0.01	0	0	0	0	0	0
TP53V5_SM	TP53V5	NGEF	NGEF	5|0|3	2|2|3|2|2|4	-	8	2.66667	1.11736	0.754	0.01	0	0	0	0	0	0
TP53V5_GM	TP53V5	PMPCA	PMPCA	1|2|2	1|2|1|2|0|2	-	5	1.66667	1.12214	0.867607	0.01	0	0	0	0	0	0
TP53V5_GM	TP53V5	GPR126	GPR126	1|1|2	1|1|1|2|1|1	-	4	1.33333	1.07052	0.970596	0.01	0	0	0	0	0	0
TP53V5_SM	TP53V5	GPR126	GPR126	1|1|2	1|1|1|2|1|1	-	4	1.33333	1.12646	1.01848	0.01	0	0	0	0	0	0
TP53V5_SM	TP53V5	LRRC41	LRRC41	2|0|1	1|1|0|1|1|2	-	3	1	1.04751	0.802035	0.01	0	0	0	0	0	0
TP53V5_GM	TP53V5	EIF3F	EIF3F	1|2|1	0|1|2|1|2|2	-	4	1.33333	1.00239	0.775641	0.01	0	0	0	0	0	0
TP53V5_SM	TP53V5	DHRSX	DHRSX	3|2|2	1|1|2|2|2|2	-	7	2.33333	1.34092	1.17982	0.01	0	0	0	0	0	0
TP53V5_SM	TP53V5	CDCA8	CDCA8	6|4|4	1|3|3|2|4|4	-	14	4.66667	1.60665	1.30749	0.01	0	0	0	0	0	0
TP53V5_GM	TP53V5	LARP4B	LARP4B	0|0|2	1|1|2|1|1|1	-	2	0.666667	0.74488	0.601371	0.01	0	0	0	0	0	0
TP53V5_SM	TP53V5	LARP4B	LARP4B	1|2|1	1|1|2|1|1|1	-	4	1.33333	1.1401	1.02466	0.01	0	0	0	0	0	0
TP53V5_GM	TP53V5	PPFIBP2	PPFIBP2	0|3|2	0|2|1|3|1|2	-	5	1.66667	1.01649	0.659667	0.01	0	0	0	0	0	0
TP53V5_SM	TP53V5	KPNA4	KPNA4	4|3|3	2|2|2|2|2|3	-	10	3.33333	1.47209	1.37862	0.01	0	0	0	0	0	0
TP53V5_GM	TP53V5	VPS52	VPS52	2|3|2	3|0|2|1|2|2	-	7	2.33333	1.2535	0.989443	0.01	0	0	0	0	0	0
TP53V5_SM	TP53V5	VPS52	VPS52	2|1|3	3|0|2|1|2|2	-	6	2	1.18797	0.910631	0.01	0	0	0	0	0	0
TP53V5_SM	TP53V5	TMEM126A	TMEM126A	2|2|4	2|2|2|3|2|2	-	8	2.66667	1.22588	1.11923	0.01	0	0	0	0	0	0
TP53V5_GM	TP53V5	SF3B6	SF3B6	1|2|2	1|1|2|2|1|1	-	5	1.66667	1.12626	0.973858	0.01	0	0	0	0	0	0
TP53V5_GM	TP53V5	RER1	RER1	2|3|3	2|2|2|2|2|2	-	8	2.66667	1.21381	1.19318	0.01	0	0	0	0	0	0
TP53V5_GM	TP53V5	UNC50	UNC50	0|1|2	1|1|1|1|1|1	-	3	1	0.960913	0.870268	0.01	0	0	0	0	0	0
TP53V5_SM	TP53V5	DENND4C	DENND4C	5|7|9	4|3|5|4|6|3	-	21	7	1.67163	1.42055	0.01	0	0	0	0	0	0
TP53V5_SM	TP53V5	UBA2	UBA2	0|2|1	1|0|1|1|3|1	-	3	1	0.977176	0.712577	0.01	0	0	0	0	0	0
TP53V5_SM	TP53V5	BTAF1	BTAF1	1|1|2	1|1|1|0|1|1	-	4	1.33333	1.33222	1.18813	0.01	0	0	0	0	0	0
TP53V5_GM	TP53V5	MTM1	MTM1	1|1|2	1|2|1|2|0|1	-	4	1.33333	1.06424	0.846763	0.01	0	0	0	0	0	0
TP53V5_SM	TP53V5	MTM1	MTM1	2|1|2	1|2|1|2|0|1	-	5	1.66667	1.29045	1.02329	0.01	0	0	0	0	0	0
TP53V5_SM	TP53V5	CAST	CAST	7|7|8	3|3|4|5|3|4	-	22	7.33333	1.9317	1.699	0.01	0	0	0	0	0	0
TP53V5_GM	TP53V5	TSEN2	TSEN2	1|2|1	1|1|2|1|1|1	-	4	1.33333	1.07154	0.972493	0.01	0	0	0	0	0	0
TP53V5_SM	TP53V5	THRAP3	THRAP3	7|12|9	6|5|5|6|9|3	-	28	9.33333	1.6879	1.38204	0.01	0	0	0	0	0	0
TP53V5_GM	TP53V5	MAEA	MAEA	2|3|2	2|2|1|1|2|2	-	7	2.33333	1.25057	1.0941	0.01	0	0	0	0	0	0
TP53V5_SM	TP53V5	STX12	STX12	1|1|2	2|1|2|2|0|1	-	4	1.33333	1.04051	0.794443	0.01	0	0	0	0	0	0
TP53V5_SM	TP53V5	PINX1	PINX1	4|3|4	1|3|2|3|2|2	-	11	3.66667	1.57921	1.34479	0.01	0	0	0	0	0	0
TP53V5_GM	TP53V5	ATP11C	ATP11C	0|1|2	1|1|1|1|1|1	-	3	1	0.960913	0.870268	0.01	0	0	0	0	0	0
TP53V5_GM	TP53V5	FBLL1	FBLL1	1|1|2	1|1|1|1|2|1	-	4	1.33333	1.07432	0.983393	0.01	0	0	0	0	0	0
TP53V5_SM	TP53V5	FBLL1	FBLL1	1|2|2	1|1|1|1|2|1	-	5	1.66667	1.30436	1.18904	0.01	0	0	0	0	0	0
TP53V5_SM	TP53V5	MCM4	MCM4	2|2|3	1|1|3|1|1|2	-	7	2.33333	1.41739	1.17443	0.01	0	0	0	0	0	0
TP53V5_GM	TP53V5	RPA1	RPA1	0|2|2	1|1|2|1|2|1	-	4	1.33333	0.958704	0.757958	0.01	0	0	0	0	0	0
TP53V5_SM	TP53V5	RPA1	RPA1	2|2|2	1|1|2|1|2|1	-	6	2	1.37098	1.20362	0.01	0	0	0	0	0	0
TP53V5_GM	TP53V5	C1D	C1D	0|3|3	2|2|2|1|1|2	-	6	2	1.06428	0.795253	0.01	0	0	0	0	0	0
TP53V5_SM	TP53V5	C1D	C1D	1|3|1	2|2|2|1|1|2	-	5	1.66667	1.06436	0.875108	0.01	0	0	0	0	0	0
TP53V5_SM	TP53V5	CHMP2A	CHMP2A	3|3|3	3|1|2|1|2|2	-	9	3	1.51207	1.27907	0.01	0	0	0	0	0	0
TP53V5_GM	TP53V5	DHX16	DHX16	2|5|6	2|2|1|3|5|3	-	13	4.33333	1.42186	1.09141	0.01	0	0	0	0	0	0
TP53V5_SM	TP53V5	SLC4A7-1	SLC4A7	2|1|0	0|1|0|2|1|2	-	3	1	1.06441	0.713885	0.01	0	0	0	0	0	0
TP53V5_GM	TP53V5	LSG1	LSG1	1|4|4	1|2|5|2|2|2	-	9	3	1.15982	0.905323	0.01	0	0	0	0	0	0
TP53V5_SM	TP53V5	STMN1	STMN1	2|4|3	1|2|4|3|2|1	-	9	3	1.35419	1.04028	0.01	0	0	0	0	0	0
TP53V5_GM	TP53V5	STMN2	STMN2	2|2|2	2|1|2|2|1|1	-	6	2	1.20775	0.997434	0.01	0	0	0	0	0	0
TP53V5_GM	TP53V5	SLC7A5	SLC7A5	4|2|3	3|1|1|3|3|2	-	9	3	1.30669	0.990143	0.01	0	0	0	0	0	0
TP53V5_SM	TP53V5	MLXIPL	MLXIPL	2|1|2	1|2|2|1|2|1	-	5	1.66667	1.12602	0.924202	0.01	0	0	0	0	0	0
TP53V5_GM	TP53V5	PGM2	PGM2	2|2|3	2|1|1|2|3|2	-	7	2.33333	1.18165	0.99859	0.01	0	0	0	0	0	0
TP53V5_GM	TP53V5	SEC23B	SEC23B	1|2|2	0|1|0|2|2|3	-	5	1.66667	1.13654	0.795368	0.01	0	0	0	0	0	0
TP53V5_SM	TP53V5	CWF19L2	CWF19L2	3|3|3	1|2|3|2|2|2	-	9	3	1.43056	1.27556	0.01	0	0	0	0	0	0
TP53V5_GM	TP53V5	LRRC8D	LRRC8D	0|2|1	0|1|1|2|2|1	-	3	1	0.892448	0.664136	0.01	0	0	0	0	0	0
TP53V5_SM	TP53V5	LRRC8D	LRRC8D	0|0|2	0|1|1|2|2|1	-	2	0.666667	0.786174	0.54846	0.01	0	0	0	0	0	0
TP53V5_SM	TP53V5	NME2P1	NME2P1	2|2|1	1|1|1|1|1|2	-	5	1.66667	1.31433	1.18855	0.01	0	0	0	0	0	0
TP53V5_GM	TP53V5	MMTAG2	MMTAG2	1|2|1	1|1|1|1|1|1	-	4	1.33333	1.16066	1.13135	0.01	0	0	0	0	0	0
TP53V5_GM	TP53V5	ACAD11	ACAD11	1|2|1	1|0|1|2|1|1	-	4	1.33333	1.16363	0.975871	0.01	0	0	0	0	0	0
TP53V5_GM	TP53V5	SERPINA3	SERPINA3	1|1|2	1|1|1|1|1|1	-	4	1.33333	1.1601	1.13112	0.01	0	0	0	0	0	0
TP53V5_SM	TP53V5	DDX55	DDX55	2|1|0	1|1|1|1|1|1	-	3	1	1.0595	0.939087	0.01	0	0	0	0	0	0
TP53V5_SM	TP53V5	C8orf33	C8orf33	2|1|1	1|1|1|1|1|2	-	4	1.33333	1.14062	1.03149	0.01	0	0	0	0	0	0
TP53V5_GM	TP53V5	CNN3	CNN3	4|5|7	2|2|5|3|5|4	-	16	5.33333	1.40558	1.12141	0.01	0	0	0	0	0	0
TP53V5_SM	TP53V5	CNN3	CNN3	5|5|7	2|2|5|3|5|4	-	17	5.66667	1.60337	1.28222	0.01	0	0	0	0	0	0
TP53V5_GM	TP53V5	SUPT5H	SUPT5H	3|3|3	3|2|1|2|2|3	-	9	3	1.27511	1.0882	0.01	0	0	0	0	0	0
TP53V5_SM	TP53V5	SUPT5H	SUPT5H	1|4|1	3|2|1|2|2|3	-	6	2	1.01653	0.777856	0.01	0	0	0	0	0	0
TP53V5_SM	TP53V5	MRPL57	MRPL57	2|1|1	1|2|1|1|1|1	-	4	1.33333	1.13519	1.01792	0.01	0	0	0	0	0	0
TP53V5_SM	TP53V5	SUMO2	SUMO2	3|3|3	1|1|3|2|3|2	-	9	3	1.43669	1.18117	0.01	0	0	0	0	0	0
TP53V5_GM	TP53V5	LARP4	LARP4	0|1|2	1|1|2|1|2|1	-	3	1	0.826221	0.665034	0.01	0	0	0	0	0	0
TP53V5_SM	TP53V5	LARP4	LARP4	2|1|1	1|1|2|1|2|1	-	4	1.33333	1.06025	0.910437	0.01	0	0	0	0	0	0
TP53V5_GM	TP53V5	PPP1R9A	PPP1R9A	2|2|1	2|1|1|2|1|2	-	5	1.66667	1.08705	0.880226	0.01	0	0	0	0	0	0
TP53V5_SM	TP53V5	PPP1R9A	PPP1R9A	2|2|3	2|1|1|2|1|2	-	7	2.33333	1.41338	1.16816	0.01	0	0	0	0	0	0
TP53V5_GM	TP53V5	PPL	PPL	0|1|2	0|1|1|1|1|1	-	3	1	1.05155	0.875502	0.01	0	0	0	0	0	0
TP53V5_SM	TP53V5	PPL	PPL	1|1|2	0|1|1|1|1|1	-	4	1.33333	1.33588	1.19406	0.01	0	0	0	0	0	0
TP53V5_GM	TP53V5	BAZ2A	BAZ2A	0|3|3	2|2|2|0|2|2	-	6	2	1.06734	0.795253	0.01	0	0	0	0	0	0
TP53V5_SM	TP53V5	BAZ2A	BAZ2A	3|2|2	2|2|2|0|2|2	-	7	2.33333	1.33582	1.156	0.01	0	0	0	0	0	0
TP53V5_GM	TP53V5	RSBN1L	RSBN1L	0|2|1	1|0|2|1|0|2	-	3	1	0.963252	0.662774	0.01	0	0	0	0	0	0
TP53V5_SM	TP53V5	NF2	NF2	3|1|2	1|1|3|1|3|0	-	6	2	1.27926	0.925324	0.01	0	0	0	0	0	0
TP53V5_GM	TP53V5	HNMT	HNMT	2|1|1	1|1|1|2|1|1	-	4	1.33333	1.11266	0.9846	0.01	0	0	0	0	0	0
TP53V5_SM	TP53V5	EMC4	EMC4	2|0|3	0|0|3|2|2|2	-	5	1.66667	1.12433	0.714934	0.01	0	0	0	0	0	0
TP53V5_GM	TP53V5	MAP4K3	MAP4K3	1|4|3	2|1|2|2|2|4	-	8	2.66667	1.12674	0.926014	0.01	0	0	0	0	0	0
TP53V5_GM	TP53V5	AKAP13	AKAP13	1|2|1	1|1|1|1|1|1	-	4	1.33333	1.16066	1.13135	0.01	0	0	0	0	0	0
TP53V5_SM	TP53V5	AKAP13	AKAP13	1|2|2	1|1|1|1|1|1	-	5	1.66667	1.40852	1.36765	0.01	0	0	0	0	0	0
TP53V5_GM	TP53V5	STRIP1	STRIP1	0|1|4	0|1|1|3|3|4	-	5	1.66667	0.854373	0.488541	0.01	0	0	0	0	0	0
TP53V5_GM	TP53V5	S100A4	S100A4	4|4|3	2|3|2|2|2|2	-	11	3.66667	1.49607	1.37762	0.01	0	0	0	0	0	0
TP53V5_GM	TP53V5	RBM6	RBM6	1|2|2	2|1|2|1|2|0	-	5	1.66667	1.12501	0.871727	0.01	0	0	0	0	0	0
TP53V5_GM	TP53V5	IMMT-1	IMMT	3|3|4	1|2|1|2|4|2	-	10	3.33333	1.45832	1.18994	0.01	0	0	0	0	0	0
TP53V5_GM	TP53V5	MINK1	MINK1	2|4|5	2|1|2|3|4|3	-	11	3.66667	1.31274	1.05049	0.01	0	0	0	0	0	0
TP53V5_SM	TP53V5	SF1	SF1	4|8|10	3|5|6|4|6|3	-	22	7.33333	1.63236	1.28783	0.01	0	0	0	0	0	0
TP53V5_GM	TP53V5	C2orf72	C2orf72	0|2|2	0|1|2|2|1|0	-	4	1.33333	1.11545	0.749275	0.01	0	0	0	0	0	0
TP53V5_SM	TP53V5	C2orf72	C2orf72	1|1|2	0|1|2|2|1|0	-	4	1.33333	1.22122	0.896621	0.01	0	0	0	0	0	0
TP53V5_SM	TP53V5	SEC24A	SEC24A	1|2|0	1|0|1|1|2|2	-	3	1	0.987574	0.722643	0.01	0	0	0	0	0	0
TP53V5_GM	TP53V5	DBNL	DBNL	1|3|5	1|3|1|3|3|4	-	9	3	1.10677	0.82887	0.01	0	0	0	0	0	0
TP53V5_SM	TP53V5	DBNL	DBNL	4|5|4	1|3|1|3|3|4	-	13	4.33333	1.65081	1.31934	0.01	0	0	0	0	0	0
TP53V5_GM	TP53V5	EIF2D	EIF2D	4|6|4	4|1|4|4|4|2	-	14	4.66667	1.36318	1.11267	0.01	0	0	0	0	0	0
TP53V5_GM	TP53V5	NEK9	NEK9	3|4|5	2|3|3|3|3|1	-	12	4	1.41619	1.22434	0.01	0	0	0	0	0	0
TP53V5_GM	TP53V5	EBP	EBP	2|2|1	2|1|1|2|1|1	-	5	1.66667	1.16238	0.979067	0.01	0	0	0	0	0	0
TP53V5_GM	TP53V5	PCBP2-3	PCBP2	2|1|1	1|1|1|1|1|1	-	4	1.33333	1.20577	1.14744	0.01	0	0	0	0	0	0
TP53V5_SM	TP53V5	GNB1	GNB1	2|0|1	1|1|1|1|2|1	-	3	1	0.968008	0.805393	0.01	0	0	0	0	0	0
TP53V5_SM	TP53V5	HN1L	HN1L	6|6|5	2|4|3|3|3|3	-	17	5.66667	1.80471	1.63933	0.01	0	0	0	0	0	0
TP53V5_GM	TP53V5	TAPT1	TAPT1	0|2|2	1|0|2|1|2|1	-	4	1.33333	1.03549	0.758008	0.01	0	0	0	0	0	0
TP53V5_SM	TP53V5	TAPT1	TAPT1	2|1|1	1|0|2|1|2|1	-	4	1.33333	1.14516	0.910496	0.01	0	0	0	0	0	0
TP53V5_GM	TP53V5	UHRF1	UHRF1	0|1|3	1|0|1|1|2|5	-	4	1.33333	0.845626	0.536628	0.01	0	0	0	0	0	0
TP53V5_SM	TP53V5	PHF14	PHF14	1|2|2	2|1|1|1|1|1	-	5	1.66667	1.29674	1.16859	0.01	0	0	0	0	0	0
TP53V5_SM	TP53V5	NEDD4L	NEDD4L	1|1|2	3|1|1|1|2|2	-	4	1.33333	0.91556	0.723338	0.01	0	0	0	0	0	0
TP53V5_SM	TP53V5	SMNDC1	SMNDC1	5|6|5	3|3|3|3|3|3	-	16	5.33333	1.71179	1.67383	0.01	0	0	0	0	0	0
TP53V5_SM	TP53V5	HIP1R	HIP1R	4|2|5	1|2|3|4|4|2	-	11	3.66667	1.36339	1.03937	0.01	0	0	0	0	0	0
TP53V5_SM	TP53V5	VAMP8	VAMP8	2|2|3	2|2|2|2|1|1	-	7	2.33333	1.32015	1.15231	0.01	0	0	0	0	0	0
TP53V5_GM	TP53V5	NKTR	NKTR	1|3|0	3|1|1|1|1|1	-	4	1.33333	0.990467	0.745432	0.01	0	0	0	0	0	0
TP53V5_SM	TP53V5	BCL2L1	BCL2L1	2|1|1	1|2|2|1|1|1	-	4	1.33333	1.05446	0.893256	0.01	0	0	0	0	0	0
TP53V5_SM	TP53V5	USP30	USP30	1|2|1	1|1|1|1|1|2	-	4	1.33333	1.14231	1.03204	0.01	0	0	0	0	0	0
TP53V5_GM	TP53V5	TCF7L2	TCF7L2	1|1|2	1|1|2|1|1|1	-	4	1.33333	1.07102	0.972295	0.01	0	0	0	0	0	0
TP53V5_SM	TP53V5	TCF7L2	TCF7L2	1|2|2	1|1|2|1|1|1	-	5	1.66667	1.30036	1.17562	0.01	0	0	0	0	0	0
TP53V5_GM	TP53V5	ENAH	ENAH	1|2|2	1|1|1|1|1|1	-	5	1.66667	1.31418	1.28917	0.01	0	0	0	0	0	0
TP53V5_SM	TP53V5	XRCC1	XRCC1	1|6|7	4|2|2|3|3|7	-	14	4.66667	1.35073	0.909925	0.01	0	0	0	0	0	0
TP53V5_SM	TP53V5	JMJD1C	JMJD1C	2|1|1	1|0|1|1|1|1	-	4	1.33333	1.34947	1.19867	0.01	0	0	0	0	0	0
TP53V5_SM	TP53V5	BCCIP	BCCIP	1|2|1	1|1|1|1|1|3	-	4	1.33333	1.06263	0.906324	0.01	0	0	0	0	0	0
TP53V5_GM	TP53V5	MRPS25	MRPS25	1|3|1	3|2|2|1|2|0	-	5	1.66667	0.98072	0.74201	0.01	0	0	0	0	0	0
TP53V5_SM	TP53V5	PPP2R5E	PPP2R5E	3|3|3	2|2|2|1|2|2	-	9	3	1.51202	1.40654	0.01	0	0	0	0	0	0
TP53V5_GM	TP53V5	NVL	NVL	0|0|2	1|1|1|1|1|1	-	2	0.666667	0.806833	0.699604	0.01	0	0	0	0	0	0
TP53V5_GM	TP53V5	PHF2	PHF2	0|1|2	0|2|0|3|1|0	-	3	1	0.95787	0.5846	0.01	0	0	0	0	0	0
TP53V5_SM	TP53V5	DSC1	DSC1	2|3|3	1|1|1|3|2|2	-	8	2.66667	1.47246	1.1786	0.01	0	0	0	0	0	0
TP53V5_SM	TP53V5	JMJD6	JMJD6	2|1|1	1|1|1|1|1|1	-	4	1.33333	1.23309	1.1914	0.01	0	0	0	0	0	0
TP53V5_GM	TP53V5	CTDSPL2	CTDSPL2	0|2|1	2|1|1|1|2|1	-	3	1	0.824555	0.659148	0.01	0	0	0	0	0	0
TP53V5_SM	TP53V5	CTDSPL2	CTDSPL2	2|0|1	2|1|1|1|2|1	-	3	1	0.896451	0.701503	0.01	0	0	0	0	0	0
TP53V5_GM	TP53V5	WASF2	WASF2	2|0|1	2|1|1|1|1|0	-	3	1	1.04632	0.788161	0.01	0	0	0	0	0	0
TP53V5_GM	TP53V5	TRMT13	TRMT13	1|1|2	1|1|0|1|2|1	-	4	1.33333	1.16397	0.983393	0.01	0	0	0	0	0	0
TP53V5_GM	TP53V5	GIGYF2	GIGYF2	2|5|6	2|2|4|3|2|3	-	13	4.33333	1.41413	1.15887	0.01	0	0	0	0	0	0
TP53V5_SM	TP53V5	GIGYF2	GIGYF2	5|4|5	2|2|4|3|2|3	-	14	4.66667	1.66478	1.41174	0.01	0	0	0	0	0	0
TP53V5_GM	TP53V5	KIAA0391	KIAA0391	1|4|1	4|1|2|1|4|0	-	6	2	0.979055	0.626011	0.01	0	0	0	0	0	0
TP53V5_SM	TP53V5	SNIP1	SNIP1	2|2|2	2|1|1|2|1|1	-	6	2	1.36294	1.17919	0.01	0	0	0	0	0	0
TP53V5_GM	TP53V5	IPO9	IPO9	1|2|1	1|2|1|1|1|2	-	4	1.33333	0.994305	0.853549	0.01	0	0	0	0	0	0
TP53V5_GM	TP53V5	UBD	UBD	1|2|1	1|1|1|3|1|1	-	4	1.33333	0.994249	0.850146	0.01	0	0	0	0	0	0
TP53V5_SM	TP53V5	UBD	UBD	1|2|2	1|1|1|3|1|1	-	5	1.66667	1.20657	1.02772	0.01	0	0	0	0	0	0
TP53V5_SM	TP53V5	MISP	MISP	4|3|5	3|3|2|2|4|2	-	12	4	1.45986	1.2184	0.01	0	0	0	0	0	0
TP53V5_GM	TP53V5	MLLT6	MLLT6	1|2|2	1|1|1|2|1|1	-	5	1.66667	1.2127	1.10622	0.01	0	0	0	0	0	0
TP53V5_GM	TP53V5	CDV3	CDV3	7|5|9	1|4|4|5|5|4	-	21	7	1.68201	1.39449	0.01	0	0	0	0	0	0
TP53V5_SM	TP53V5	RBM22	RBM22	1|3|2	3|2|2|2|1|0	-	6	2	1.18735	0.900798	0.01	0	0	0	0	0	0
TP53V5_GM	TP53V5	TBC1D5	TBC1D5	0|5|3	2|2|3|4|2|1	-	8	2.66667	1.03657	0.686773	0.01	0	0	0	0	0	0
TP53V5_GM	TP53V5	DCUN1D5	DCUN1D5	2|2|3	0|1|2|2|2|3	-	7	2.33333	1.26027	1.00148	0.01	0	0	0	0	0	0
TP53V5_GM	TP53V5	ANLN	ANLN	0|4|4	2|2|1|1|4|3	-	8	2.66667	1.09915	0.711131	0.01	0	0	0	0	0	0
TP53V5_SM	TP53V5	RPS12	RPS12	2|2|1	1|3|2|1|1|0	-	5	1.66667	1.20969	0.912655	0.01	0	0	0	0	0	0
TP53V5_SM	TP53V5	SSSCA1	SSSCA1	0|1|2	1|2|1|1|1|1	-	3	1	0.952613	0.789869	0.01	0	0	0	0	0	0
TP53V5_GM	TP53V5	CDC42BPB	CDC42BPB	1|2|1	3|1|2|0|0|1	-	4	1.33333	1.06285	0.752209	0.01	0	0	0	0	0	0
TP53V5_SM	TP53V5	CDC42BPB	CDC42BPB	0|0|2	3|1|2|0|0|1	-	2	0.666667	0.775601	0.477938	0.01	0	0	0	0	0	0
TP53V5_SM	TP53V5	GABARAP	GABARAP	3|3|3	2|2|2|2|2|2	-	9	3	1.42768	1.40464	0.01	0	0	0	0	0	0
TP53V5_GM	TP53V5	DIAPH3	DIAPH3	0|2|1	0|1|1|0|2|2	-	3	1	0.970167	0.669422	0.01	0	0	0	0	0	0
TP53V5_SM	TP53V5	CRIPT	CRIPT	3|4|2	1|2|2|3|3|2	-	9	3	1.36668	1.14852	0.01	0	0	0	0	0	0
TP53V5_GM	TP53V5	CROT	CROT	0|0|2	2|0|2|1|1|1	-	2	0.666667	0.74491	0.526554	0.01	0	0	0	0	0	0
TP53V5_SM	TP53V5	SMS	SMS	1|1|2	1|1|1|1|2|1	-	4	1.33333	1.13046	1.03191	0.01	0	0	0	0	0	0
TP53V5_SM	TP53V5	EIF2S1	EIF2S1	1|3|1	2|1|2|2|0|2	-	5	1.66667	1.13429	0.881018	0.01	0	0	0	0	0	0
TP53V5_SM	TP53V5	TMEM41B	TMEM41B	3|3|3	2|2|2|2|2|2	-	9	3	1.42768	1.40464	0.01	0	0	0	0	0	0
TP53V5_SM	TP53V5	ARPC2	ARPC2	0|2|1	1|1|1|1|2|2	-	3	1	0.90356	0.714046	0.01	0	0	0	0	0	0
TP53V5_GM	TP53V5	PEBP1	PEBP1	5|3|4	3|4|3|3|3|1	-	12	4	1.33647	1.1265	0.01	0	0	0	0	0	0
TP53V5_SM	TP53V5	MRRF	MRRF	8|9|10	4|4|6|6|5|3	-	27	9	1.91079	1.63716	0.01	0	0	0	0	0	0
TP53V5_GM	TP53V5	ALDH1L1	ALDH1L1	0|2|3	0|1|1|3|3|2	-	5	1.66667	0.959583	0.610587	0.01	0	0	0	0	0	0
TP53V5_SM	TP53V5	SNX2	SNX2	1|2|0	1|1|1|2|0|1	-	3	1	1.05727	0.806246	0.01	0	0	0	0	0	0
TP53V5_GM	TP53V5	TEFM	TEFM	1|4|2	1|1|1|2|3|3	-	7	2.33333	1.15426	0.856318	0.01	0	0	0	0	0	0
TP53V5_GM	TP53V5	HEATR3	HEATR3	0|2|2	2|1|1|1|1|1	-	4	1.33333	1.02651	0.847503	0.01	0	0	0	0	0	0
TP53V5_GM	TP53V5	STK26	STK26	1|2|0	1|1|0|1|1|2	-	3	1	1.00926	0.787865	0.01	0	0	0	0	0	0
TP53V5_GM	TP53V5	FRA10AC1	FRA10AC1	2|0|2	1|1|1|2|2|2	-	4	1.33333	0.96835	0.719615	0.01	0	0	0	0	0	0
TP53V5_GM	TP53V5	CCPG1	CCPG1	0|2|3	1|1|1|1|3|2	-	5	1.66667	1.02236	0.746986	0.01	0	0	0	0	0	0
TP53V5_SM	TP53V5	PARD3	PARD3	1|1|2	1|1|1|1|1|1	-	4	1.33333	1.22073	1.18692	0.01	0	0	0	0	0	0
TP53V5_SM	TP53V5	LAMP2	LAMP2	2|2|2	1|1|1|1|1|2	-	6	2	1.47491	1.36366	0.01	0	0	0	0	0	0
TP53V5_GM	TP53V5	NAT14	NAT14	0|2|2	2|1|1|1|2|2	-	4	1.33333	0.894058	0.674488	0.01	0	0	0	0	0	0
TP53V5_SM	TP53V5	USP7	USP7	2|2|4	2|2|3|2|3|2	-	8	2.66667	1.1674	1.03866	0.01	0	0	0	0	0	0
TP53V5_SM	TP53V5	CEBPB	CEBPB	1|2|1	1|1|1|1|1|1	-	4	1.33333	1.23492	1.19204	0.01	0	0	0	0	0	0
TP53V5_GM	TP53V5	MED15	MED15	0|1|2	1|1|1|1|1|1	-	3	1	0.960913	0.870268	0.01	0	0	0	0	0	0
TP53V5_SM	TP53V5	PITPNB	PITPNB	0|2|1	1|1|2|1|2|2	-	3	1	0.843154	0.63655	0.01	0	0	0	0	0	0
TP53V5_SM	TP53V5	LMAN2L	LMAN2L	1|2|1	1|2|1|1|1|1	-	4	1.33333	1.13688	1.01846	0.01	0	0	0	0	0	0
TP53V5_GM	TP53V5	KIAA1429	KIAA1429	4|2|3	2|2|2|2|2|2	-	9	3	1.37666	1.29799	0.01	0	0	0	0	0	0
TP53V5_GM	TP53V5	CNOT1	CNOT1	2|2|3	0|2|6|1|1|0	-	7	2.33333	1.24877	0.823848	0.01	0	0	0	0	0	0
TP53V5_GM	TP53V5	LAS1L	LAS1L	2|4|5	2|2|3|2|4|2	-	11	3.66667	1.30923	1.12708	0.01	0	0	0	0	0	0
TP53V5_GM	TP53V5	SLC25A22	SLC25A22	2|2|2	1|2|2|2|1|1	-	6	2	1.20771	0.99732	0.01	0	0	0	0	0	0
TP53V5_GM	TP53V5	ATIC	ATIC	8|11|12	7|6|6|8|2|5	-	31	10.3333	1.67865	1.37785	0.01	0	0	0	0	0	0
TP53V5_SM	TP53V5	SMARCAD1	SMARCAD1	3|4|2	2|3|1|2|3|2	-	9	3	1.36187	1.13907	0.01	0	0	0	0	0	0
TP53V5_SM	TP53V5	PDCD6IP	PDCD6IP	0|4|2	2|3|2|2|2|2	-	6	2	1.00736	0.757225	0.01	0	0	0	0	0	0
TP53V5_GM	TP53V5	GPR89B	GPR89B	0|2|2	2|1|0|2|2|2	-	4	1.33333	0.893689	0.667603	0.01	0	0	0	0	0	0
TP53V5_SM	TP53V5	WIZ	WIZ	1|1|2	1|1|1|1|1|1	-	4	1.33333	1.22073	1.18692	0.01	0	0	0	0	0	0
TP53V5_GM	TP53V5	DOCK10	DOCK10	2|2|0	1|1|1|1|2|2	-	4	1.33333	1.03911	0.808983	0.01	0	0	0	0	0	0
TP53V5_SM	TP53V5	MARK3	MARK3	2|0|2	0|2|1|2|2|1	-	4	1.33333	1.04754	0.717627	0.01	0	0	0	0	0	0
TP53V5_GM	TP53V5	ABR	ABR	5|6|4	3|3|2|2|3|5	-	15	5	1.52042	1.2751	0.01	0	0	0	0	0	0
TP53V5_SM	TP53V5	IGBP1	IGBP1	4|4|3	1|3|1|3|3|3	-	11	3.66667	1.51386	1.24328	0.01	0	0	0	0	0	0
TP53V5_SM	TP53V5	C10orf76	C10orf76	0|3|2	1|1|1|3|1|2	-	5	1.66667	1.12968	0.794327	0.01	0	0	0	0	0	0
TP53V5_SM	TP53V5	OCLN	OCLN	5|3|5	3|3|2|2|3|3	-	13	4.33333	1.56031	1.39403	0.01	0	0	0	0	0	0
TP53V5_GM	TP53V5	RHEB	RHEB	5|5|5	3|2|2|3|3|4	-	15	5	1.58662	1.39209	0.01	0	0	0	0	0	0
TP53V5_GM	TP53V5	USP9X	USP9X	2|3|3	1|1|5|1|2|1	-	8	2.66667	1.28915	0.997454	0.01	0	0	0	0	0	0
TP53V5_GM	TP53V5	DIS3L2	DIS3L2	3|3|8	4|1|4|4|5|3	-	14	4.66667	1.24416	0.987981	0.01	0	0	0	0	0	0
TP53V5_GM	TP53V5	MAPT	MAPT	2|2|2	2|1|1|2|2|2	-	6	2	1.13719	1.00301	0.01	0	0	0	0	0	0
TP53V5_SM	TP53V5	NME1-NME2	NME1;NME1-NME2	4|3|2	1|3|1|2|2|4	-	9	3	1.36408	1.04815	0.01	0	0	0	0	0	0
TP53V5_GM	TP53V5	GOLGA2	GOLGA2	2|1|0	1|1|1|2|1|1	-	3	1	0.970988	0.791973	0.01	0	0	0	0	0	0
TP53V5_SM	TP53V5	CORO7-PAM16	CORO7;CORO7-PAM16	1|2|1	1|2|1|1|1|1	-	4	1.33333	1.13688	1.01846	0.01	0	0	0	0	0	0
TP53V5_GM	TP53V5	PPME1	PPME1	2|4|3	1|1|3|2|2|4	-	9	3	1.25553	0.987117	0.01	0	0	0	0	0	0
TP53V5_SM	TP53V5	CHMP5	CHMP5	5|5|4	4|3|3|2|2|1	-	14	4.66667	1.73936	1.37952	0.01	0	0	0	0	0	0
TP53V5_SM	TP53V5	NPLOC4	NPLOC4	1|2|2	3|1|2|0|0|2	-	5	1.66667	1.20068	0.826865	0.01	0	0	0	0	0	0
TP53V5_SM	TP53V5	POLD3	POLD3	6|5|7	3|1|5|3|4|3	-	18	6	1.81746	1.50904	0.01	0	0	0	0	0	0
TP53V5_SM	TP53V5	MGME1	MGME1	1|2|1	1|1|2|1|1|1	-	4	1.33333	1.1401	1.02466	0.01	0	0	0	0	0	0
TP53V5_GM	TP53V5	CLASP2	CLASP2	3|4|4	3|2|2|1|2|2	-	11	3.66667	1.54904	1.37355	0.01	0	0	0	0	0	0
TP53V5_SM	TP53V5	CLASP2	CLASP2	2|1|4	3|2|2|1|2|2	-	7	2.33333	1.16713	0.969631	0.01	0	0	0	0	0	0
TP53V5_SM	TP53V5	PDIA6	PDIA6	2|2|2	0|2|2|2|1|1	-	6	2	1.36642	1.05412	0.01	0	0	0	0	0	0
TP53V5_GM	TP53V5	RAB3D	RAB3D	0|2|1	1|1|1|1|2|1	-	3	1	0.890374	0.756765	0.01	0	0	0	0	0	0
TP53V5_GM	TP53V5	NFIC	NFIC	2|2|2	2|1|1|1|2|1	-	6	2	1.29787	1.12846	0.01	0	0	0	0	0	0
TP53V5_GM	TP53V5	C2orf49	C2orf49	0|3|2	2|1|3|2|1|0	-	5	1.66667	1.01109	0.656834	0.01	0	0	0	0	0	0
TP53V5_SM	TP53V5	SERPINH1	SERPINH1	0|0|2	2|2|1|1|1|0	-	2	0.666667	0.77607	0.536136	0.01	0	0	0	0	0	0
TP53V5_SM	TP53V5	GSTK1	GSTK1	3|1|1	2|2|1|1|2|1	-	5	1.66667	1.13317	0.882116	0.01	0	0	0	0	0	0
TP53V5_GM	TP53V5	PGM2L1	PGM2L1	0|0|0	0|0|0|0|0|0	-	0	0	0	0	0	0	0	0	0	0	0
TP53V5_SM	TP53V5	PGM2L1	PGM2L1	0|1|0	0|0|0|0|0|0	-	1	0.333333	1.37574	1.28609	0	0	0	0	0	0	0
TP53V5_GM	TP53V5	HIST1H4A	HIST1H4A	19|22|21	22|23|21|20|20|22	-	62	20.6667	0.974748	0.919608	0	0	0	0	0	0	0
TP53V5_SM	TP53V5	HIST1H4A	HIST1H4A	20|21|20	22|23|21|20|20|22	-	61	20.3333	1.04061	0.982549	0	0	0	0	0	0	0
TP53V5_GM	TP53V5	AGK	AGK	10|9|12	12|11|10|10|11|11	-	31	10.3333	0.966092	0.906593	0	0	0	0	0	0	0
TP53V5_SM	TP53V5	AGK	AGK	7|10|9	12|11|10|10|11|11	-	26	8.66667	0.885212	0.831165	0	0	0	0	0	0	0
TP53V5_SM	TP53V5	NCBP1	NCBP1	2|1|1	2|1|4|2|2|2	-	4	1.33333	0.780282	0.653626	0	0	0	0	0	0	0
TP53V5_GM	TP53V5	NCBP2	NCBP2	1|1|1	0|0|0|0|0|0	-	3	1	2.01402	2.01004	0	0	0	0	0	0	0
TP53V5_SM	TP53V5	NCBP2	NCBP2	1|0|1	0|0|0|0|0|0	-	2	0.666667	1.71942	1.62883	0	0	0	0	0	0	0
TP53V5_GM	TP53V5	RNF13	RNF13	0|0|0	1|1|1|1|1|0	-	0	0	0	0	0	0	0	0	0	0	0
TP53V5_SM	TP53V5	RNF13	RNF13	0|1|0	1|1|1|1|1|0	-	1	0.333333	0.748233	0.635126	0	0	0	0	0	0	0
TP53V5_GM	TP53V5	NELFB	NELFB	1|2|3	3|1|2|2|2|1	-	6	2	1.03425	0.850555	0	0	0	0	0	0	0
TP53V5_SM	TP53V5	NELFB	NELFB	2|2|2	3|1|2|2|2|1	-	6	2	1.12358	0.946345	0	0	0	0	0	0	0
TP53V5_SM	TP53V5	HSPA9	HSPA9	3|5|9	5|7|7|7|8|7	-	17	5.66667	0.910517	0.804518	0	0	0	0	0	0	0
TP53V5_GM	TP53V5	NELFA	NELFA	5|7|10	6|3|10|7|7|3	-	22	7.33333	1.17571	0.909935	0	0	0	0	0	0	0
TP53V5_SM	TP53V5	NELFA	NELFA	7|8|7	6|3|10|7|7|3	-	22	7.33333	1.29285	1.01171	0	0	0	0	0	0	0
TP53V5_GM	TP53V5	CS	CS	10|13|10	8|6|8|6|10|10	-	33	11	1.34493	1.17562	0	0	0	0	0	0	0
TP53V5_SM	TP53V5	CS	CS	4|3|6	8|6|8|6|10|10	-	13	4.33333	0.635348	0.547025	0	0	0	0	0	0	0
TP53V5_GM	TP53V5	B2M	B2M	1|1|1	0|0|0|0|1|0	-	3	1	1.73657	1.52329	0	0	0	0	0	0	0
TP53V5_SM	TP53V5	B2M	B2M	0|0|0	0|0|0|0|1|0	-	0	0	0	0	0	0	0	0	0	0	0
TP53V5_GM	TP53V5	ATRX	ATRX	1|6|5	6|7|6|5|5|4	-	12	4	0.733091	0.577399	0	0	0	0	0	0	0
TP53V5_SM	TP53V5	ATRX	ATRX	8|3|7	6|7|6|5|5|4	-	18	6	1.15464	0.951514	0	0	0	0	0	0	0
TP53V5_GM	TP53V5	PDCD11	PDCD11	16|21|19	21|19|15|20|24|20	-	56	18.6667	0.945415	0.869912	0	0	0	0	0	0	0
TP53V5_SM	TP53V5	PDCD11	PDCD11	10|12|18	21|19|15|20|24|20	-	40	13.3333	0.743458	0.670898	0	0	0	0	0	0	0
TP53V5_GM	TP53V5	ATPIF1	ATPIF1	1|0|0	0|0|0|0|0|0	-	1	0.333333	1.39855	1.29973	0	0	0	0	0	0	0
TP53V5_SM	TP53V5	ATPIF1	ATPIF1	0|0|0	0|0|0|0|0|0	-	0	0	0	0	0	0	0	0	0	0	0
TP53V5_GM	TP53V5	SQLE	SQLE	2|3|2	3|3|3|5|4|4	-	7	2.33333	0.716039	0.631193	0	0	0	0	0	0	0
TP53V5_SM	TP53V5	SQLE	SQLE	2|3|3	3|3|3|5|4|4	-	8	2.66667	0.839887	0.739133	0	0	0	0	0	0	0
TP53V5_GM	TP53V5	HSPA6	HSPA6	5|5|5	3|5|3|3|4|2	-	15	5	1.39696	1.19831	0	0	0	0	0	0	0
TP53V5_SM	TP53V5	HSPA6	HSPA6	2|3|3	3|5|3|3|4|2	-	8	2.66667	0.900618	0.7702	0	0	0	0	0	0	0
TP53V5_GM	TP53V5	HSPA5	HSPA5	29|27|27	21|21|20|23|19|22	-	83	27.6667	1.32441	1.24332	0	0	0	0	0	0	0
TP53V5_SM	TP53V5	HSPA5	HSPA5	14|28|14	21|21|20|23|19|22	-	56	18.6667	0.980183	0.877839	0	0	0	0	0	0	0
TP53V5_GM	TP53V5	DERL1	DERL1	0|1|1	1|1|1|0|0|0	-	2	0.666667	1.06883	0.764509	0	0	0	0	0	0	0
TP53V5_SM	TP53V5	DERL1	DERL1	1|1|0	1|1|1|0|0|0	-	2	0.666667	1.1564	0.816252	0	0	0	0	0	0	0
TP53V5_GM	TP53V5	HKDC1	HKDC1	26|40|40	36|38|34|42|40|43	-	106	35.3333	0.903543	0.851466	0	0	0	0	0	0	0
TP53V5_SM	TP53V5	HKDC1	HKDC1	30|28|30	36|38|34|42|40|43	-	88	29.3333	0.831276	0.785412	0	0	0	0	0	0	0
TP53V5_GM	TP53V5	NT5DC2	NT5DC2	2|2|2	2|1|2|2|2|2	-	6	2	1.0703	0.997434	0	0	0	0	0	0	0
TP53V5_SM	TP53V5	NT5DC2	NT5DC2	2|1|2	2|1|2|2|2|2	-	5	1.66667	0.994847	0.914927	0	0	0	0	0	0	0
TP53V5_GM	TP53V5	HSPA4	HSPA4	5|7|8	4|6|8|6|5|7	-	20	6.66667	1.08759	0.947839	0	0	0	0	0	0	0
TP53V5_SM	TP53V5	HSPA4	HSPA4	2|5|7	4|6|8|6|5|7	-	14	4.66667	0.865451	0.702679	0	0	0	0	0	0	0
TP53V5_GM	TP53V5	ZNF706	ZNF706	0|1|0	1|0|1|2|1|1	-	1	0.333333	0.65554	0.529891	0	0	0	0	0	0	0
TP53V5_GM	TP53V5	DBR1	DBR1	0|0|1	0|0|0|0|0|0	-	1	0.333333	1.30718	1.24322	0	0	0	0	0	0	0
TP53V5_SM	TP53V5	DBR1	DBR1	0|0|0	0|0|0|0|0|0	-	0	0	0	0	0	0	0	0	0	0	0
TP53V5_SM	TP53V5	RAB11B	RAB11B	1|1|1	1|1|1|1|1|1	-	3	1	1.04713	1.03451	0	0	0	0	0	0	0
TP53V5_GM	TP53V5	ZC3H15	ZC3H15	7|13|15	15|13|14|17|14|14	-	35	11.6667	0.79961	0.737234	0	0	0	0	0	0	0
TP53V5_SM	TP53V5	ZC3H15	ZC3H15	18|15|16	15|13|14|17|14|14	-	49	16.3333	1.21765	1.13929	0	0	0	0	0	0	0
TP53V5_SM	TP53V5	ZC3H14	ZC3H14	1|1|0	0|0|0|0|1|0	-	2	0.666667	1.50704	1.25133	0	0	0	0	0	0	0
TP53V5_GM	TP53V5	SPTLC1	SPTLC1	6|5|5	5|4|4|5|5|6	-	16	5.33333	1.11002	1.00297	0	0	0	0	0	0	0
TP53V5_SM	TP53V5	SPTLC1	SPTLC1	4|5|4	5|4|4|5|5|6	-	13	4.33333	0.987792	0.901855	0	0	0	0	0	0	0
TP53V5_GM	TP53V5	KDM2A	KDM2A	3|8|9	7|7|7|8|7|8	-	20	6.66667	0.890945	0.817122	0	0	0	0	0	0	0
TP53V5_SM	TP53V5	KDM2A	KDM2A	4|4|8	7|7|7|8|7|8	-	16	5.33333	0.812175	0.753779	0	0	0	0	0	0	0
TP53V5_GM	TP53V5	ZC3H18	ZC3H18	0|1|1	1|0|1|1|0|1	-	2	0.666667	0.968198	0.768389	0	0	0	0	0	0	0
TP53V5_GM	TP53V5	ABCD3	ABCD3	9|17|16	18|17|15|19|19|19	-	42	14	0.782815	0.738545	0	0	0	0	0	0	0
TP53V5_SM	TP53V5	ABCD3	ABCD3	11|11|9	18|17|15|19|19|19	-	31	10.3333	0.655873	0.621637	0	0	0	0	0	0	0
TP53V5_GM	TP53V5	DHX8	DHX8	2|7|7	6|6|9|7|9|8	-	16	5.33333	0.720355	0.606059	0	0	0	0	0	0	0
TP53V5_SM	TP53V5	DHX8	DHX8	8|5|6	6|6|9|7|9|8	-	19	6.33333	0.93674	0.825873	0	0	0	0	0	0	0
TP53V5_GM	TP53V5	PPHLN1	PPHLN1	1|0|0	0|0|0|0|0|0	-	1	0.333333	1.39855	1.29973	0	0	0	0	0	0	0
TP53V5_SM	TP53V5	PPHLN1	PPHLN1	0|0|0	0|0|0|0|0|0	-	0	0	0	0	0	0	0	0	0	0	0
TP53V5_GM	TP53V5	DIMT1	DIMT1	3|5|5	4|4|4|4|4|5	-	13	4.33333	1.02079	0.975361	0	0	0	0	0	0	0
TP53V5_SM	TP53V5	DIMT1	DIMT1	4|2|3	4|4|4|4|4|5	-	9	3	0.828906	0.777865	0	0	0	0	0	0	0
TP53V5_GM	TP53V5	HSPA8	HSPA8	33|34|37	28|28|30|26|28|29	-	104	34.6667	1.23354	1.18289	0	0	0	0	0	0	0
TP53V5_SM	TP53V5	HSPA8	HSPA8	26|30|25	28|28|30|26|28|29	-	81	27	1.04954	1.00525	0	0	0	0	0	0	0
TP53V5_GM	TP53V5	TCOF1	TCOF1	29|35|39	36|37|36|38|38|37	-	103	34.3333	0.929199	0.907087	0	0	0	0	0	0	0
TP53V5_SM	TP53V5	TCOF1	TCOF1	48|37|43	36|37|36|38|38|37	-	128	42.6667	1.25455	1.21917	0	0	0	0	0	0	0
TP53V5_GM	TP53V5	NUP98	NUP98	0|1|1	1|0|1|1|1|2	-	2	0.666667	0.811587	0.664119	0	0	0	0	0	0	0
TP53V5_SM	TP53V5	NUP98	NUP98	1|0|1	1|0|1|1|1|2	-	2	0.666667	0.86381	0.699473	0	0	0	0	0	0	0
TP53V5_GM	TP53V5	XPC	XPC	0|1|2	2|2|1|2|2|2	-	3	1	0.678112	0.577808	0	0	0	0	0	0	0
TP53V5_SM	TP53V5	XPC	XPC	1|2|0	2|2|1|2|2|2	-	3	1	0.748972	0.623831	0	0	0	0	0	0	0
TP53V5_GM	TP53V5	XPA	XPA	0|0|1	0|1|0|1|1|1	-	1	0.333333	0.786522	0.620244	0	0	0	0	0	0	0
TP53V5_SM	TP53V5	XPA	XPA	0|1|0	0|1|0|1|1|1	-	1	0.333333	0.827774	0.641629	0	0	0	0	0	0	0
TP53V5_SM	TP53V5	PPP2R2A	PPP2R2A	0|0|0	1|1|1|0|0|1	-	0	0	0	0	0	0	0	0	0	0	0
TP53V5_GM	TP53V5	GOLIM4	GOLIM4	3|4|6	5|5|4|5|4|6	-	13	4.33333	0.902675	0.813189	0	0	0	0	0	0	0
TP53V5_SM	TP53V5	GOLIM4	GOLIM4	4|8|3	5|5|4|5|4|6	-	15	5	1.11916	0.952086	0	0	0	0	0	0	0
TP53V5_GM	TP53V5	TAGLN	TAGLN	14|17|17	12|13|13|14|14|9	-	48	16	1.26083	1.16297	0	0	0	0	0	0	0
TP53V5_SM	TP53V5	TAGLN	TAGLN	16|17|14	12|13|13|14|14|9	-	47	15.6667	1.34672	1.23549	0	0	0	0	0	0	0
TP53V5_GM	TP53V5	OPA1	OPA1	0|0|1	0|1|1|0|0|0	-	1	0.333333	0.976258	0.740925	0	0	0	0	0	0	0
TP53V5_SM	TP53V5	OPA1	OPA1	0|0|0	0|1|1|0|0|0	-	0	0	0	0	0	0	0	0	0	0	0
TP53V5_GM	TP53V5	PIK3C3	PIK3C3	0|2|2	1|2|1|2|2|2	-	4	1.33333	0.837808	0.667526	0	0	0	0	0	0	0
TP53V5_SM	TP53V5	PIK3C3	PIK3C3	1|1|1	1|2|1|2|2|2	-	3	1	0.786817	0.696224	0	0	0	0	0	0	0
TP53V5_GM	TP53V5	GK	GK	0|2|3	3|3|3|3|3|3	-	5	1.66667	0.634123	0.541257	0	0	0	0	0	0	0
TP53V5_SM	TP53V5	GK	GK	1|2|3	3|3|3|3|3|3	-	6	2	0.790887	0.748893	0	0	0	0	0	0	0
TP53V5_GM	TP53V5	PTRH2	PTRH2	4|6|5	5|5|3|5|6|5	-	15	5	1.02549	0.936992	0	0	0	0	0	0	0
TP53V5_SM	TP53V5	PTRH2	PTRH2	5|5|4	5|5|3|5|6|5	-	14	4.66667	1.05097	0.956207	0	0	0	0	0	0	0
TP53V5_GM	TP53V5	EIF2B4-1	EIF2B4	5|6|7	7|7|6|7|7|7	-	18	6	0.891982	0.854248	0	0	0	0	0	0	0
TP53V5_SM	TP53V5	EIF2B4-1	EIF2B4	7|6|6	7|7|6|7|7|7	-	19	6.33333	1.0132	0.968488	0	0	0	0	0	0	0
TP53V5_GM	TP53V5	HNRNPDL	HNRNPDL	5|8|9	8|8|8|8|8|9	-	22	7.33333	0.896897	0.865133	0	0	0	0	0	0	0
TP53V5_SM	TP53V5	HNRNPDL	HNRNPDL	8|8|8	8|8|8|8|8|9	-	24	8	1.06459	1.03352	0	0	0	0	0	0	0
TP53V5_GM	TP53V5	PARP16	PARP16	0|0|1	1|1|1|1|1|1	-	1	0.333333	0.65331	0.613959	0	0	0	0	0	0	0
TP53V5_SM	TP53V5	PARP16	PARP16	0|1|0	1|1|1|1|1|1	-	1	0.333333	0.687575	0.635126	0	0	0	0	0	0	0
TP53V5_GM	TP53V5	WHSC1	WHSC1	1|1|1	1|0|0|0|1|1	-	3	1	1.34767	1.01064	0	0	0	0	0	0	0
TP53V5_GM	TP53V5	MAZ	MAZ	1|2|2	2|1|2|2|2|2	-	5	1.66667	0.929426	0.862879	0	0	0	0	0	0	0
TP53V5_SM	TP53V5	MAZ	MAZ	2|2|2	2|1|2|2|2|2	-	6	2	1.12766	1.05424	0	0	0	0	0	0	0
TP53V5_GM	TP53V5	ERI1	ERI1	1|1|1	1|1|1|1|1|1	-	3	1	1.00658	0.992646	0	0	0	0	0	0	0
TP53V5_SM	TP53V5	ERI1	ERI1	1|1|1	1|1|1|1|1|1	-	3	1	1.04713	1.03451	0	0	0	0	0	0	0
TP53V5_GM	TP53V5	P4HA1	P4HA1	1|0|0	0|0|0|0|0|0	-	1	0.333333	1.39855	1.29973	0	0	0	0	0	0	0
TP53V5_SM	TP53V5	P4HA1	P4HA1	0|0|0	0|0|0|0|0|0	-	0	0	0	0	0	0	0	0	0	0	0
TP53V5_GM	TP53V5	ANXA1	ANXA1	20|17|17	14|17|13|15|18|14	-	54	18	1.20188	1.08138	0	0	0	0	0	0	0
TP53V5_SM	TP53V5	ANXA1	ANXA1	10|12|9	14|17|13|15|18|14	-	31	10.3333	0.764127	0.693784	0	0	0	0	0	0	0
TP53V5_GM	TP53V5	ANP32B	ANP32B	2|2|3	2|2|2|2|2|2	-	7	2.33333	1.11111	1.08647	0	0	0	0	0	0	0
TP53V5_SM	TP53V5	ANP32B	ANP32B	2|3|2	2|2|2|2|2|2	-	7	2.33333	1.18801	1.15474	0	0	0	0	0	0	0
TP53V5_GM	TP53V5	PKM	PKM	38|33|33	35|31|32|32|34|32	-	104	34.6667	1.08203	1.03378	0	0	0	0	0	0	0
TP53V5_SM	TP53V5	PKM	PKM	23|32|27	35|31|32|32|34|32	-	82	27.3333	0.918909	0.884629	0	0	0	0	0	0	0
TP53V5_GM	TP53V5	ACSL3	ACSL3	13|22|19	17|18|15|20|17|20	-	54	18	0.997705	0.916638	0	0	0	0	0	0	0
TP53V5_SM	TP53V5	ACSL3	ACSL3	18|17|17	17|18|15|20|17|20	-	52	17.3333	1.06085	0.978802	0	0	0	0	0	0	0
TP53V5_GM	TP53V5	ATXN2L	ATXN2L	4|6|8	3|6|6|8|6|7	-	18	6	0.988053	0.850178	0	0	0	0	0	0	0
TP53V5_SM	TP53V5	ATXN2L	ATXN2L	5|7|5	3|6|6|8|6|7	-	17	5.66667	1.03471	0.88968	0	0	0	0	0	0	0
TP53V5_GM	TP53V5	ATP2A2	ATP2A2	28|34|33	33|35|33|33|35|33	-	95	31.6667	0.944812	0.918877	0	0	0	0	0	0	0
TP53V5_SM	TP53V5	ATP2A2	ATP2A2	33|31|33	33|35|33|33|35|33	-	97	32.3333	1.04888	1.02044	0	0	0	0	0	0	0
TP53V5_GM	TP53V5	HACL1	HACL1	0|0|0	0|0|0|0|0|0	-	0	0	0	0	0	0	0	0	0	0	0
TP53V5_SM	TP53V5	HACL1	HACL1	0|0|1	0|0|0|0|0|0	-	1	0.333333	1.34734	1.26868	0	0	0	0	0	0	0
TP53V5_GM	TP53V5	NOP2	NOP2	17|26|26	32|35|27|28|30|31	-	69	23	0.753375	0.693874	0	0	0	0	0	0	0
TP53V5_SM	TP53V5	NOP2	NOP2	34|31|31	32|35|27|28|30|31	-	96	32	1.14273	1.05323	0	0	0	0	0	0	0
TP53V5_SM	TP53V5	ACO1	ACO1	1|0|0	0|0|0|0|0|0	-	1	0.333333	1.37208	1.28387	0	0	0	0	0	0	0
TP53V5_GM	TP53V5	ITGA5	ITGA5	1|0|0	0|0|0|0|0|0	-	1	0.333333	1.39855	1.29973	0	0	0	0	0	0	0
TP53V5_SM	TP53V5	ITGA5	ITGA5	0|0|0	0|0|0|0|0|0	-	0	0	0	0	0	0	0	0	0	0	0
TP53V5_GM	TP53V5	MGST2	MGST2	2|1|1	2|2|2|2|2|2	-	4	1.33333	0.803732	0.761832	0	0	0	0	0	0	0
TP53V5_SM	TP53V5	MGST2	MGST2	1|1|1	2|2|2|2|2|2	-	3	1	0.697988	0.686855	0	0	0	0	0	0	0
TP53V5_GM	TP53V5	GTF3C2	GTF3C2	1|2|1	2|2|2|2|1|1	-	4	1.33333	0.86662	0.751149	0	0	0	0	0	0	0
TP53V5_SM	TP53V5	GTF3C2	GTF3C2	1|1|2	2|2|2|2|1|1	-	4	1.33333	0.91147	0.788047	0	0	0	0	0	0	0
TP53V5_GM	TP53V5	GTF3C1	GTF3C1	4|8|7	10|8|4|9|5|7	-	19	6.33333	0.878074	0.696981	0	0	0	0	0	0	0
TP53V5_SM	TP53V5	GTF3C1	GTF3C1	3|6|4	10|8|4|9|5|7	-	13	4.33333	0.701412	0.546533	0	0	0	0	0	0	0
TP53V5_GM	TP53V5	MGST1	MGST1	5|6|5	6|5|5|6|6|6	-	16	5.33333	0.956832	0.904138	0	0	0	0	0	0	0
TP53V5_SM	TP53V5	MGST1	MGST1	4|5|5	6|5|5|6|6|6	-	14	4.66667	0.915626	0.866017	0	0	0	0	0	0	0
TP53V5_GM	TP53V5	DENND4A	DENND4A	0|1|1	1|0|0|0|1|1	-	2	0.666667	1.08099	0.777573	0	0	0	0	0	0	0
TP53V5_SM	TP53V5	DENND4A	DENND4A	1|0|0	1|0|0|0|1|1	-	1	0.333333	0.918123	0.645524	0	0	0	0	0	0	0
TP53V5_GM	TP53V5	GTF3C5	GTF3C5	4|8|9	4|4|5|5|6|8	-	21	7	1.24097	1.06734	0	0	0	0	0	0	0
TP53V5_SM	TP53V5	GTF3C5	GTF3C5	5|5|6	4|4|5|5|6|8	-	16	5.33333	1.08207	0.948449	0	0	0	0	0	0	0
TP53V5_SM	TP53V5	GTF3C4	GTF3C4	0|0|1	1|0|1|1|1|1	-	1	0.333333	0.736935	0.630353	0	0	0	0	0	0	0
TP53V5_GM	TP53V5	IQSEC1	IQSEC1	0|2|2	1|2|2|2|1|1	-	4	1.33333	0.889789	0.663813	0	0	0	0	0	0	0
TP53V5_SM	TP53V5	IQSEC1	IQSEC1	2|1|2	1|2|2|2|1|1	-	5	1.66667	1.12257	0.914822	0	0	0	0	0	0	0
TP53V5_GM	TP53V5	SWAP70	SWAP70	4|3|4	3|2|3|5|3|3	-	11	3.66667	1.13995	0.993401	0	0	0	0	0	0	0
TP53V5_SM	TP53V5	SWAP70	SWAP70	3|4|4	3|2|3|5|3|3	-	11	3.66667	1.20256	1.0587	0	0	0	0	0	0	0
TP53V5_GM	TP53V5	A0A140T9L0	WDR46	2|3|3	4|6|4|4|3|3	-	8	2.66667	0.724853	0.628511	0	0	0	0	0	0	0
TP53V5_SM	TP53V5	A0A140T9L0	WDR46	5|5|4	4|6|4|4|3|3	-	14	4.66667	1.21922	1.05158	0	0	0	0	0	0	0
TP53V5_GM	TP53V5	UFSP2	UFSP2	0|0|1	0|1|0|0|0|1	-	1	0.333333	0.979336	0.74466	0	0	0	0	0	0	0
TP53V5_SM	TP53V5	UFSP2	UFSP2	0|0|0	0|1|0|0|0|1	-	0	0	0	0	0	0	0	0	0	0	0
TP53V5_GM	TP53V5	XPO1	XPO1	13|17|15	17|13|16|14|16|16	-	45	15	0.9814	0.920976	0	0	0	0	0	0	0
TP53V5_SM	TP53V5	XPO1	XPO1	10|11|11	17|13|16|14|16|16	-	32	10.6667	0.775987	0.728657	0	0	0	0	0	0	0
TP53V5_GM	TP53V5	XPO5	XPO5	4|5|5	3|3|6|4|5|4	-	14	4.66667	1.10106	0.955644	0	0	0	0	0	0	0
TP53V5_SM	TP53V5	XPO5	XPO5	3|5|5	3|3|6|4|5|4	-	13	4.33333	1.11272	0.950079	0	0	0	0	0	0	0
TP53V5_GM	TP53V5	CSDE1	CSDE1	0|1|0	0|1|0|1|0|1	-	1	0.333333	0.870914	0.620603	0	0	0	0	0	0	0
TP53V5_SM	TP53V5	CSDE1	CSDE1	0|0|0	0|1|0|1|0|1	-	0	0	0	0	0	0	0	0	0	0	0
TP53V5_GM	TP53V5	XPO7	XPO7	1|1|1	0|1|1|0|0|0	-	3	1	1.50416	1.19792	0	0	0	0	0	0	0
TP53V5_GM	TP53V5	AGPAT6	AGPAT6	2|2|4	3|3|4|3|4|3	-	8	2.66667	0.841444	0.767416	0	0	0	0	0	0	0
TP53V5_SM	TP53V5	AGPAT6	AGPAT6	2|4|0	3|3|4|3|4|3	-	6	2	0.750128	0.562213	0	0	0	0	0	0	0
TP53V5_GM	TP53V5	DGAT1	DGAT1	2|3|2	2|3|2|3|3|4	-	7	2.33333	0.872041	0.763992	0	0	0	0	0	0	0
TP53V5_SM	TP53V5	DGAT1	DGAT1	2|2|2	2|3|2|3|3|4	-	6	2	0.833876	0.735286	0	0	0	0	0	0	0
TP53V5_GM	TP53V5	LEMD3	LEMD3	0|0|1	2|1|1|0|1|2	-	1	0.333333	0.602919	0.463233	0	0	0	0	0	0	0
TP53V5_SM	TP53V5	LEMD3	LEMD3	0|0|0	2|1|1|0|1|2	-	0	0	0	0	0	0	0	0	0	0	0
TP53V5_GM	TP53V5	AGPAT5	AGPAT5	9|11|10	10|10|9|10|12|12	-	30	10	0.962029	0.905809	0	0	0	0	0	0	0
TP53V5_SM	TP53V5	AGPAT5	AGPAT5	8|7|5	10|10|9|10|12|12	-	20	6.66667	0.726402	0.672044	0	0	0	0	0	0	0
TP53V5_GM	TP53V5	TTK	TTK	0|1|2	1|1|1|2|2|2	-	3	1	0.772063	0.595816	0	0	0	0	0	0	0
TP53V5_SM	TP53V5	TTK	TTK	2|2|2	1|1|1|2|2|2	-	6	2	1.28111	1.07835	0	0	0	0	0	0	0
TP53V5_GM	TP53V5	GMDS	GMDS	8|9|10	8|8|7|7|9|11	-	27	9	1.07677	0.981944	0	0	0	0	0	0	0
TP53V5_SM	TP53V5	GMDS	GMDS	7|6|6	8|8|7|7|9|11	-	19	6.33333	0.852315	0.775771	0	0	0	0	0	0	0
TP53V5_GM	TP53V5	TTN	TTN	2|8|7	5|6|4|6|6|5	-	17	5.66667	1.012	0.852459	0	0	0	0	0	0	0
TP53V5_SM	TP53V5	TTN	TTN	5|6|6	5|6|4|6|6|5	-	17	5.66667	1.13589	1.02647	0	0	0	0	0	0	0
TP53V5_GM	TP53V5	PSMG2	PSMG2	0|1|1	0|1|0|1|2|2	-	2	0.666667	0.81427	0.587352	0	0	0	0	0	0	0
TP53V5_SM	TP53V5	PSMG2	PSMG2	1|1|1	0|1|0|1|2|2	-	3	1	1.05606	0.795598	0	0	0	0	0	0	0
TP53V5_GM	TP53V5	S100A1	S100A1	1|1|1	1|1|1|1|1|1	-	3	1	1.00658	0.992646	0	0	0	0	0	0	0
TP53V5_SM	TP53V5	S100A1	S100A1	1|1|1	1|1|1|1|1|1	-	3	1	1.04713	1.03451	0	0	0	0	0	0	0
TP53V5_GM	TP53V5	AGPAT3	AGPAT3	1|3|4	4|4|3|4|4|5	-	8	2.66667	0.71054	0.629201	0	0	0	0	0	0	0
TP53V5_SM	TP53V5	AGPAT3	AGPAT3	2|3|2	4|4|3|4|4|5	-	7	2.33333	0.713324	0.654339	0	0	0	0	0	0	0
TP53V5_GM	TP53V5	GHDC	GHDC	0|0|2	2|2|2|2|1|0	-	2	0.666667	0.641246	0.464496	0	0	0	0	0	0	0
TP53V5_SM	TP53V5	GHDC	GHDC	1|1|2	2|2|2|2|1|0	-	4	1.33333	0.970197	0.788047	0	0	0	0	0	0	0
TP53V5_GM	TP53V5	GAR1	GAR1	5|7|7	7|6|5|6|6|5	-	19	6.33333	1.06601	0.9737	0	0	0	0	0	0	0
TP53V5_SM	TP53V5	GAR1	GAR1	4|5|5	7|6|5|6|6|5	-	14	4.66667	0.891186	0.811812	0	0	0	0	0	0	0
TP53V5_GM	TP53V5	PRSS56	PRSS56	0|0|1	0|0|0|0|0|0	-	1	0.333333	1.30718	1.24322	0	0	0	0	0	0	0
TP53V5_SM	TP53V5	PRSS56	PRSS56	0|0|0	0|0|0|0|0|0	-	0	0	0	0	0	0	0	0	0	0	0
TP53V5_GM	TP53V5	XPOT	XPOT	1|1|1	1|1|1|1|1|1	-	3	1	1.00658	0.992646	0	0	0	0	0	0	0
TP53V5_SM	TP53V5	XPOT	XPOT	1|1|1	1|1|1|1|1|1	-	3	1	1.04713	1.03451	0	0	0	0	0	0	0
TP53V5_GM	TP53V5	COL1A1	COL1A1	1|1|1	1|1|0|0|1|1	-	3	1	1.20817	0.99781	0	0	0	0	0	0	0
TP53V5_SM	TP53V5	COL1A1	COL1A1	1|0|1	1|1|0|0|1|1	-	2	0.666667	1.03145	0.808571	0	0	0	0	0	0	0
TP53V5_GM	TP53V5	COG2	COG2	2|3|3	3|2|3|2|3|3	-	8	2.66667	0.994797	0.908278	0	0	0	0	0	0	0
TP53V5_SM	TP53V5	COG2	COG2	2|3|3	3|2|3|2|3|3	-	8	2.66667	1.06848	0.968579	0	0	0	0	0	0	0
TP53V5_GM	TP53V5	GATAD2B	GATAD2B	1|1|1	2|0|0|0|1|0	-	3	1	1.33848	1.00032	0	0	0	0	0	0	0
TP53V5_SM	TP53V5	GATAD2B	GATAD2B	0|0|0	2|0|0|0|1|0	-	0	0	0	0	0	0	0	0	0	0	0
TP53V5_GM	TP53V5	RBM12B	RBM12B	1|0|1	0|0|0|0|0|1	-	2	0.666667	1.46766	1.22006	0	0	0	0	0	0	0
TP53V5_SM	TP53V5	RBM12B	RBM12B	0|0|0	0|0|0|0|0|1	-	0	0	0	0	0	0	0	0	0	0	0
TP53V5_GM	TP53V5	GART	GART	7|3|1	5|4|4|6|6|7	-	11	3.66667	0.794991	0.56698	0	0	0	0	0	0	0
TP53V5_SM	TP53V5	GART	GART	3|2|1	5|4|4|6|6|7	-	6	2	0.508959	0.42637	0	0	0	0	0	0	0
TP53V5_GM	TP53V5	HPDL	HPDL	1|1|0	0|0|1|1|0|1	-	2	0.666667	1.14089	0.811591	0	0	0	0	0	0	0
TP53V5_SM	TP53V5	HPDL	HPDL	0|0|0	0|0|1|1|0|1	-	0	0	0	0	0	0	0	0	0	0	0
TP53V5_SM	TP53V5	GARS	GARS	2|4|3	3|2|4|3|3|4	-	9	3	1.03138	0.898064	0	0	0	0	0	0	0
TP53V5_GM	TP53V5	ANAPC7	ANAPC7	0|1|1	2|2|1|1|2|2	-	2	0.666667	0.605533	0.510581	0	0	0	0	0	0	0
TP53V5_SM	TP53V5	ANAPC7	ANAPC7	1|2|1	2|2|1|1|2|2	-	4	1.33333	0.926176	0.796919	0	0	0	0	0	0	0
TP53V5_GM	TP53V5	RPS6KA1	RPS6KA1	7|8|9	7|8|8|11|9|10	-	24	8	0.918531	0.833947	0	0	0	0	0	0	0
TP53V5_SM	TP53V5	RPS6KA1	RPS6KA1	4|3|6	7|8|8|11|9|10	-	13	4.33333	0.580352	0.516402	0	0	0	0	0	0	0
TP53V5_GM	TP53V5	SNRPB2	SNRPB2	5|4|5	4|5|5|5|5|5	-	14	4.66667	0.987997	0.93776	0	0	0	0	0	0	0
TP53V5_SM	TP53V5	SNRPB2	SNRPB2	5|6|5	4|5|5|5|5|5	-	16	5.33333	1.17486	1.12473	0	0	0	0	0	0	0
TP53V5_GM	TP53V5	ACO2	ACO2	1|4|2	3|2|3|2|1|3	-	7	2.33333	0.970998	0.769779	0	0	0	0	0	0	0
TP53V5_SM	TP53V5	ACO2	ACO2	1|1|2	3|2|3|2|1|3	-	4	1.33333	0.730624	0.59988	0	0	0	0	0	0	0
TP53V5_GM	TP53V5	SFT2D3	SFT2D3	2|2|2	2|2|2|2|2|2	-	6	2	1.00877	0.989404	0	0	0	0	0	0	0
TP53V5_SM	TP53V5	SFT2D3	SFT2D3	2|2|2	2|2|2|2|2|2	-	6	2	1.06283	1.04576	0	0	0	0	0	0	0
TP53V5_GM	TP53V5	HLA-C-3	HLA-C-3	1|1|1	0|0|0|0|0|0	-	3	1	2.01402	2.01004	0	0	0	0	0	0	0
TP53V5_SM	TP53V5	HLA-C-3	HLA-C-3	0|0|0	0|0|0|0|0|0	-	0	0	0	0	0	0	0	0	0	0	0
TP53V5_GM	TP53V5	HLA-C-2	HLA-C-2	1|0|0	0|0|0|0|0|0	-	1	0.333333	1.39855	1.29973	0	0	0	0	0	0	0
TP53V5_SM	TP53V5	HLA-C-2	HLA-C-2	0|0|0	0|0|0|0|0|0	-	0	0	0	0	0	0	0	0	0	0	0
TP53V5_GM	TP53V5	PSMD11	PSMD11	5|6|7	4|5|4|6|4|6	-	18	6	1.19836	1.04516	0	0	0	0	0	0	0
TP53V5_SM	TP53V5	PSMD11	PSMD11	5|5|5	4|5|4|6|4|6	-	15	5	1.10977	0.968814	0	0	0	0	0	0	0
TP53V5_GM	TP53V5	PSMD10	PSMD10	1|0|0	0|0|0|0|0|0	-	1	0.333333	1.39855	1.29973	0	0	0	0	0	0	0
TP53V5_SM	TP53V5	PSMD10	PSMD10	0|0|0	0|0|0|0|0|0	-	0	0	0	0	0	0	0	0	0	0	0
TP53V5_SM	TP53V5	PSMD13	PSMD13	1|0|0	1|0|0|1|1|2	-	1	0.333333	0.752199	0.551338	0	0	0	0	0	0	0
TP53V5_GM	TP53V5	PSMD12	PSMD12	8|9|10	7|8|8|9|10|9	-	27	9	1.05813	0.989324	0	0	0	0	0	0	0
TP53V5_SM	TP53V5	PSMD12	PSMD12	7|9|6	7|8|8|9|10|9	-	22	7.33333	0.956418	0.881717	0	0	0	0	0	0	0
TP53V5_GM	TP53V5	TMEM192	TMEM192	2|2|3	2|2|3|3|3|4	-	7	2.33333	0.873151	0.770455	0	0	0	0	0	0	0
TP53V5_SM	TP53V5	TMEM192	TMEM192	4|3|2	2|2|3|3|3|4	-	9	3	1.1284	0.975509	0	0	0	0	0	0	0
TP53V5_SM	TP53V5	DLAT	DLAT	0|0|0	0|0|0|0|0|0	-	0	0	0	0	0	0	0	0	0	0	0
TP53V5_GM	TP53V5	UTP23	UTP23	0|0|0	0|1|1|0|1|1	-	0	0	0	0	0	0	0	0	0	0	0
TP53V5_GM	TP53V5	UTP20	UTP20	12|20|16	19|19|18|18|18|21	-	48	16	0.849664	0.801222	0	0	0	0	0	0	0
TP53V5_SM	TP53V5	UTP20	UTP20	6|10|13	19|19|18|18|18|21	-	29	9.66667	0.579698	0.531341	0	0	0	0	0	0	0
TP53V5_GM	TP53V5	RPF1	RPF1	1|1|4	6|5|3|4|5|4	-	6	2	0.532357	0.423222	0	0	0	0	0	0	0
TP53V5_SM	TP53V5	RPF1	RPF1	4|1|2	6|5|3|4|5|4	-	7	2.33333	0.645371	0.515799	0	0	0	0	0	0	0
TP53V5_GM	TP53V5	RTFDC1	RTFDC1	5|7|8	9|8|9|8|8|7	-	20	6.66667	0.828465	0.769382	0	0	0	0	0	0	0
TP53V5_SM	TP53V5	RTFDC1	RTFDC1	7|8|5	9|8|9|8|8|7	-	20	6.66667	0.90893	0.830042	0	0	0	0	0	0	0
TP53V5_GM	TP53V5	MINPP1	MINPP1	9|10|12	11|11|12|8|12|10	-	31	10.3333	0.973007	0.897257	0	0	0	0	0	0	0
TP53V5_SM	TP53V5	MINPP1	MINPP1	8|8|8	11|11|12|8|12|10	-	24	8	0.836366	0.772819	0	0	0	0	0	0	0
TP53V5_GM	TP53V5	FAM134C	FAM134C	1|0|0	0|0|0|0|1|1	-	1	0.333333	1.05793	0.790617	0	0	0	0	0	0	0
TP53V5_SM	TP53V5	FAM134C	FAM134C	0|0|0	0|0|0|0|1|1	-	0	0	0	0	0	0	0	0	0	0	0
TP53V5_SM	TP53V5	C9orf114	C9orf114	1|1|1	1|1|1|1|1|1	-	3	1	1.04713	1.03451	0	0	0	0	0	0	0
TP53V5_GM	TP53V5	FAM98B	FAM98B	3|2|3	3|2|2|2|2|3	-	8	2.66667	1.11911	0.990879	0	0	0	0	0	0	0
TP53V5_SM	TP53V5	FAM98B	FAM98B	2|2|2	3|2|2|2|2|3	-	6	2	0.95622	0.86241	0	0	0	0	0	0	0
TP53V5_GM	TP53V5	METTL2B	METTL2B	4|3|4	3|4|3|3|4|5	-	11	3.66667	1.01899	0.885628	0	0	0	0	0	0	0
TP53V5_SM	TP53V5	METTL2B	METTL2B	3|4|3	3|4|3|3|4|5	-	10	3.33333	1.00041	0.875588	0	0	0	0	0	0	0
TP53V5_SM	TP53V5	GANAB	GANAB	2|1|2	3|3|5|6|7|7	-	5	1.66667	0.459476	0.368224	0	0	0	0	0	0	0
TP53V5_GM	TP53V5	NUP133	NUP133	0|1|0	0|0|0|0|0|0	-	1	0.333333	1.30829	1.24394	0	0	0	0	0	0	0
TP53V5_SM	TP53V5	NUP133	NUP133	0|0|1	0|0|0|0|0|0	-	1	0.333333	1.34734	1.26868	0	0	0	0	0	0	0
TP53V5_GM	TP53V5	VAPB	VAPB	3|4|4	4|4|3|4|3|2	-	11	3.66667	1.07	0.913238	0	0	0	0	0	0	0
TP53V5_SM	TP53V5	VAPB	VAPB	3|4|4	4|4|3|4|3|2	-	11	3.66667	1.15064	0.977322	0	0	0	0	0	0	0
TP53V5_GM	TP53V5	VAPA	VAPA	12|16|17	18|16|16|18|18|18	-	45	15	0.869112	0.834964	0	0	0	0	0	0	0
TP53V5_SM	TP53V5	VAPA	VAPA	19|19|19	18|16|16|18|18|18	-	57	19	1.18926	1.14257	0	0	0	0	0	0	0
TP53V5_GM	TP53V5	SMAD3	SMAD3	1|2|2	2|3|3|2|2|2	-	5	1.66667	0.787113	0.701048	0	0	0	0	0	0	0
TP53V5_GM	TP53V5	SHROOM3	SHROOM3	0|0|1	0|0|0|0|0|0	-	1	0.333333	1.30718	1.24322	0	0	0	0	0	0	0
TP53V5_SM	TP53V5	SHROOM3	SHROOM3	0|0|0	0|0|0|0|0|0	-	0	0	0	0	0	0	0	0	0	0	0
TP53V5_GM	TP53V5	DDX39A-1	DDX39A	0|1|1	0|0|0|0|1|0	-	2	0.666667	1.39292	1.172	0	0	0	0	0	0	0
TP53V5_SM	TP53V5	DDX39A-1	DDX39A	0|0|0	0|0|0|0|1|0	-	0	0	0	0	0	0	0	0	0	0	0
TP53V5_GM	TP53V5	MTIF3	MTIF3	1|3|4	3|4|3|3|3|3	-	8	2.66667	0.850788	0.766194	0	0	0	0	0	0	0
TP53V5_SM	TP53V5	MTIF3	MTIF3	4|5|5	3|4|3|3|3|3	-	14	4.66667	1.46193	1.37653	0	0	0	0	0	0	0
TP53V5_GM	TP53V5	MTIF2	MTIF2	7|11|10	9|13|8|11|11|13	-	28	9.33333	0.866334	0.763873	0	0	0	0	0	0	0
TP53V5_SM	TP53V5	MTIF2	MTIF2	12|12|8	9|13|8|11|11|13	-	32	10.6667	1.07755	0.933567	0	0	0	0	0	0	0
TP53V5_GM	TP53V5	NDUFAF3	NDUFAF3	1|1|1	1|1|0|1|0|0	-	3	1	1.33161	0.992646	0	0	0	0	0	0	0
TP53V5_SM	TP53V5	NDUFAF3	NDUFAF3	0|0|1	1|1|0|1|0|0	-	1	0.333333	0.890823	0.626532	0	0	0	0	0	0	0
TP53V5_GM	TP53V5	NDUFAF2	NDUFAF2	0|0|1	0|0|0|1|0|1	-	1	0.333333	0.983098	0.749244	0	0	0	0	0	0	0
TP53V5_GM	TP53V5	HMGXB4	HMGXB4	0|1|1	1|1|1|1|1|1	-	2	0.666667	0.80739	0.76373	0	0	0	0	0	0	0
TP53V5_SM	TP53V5	HMGXB4	HMGXB4	0|1|1	1|1|1|1|1|1	-	2	0.666667	0.861171	0.805774	0	0	0	0	0	0	0
TP53V5_GM	TP53V5	IGF2R	IGF2R	2|2|2	3|2|1|2|2|2	-	6	2	1.00674	0.888874	0	0	0	0	0	0	0
TP53V5_SM	TP53V5	IGF2R	IGF2R	1|3|1	3|2|1|2|2|2	-	5	1.66667	0.94643	0.785128	0	0	0	0	0	0	0
TP53V5_GM	TP53V5	EXOSC10	EXOSC10	13|17|19	22|19|18|21|20|21	-	49	16.3333	0.814607	0.76831	0	0	0	0	0	0	0
TP53V5_SM	TP53V5	EXOSC10	EXOSC10	18|17|18	22|19|18|21|20|21	-	53	17.6667	0.959918	0.906195	0	0	0	0	0	0	0
TP53V5_GM	TP53V5	GDAP1	GDAP1	1|6|6	6|6|6|6|5|6	-	13	4.33333	0.74377	0.635708	0	0	0	0	0	0	0
TP53V5_SM	TP53V5	GDAP1	GDAP1	5|3|4	6|6|6|6|5|6	-	12	4	0.785492	0.741555	0	0	0	0	0	0	0
TP53V5_GM	TP53V5	ARF3	ARF3	5|6|7	4|8|6|8|7|8	-	18	6	0.893714	0.772866	0	0	0	0	0	0	0
TP53V5_SM	TP53V5	ARF3	ARF3	5|5|1	4|8|6|8|7|8	-	11	3.66667	0.650076	0.494482	0	0	0	0	0	0	0
TP53V5_GM	TP53V5	PLRG1	PLRG1	7|9|10	7|8|9|10|10|11	-	26	8.66667	0.95015	0.866361	0	0	0	0	0	0	0
TP53V5_SM	TP53V5	PLRG1	PLRG1	9|11|10	7|8|9|10|10|11	-	30	10	1.1788	1.07193	0	0	0	0	0	0	0
TP53V5_GM	TP53V5	ARF6	ARF6	3|3|3	4|2|3|3|3|2	-	9	3	1.05255	0.918216	0	0	0	0	0	0	0
TP53V5_SM	TP53V5	ARF6	ARF6	4|3|3	4|2|3|3|3|2	-	10	3.33333	1.21282	1.05477	0	0	0	0	0	0	0
TP53V5_GM	TP53V5	ARF5	ARF5	6|5|6	4|6|5|5|5|5	-	17	5.66667	1.12849	1.04468	0	0	0	0	0	0	0
TP53V5_SM	TP53V5	ARF5	ARF5	2|5|3	4|6|5|5|5|5	-	10	3.33333	0.776914	0.695325	0	0	0	0	0	0	0
TP53V5_GM	TP53V5	GALNT1	GALNT1	3|6|6	6|4|6|7|6|5	-	15	5	0.883457	0.784019	0	0	0	0	0	0	0
TP53V5_SM	TP53V5	GALNT1	GALNT1	5|5|4	6|4|6|7|6|5	-	14	4.66667	0.919462	0.821579	0	0	0	0	0	0	0
TP53V5_GM	TP53V5	ATE1	ATE1	3|7|6	4|6|4|6|5|6	-	16	5.33333	1.00473	0.864129	0	0	0	0	0	0	0
TP53V5_SM	TP53V5	ATE1	ATE1	8|7|6	4|6|4|6|5|6	-	21	7	1.40911	1.22662	0	0	0	0	0	0	0
TP53V5_GM	TP53V5	SPTLC2	SPTLC2	2|4|3	3|2|3|3|3|4	-	9	3	0.989877	0.902632	0	0	0	0	0	0	0
TP53V5_SM	TP53V5	SPTLC2	SPTLC2	1|1|2	3|2|3|3|3|4	-	4	1.33333	0.611815	0.554154	0	0	0	0	0	0	0
TP53V5_GM	TP53V5	AP3D1	AP3D1	18|26|22	22|20|20|21|23|24	-	66	22	1.01279	0.965047	0	0	0	0	0	0	0
TP53V5_SM	TP53V5	AP3D1	AP3D1	16|12|11	22|20|20|21|23|24	-	39	13	0.674515	0.634719	0	0	0	0	0	0	0
TP53V5_GM	TP53V5	TCOF1-1	TCOF1	27|33|35	33|33|32|35|34|33	-	95	31.6667	0.951371	0.920623	0	0	0	0	0	0	0
TP53V5_SM	TP53V5	TCOF1-1	TCOF1	45|33|39	33|33|32|35|34|33	-	117	39	1.27165	1.22148	0	0	0	0	0	0	0
TP53V5_GM	TP53V5	SPTLC3	SPTLC3	1|1|1	1|1|1|1|1|1	-	3	1	1.00658	0.992646	0	0	0	0	0	0	0
TP53V5_SM	TP53V5	SPTLC3	SPTLC3	1|1|1	1|1|1|1|1|1	-	3	1	1.04713	1.03451	0	0	0	0	0	0	0
TP53V5_GM	TP53V5	TFPI	TFPI	0|1|1	1|0|1|1|1|2	-	2	0.666667	0.811587	0.664119	0	0	0	0	0	0	0
TP53V5_GM	TP53V5	A0A590UJB0	A0A590UJB0	1|0|0	0|0|0|0|0|0	-	1	0.333333	1.39855	1.29973	0	0	0	0	0	0	0
TP53V5_SM	TP53V5	A0A590UJB0	A0A590UJB0	0|0|0	0|0|0|0|0|0	-	0	0	0	0	0	0	0	0	0	0	0
TP53V5_SM	TP53V5	GLTP	GLTP	2|1|1	3|1|2|1|2|1	-	4	1.33333	0.923378	0.72241	0	0	0	0	0	0	0
TP53V5_GM	TP53V5	DRAP1	DRAP1	1|0|0	1|1|0|1|0|0	-	1	0.333333	0.924683	0.641866	0	0	0	0	0	0	0
TP53V5_SM	TP53V5	DRAP1	DRAP1	0|0|0	1|1|0|1|0|0	-	0	0	0	0	0	0	0	0	0	0	0
TP53V5_GM	TP53V5	SULT1A1	SULT1A1	0|3|4	3|3|3|4|3|4	-	7	2.33333	0.727939	0.557627	0	0	0	0	0	0	0
TP53V5_SM	TP53V5	SULT1A1	SULT1A1	3|3|3	3|3|3|4|3|4	-	9	3	0.989211	0.916837	0	0	0	0	0	0	0
TP53V5_GM	TP53V5	TCEA3	TCEA3	4|7|11	7|7|6|8|10|11	-	22	7.33333	0.890101	0.750451	0	0	0	0	0	0	0
TP53V5_SM	TP53V5	TCEA3	TCEA3	11|9|10	7|7|6|8|10|11	-	30	10	1.30791	1.14062	0	0	0	0	0	0	0
TP53V5_GM	TP53V5	SULT1A3	SULT1A3	1|3|4	3|3|3|4|3|4	-	8	2.66667	0.819936	0.724767	0	0	0	0	0	0	0
TP53V5_SM	TP53V5	SULT1A3	SULT1A3	3|3|3	3|3|3|4|3|4	-	9	3	0.989211	0.916837	0	0	0	0	0	0	0
TP53V5_GM	TP53V5	RGPD3	RGPD3	8|14|12	13|11|13|14|13|9	-	34	11.3333	0.924609	0.835372	0	0	0	0	0	0	0
TP53V5_SM	TP53V5	RGPD3	RGPD3	6|12|16	13|11|13|14|13|9	-	34	11.3333	1.00866	0.865469	0	0	0	0	0	0	0
TP53V5_GM	TP53V5	COX4I1	COX4I1	9|9|9	9|9|9|10|9|9	-	27	9	0.995189	0.953036	0	0	0	0	0	0	0
TP53V5_SM	TP53V5	COX4I1	COX4I1	8|9|9	9|9|9|10|9|9	-	26	8.66667	1.03039	0.991778	0	0	0	0	0	0	0
TP53V5_GM	TP53V5	NOL9	NOL9	1|6|4	6|6|4|3|5|9	-	11	3.66667	0.689109	0.504883	0	0	0	0	0	0	0
TP53V5_SM	TP53V5	NOL9	NOL9	0|2|4	6|6|4|3|5|9	-	6	2	0.483442	0.317884	0	0	0	0	0	0	0
TP53V5_GM	TP53V5	PRKAR1A	PRKAR1A	0|0|1	0|0|0|0|0|0	-	1	0.333333	1.30718	1.24322	0	0	0	0	0	0	0
TP53V5_SM	TP53V5	PRKAR1A	PRKAR1A	0|0|0	0|0|0|0|0|0	-	0	0	0	0	0	0	0	0	0	0	0
TP53V5_GM	TP53V5	TMEM57	TMEM57	2|3|3	3|2|4|4|2|4	-	8	2.66667	0.874518	0.732417	0	0	0	0	0	0	0
TP53V5_SM	TP53V5	TMEM57	TMEM57	5|1|4	3|2|4|4|2|4	-	10	3.33333	1.11022	0.838662	0	0	0	0	0	0	0
TP53V5_GM	TP53V5	SAR1B	SAR1B	0|1|1	1|0|1|1|0|1	-	2	0.666667	0.968198	0.768389	0	0	0	0	0	0	0
TP53V5_SM	TP53V5	SAR1B	SAR1B	1|1|1	1|0|1|1|0|1	-	3	1	1.25569	1.04082	0	0	0	0	0	0	0
TP53V5_GM	TP53V5	NOL6	NOL6	2|4|4	5|4|4|3|5|4	-	10	3.33333	0.824073	0.738456	0	0	0	0	0	0	0
TP53V5_SM	TP53V5	NOL6	NOL6	2|2|3	5|4|4|3|5|4	-	7	2.33333	0.684503	0.616258	0	0	0	0	0	0	0
TP53V5_GM	TP53V5	SRPK1	SRPK1	7|12|13	9|11|10|10|11|11	-	32	10.6667	1.01342	0.957427	0	0	0	0	0	0	0
TP53V5_SM	TP53V5	SRPK1	SRPK1	7|6|9	9|11|10|10|11|11	-	22	7.33333	0.792989	0.750999	0	0	0	0	0	0	0
TP53V5_GM	TP53V5	NOL3	NOL3	1|0|0	0|0|0|0|0|0	-	1	0.333333	1.39855	1.29973	0	0	0	0	0	0	0
TP53V5_SM	TP53V5	NOL3	NOL3	0|0|0	0|0|0|0|0|0	-	0	0	0	0	0	0	0	0	0	0	0
TP53V5_GM	TP53V5	SRPK2	SRPK2	2|2|4	1|3|2|2|3|1	-	8	2.66667	1.21439	0.972915	0	0	0	0	0	0	0
TP53V5_SM	TP53V5	SRPK2	SRPK2	3|2|2	1|3|2|2|3|1	-	7	2.33333	1.18772	0.961017	0	0	0	0	0	0	0
TP53V5_GM	TP53V5	CCDC50	CCDC50	0|1|1	1|0|0|1|0|1	-	2	0.666667	1.07546	0.771616	0	0	0	0	0	0	0
TP53V5_SM	TP53V5	CCDC50	CCDC50	1|0|0	1|0|0|1|0|1	-	1	0.333333	0.913431	0.640579	0	0	0	0	0	0	0
TP53V5_GM	TP53V5	RAB11FIP1	RAB11FIP1	0|4|3	1|2|5|4|4|2	-	7	2.33333	0.792059	0.493329	0	0	0	0	0	0	0
TP53V5_SM	TP53V5	RAB11FIP1	RAB11FIP1	4|3|4	1|2|5|4|4|2	-	11	3.66667	1.25659	0.943477	0	0	0	0	0	0	0
TP53V5_GM	TP53V5	PFKP	PFKP	25|28|24	26|25|25|21|28|28	-	77	25.6667	1.01805	0.956489	0	0	0	0	0	0	0
TP53V5_SM	TP53V5	PFKP	PFKP	22|24|23	26|25|25|21|28|28	-	69	23	0.988763	0.934281	0	0	0	0	0	0	0
TP53V5_GM	TP53V5	RAB11FIP5	RAB11FIP5	0|1|0	0|0|1|1|0|0	-	1	0.333333	0.980831	0.745895	0	0	0	0	0	0	0
TP53V5_GM	TP53V5	PIPOX	PIPOX	3|7|9	5|6|5|7|8|7	-	19	6.33333	0.973052	0.835851	0	0	0	0	0	0	0
TP53V5_SM	TP53V5	PIPOX	PIPOX	3|4|4	5|6|5|7|8|7	-	11	3.66667	0.684655	0.609939	0	0	0	0	0	0	0
TP53V5_GM	TP53V5	CCDC115	CCDC115	0|1|0	0|0|0|0|0|0	-	1	0.333333	1.30829	1.24394	0	0	0	0	0	0	0
TP53V5_SM	TP53V5	CCDC115	CCDC115	0|0|0	0|0|0|0|0|0	-	0	0	0	0	0	0	0	0	0	0	0
TP53V5_GM	TP53V5	DCAKD	DCAKD	2|3|3	3|3|3|3|3|3	-	8	2.66667	0.910294	0.893061	0	0	0	0	0	0	0
TP53V5_SM	TP53V5	DCAKD	DCAKD	3|3|3	3|3|3|3|3|3	-	9	3	1.07068	1.05133	0	0	0	0	0	0	0
TP53V5_GM	TP53V5	CLPTM1	CLPTM1	2|5|5	5|5|4|5|5|4	-	12	4	0.858835	0.775044	0	0	0	0	0	0	0
TP53V5_SM	TP53V5	CLPTM1	CLPTM1	3|4|3	5|5|4|5|5|4	-	10	3.33333	0.821265	0.754927	0	0	0	0	0	0	0
TP53V5_GM	TP53V5	CXXC5	CXXC5	0|0|0	0|0|0|0|0|0	-	0	0	0	0	0	0	0	0	0	0	0
TP53V5_GM	TP53V5	ABHD11	ABHD11	0|0|0	1|0|1|0|1|1	-	0	0	0	0	0	0	0	0	0	0	0
TP53V5_SM	TP53V5	ABHD11	ABHD11	1|1|0	1|0|1|0|1|1	-	2	0.666667	1.05236	0.824689	0	0	0	0	0	0	0
TP53V5_GM	TP53V5	CDC40	CDC40	1|0|0	3|1|4|0|0|0	-	1	0.333333	0.59371	0.350217	0	0	0	0	0	0	0
TP53V5_GM	TP53V5	CARKD	CARKD	0|0|0	0|0|1|0|0|0	-	0	0	0	0	0	0	0	0	0	0	0
TP53V5_SM	TP53V5	CARKD	CARKD	0|1|0	0|0|1|0|0|0	-	1	0.333333	1.17946	0.96493	0	0	0	0	0	0	0
TP53V5_GM	TP53V5	DDAH1	DDAH1	1|0|0	0|0|0|0|0|0	-	1	0.333333	1.39855	1.29973	0	0	0	0	0	0	0
TP53V5_SM	TP53V5	DDAH1	DDAH1	0|0|0	0|0|0|0|0|0	-	0	0	0	0	0	0	0	0	0	0	0
TP53V5_GM	TP53V5	IPO11	IPO11	1|0|0	0|0|0|0|0|0	-	1	0.333333	1.39855	1.29973	0	0	0	0	0	0	0
TP53V5_SM	TP53V5	IPO11	IPO11	0|0|0	0|0|0|0|0|0	-	0	0	0	0	0	0	0	0	0	0	0
TP53V5_GM	TP53V5	DHX9	DHX9	32|40|38	38|35|42|40|37|39	-	110	36.6667	0.955469	0.909657	0	0	0	0	0	0	0
TP53V5_SM	TP53V5	DHX9	DHX9	22|28|30	38|35|42|40|37|39	-	80	26.6667	0.762356	0.721839	0	0	0	0	0	0	0
TP53V5_GM	TP53V5	MLLT4-1	MLLT4-1	5|8|11	11|9|10|9|9|10	-	24	8	0.827436	0.763154	0	0	0	0	0	0	0
TP53V5_SM	TP53V5	MLLT4-1	MLLT4-1	7|9|9	11|9|10|9|9|10	-	25	8.33333	0.946731	0.885425	0	0	0	0	0	0	0
TP53V5_GM	TP53V5	HMGB2	HMGB2	13|13|14	14|14|14|16|13|15	-	40	13.3333	0.943981	0.897777	0	0	0	0	0	0	0
TP53V5_SM	TP53V5	HMGB2	HMGB2	18|19|18	14|14|14|16|13|15	-	55	18.3333	1.37391	1.3117	0	0	0	0	0	0	0
TP53V5_GM	TP53V5	HMGB1	HMGB1	22|21|22	22|21|21|22|22|22	-	65	21.6667	1.01412	0.982901	0	0	0	0	0	0	0
TP53V5_SM	TP53V5	HMGB1	HMGB1	26|26|26	22|21|21|22|22|22	-	78	26	1.29957	1.26953	0	0	0	0	0	0	0
TP53V5_GM	TP53V5	NADSYN1	NADSYN1	1|2|3	3|1|2|2|3|2	-	6	2	0.928916	0.782534	0	0	0	0	0	0	0
TP53V5_SM	TP53V5	NADSYN1	NADSYN1	0|1|2	3|1|2|2|3|2	-	3	1	0.654907	0.511035	0	0	0	0	0	0	0
TP53V5_GM	TP53V5	B4GALT1	B4GALT1	1|0|0	0|0|0|0|0|0	-	1	0.333333	1.39855	1.29973	0	0	0	0	0	0	0
TP53V5_SM	TP53V5	B4GALT1	B4GALT1	0|0|0	0|0|0|0|0|0	-	0	0	0	0	0	0	0	0	0	0	0
TP53V5_GM	TP53V5	RBMXL1	RBMXL1	7|10|8	12|6|12|7|5|7	-	25	8.33333	1.01324	0.810155	0	0	0	0	0	0	0
TP53V5_SM	TP53V5	RBMXL1	RBMXL1	7|12|10	12|6|12|7|5|7	-	29	9.66667	1.2583	0.988906	0	0	0	0	0	0	0
TP53V5_GM	TP53V5	RAB2A	RAB2A	2|4|5	4|4|3|4|4|5	-	11	3.66667	0.913376	0.83069	0	0	0	0	0	0	0
TP53V5_SM	TP53V5	RAB2A	RAB2A	3|3|4	4|4|3|4|4|5	-	10	3.33333	0.926709	0.857988	0	0	0	0	0	0	0
TP53V5_GM	TP53V5	MAGEA9	MAGEA9	0|0|0	0|0|0|0|0|0	-	0	0	0	0	0	0	0	0	0	0	0
TP53V5_SM	TP53V5	MAGEA9	MAGEA9	0|0|1	0|0|0|0|0|0	-	1	0.333333	1.34734	1.26868	0	0	0	0	0	0	0
TP53V5_GM	TP53V5	SRBD1	SRBD1	2|3|5	2|3|3|3|6|3	-	10	3.33333	0.988041	0.838372	0	0	0	0	0	0	0
TP53V5_SM	TP53V5	SRBD1	SRBD1	5|3|5	2|3|3|3|6|3	-	13	4.33333	1.32833	1.13704	0	0	0	0	0	0	0
TP53V5_GM	TP53V5	CHAF1A	CHAF1A	1|6|7	7|2|4|4|9|5	-	14	4.66667	0.879706	0.600263	0	0	0	0	0	0	0
TP53V5_SM	TP53V5	CHAF1A	CHAF1A	10|6|9	7|2|4|4|9|5	-	25	8.33333	1.64603	1.25531	0	0	0	0	0	0	0
TP53V5_GM	TP53V5	FAM98A	FAM98A	3|7|8	7|7|6|7|6|8	-	18	6	0.868543	0.782906	0	0	0	0	0	0	0
TP53V5_SM	TP53V5	FAM98A	FAM98A	3|7|5	7|7|6|7|6|8	-	15	5	0.826715	0.737671	0	0	0	0	0	0	0
TP53V5_GM	TP53V5	MAGEA1	MAGEA1	0|0|0	0|0|0|0|0|0	-	0	0	0	0	0	0	0	0	0	0	0
TP53V5_SM	TP53V5	MAGEA1	MAGEA1	0|0|1	0|0|0|0|0|0	-	1	0.333333	1.34734	1.26868	0	0	0	0	0	0	0
TP53V5_GM	TP53V5	BIN1	BIN1	1|0|0	0|0|1|0|0|0	-	1	0.333333	1.19902	0.975169	0	0	0	0	0	0	0
TP53V5_SM	TP53V5	BIN1	BIN1	0|0|0	0|0|1|0|0|0	-	0	0	0	0	0	0	0	0	0	0	0
TP53V5_GM	TP53V5	MAGEA4	MAGEA4	0|0|0	0|0|0|0|0|0	-	0	0	0	0	0	0	0	0	0	0	0
TP53V5_SM	TP53V5	MAGEA4	MAGEA4	0|0|1	0|0|0|0|0|0	-	1	0.333333	1.34734	1.26868	0	0	0	0	0	0	0
TP53V5_GM	TP53V5	FRG1	FRG1	4|10|9	6|7|6|6|10|10	-	23	7.66667	0.997182	0.831755	0	0	0	0	0	0	0
TP53V5_SM	TP53V5	FRG1	FRG1	8|7|6	6|7|6|6|10|10	-	21	7	1.02661	0.874538	0	0	0	0	0	0	0
TP53V5_GM	TP53V5	CBLB	CBLB	0|1|1	1|1|1|1|1|1	-	2	0.666667	0.80739	0.76373	0	0	0	0	0	0	0
TP53V5_SM	TP53V5	CBLB	CBLB	1|0|1	1|1|1|1|1|1	-	2	0.666667	0.859343	0.804387	0	0	0	0	0	0	0
TP53V5_GM	TP53V5	UBTF	UBTF	13|17|17	18|17|18|19|20|18	-	47	15.6667	0.861061	0.833764	0	0	0	0	0	0	0
TP53V5_SM	TP53V5	UBTF	UBTF	20|20|20	18|17|18|19|20|18	-	60	20	1.18486	1.14668	0	0	0	0	0	0	0
TP53V5_GM	TP53V5	DNM2	DNM2	2|7|6	3|4|6|6|6|4	-	15	5	0.996563	0.792989	0	0	0	0	0	0	0
TP53V5_SM	TP53V5	DNM2	DNM2	2|3|3	3|4|6|6|6|4	-	8	2.66667	0.672611	0.560498	0	0	0	0	0	0	0
TP53V5_GM	TP53V5	KIF4A	KIF4A	9|13|15	11|11|9|13|12|11	-	37	12.3333	1.08472	1.01224	0	0	0	0	0	0	0
TP53V5_SM	TP53V5	KIF4A	KIF4A	13|15|13	11|11|9|13|12|11	-	41	13.6667	1.31363	1.22669	0	0	0	0	0	0	0
TP53V5_GM	TP53V5	ALDH1A1	ALDH1A1	6|11|11	8|6|7|10|9|9	-	28	9.33333	1.11028	0.991365	0	0	0	0	0	0	0
TP53V5_SM	TP53V5	ALDH1A1	ALDH1A1	8|7|7	8|6|7|10|9|9	-	22	7.33333	0.987545	0.88849	0	0	0	0	0	0	0
TP53V5_GM	TP53V5	CCNB1	CCNB1	1|4|5	4|3|4|5|6|5	-	10	3.33333	0.760505	0.622462	0	0	0	0	0	0	0
TP53V5_SM	TP53V5	CCNB1	CCNB1	4|4|4	4|3|4|5|6|5	-	12	4	0.981858	0.865578	0	0	0	0	0	0	0
TP53V5_GM	TP53V5	YLPM1	YLPM1	0|1|1	1|2|1|1|2|1	-	2	0.666667	0.692391	0.5783	0	0	0	0	0	0	0
TP53V5_SM	TP53V5	YLPM1	YLPM1	1|2|0	1|2|1|1|2|1	-	3	1	0.910157	0.711459	0	0	0	0	0	0	0
TP53V5_GM	TP53V5	FIP1L1	FIP1L1	1|2|1	3|2|2|1|1|0	-	4	1.33333	0.920621	0.675648	0	0	0	0	0	0	0
TP53V5_GM	TP53V5	TIMM50	TIMM50	1|4|4	1|2|3|3|4|4	-	9	3	1.01402	0.795365	0	0	0	0	0	0	0
TP53V5_SM	TP53V5	TIMM50	TIMM50	0|2|1	1|2|3|3|4|4	-	3	1	0.551297	0.410457	0	0	0	0	0	0	0
TP53V5_GM	TP53V5	DHRS7B	DHRS7B	5|7|9	8|7|8|9|11|10	-	21	7	0.807245	0.729169	0	0	0	0	0	0	0
TP53V5_SM	TP53V5	DHRS7B	DHRS7B	5|6|6	8|7|8|9|11|10	-	17	5.66667	0.73417	0.666704	0	0	0	0	0	0	0
TP53V5_GM	TP53V5	EIF1B	EIF1B	0|1|1	0|0|0|0|0|0	-	2	0.666667	1.61547	1.5465	0	0	0	0	0	0	0
TP53V5_SM	TP53V5	EIF1B	EIF1B	0|0|0	0|0|0|0|0|0	-	0	0	0	0	0	0	0	0	0	0	0
TP53V5_GM	TP53V5	UXS1	UXS1	4|8|10	7|8|7|9|10|10	-	22	7.33333	0.857898	0.757308	0	0	0	0	0	0	0
TP53V5_SM	TP53V5	UXS1	UXS1	6|4|7	7|8|7|9|10|10	-	17	5.66667	0.756045	0.675249	0	0	0	0	0	0	0
TP53V5_GM	TP53V5	NUP93	NUP93	6|9|9	8|9|11|7|9|10	-	24	8	0.893467	0.80954	0	0	0	0	0	0	0
TP53V5_SM	TP53V5	NUP93	NUP93	6|4|7	8|9|11|7|9|10	-	17	5.66667	0.717013	0.64105	0	0	0	0	0	0	0
TP53V5_GM	TP53V5	RSF1	RSF1	0|0|0	0|0|0|0|0|0	-	0	0	0	0	0	0	0	0	0	0	0
TP53V5_SM	TP53V5	RSF1	RSF1	0|1|0	0|0|0|0|0|0	-	1	0.333333	1.37574	1.28609	0	0	0	0	0	0	0
TP53V5_GM	TP53V5	SCCPDH	SCCPDH	10|11|12	9|11|11|12|14|13	-	33	11	0.954669	0.878281	0	0	0	0	0	0	0
TP53V5_SM	TP53V5	SCCPDH	SCCPDH	10|9|11	9|11|11|12|14|13	-	30	10	0.943616	0.868707	0	0	0	0	0	0	0
TP53V5_SM	TP53V5	RAB21	RAB21	2|2|2	2|2|2|1|2|3	-	6	2	1.06469	0.951121	0	0	0	0	0	0	0
TP53V5_GM	TP53V5	ECT2	ECT2	1|2|1	2|2|2|1|2|2	-	4	1.33333	0.81937	0.752166	0	0	0	0	0	0	0
TP53V5_SM	TP53V5	ECT2	ECT2	1|1|2	2|2|2|1|2|2	-	4	1.33333	0.861775	0.789114	0	0	0	0	0	0	0
TP53V5_GM	TP53V5	FXR1	FXR1	1|0|0	0|2|4|1|1|1	-	1	0.333333	0.559379	0.387238	0	0	0	0	0	0	0
TP53V5_SM	TP53V5	FXR1	FXR1	0|0|1	0|2|4|1|1|1	-	1	0.333333	0.538896	0.377987	0	0	0	0	0	0	0
TP53V5_SM	TP53V5	PNP	PNP	0|0|0	0|0|0|0|0|0	-	0	0	0	0	0	0	0	0	0	0	0
TP53V5_SM	TP53V5	CALR	CALR	0|0|0	0|0|2|0|0|0	-	0	0	0	0	0	0	0	0	0	0	0
TP53V5_GM	TP53V5	FXR2	FXR2	1|0|1	0|0|0|0|0|0	-	2	0.666667	1.70573	1.61586	0	0	0	0	0	0	0
TP53V5_SM	TP53V5	FXR2	FXR2	0|0|0	0|0|0|0|0|0	-	0	0	0	0	0	0	0	0	0	0	0
TP53V5_GM	TP53V5	CYB5B	CYB5B	2|3|4	3|3|3|3|3|3	-	9	3	0.98704	0.960682	0	0	0	0	0	0	0
TP53V5_SM	TP53V5	CYB5B	CYB5B	4|2|1	3|3|3|3|3|3	-	7	2.33333	0.89621	0.81271	0	0	0	0	0	0	0
TP53V5_SM	TP53V5	EEF1E1	EEF1E1	0|0|0	0|0|0|0|0|0	-	0	0	0	0	0	0	0	0	0	0	0
TP53V5_GM	TP53V5	CDKAL1	CDKAL1	0|1|1	1|0|2|1|0|0	-	2	0.666667	0.965762	0.659353	0	0	0	0	0	0	0
TP53V5_SM	TP53V5	CDKAL1	CDKAL1	1|0|1	1|0|2|1|0|0	-	2	0.666667	1.02791	0.694453	0	0	0	0	0	0	0
TP53V5_SM	TP53V5	ACTR1A	ACTR1A	1|1|1	1|1|1|0|1|1	-	3	1	1.14277	1.03557	0	0	0	0	0	0	0
TP53V5_GM	TP53V5	PNN	PNN	0|3|2	4|3|2|4|5|4	-	5	1.66667	0.545156	0.414848	0	0	0	0	0	0	0
TP53V5_SM	TP53V5	PNN	PNN	2|5|5	4|3|2|4|5|4	-	12	4	1.15066	0.960543	0	0	0	0	0	0	0
TP53V5_GM	TP53V5	CHID1	CHID1	6|8|10	6|6|8|5|6|5	-	24	8	1.27412	1.13863	0	0	0	0	0	0	0
TP53V5_SM	TP53V5	CHID1	CHID1	7|5|7	6|6|8|5|6|5	-	19	6.33333	1.12932	1.00699	0	0	0	0	0	0	0
TP53V5_GM	TP53V5	WDR75	WDR75	3|4|4	3|3|4|3|4|3	-	11	3.66667	1.07595	1.00269	0	0	0	0	0	0	0
TP53V5_SM	TP53V5	WDR75	WDR75	2|4|4	3|3|4|3|4|3	-	10	3.33333	1.07109	0.972024	0	0	0	0	0	0	0
TP53V5_GM	TP53V5	WDR74	WDR74	0|1|1	1|1|1|1|2|0	-	2	0.666667	0.808375	0.663987	0	0	0	0	0	0	0
TP53V5_SM	TP53V5	WDR74	WDR74	1|1|1	1|1|1|1|2|0	-	3	1	1.04841	0.899404	0	0	0	0	0	0	0
TP53V5_GM	TP53V5	WDR77	WDR77	1|0|0	0|0|0|0|0|0	-	1	0.333333	1.39855	1.29973	0	0	0	0	0	0	0
TP53V5_SM	TP53V5	WDR77	WDR77	0|0|0	0|0|0|0|0|0	-	0	0	0	0	0	0	0	0	0	0	0
TP53V5_GM	TP53V5	PCK2	PCK2	0|1|1	0|0|0|0|0|0	-	2	0.666667	1.61547	1.5465	0	0	0	0	0	0	0
TP53V5_SM	TP53V5	PCK2	PCK2	0|0|0	0|0|0|0|0|0	-	0	0	0	0	0	0	0	0	0	0	0
TP53V5_GM	TP53V5	RPN1	RPN1	19|22|24	22|22|21|23|27|25	-	65	21.6667	0.93507	0.892463	0	0	0	0	0	0	0
TP53V5_SM	TP53V5	RPN1	RPN1	17|18|20	22|22|21|23|27|25	-	55	18.3333	0.865468	0.826277	0	0	0	0	0	0	0
TP53V5_GM	TP53V5	RPN2	RPN2	13|15|13	11|14|12|12|12|16	-	41	13.6667	1.06992	0.979107	0	0	0	0	0	0	0
TP53V5_SM	TP53V5	RPN2	RPN2	7|5|11	11|14|12|12|12|16	-	23	7.66667	0.672656	0.598344	0	0	0	0	0	0	0
TP53V5_GM	TP53V5	AHCTF1	AHCTF1	3|3|4	9|8|2|7|1|6	-	10	3.33333	0.661926	0.470077	0	0	0	0	0	0	0
TP53V5_GM	TP53V5	NUF2	NUF2	2|1|4	2|0|3|2|3|3	-	7	2.33333	1.06013	0.795729	0	0	0	0	0	0	0
TP53V5_SM	TP53V5	NUF2	NUF2	3|2|4	2|0|3|2|3|3	-	9	3	1.3536	1.06404	0	0	0	0	0	0	0
TP53V5_GM	TP53V5	NQO1	NQO1	15|16|14	15|14|13|15|16|14	-	45	15	1.04556	0.98595	0	0	0	0	0	0	0
TP53V5_SM	TP53V5	NQO1	NQO1	14|15|15	15|14|13|15|16|14	-	44	14.6667	1.09999	1.04506	0	0	0	0	0	0	0
TP53V5_GM	TP53V5	VIMP	VIMP	1|2|2	1|2|1|2|3|1	-	5	1.66667	0.988385	0.786617	0	0	0	0	0	0	0
TP53V5_GM	TP53V5	PRPF8	PRPF8	43|61|57	57|55|49|57|59|59	-	161	53.6667	0.955037	0.923937	0	0	0	0	0	0	0
TP53V5_SM	TP53V5	PRPF8	PRPF8	33|36|42	57|55|49|57|59|59	-	111	37	0.725995	0.701235	0	0	0	0	0	0	0
TP53V5_GM	TP53V5	NOSTRIN	NOSTRIN	0|0|0	0|0|0|0|0|0	-	0	0	0	0	0	0	0	0	0	0	0
TP53V5_SM	TP53V5	NOSTRIN	NOSTRIN	1|0|0	0|0|0|0|0|0	-	1	0.333333	1.37208	1.28387	0	0	0	0	0	0	0
TP53V5_GM	TP53V5	PRPF3	PRPF3	6|8|12	16|16|9|10|14|14	-	26	8.66667	0.67209	0.566241	0	0	0	0	0	0	0
TP53V5_SM	TP53V5	PRPF3	PRPF3	15|16|12	16|16|9|10|14|14	-	43	14.3333	1.18035	1.0001	0	0	0	0	0	0	0
TP53V5_SM	TP53V5	PRPF4	PRPF4	1|0|1	0|0|0|1|1|1	-	2	0.666667	1.15442	0.823122	0	0	0	0	0	0	0
TP53V5_GM	TP53V5	PRPF6	PRPF6	26|38|39	34|34|33|34|34|36	-	103	34.3333	0.996314	0.968206	0	0	0	0	0	0	0
TP53V5_SM	TP53V5	PRPF6	PRPF6	23|24|29	34|34|33|34|34|36	-	76	25.3333	0.814175	0.790984	0	0	0	0	0	0	0
TP53V5_SM	TP53V5	MAPKAP1	MAPKAP1	0|1|2	1|1|0|2|2|2	-	3	1	0.890939	0.632935	0	0	0	0	0	0	0
TP53V5_GM	TP53V5	ATG3	ATG3	0|0|1	0|1|1|0|0|0	-	1	0.333333	0.976258	0.740925	0	0	0	0	0	0	0
TP53V5_SM	TP53V5	ATG3	ATG3	0|1|1	0|1|1|0|0|0	-	2	0.666667	1.28687	0.972408	0	0	0	0	0	0	0
TP53V5_GM	TP53V5	VPS33A	VPS33A	0|0|0	0|0|0|0|0|0	-	0	0	0	0	0	0	0	0	0	0	0
TP53V5_SM	TP53V5	VPS33A	VPS33A	0|1|0	0|0|0|0|0|0	-	1	0.333333	1.37574	1.28609	0	0	0	0	0	0	0
TP53V5_GM	TP53V5	PCF11	PCF11	2|6|8	6|4|9|6|7|7	-	16	5.33333	0.815944	0.671258	0	0	0	0	0	0	0
TP53V5_GM	TP53V5	CAPN7	CAPN7	1|3|2	3|3|3|3|2|3	-	6	2	0.764491	0.703563	0	0	0	0	0	0	0
TP53V5_SM	TP53V5	CAPN7	CAPN7	1|1|1	3|3|3|3|2|3	-	3	1	0.545217	0.514091	0	0	0	0	0	0	0
TP53V5_GM	TP53V5	CNPY3	CNPY3	0|0|0	0|0|0|0|0|0	-	0	0	0	0	0	0	0	0	0	0	0
TP53V5_SM	TP53V5	CNPY3	CNPY3	0|1|0	0|0|0|0|0|0	-	1	0.333333	1.37574	1.28609	0	0	0	0	0	0	0
TP53V5_GM	TP53V5	CNPY2	CNPY2	1|0|0	0|0|0|0|0|0	-	1	0.333333	1.39855	1.29973	0	0	0	0	0	0	0
TP53V5_SM	TP53V5	CNPY2	CNPY2	0|0|0	0|0|0|0|0|0	-	0	0	0	0	0	0	0	0	0	0	0
TP53V5_GM	TP53V5	CIRBP	CIRBP	1|0|0	0|0|0|0|0|0	-	1	0.333333	1.39855	1.29973	0	0	0	0	0	0	0
TP53V5_SM	TP53V5	CIRBP	CIRBP	0|0|0	0|0|0|0|0|0	-	0	0	0	0	0	0	0	0	0	0	0
TP53V5_GM	TP53V5	COPG2	COPG2	3|9|7	5|6|7|7|6|6	-	19	6.33333	0.993582	0.881935	0	0	0	0	0	0	0
TP53V5_SM	TP53V5	COPG2	COPG2	6|8|7	5|6|7|7|6|6	-	21	7	1.20976	1.11248	0	0	0	0	0	0	0
TP53V5_SM	TP53V5	RELA	RELA	1|1|1	2|1|2|2|1|2	-	3	1	0.784883	0.69243	0	0	0	0	0	0	0
TP53V5_GM	TP53V5	PIP4K2A	PIP4K2A	6|11|12	10|10|10|9|12|12	-	29	9.66667	0.911502	0.847967	0	0	0	0	0	0	0
TP53V5_SM	TP53V5	PIP4K2A	PIP4K2A	9|10|11	10|10|10|9|12|12	-	30	10	1.03847	0.977951	0	0	0	0	0	0	0
TP53V5_GM	TP53V5	PIP4K2C	PIP4K2C	1|2|1	3|2|2|1|1|2	-	4	1.33333	0.815716	0.675648	0	0	0	0	0	0	0
TP53V5_SM	TP53V5	PIP4K2C	PIP4K2C	2|2|2	3|2|2|1|1|2	-	6	2	1.1206	0.940643	0	0	0	0	0	0	0
TP53V5_GM	TP53V5	ZMPSTE24	ZMPSTE24	9|10|10	11|10|10|11|10|13	-	29	9.66667	0.907612	0.844255	0	0	0	0	0	0	0
TP53V5_SM	TP53V5	ZMPSTE24	ZMPSTE24	9|10|10	11|10|10|11|10|13	-	29	9.66667	0.978405	0.911216	0	0	0	0	0	0	0
TP53V5_GM	TP53V5	MRPL37	MRPL37	0|1|1	1|1|1|1|1|1	-	2	0.666667	0.80739	0.76373	0	0	0	0	0	0	0
TP53V5_SM	TP53V5	MRPL37	MRPL37	1|1|1	1|1|1|1|1|1	-	3	1	1.04713	1.03451	0	0	0	0	0	0	0
TP53V5_GM	TP53V5	MRPL35	MRPL35	0|1|1	1|1|1|1|1|1	-	2	0.666667	0.80739	0.76373	0	0	0	0	0	0	0
TP53V5_SM	TP53V5	MRPL35	MRPL35	1|1|1	1|1|1|1|1|1	-	3	1	1.04713	1.03451	0	0	0	0	0	0	0
TP53V5_GM	TP53V5	MRPL32	MRPL32	4|4|3	4|3|3|3|2|5	-	11	3.66667	1.0943	0.928502	0	0	0	0	0	0	0
TP53V5_SM	TP53V5	MRPL32	MRPL32	5|4|5	4|3|3|3|2|5	-	14	4.66667	1.40565	1.20774	0	0	0	0	0	0	0
TP53V5_GM	TP53V5	MRPL33	MRPL33	1|1|1	1|1|1|1|1|1	-	3	1	1.00658	0.992646	0	0	0	0	0	0	0
TP53V5_SM	TP53V5	MRPL33	MRPL33	1|1|1	1|1|1|1|1|1	-	3	1	1.04713	1.03451	0	0	0	0	0	0	0
TP53V5_GM	TP53V5	MRPL30	MRPL30	3|3|3	3|2|3|3|3|3	-	9	3	1.05537	0.996653	0	0	0	0	0	0	0
TP53V5_SM	TP53V5	MRPL30	MRPL30	4|3|3	3|2|3|3|3|3	-	10	3.33333	1.21607	1.14487	0	0	0	0	0	0	0
TP53V5_GM	TP53V5	DPY30	DPY30	1|0|1	0|0|0|1|1|0	-	2	0.666667	1.2852	0.976688	0	0	0	0	0	0	0
TP53V5_SM	TP53V5	DPY30	DPY30	0|0|0	0|0|0|1|1|0	-	0	0	0	0	0	0	0	0	0	0	0
TP53V5_GM	TP53V5	LPCAT1	LPCAT1	2|4|4	3|3|2|3|4|3	-	10	3.33333	1.06583	0.96849	0	0	0	0	0	0	0
TP53V5_SM	TP53V5	LPCAT1	LPCAT1	3|3|2	3|3|2|3|4|3	-	8	2.66667	0.98554	0.894108	0	0	0	0	0	0	0
TP53V5_GM	TP53V5	MRPL38	MRPL38	0|1|0	0|0|1|0|1|0	-	1	0.333333	0.986509	0.752826	0	0	0	0	0	0	0
TP53V5_SM	TP53V5	MRPL38	MRPL38	1|0|0	0|0|1|0|1|0	-	1	0.333333	1.03461	0.77699	0	0	0	0	0	0	0
TP53V5_GM	TP53V5	MTCH2-1	MTCH2	2|3|4	4|3|3|3|4|4	-	9	3	0.878515	0.789942	0	0	0	0	0	0	0
TP53V5_SM	TP53V5	MTCH2-1	MTCH2	4|3|3	4|3|3|3|4|4	-	10	3.33333	1.0357	0.932888	0	0	0	0	0	0	0
TP53V5_GM	TP53V5	RINT1	RINT1	0|1|0	0|2|2|0|1|2	-	1	0.333333	0.605098	0.414	0	0	0	0	0	0	0
TP53V5_GM	TP53V5	TBL2	TBL2	20|22|23	19|21|22|21|22|27	-	65	21.6667	0.9933	0.935892	0	0	0	0	0	0	0
TP53V5_SM	TP53V5	TBL2	TBL2	21|16|17	19|21|22|21|22|27	-	54	18	0.902398	0.845607	0	0	0	0	0	0	0
TP53V5_GM	TP53V5	TBL3	TBL3	1|1|1	0|1|1|1|0|1	-	3	1	1.207	0.998616	0	0	0	0	0	0	0
TP53V5_GM	TP53V5	THOC2	THOC2	17|23|25	20|23|21|26|21|23	-	65	21.6667	0.965455	0.896905	0	0	0	0	0	0	0
TP53V5_SM	TP53V5	THOC2	THOC2	22|21|22	20|23|21|26|21|23	-	65	21.6667	1.05847	0.984173	0	0	0	0	0	0	0
TP53V5_GM	TP53V5	THOC1	THOC1	0|6|4	6|3|5|4|5|5	-	10	3.33333	0.720044	0.492604	0	0	0	0	0	0	0
TP53V5_SM	TP53V5	THOC1	THOC1	6|5|6	6|3|5|4|5|5	-	17	5.66667	1.2703	1.12998	0	0	0	0	0	0	0
TP53V5_GM	TP53V5	THOC5	THOC5	2|8|8	7|5|5|6|7|7	-	18	6	0.938589	0.782771	0	0	0	0	0	0	0
TP53V5_SM	TP53V5	THOC5	THOC5	4|4|6	7|5|5|6|7|7	-	14	4.66667	0.848436	0.760081	0	0	0	0	0	0	0
TP53V5_GM	TP53V5	DIEXF	DIEXF	3|3|5	6|6|6|5|6|5	-	11	3.66667	0.697541	0.643969	0	0	0	0	0	0	0
TP53V5_SM	TP53V5	DIEXF	DIEXF	5|5|6	6|6|6|5|6|5	-	16	5.33333	1.02212	0.955063	0	0	0	0	0	0	0
TP53V5_GM	TP53V5	NBAS	NBAS	2|5|6	8|7|7|4|7|5	-	13	4.33333	0.70482	0.587163	0	0	0	0	0	0	0
TP53V5_SM	TP53V5	NBAS	NBAS	5|5|7	8|7|7|4|7|5	-	17	5.66667	0.975349	0.838148	0	0	0	0	0	0	0
TP53V5_GM	TP53V5	RCOR1	RCOR1	0|0|1	0|0|1|1|0|0	-	1	0.333333	0.979996	0.745463	0	0	0	0	0	0	0
TP53V5_GM	TP53V5	IBA57	IBA57	0|0|0	0|0|0|0|0|0	-	0	0	0	0	0	0	0	0	0	0	0
TP53V5_SM	TP53V5	IBA57	IBA57	0|1|0	0|0|0|0|0|0	-	1	0.333333	1.37574	1.28609	0	0	0	0	0	0	0
TP53V5_GM	TP53V5	CXADR	CXADR	1|1|1	1|0|2|1|1|1	-	3	1	1.00968	0.856983	0	0	0	0	0	0	0
TP53V5_SM	TP53V5	CXADR	CXADR	1|1|1	1|0|2|1|1|1	-	3	1	1.05035	0.893127	0	0	0	0	0	0	0
TP53V5_GM	TP53V5	MTRR	MTRR	0|1|1	0|1|1|1|1|1	-	2	0.666667	0.883549	0.768323	0	0	0	0	0	0	0
TP53V5_SM	TP53V5	MTRR	MTRR	1|0|1	0|1|1|1|1|1	-	2	0.666667	0.940402	0.809224	0	0	0	0	0	0	0
TP53V5_GM	TP53V5	PAK4	PAK4	0|1|1	2|1|1|1|1|0	-	2	0.666667	0.803271	0.65257	0	0	0	0	0	0	0
TP53V5_SM	TP53V5	PAK4	PAK4	1|1|0	2|1|1|1|1|0	-	2	0.666667	0.86908	0.696737	0	0	0	0	0	0	0
TP53V5_GM	TP53V5	UQCRFS1	UQCRFS1	1|1|1	0|0|1|0|1|1	-	3	1	1.35315	1.01683	0	0	0	0	0	0	0
TP53V5_SM	TP53V5	UQCRFS1	UQCRFS1	1|1|0	0|0|1|0|1|1	-	2	0.666667	1.1743	0.835284	0	0	0	0	0	0	0
TP53V5_GM	TP53V5	MAVS	MAVS	1|1|2	2|1|3|3|4|3	-	4	1.33333	0.636859	0.534985	0	0	0	0	0	0	0
TP53V5_SM	TP53V5	MAVS	MAVS	1|1|1	2|1|3|3|4|3	-	3	1	0.574841	0.489293	0	0	0	0	0	0	0
TP53V5_GM	TP53V5	XPNPEP1	XPNPEP1	0|1|1	1|1|1|1|1|2	-	2	0.666667	0.746844	0.661219	0	0	0	0	0	0	0
TP53V5_SM	TP53V5	XPNPEP1	XPNPEP1	1|1|1	1|1|1|1|1|2	-	3	1	0.968608	0.895654	0	0	0	0	0	0	0
TP53V5_GM	TP53V5	TMEM43	TMEM43	3|6|6	5|5|5|6|6|5	-	15	5	0.93003	0.873441	0	0	0	0	0	0	0
TP53V5_SM	TP53V5	TMEM43	TMEM43	3|4|5	5|5|5|6|6|5	-	12	4	0.845914	0.796554	0	0	0	0	0	0	0
TP53V5_SM	TP53V5	UQCRC1	UQCRC1	0|0|0	0|0|1|0|0|1	-	0	0	0	0	0	0	0	0	0	0	0
TP53V5_GM	TP53V5	NUP88	NUP88	0|1|0	0|0|0|0|0|0	-	1	0.333333	1.30829	1.24394	0	0	0	0	0	0	0
TP53V5_SM	TP53V5	NUP88	NUP88	0|0|0	0|0|0|0|0|0	-	0	0	0	0	0	0	0	0	0	0	0
TP53V5_GM	TP53V5	AKAP8L	AKAP8L	0|2|0	3|2|1|1|2|0	-	2	0.666667	0.642546	0.421439	0	0	0	0	0	0	0
TP53V5_GM	TP53V5	GGCX	GGCX	1|2|3	2|2|3|3|2|2	-	6	2	0.88041	0.77614	0	0	0	0	0	0	0
TP53V5_SM	TP53V5	GGCX	GGCX	3|3|3	2|2|3|3|2|2	-	9	3	1.28478	1.1599	0	0	0	0	0	0	0
TP53V5_SM	TP53V5	ACAT1	ACAT1	0|0|1	0|0|0|0|0|0	-	1	0.333333	1.34734	1.26868	0	0	0	0	0	0	0
TP53V5_GM	TP53V5	RETSAT	RETSAT	1|3|3	3|4|4|3|4|6	-	7	2.33333	0.650564	0.556381	0	0	0	0	0	0	0
TP53V5_SM	TP53V5	RETSAT	RETSAT	0|1|3	3|4|4|3|4|6	-	4	1.33333	0.484722	0.36456	0	0	0	0	0	0	0
TP53V5_SM	TP53V5	NSDHL	NSDHL	0|0|0	0|0|1|1|0|2	-	0	0	0	0	0	0	0	0	0	0	0
TP53V5_GM	TP53V5	COPS2	COPS2	1|1|1	0|0|1|0|0|0	-	3	1	1.72668	1.5081	0	0	0	0	0	0	0
TP53V5_GM	TP53V5	COPS3	COPS3	4|7|5	5|5|8|5|7|8	-	16	5.33333	0.860248	0.733964	0	0	0	0	0	0	0
TP53V5_SM	TP53V5	COPS3	COPS3	7|6|8	5|5|8|5|7|8	-	21	7	1.18168	1.01386	0	0	0	0	0	0	0
TP53V5_GM	TP53V5	CBX8	CBX8	2|3|4	2|3|2|3|3|4	-	9	3	1.03262	0.902467	0	0	0	0	0	0	0
TP53V5_GM	TP53V5	SERINC1	SERINC1	1|0|0	0|0|0|0|0|0	-	1	0.333333	1.39855	1.29973	0	0	0	0	0	0	0
TP53V5_SM	TP53V5	SERINC1	SERINC1	0|0|0	0|0|0|0|0|0	-	0	0	0	0	0	0	0	0	0	0	0
TP53V5_GM	TP53V5	COPS5	COPS5	0|1|1	0|0|1|1|0|0	-	2	0.666667	1.21112	0.927314	0	0	0	0	0	0	0
TP53V5_GM	TP53V5	YTHDF3	YTHDF3	11|18|15	16|14|15|13|16|14	-	44	14.6667	0.991424	0.930569	0	0	0	0	0	0	0
TP53V5_SM	TP53V5	YTHDF3	YTHDF3	13|14|15	16|14|15|13|16|14	-	42	14	1.04032	0.980361	0	0	0	0	0	0	0
TP53V5_GM	TP53V5	YTHDF2	YTHDF2	7|9|7	6|4|8|6|8|7	-	23	7.66667	1.16591	1.0208	0	0	0	0	0	0	0
TP53V5_SM	TP53V5	YTHDF2	YTHDF2	9|6|8	6|4|8|6|8|7	-	23	7.66667	1.25517	1.09373	0	0	0	0	0	0	0
TP53V5_GM	TP53V5	YTHDF1	YTHDF1	4|9|7	7|6|8|5|8|7	-	20	6.66667	0.960938	0.85465	0	0	0	0	0	0	0
TP53V5_SM	TP53V5	YTHDF1	YTHDF1	7|6|8	7|6|8|5|8|7	-	21	7	1.1039	0.99756	0	0	0	0	0	0	0
TP53V5_GM	TP53V5	MED1	MED1	1|3|5	2|3|3|4|4|5	-	9	3	0.861123	0.686163	0	0	0	0	0	0	0
TP53V5_GM	TP53V5	ZNF598	ZNF598	3|3|3	2|3|3|3|3|2	-	9	3	1.10201	0.996524	0	0	0	0	0	0	0
TP53V5_SM	TP53V5	ZNF598	ZNF598	1|2|2	2|3|3|3|3|2	-	5	1.66667	0.768353	0.685754	0	0	0	0	0	0	0
TP53V5_GM	TP53V5	DDX46	DDX46	9|18|13	17|12|14|11|12|9	-	40	13.3333	1.04266	0.888267	0	0	0	0	0	0	0
TP53V5_SM	TP53V5	DDX46	DDX46	13|15|16	17|12|14|11|12|9	-	44	14.6667	1.25674	1.08494	0	0	0	0	0	0	0
TP53V5_GM	TP53V5	CBX5	CBX5	1|0|0	0|0|0|0|0|0	-	1	0.333333	1.39855	1.29973	0	0	0	0	0	0	0
TP53V5_SM	TP53V5	CBX5	CBX5	0|0|0	0|0|0|0|0|0	-	0	0	0	0	0	0	0	0	0	0	0
TP53V5_GM	TP53V5	CNOT10	CNOT10	3|4|5	3|4|4|4|4|5	-	12	4	0.994302	0.925575	0	0	0	0	0	0	0
TP53V5_SM	TP53V5	CNOT10	CNOT10	5|5|5	3|4|4|4|4|5	-	15	5	1.29693	1.21171	0	0	0	0	0	0	0
TP53V5_GM	TP53V5	SUB1	SUB1	2|4|4	4|3|4|3|3|4	-	10	3.33333	0.945673	0.840787	0	0	0	0	0	0	0
TP53V5_SM	TP53V5	SUB1	SUB1	5|6|4	4|3|4|3|3|4	-	15	5	1.4442	1.28086	0	0	0	0	0	0	0
TP53V5_GM	TP53V5	GADD45GIP1	GADD45GIP1	4|5|6	7|8|5|8|7|6	-	15	5	0.76153	0.673785	0	0	0	0	0	0	0
TP53V5_SM	TP53V5	GADD45GIP1	GADD45GIP1	8|5|5	7|8|5|8|7|6	-	18	6	0.967022	0.83847	0	0	0	0	0	0	0
TP53V5_GM	TP53V5	TKT	TKT	32|23|22	21|20|20|15|18|16	-	77	25.6667	1.42397	1.21531	0	0	0	0	0	0	0
TP53V5_SM	TP53V5	TKT	TKT	15|16|17	21|20|20|15|18|16	-	48	16	0.954283	0.848055	0	0	0	0	0	0	0
TP53V5_GM	TP53V5	VEZF1	VEZF1	0|0|1	1|0|1|1|0|1	-	1	0.333333	0.783429	0.617704	0	0	0	0	0	0	0
TP53V5_SM	TP53V5	VEZF1	VEZF1	0|0|0	1|0|1|1|0|1	-	0	0	0	0	0	0	0	0	0	0	0
TP53V5_GM	TP53V5	37316	37316	1|4|4	3|2|1|3|3|6	-	9	3	0.969032	0.730683	0	0	0	0	0	0	0
TP53V5_SM	TP53V5	37316	37316	1|2|1	3|2|1|3|3|6	-	4	1.33333	0.620236	0.484119	0	0	0	0	0	0	0
TP53V5_GM	TP53V5	TNS3	TNS3	1|2|3	0|1|2|3|1|4	-	6	2	1.04274	0.722426	0	0	0	0	0	0	0
TP53V5_SM	TP53V5	TNS3	TNS3	0|1|1	0|1|2|3|1|4	-	2	0.666667	0.61182	0.411201	0	0	0	0	0	0	0
TP53V5_SM	TP53V5	PPP1R9B	PPP1R9B	1|1|1	1|0|1|1|0|1	-	3	1	1.25569	1.04082	0	0	0	0	0	0	0
TP53V5_GM	TP53V5	NLN	NLN	0|2|1	1|2|2|2|1|1	-	3	1	0.767274	0.582549	0	0	0	0	0	0	0
TP53V5_SM	TP53V5	NLN	NLN	1|2|2	1|2|2|2|1|1	-	5	1.66667	1.12403	0.915308	0	0	0	0	0	0	0
TP53V5_GM	TP53V5	TARS2	TARS2	0|0|1	0|1|1|1|1|1	-	1	0.333333	0.714935	0.617651	0	0	0	0	0	0	0
TP53V5_SM	TP53V5	TARS2	TARS2	0|0|0	0|1|1|1|1|1	-	0	0	0	0	0	0	0	0	0	0	0
TP53V5_GM	TP53V5	DPYSL2	DPYSL2	16|14|13	11|10|14|15|15|15	-	43	14.3333	1.09742	0.981289	0	0	0	0	0	0	0
TP53V5_SM	TP53V5	DPYSL2	DPYSL2	7|14|12	11|10|14|15|15|15	-	33	11	0.911794	0.803027	0	0	0	0	0	0	0
TP53V5_GM	TP53V5	DPYSL3	DPYSL3	5|4|2	3|2|3|3|3|2	-	11	3.66667	1.31967	1.12297	0	0	0	0	0	0	0
TP53V5_SM	TP53V5	DPYSL3	DPYSL3	1|2|1	3|2|3|3|3|2	-	4	1.33333	0.673672	0.597775	0	0	0	0	0	0	0
TP53V5_GM	TP53V5	DLD	DLD	3|2|3	2|3|2|1|2|2	-	8	2.66667	1.24177	1.08071	0	0	0	0	0	0	0
TP53V5_SM	TP53V5	DLD	DLD	1|1|1	2|3|2|1|2|2	-	3	1	0.696803	0.617785	0	0	0	0	0	0	0
TP53V5_SM	TP53V5	NUDT5	NUDT5	0|0|0	0|0|0|0|0|0	-	0	0	0	0	0	0	0	0	0	0	0
TP53V5_GM	TP53V5	C4orf27	C4orf27	0|2|2	2|2|2|2|2|2	-	4	1.33333	0.743223	0.658544	0	0	0	0	0	0	0
TP53V5_SM	TP53V5	C4orf27	C4orf27	3|2|2	2|2|2|2|2|2	-	7	2.33333	1.18679	1.15444	0	0	0	0	0	0	0
TP53V5_SM	TP53V5	BOP1	BOP1	1|1|1	1|2|1|1|1|1	-	3	1	0.963997	0.883874	0	0	0	0	0	0	0
TP53V5_GM	TP53V5	ACLY	ACLY	30|27|27	26|25|26|23|25|25	-	84	28	1.13636	1.06994	0	0	0	0	0	0	0
TP53V5_SM	TP53V5	ACLY	ACLY	16|19|16	26|25|26|23|25|25	-	51	17	0.755023	0.717429	0	0	0	0	0	0	0
TP53V5_GM	TP53V5	ARGLU1	ARGLU1	4|5|5	5|4|5|5|5|4	-	14	4.66667	1.00036	0.935305	0	0	0	0	0	0	0
TP53V5_SM	TP53V5	ARGLU1	ARGLU1	4|4|5	5|4|5|5|5|4	-	13	4.33333	1.01031	0.943067	0	0	0	0	0	0	0
TP53V5_GM	TP53V5	EPS8L2	EPS8L2	4|6|7	6|7|7|6|6|5	-	17	5.66667	0.918171	0.839269	0	0	0	0	0	0	0
TP53V5_SM	TP53V5	EPS8L2	EPS8L2	2|6|5	6|7|7|6|6|5	-	13	4.33333	0.798576	0.688583	0	0	0	0	0	0	0
TP53V5_GM	TP53V5	EPS8L3	EPS8L3	0|0|1	1|0|0|0|0|1	-	1	0.333333	0.9794	0.744737	0	0	0	0	0	0	0
TP53V5_SM	TP53V5	EPS8L3	EPS8L3	0|0|0	1|0|0|0|0|1	-	0	0	0	0	0	0	0	0	0	0	0
TP53V5_GM	TP53V5	LARS	LARS	42|49|51	47|52|48|51|51|49	-	142	47.3333	0.956785	0.926377	0	0	0	0	0	0	0
TP53V5_SM	TP53V5	LARS	LARS	45|41|46	47|52|48|51|51|49	-	132	44	0.968915	0.938414	0	0	0	0	0	0	0
TP53V5_GM	TP53V5	ERAP1	ERAP1	1|0|1	1|0|1|1|1|1	-	2	0.666667	0.932958	0.802851	0	0	0	0	0	0	0
TP53V5_SM	TP53V5	ERAP1	ERAP1	1|0|1	1|0|1|1|1|1	-	2	0.666667	0.940447	0.809293	0	0	0	0	0	0	0
TP53V5_GM	TP53V5	ACTR10	ACTR10	1|1|1	2|1|2|2|2|2	-	3	1	0.71188	0.664409	0	0	0	0	0	0	0
TP53V5_GM	TP53V5	PPP5C	PPP5C	5|4|4	6|6|7|7|5|9	-	13	4.33333	0.711551	0.623287	0	0	0	0	0	0	0
TP53V5_SM	TP53V5	PPP5C	PPP5C	4|4|5	6|6|7|7|5|9	-	13	4.33333	0.747208	0.665374	0	0	0	0	0	0	0
TP53V5_GM	TP53V5	DHX40	DHX40	0|0|1	1|1|0|0|1|1	-	1	0.333333	0.784153	0.617152	0	0	0	0	0	0	0
TP53V5_SM	TP53V5	DHX40	DHX40	0|0|0	1|1|0|0|1|1	-	0	0	0	0	0	0	0	0	0	0	0
TP53V5_GM	TP53V5	CYP27A1	CYP27A1	13|15|15	14|13|13|14|15|15	-	43	14.3333	1.02789	0.993843	0	0	0	0	0	0	0
TP53V5_SM	TP53V5	CYP27A1	CYP27A1	11|11|15	14|13|13|14|15|15	-	37	12.3333	0.962729	0.926919	0	0	0	0	0	0	0
TP53V5_SM	TP53V5	PFN1	PFN1	1|1|2	2|2|3|2|2|2	-	4	1.33333	0.77096	0.711376	0	0	0	0	0	0	0
TP53V5_GM	TP53V5	PFN2	PFN2	1|0|0	0|0|0|0|0|0	-	1	0.333333	1.39855	1.29973	0	0	0	0	0	0	0
TP53V5_SM	TP53V5	PFN2	PFN2	0|0|0	0|0|0|0|0|0	-	0	0	0	0	0	0	0	0	0	0	0
TP53V5_GM	TP53V5	AADAC	AADAC	0|1|1	0|1|0|1|1|1	-	2	0.666667	0.972019	0.771549	0	0	0	0	0	0	0
TP53V5_SM	TP53V5	AADAC	AADAC	0|0|0	0|1|0|1|1|1	-	0	0	0	0	0	0	0	0	0	0	0
TP53V5_GM	TP53V5	RSL24D1	RSL24D1	4|6|6	6|6|6|6|6|6	-	16	5.33333	0.897488	0.877899	0	0	0	0	0	0	0
TP53V5_SM	TP53V5	RSL24D1	RSL24D1	6|5|6	6|6|6|6|6|6	-	17	5.66667	1.02714	1.00452	0	0	0	0	0	0	0
TP53V5_GM	TP53V5	COX11	COX11	0|1|1	1|0|1|1|0|0	-	2	0.666667	1.07246	0.768389	0	0	0	0	0	0	0
TP53V5_SM	TP53V5	COX11	COX11	0|0|1	1|0|1|1|0|0	-	1	0.333333	0.894453	0.630353	0	0	0	0	0	0	0
TP53V5_GM	TP53V5	TMEM219	TMEM219	1|1|1	1|1|1|1|1|1	-	3	1	1.00658	0.992646	0	0	0	0	0	0	0
TP53V5_SM	TP53V5	TMEM219	TMEM219	1|1|1	1|1|1|1|1|1	-	3	1	1.04713	1.03451	0	0	0	0	0	0	0
TP53V5_GM	TP53V5	ATP5A1	ATP5A1	21|24|25	24|20|21|25|22|25	-	70	23.3333	1.02545	0.947861	0	0	0	0	0	0	0
TP53V5_SM	TP53V5	ATP5A1	ATP5A1	15|19|20	24|20|21|25|22|25	-	54	18	0.866863	0.797991	0	0	0	0	0	0	0
TP53V5_GM	TP53V5	SSB	SSB	22|29|29	34|33|32|36|30|30	-	80	26.6667	0.822645	0.763452	0	0	0	0	0	0	0
TP53V5_SM	TP53V5	SSB	SSB	29|34|32	34|33|32|36|30|30	-	95	31.6667	1.06284	0.983838	0	0	0	0	0	0	0
TP53V5_GM	TP53V5	NUTF2	NUTF2	0|1|1	0|1|1|0|0|0	-	2	0.666667	1.2065	0.921669	0	0	0	0	0	0	0
TP53V5_SM	TP53V5	NUTF2	NUTF2	0|0|0	0|1|1|0|0|0	-	0	0	0	0	0	0	0	0	0	0	0
TP53V5_GM	TP53V5	NOP9	NOP9	2|3|3	3|3|3|3|3|3	-	8	2.66667	0.910294	0.893061	0	0	0	0	0	0	0
TP53V5_SM	TP53V5	NOP9	NOP9	2|2|1	3|3|3|3|3|3	-	5	1.66667	0.710289	0.68221	0	0	0	0	0	0	0
TP53V5_GM	TP53V5	EPHX2	EPHX2	0|3|3	2|2|2|2|2|3	-	6	2	0.899648	0.722309	0	0	0	0	0	0	0
TP53V5_SM	TP53V5	EPHX2	EPHX2	0|1|1	2|2|2|2|2|3	-	2	0.666667	0.544603	0.486574	0	0	0	0	0	0	0
TP53V5_GM	TP53V5	H1FX	H1FX	4|4|3	6|6|4|4|5|3	-	11	3.66667	0.834455	0.694127	0	0	0	0	0	0	0
TP53V5_SM	TP53V5	H1FX	H1FX	4|5|5	6|6|4|4|5|3	-	14	4.66667	1.07252	0.902969	0	0	0	0	0	0	0
TP53V5_GM	TP53V5	ATP11A	ATP11A	1|2|2	2|3|2|3|2|1	-	5	1.66667	0.827013	0.699885	0	0	0	0	0	0	0
TP53V5_SM	TP53V5	ATP11A	ATP11A	1|2|2	2|3|2|3|2|1	-	5	1.66667	0.886377	0.742496	0	0	0	0	0	0	0
TP53V5_SM	TP53V5	RPLP2	RPLP2	2|1|3	2|5|1|2|1|1	-	6	2	1.0432	0.746592	0	0	0	0	0	0	0
TP53V5_SM	TP53V5	RPLP1	RPLP1	0|0|0	0|0|1|0|0|0	-	0	0	0	0	0	0	0	0	0	0	0
TP53V5_GM	TP53V5	RPLP0	RPLP0	13|15|14	13|13|13|11|12|12	-	42	14	1.13118	1.05384	0	0	0	0	0	0	0
TP53V5_SM	TP53V5	RPLP0	RPLP0	12|13|9	13|13|13|11|12|12	-	34	11.3333	1.00909	0.928387	0	0	0	0	0	0	0
TP53V5_GM	TP53V5	UGT2A3	UGT2A3	2|3|3	2|2|3|3|3|3	-	8	2.66667	0.996163	0.915159	0	0	0	0	0	0	0
TP53V5_SM	TP53V5	UGT2A3	UGT2A3	1|3|3	2|2|3|3|3|3	-	7	2.33333	0.968222	0.847401	0	0	0	0	0	0	0
TP53V5_GM	TP53V5	TEX10	TEX10	7|8|7	9|10|8|7|8|8	-	22	7.33333	0.898415	0.819116	0	0	0	0	0	0	0
TP53V5_SM	TP53V5	TEX10	TEX10	2|2|5	9|10|8|7|8|8	-	9	3	0.452319	0.394154	0	0	0	0	0	0	0
TP53V5_SM	TP53V5	EIF2B1	EIF2B1	1|1|1	1|1|1|1|1|1	-	3	1	1.04713	1.03451	0	0	0	0	0	0	0
TP53V5_GM	TP53V5	PRKAR2A	PRKAR2A	0|1|1	0|0|0|1|0|1	-	2	0.666667	1.21496	0.932018	0	0	0	0	0	0	0
TP53V5_SM	TP53V5	PRKAR2A	PRKAR2A	0|0|0	0|0|0|1|0|1	-	0	0	0	0	0	0	0	0	0	0	0
TP53V5_GM	TP53V5	TMSB10	TMSB10	1|0|0	0|2|1|0|0|0	-	1	0.333333	0.92526	0.642465	0	0	0	0	0	0	0
TP53V5_SM	TP53V5	TMSB10	TMSB10	0|0|0	0|2|1|0|0|0	-	0	0	0	0	0	0	0	0	0	0	0
TP53V5_SM	TP53V5	PPA2	PPA2	0|0|0	0|0|0|0|0|0	-	0	0	0	0	0	0	0	0	0	0	0
TP53V5_SM	TP53V5	PPA1	PPA1	0|0|0	0|0|0|1|1|1	-	0	0	0	0	0	0	0	0	0	0	0
TP53V5_GM	TP53V5	CFAP20	CFAP20	1|2|2	2|2|1|2|3|3	-	5	1.66667	0.832837	0.720715	0	0	0	0	0	0	0
TP53V5_SM	TP53V5	CFAP20	CFAP20	1|2|2	2|2|1|2|3|3	-	5	1.66667	0.892618	0.764594	0	0	0	0	0	0	0
TP53V5_GM	TP53V5	ELAVL1	ELAVL1	1|2|2	1|3|2|2|2|0	-	5	1.66667	0.982112	0.774447	0	0	0	0	0	0	0
TP53V5_GM	TP53V5	QPRT	QPRT	1|0|0	0|0|0|0|0|0	-	1	0.333333	1.39855	1.29973	0	0	0	0	0	0	0
TP53V5_SM	TP53V5	QPRT	QPRT	0|0|0	0|0|0|0|0|0	-	0	0	0	0	0	0	0	0	0	0	0
TP53V5_GM	TP53V5	BET1	BET1	1|2|2	2|2|2|2|2|2	-	5	1.66667	0.875998	0.855932	0	0	0	0	0	0	0
TP53V5_SM	TP53V5	BET1	BET1	2|2|2	2|2|2|2|2|2	-	6	2	1.06283	1.04576	0	0	0	0	0	0	0
TP53V5_GM	TP53V5	AP1M1	AP1M1	5|10|9	7|8|10|9|9|10	-	24	8	0.900339	0.824367	0	0	0	0	0	0	0
TP53V5_SM	TP53V5	AP1M1	AP1M1	8|7|8	7|8|10|9|9|10	-	23	7.66667	0.955871	0.885653	0	0	0	0	0	0	0
TP53V5_GM	TP53V5	NUP62	NUP62	0|1|0	0|2|1|2|1|1	-	1	0.333333	0.603348	0.461948	0	0	0	0	0	0	0
TP53V5_SM	TP53V5	TPM4	TPM4	2|2|3	5|9|7|6|3|5	-	7	2.33333	0.514551	0.416144	0	0	0	0	0	0	0
TP53V5_SM	TP53V5	TPM3	TPM3	3|2|4	5|8|9|6|6|5	-	9	3	0.566492	0.477094	0	0	0	0	0	0	0
TP53V5_GM	TP53V5	SNRPA1	SNRPA1	13|16|19	17|17|16|17|19|17	-	48	16	0.932988	0.899506	0	0	0	0	0	0	0
TP53V5_SM	TP53V5	SNRPA1	SNRPA1	13|16|18	17|17|16|17|19|17	-	47	15.6667	0.99633	0.957422	0	0	0	0	0	0	0
TP53V5_SM	TP53V5	TPM1	TPM1	1|1|1	1|5|3|2|2|2	-	3	1	0.596348	0.476766	0	0	0	0	0	0	0
TP53V5_SM	TP53V5	RPS6KB2	RPS6KB2	0|0|1	2|1|1|1|2|1	-	1	0.333333	0.577491	0.474443	0	0	0	0	0	0	0
TP53V5_GM	TP53V5	ETF1	ETF1	14|18|16	20|18|18|20|19|15	-	48	16	0.879982	0.817859	0	0	0	0	0	0	0
TP53V5_SM	TP53V5	ETF1	ETF1	12|15|14	20|18|18|20|19|15	-	41	13.6667	0.82422	0.764037	0	0	0	0	0	0	0
TP53V5_GM	TP53V5	ALDH3A2	ALDH3A2	20|22|22	20|22|21|24|22|24	-	64	21.3333	0.971709	0.919468	0	0	0	0	0	0	0
TP53V5_SM	TP53V5	ALDH3A2	ALDH3A2	20|22|24	20|22|21|24|22|24	-	66	22	1.08103	1.02449	0	0	0	0	0	0	0
TP53V5_GM	TP53V5	CIB1	CIB1	0|1|1	1|0|1|0|0|0	-	2	0.666667	1.20658	0.921764	0	0	0	0	0	0	0
TP53V5_SM	TP53V5	CIB1	CIB1	1|1|1	1|0|1|0|0|0	-	3	1	1.56486	1.24858	0	0	0	0	0	0	0
TP53V5_SM	TP53V5	GOSR2	GOSR2	2|1|2	2|0|2|1|2|3	-	5	1.66667	1.06156	0.83152	0	0	0	0	0	0	0
TP53V5_GM	TP53V5	UTP15	UTP15	11|14|12	13|13|14|12|13|13	-	37	12.3333	0.955475	0.912633	0	0	0	0	0	0	0
TP53V5_SM	TP53V5	UTP15	UTP15	9|12|13	13|13|14|12|13|13	-	34	11.3333	0.954527	0.906694	0	0	0	0	0	0	0
TP53V5_GM	TP53V5	THYN1	THYN1	3|8|9	8|9|8|8|7|6	-	20	6.66667	0.854101	0.743978	0	0	0	0	0	0	0
TP53V5_SM	TP53V5	THYN1	THYN1	9|8|8	8|9|8|8|7|6	-	25	8.33333	1.16539	1.05916	0	0	0	0	0	0	0
TP53V5_GM	TP53V5	UTP18	UTP18	6|12|13	14|14|13|12|14|12	-	31	10.3333	0.781329	0.718107	0	0	0	0	0	0	0
TP53V5_SM	TP53V5	UTP18	UTP18	12|9|13	14|14|13|12|14|12	-	34	11.3333	0.9419	0.876442	0	0	0	0	0	0	0
TP53V5_GM	TP53V5	CHMP1A	CHMP1A	1|3|2	2|2|3|1|3|2	-	6	2	0.929546	0.786023	0	0	0	0	0	0	0
TP53V5_SM	TP53V5	CHMP1A	CHMP1A	3|3|3	2|2|3|1|3|2	-	9	3	1.35597	1.17455	0	0	0	0	0	0	0
TP53V5_SM	TP53V5	ETFA	ETFA	0|0|0	0|1|1|1|1|1	-	0	0	0	0	0	0	0	0	0	0	0
TP53V5_GM	TP53V5	TRIO	TRIO	0|0|1	0|0|1|0|0|0	-	1	0.333333	1.12068	0.932771	0	0	0	0	0	0	0
TP53V5_SM	TP53V5	TRIO	TRIO	0|1|0	0|0|1|0|0|0	-	1	0.333333	1.17946	0.96493	0	0	0	0	0	0	0
TP53V5_GM	TP53V5	LETMD1	LETMD1	0|1|1	2|1|1|1|1|0	-	2	0.666667	0.803271	0.65257	0	0	0	0	0	0	0
TP53V5_SM	TP53V5	LETMD1	LETMD1	1|0|0	2|1|1|1|1|0	-	1	0.333333	0.682249	0.541749	0	0	0	0	0	0	0
TP53V5_GM	TP53V5	MTMR12	MTMR12	2|4|4	3|4|4|5|4|3	-	10	3.33333	0.880648	0.78186	0	0	0	0	0	0	0
TP53V5_SM	TP53V5	MTMR12	MTMR12	1|1|5	3|4|4|5|4|3	-	7	2.33333	0.720508	0.563477	0	0	0	0	0	0	0
TP53V5_GM	TP53V5	NUP107	NUP107	1|1|2	1|1|1|1|3|3	-	4	1.33333	0.877645	0.698952	0	0	0	0	0	0	0
TP53V5_SM	TP53V5	NUP107	NUP107	0|0|2	1|1|1|1|3|3	-	2	0.666667	0.640758	0.44419	0	0	0	0	0	0	0
TP53V5_GM	TP53V5	UGDH	UGDH	5|6|8	6|6|6|5|6|4	-	19	6.33333	1.12078	1.01718	0	0	0	0	0	0	0
TP53V5_SM	TP53V5	UGDH	UGDH	4|6|5	6|6|6|5|6|4	-	15	5	0.994807	0.898218	0	0	0	0	0	0	0
TP53V5_GM	TP53V5	SEPHS1	SEPHS1	1|0|0	1|0|0|0|0|0	-	1	0.333333	1.19283	0.966393	0	0	0	0	0	0	0
TP53V5_SM	TP53V5	SEPHS1	SEPHS1	0|0|0	1|0|0|0|0|0	-	0	0	0	0	0	0	0	0	0	0	0
TP53V5_GM	TP53V5	TPMT	TPMT	0|0|1	1|1|0|0|1|1	-	1	0.333333	0.784153	0.617152	0	0	0	0	0	0	0
TP53V5_SM	TP53V5	TPMT	TPMT	1|1|1	1|1|0|0|1|1	-	3	1	1.25685	1.03989	0	0	0	0	0	0	0
TP53V5_GM	TP53V5	KIAA0020	KIAA0020	11|14|14	17|16|17|18|18|19	-	39	13	0.757053	0.734698	0	0	0	0	0	0	0
TP53V5_SM	TP53V5	KIAA0020	KIAA0020	14|11|12	17|16|17|18|18|19	-	37	12.3333	0.784613	0.757589	0	0	0	0	0	0	0
TP53V5_GM	TP53V5	YKT6	YKT6	3|2|3	2|2|2|2|2|2	-	8	2.66667	1.24388	1.20154	0	0	0	0	0	0	0
TP53V5_SM	TP53V5	YKT6	YKT6	2|2|2	2|2|2|2|2|2	-	6	2	1.06283	1.04576	0	0	0	0	0	0	0
TP53V5_GM	TP53V5	TMEM147	TMEM147	1|0|0	0|0|0|0|0|0	-	1	0.333333	1.39855	1.29973	0	0	0	0	0	0	0
TP53V5_SM	TP53V5	TMEM147	TMEM147	0|0|0	0|0|0|0|0|0	-	0	0	0	0	0	0	0	0	0	0	0
TP53V5_GM	TP53V5	HPD	HPD	0|0|1	1|0|0|1|1|1	-	1	0.333333	0.786563	0.620298	0	0	0	0	0	0	0
TP53V5_SM	TP53V5	HPD	HPD	1|0|1	1|0|0|1|1|1	-	2	0.666667	1.03462	0.812692	0	0	0	0	0	0	0
TP53V5_GM	TP53V5	DDX19A	DDX19A	3|4|4	4|3|4|2|3|4	-	11	3.66667	1.0741	0.929834	0	0	0	0	0	0	0
TP53V5_SM	TP53V5	DDX19A	DDX19A	2|4|4	4|3|4|2|3|4	-	10	3.33333	1.06925	0.901399	0	0	0	0	0	0	0
TP53V5_GM	TP53V5	RPS4X	RPS4X	36|38|38	38|39|38|40|40|41	-	112	37.3333	0.960085	0.936962	0	0	0	0	0	0	0
TP53V5_SM	TP53V5	RPS4X	RPS4X	37|37|36	38|39|38|40|40|41	-	110	36.6667	1.02051	0.999357	0	0	0	0	0	0	0
TP53V5_GM	TP53V5	PDS5B	PDS5B	10|16|17	17|17|15|16|16|15	-	43	14.3333	0.889027	0.832202	0	0	0	0	0	0	0
TP53V5_SM	TP53V5	PDS5B	PDS5B	12|12|11	17|17|15|16|16|15	-	35	11.6667	0.810012	0.760752	0	0	0	0	0	0	0
TP53V5_GM	TP53V5	DDX19B	DDX19B	3|4|4	4|3|4|2|3|5	-	11	3.66667	1.03537	0.873272	0	0	0	0	0	0	0
TP53V5_SM	TP53V5	DDX19B	DDX19B	2|4|4	4|3|4|2|3|5	-	10	3.33333	1.03069	0.846567	0	0	0	0	0	0	0
TP53V5_GM	TP53V5	CNOT3	CNOT3	2|4|3	4|4|5|2|5|2	-	9	3	0.846156	0.693841	0	0	0	0	0	0	0
TP53V5_SM	TP53V5	CNOT3	CNOT3	7|3|5	4|4|5|2|5|2	-	15	5	1.38502	1.10115	0	0	0	0	0	0	0
TP53V5_GM	TP53V5	TJP2	TJP2	10|16|15	11|10|15|14|14|10	-	41	13.6667	1.09037	0.955292	0	0	0	0	0	0	0
TP53V5_SM	TP53V5	TJP2	TJP2	13|13|18	11|10|15|14|14|10	-	44	14.6667	1.27412	1.11289	0	0	0	0	0	0	0
TP53V5_GM	TP53V5	GTF3C3	GTF3C3	1|1|1	0|0|0|0|1|0	-	3	1	1.73657	1.52329	0	0	0	0	0	0	0
TP53V5_SM	TP53V5	GTF3C3	GTF3C3	1|0|1	0|0|0|0|1|0	-	2	0.666667	1.48256	1.23439	0	0	0	0	0	0	0
TP53V5_GM	TP53V5	TJP1	TJP1	2|4|3	4|3|3|6|4|3	-	9	3	0.816972	0.690783	0	0	0	0	0	0	0
TP53V5_SM	TP53V5	TJP1	TJP1	1|2|6	4|3|3|6|4|3	-	9	3	0.869852	0.649827	0	0	0	0	0	0	0
TP53V5_GM	TP53V5	BUD13	BUD13	0|1|1	0|1|0|0|0|1	-	2	0.666667	1.21031	0.926315	0	0	0	0	0	0	0
TP53V5_GM	TP53V5	PPAN	PPAN	1|3|2	6|6|2|7|6|4	-	6	2	0.475177	0.383042	0	0	0	0	0	0	0
TP53V5_SM	TP53V5	PPAN	PPAN	2|1|2	6|6|2|7|6|4	-	5	1.66667	0.455249	0.369823	0	0	0	0	0	0	0
TP53V5_SM	TP53V5	PPP1CA	PPP1CA	1|0|2	1|1|3|2|1|2	-	3	1	0.776004	0.563383	0	0	0	0	0	0	0
TP53V5_GM	TP53V5	MFN2	MFN2	1|3|3	3|2|2|3|3|2	-	7	2.33333	0.926763	0.787409	0	0	0	0	0	0	0
TP53V5_SM	TP53V5	MFN2	MFN2	2|2|3	3|2|2|3|3|2	-	7	2.33333	1.01036	0.879016	0	0	0	0	0	0	0
TP53V5_GM	TP53V5	TCP1	TCP1	16|9|10	14|8|14|13|13|14	-	35	11.6667	0.968774	0.826537	0	0	0	0	0	0	0
TP53V5_SM	TP53V5	TCP1	TCP1	9|9|8	14|8|14|13|13|14	-	26	8.66667	0.769928	0.696916	0	0	0	0	0	0	0
TP53V5_GM	TP53V5	PPAT	PPAT	1|0|0	0|0|0|0|0|0	-	1	0.333333	1.39855	1.29973	0	0	0	0	0	0	0
TP53V5_SM	TP53V5	PPAT	PPAT	0|0|0	0|0|0|0|0|0	-	0	0	0	0	0	0	0	0	0	0	0
TP53V5_SM	TP53V5	BABAM1	BABAM1	0|0|0	0|0|0|0|0|0	-	0	0	0	0	0	0	0	0	0	0	0
TP53V5_GM	TP53V5	DIDO1	DIDO1	3|7|6	4|4|5|6|3|5	-	16	5.33333	1.12522	0.964453	0	0	0	0	0	0	0
TP53V5_GM	TP53V5	SH3PXD2B	SH3PXD2B	1|1|1	0|1|0|0|2|0	-	3	1	1.3498	1.01303	0	0	0	0	0	0	0
TP53V5_SM	TP53V5	SH3PXD2B	SH3PXD2B	0|1|1	0|1|0|0|2|0	-	2	0.666667	1.15481	0.822323	0	0	0	0	0	0	0
TP53V5_GM	TP53V5	FAM32A	FAM32A	1|0|0	0|0|0|0|0|1	-	1	0.333333	1.20336	0.981366	0	0	0	0	0	0	0
TP53V5_GM	TP53V5	PATL1	PATL1	5|5|5	5|5|5|5|6|6	-	15	5	0.959511	0.916291	0	0	0	0	0	0	0
TP53V5_SM	TP53V5	PATL1	PATL1	5|5|5	5|5|5|5|6|6	-	15	5	1.02364	0.98236	0	0	0	0	0	0	0
TP53V5_GM	TP53V5	XAB2	XAB2	5|7|7	6|7|6|7|7|7	-	19	6.33333	0.952256	0.90867	0	0	0	0	0	0	0
TP53V5_SM	TP53V5	XAB2	XAB2	7|6|4	6|7|6|7|7|7	-	17	5.66667	0.945384	0.880538	0	0	0	0	0	0	0
TP53V5_GM	TP53V5	VMP1	VMP1	1|1|1	1|1|1|1|1|1	-	3	1	1.00658	0.992646	0	0	0	0	0	0	0
TP53V5_SM	TP53V5	VMP1	VMP1	1|1|1	1|1|1|1|1|1	-	3	1	1.04713	1.03451	0	0	0	0	0	0	0
TP53V5_GM	TP53V5	SVIL	SVIL	0|2|3	2|1|3|1|3|3	-	5	1.66667	0.805726	0.56115	0	0	0	0	0	0	0
TP53V5_SM	TP53V5	SVIL	SVIL	1|1|2	2|1|3|1|3|3	-	4	1.33333	0.775371	0.611508	0	0	0	0	0	0	0
TP53V5_GM	TP53V5	EDC4	EDC4	1|1|1	2|1|2|0|1|2	-	3	1	0.862721	0.669043	0	0	0	0	0	0	0
TP53V5_SM	TP53V5	EDC4	EDC4	0|1|1	2|1|2|0|1|2	-	2	0.666667	0.738094	0.543091	0	0	0	0	0	0	0
TP53V5_GM	TP53V5	KTN1	KTN1	37|60|64	41|41|59|54|60|55	-	161	53.6667	1.02646	0.924425	0	0	0	0	0	0	0
TP53V5_SM	TP53V5	KTN1	KTN1	81|43|77	41|41|59|54|60|55	-	201	67	1.40992	1.23711	0	0	0	0	0	0	0
TP53V5_GM	TP53V5	ST6GAL1	ST6GAL1	8|8|10	9|9|9|7|10|8	-	26	8.66667	1.00581	0.930066	0	0	0	0	0	0	0
TP53V5_SM	TP53V5	ST6GAL1	ST6GAL1	9|7|8	9|9|9|7|10|8	-	24	8	1.00902	0.933605	0	0	0	0	0	0	0
TP53V5_GM	TP53V5	TCEB3	TCEB3	1|1|1	3|4|3|5|1|4	-	3	1	0.462708	0.375531	0	0	0	0	0	0	0
TP53V5_SM	TP53V5	PRDX6	PRDX6	4|5|3	4|5|4|4|4|6	-	12	4	0.983392	0.877265	0	0	0	0	0	0	0
TP53V5_SM	TP53V5	PRDX5	PRDX5	0|0|0	0|0|0|0|0|0	-	0	0	0	0	0	0	0	0	0	0	0
TP53V5_SM	TP53V5	PRDX4	PRDX4	2|1|1	1|2|2|2|2|1	-	4	1.33333	0.925087	0.797352	0	0	0	0	0	0	0
TP53V5_SM	TP53V5	PRDX3	PRDX3	0|3|1	1|1|2|2|2|3	-	4	1.33333	0.877845	0.627448	0	0	0	0	0	0	0
TP53V5_SM	TP53V5	PRDX2	PRDX2	0|3|2	1|2|2|4|1|3	-	5	1.66667	0.891151	0.59502	0	0	0	0	0	0	0
TP53V5_GM	TP53V5	PRDX1	PRDX1	13|17|18	13|14|13|14|14|12	-	48	16	1.18139	1.12938	0	0	0	0	0	0	0
TP53V5_SM	TP53V5	PRDX1	PRDX1	13|12|10	13|14|13|14|14|12	-	35	11.6667	0.963107	0.913307	0	0	0	0	0	0	0
TP53V5_GM	TP53V5	AGRN	AGRN	1|0|0	0|0|0|0|0|0	-	1	0.333333	1.39855	1.29973	0	0	0	0	0	0	0
TP53V5_SM	TP53V5	AGRN	AGRN	0|0|0	0|0|0|0|0|0	-	0	0	0	0	0	0	0	0	0	0	0
TP53V5_GM	TP53V5	ZMAT2	ZMAT2	5|10|9	10|10|10|11|10|12	-	24	8	0.768692	0.725578	0	0	0	0	0	0	0
TP53V5_SM	TP53V5	ZMAT2	ZMAT2	12|14|12	10|10|10|11|10|12	-	38	12.6667	1.29503	1.23304	0	0	0	0	0	0	0
TP53V5_GM	TP53V5	RABL6	RABL6	3|5|4	6|6|5|4|6|6	-	12	4	0.763524	0.697739	0	0	0	0	0	0	0
TP53V5_SM	TP53V5	RABL6	RABL6	8|6|8	6|6|5|4|6|6	-	22	7.33333	1.38531	1.26457	0	0	0	0	0	0	0
TP53V5_GM	TP53V5	SMARCA1	SMARCA1	10|19|22	16|16|19|18|20|20	-	51	17	0.919797	0.853083	0	0	0	0	0	0	0
TP53V5_SM	TP53V5	SMARCA1	SMARCA1	13|14|15	16|16|19|18|20|20	-	42	14	0.852201	0.806696	0	0	0	0	0	0	0
TP53V5_GM	TP53V5	SMARCA2	SMARCA2	3|10|7	8|8|9|8|7|10	-	20	6.66667	0.795556	0.704876	0	0	0	0	0	0	0
TP53V5_SM	TP53V5	SMARCA2	SMARCA2	7|6|8	8|8|9|8|7|10	-	21	7	0.925017	0.861201	0	0	0	0	0	0	0
TP53V5_GM	TP53V5	SMARCA4	SMARCA4	5|17|13	15|14|12|14|11|14	-	35	11.6667	0.850736	0.731775	0	0	0	0	0	0	0
TP53V5_SM	TP53V5	SMARCA4	SMARCA4	8|9|10	15|14|12|14|11|14	-	27	9	0.75365	0.688916	0	0	0	0	0	0	0
TP53V5_GM	TP53V5	SMARCA5	SMARCA5	16|25|24	24|25|22|26|23|28	-	65	21.6667	0.874327	0.816624	0	0	0	0	0	0	0
TP53V5_SM	TP53V5	SMARCA5	SMARCA5	19|19|19	24|25|22|26|23|28	-	57	19	0.849083	0.794941	0	0	0	0	0	0	0
TP53V5_GM	TP53V5	SYNCRIP-1	SYNCRIP	18|20|20	21|17|23|20|22|18	-	58	19.3333	0.967733	0.891212	0	0	0	0	0	0	0
TP53V5_SM	TP53V5	SYNCRIP-1	SYNCRIP	16|22|19	21|17|23|20|22|18	-	57	19	1.03084	0.943365	0	0	0	0	0	0	0
TP53V5_GM	TP53V5	POR	POR	14|20|22	9|15|13|19|18|16	-	56	18.6667	1.22229	1.06254	0	0	0	0	0	0	0
TP53V5_SM	TP53V5	POR	POR	10|8|12	9|15|13|19|18|16	-	30	10	0.745452	0.644929	0	0	0	0	0	0	0
TP53V5_SM	TP53V5	CNPY2-1	CNPY2	1|0|1	1|1|1|1|1|1	-	2	0.666667	0.859343	0.804387	0	0	0	0	0	0	0
TP53V5_GM	TP53V5	RRS1	RRS1	16|19|20	18|18|18|17|21|17	-	55	18.3333	1.01111	0.962069	0	0	0	0	0	0	0
TP53V5_SM	TP53V5	RRS1	RRS1	19|18|20	18|18|18|17|21|17	-	57	19	1.13642	1.08173	0	0	0	0	0	0	0
TP53V5_GM	TP53V5	ARL1	ARL1	2|2|2	2|2|2|2|2|2	-	6	2	1.00877	0.989404	0	0	0	0	0	0	0
TP53V5_SM	TP53V5	ARL1	ARL1	1|2|2	2|2|2|2|2|2	-	5	1.66667	0.938877	0.908043	0	0	0	0	0	0	0
TP53V5_GM	TP53V5	NRDE2	NRDE2	0|1|0	0|0|0|0|0|0	-	1	0.333333	1.30829	1.24394	0	0	0	0	0	0	0
TP53V5_SM	TP53V5	NRDE2	NRDE2	1|1|1	0|0|0|0|0|0	-	3	1	2.09516	2.09481	0	0	0	0	0	0	0
TP53V5_GM	TP53V5	CCT6A	CCT6A	14|14|12	11|12|15|10|13|11	-	40	13.3333	1.12171	1.00759	0	0	0	0	0	0	0
TP53V5_SM	TP53V5	CCT6A	CCT6A	9|11|11	11|12|15|10|13|11	-	31	10.3333	0.946374	0.858357	0	0	0	0	0	0	0
TP53V5_GM	TP53V5	OGFR	OGFR	0|1|1	1|0|1|2|2|1	-	2	0.666667	0.749459	0.582752	0	0	0	0	0	0	0
TP53V5_SM	TP53V5	OGFR	OGFR	1|1|1	1|0|1|2|2|1	-	3	1	0.971999	0.789367	0	0	0	0	0	0	0
TP53V5_GM	TP53V5	SULT2A1	SULT2A1	6|6|6	4|5|5|6|6|6	-	18	6	1.12069	1.02489	0	0	0	0	0	0	0
TP53V5_SM	TP53V5	SULT2A1	SULT2A1	6|6|6	4|5|5|6|6|6	-	18	6	1.1977	1.10104	0	0	0	0	0	0	0
TP53V5_GM	TP53V5	BCAP31	BCAP31	18|18|17	17|18|17|17|17|17	-	53	17.6667	1.04168	1.00062	0	0	0	0	0	0	0
TP53V5_SM	TP53V5	BCAP31	BCAP31	20|19|17	17|18|17|17|17|17	-	56	18.6667	1.18136	1.1396	0	0	0	0	0	0	0
TP53V5_GM	TP53V5	ST3GAL1	ST3GAL1	1|3|3	3|3|3|2|3|2	-	7	2.33333	0.883484	0.77376	0	0	0	0	0	0	0
TP53V5_SM	TP53V5	ST3GAL1	ST3GAL1	1|3|3	3|3|3|2|3|2	-	7	2.33333	0.96417	0.828197	0	0	0	0	0	0	0
TP53V5_GM	TP53V5	HNRNPA1	HNRNPA1	21|22|22	19|16|16|19|17|19	-	65	21.6667	1.22645	1.13558	0	0	0	0	0	0	0
TP53V5_SM	TP53V5	HNRNPA1	HNRNPA1	19|20|18	19|16|16|19|17|19	-	57	19	1.16899	1.08458	0	0	0	0	0	0	0
TP53V5_GM	TP53V5	RAC1	RAC1	13|14|14	12|13|14|14|14|13	-	41	13.6667	1.03248	0.994178	0	0	0	0	0	0	0
TP53V5_SM	TP53V5	RAC1	RAC1	13|12|10	12|13|14|14|14|13	-	35	11.6667	0.964209	0.923751	0	0	0	0	0	0	0
TP53V5_SM	TP53V5	VCL	VCL	5|4|7	3|5|7|4|3|5	-	16	5.33333	1.23424	1.00332	0	0	0	0	0	0	0
TP53V5_GM	TP53V5	OSTC	OSTC	0|0|0	1|0|0|0|1|2	-	0	0	0	0	0	0	0	0	0	0	0
TP53V5_SM	TP53V5	OSTC	OSTC	1|0|0	1|0|0|0|1|2	-	1	0.333333	0.828227	0.554997	0	0	0	0	0	0	0
TP53V5_GM	TP53V5	MRPS18A	MRPS18A	6|6|9	8|9|8|8|7|8	-	21	7	0.887582	0.8302	0	0	0	0	0	0	0
TP53V5_SM	TP53V5	MRPS18A	MRPS18A	9|6|8	8|9|8|8|7|8	-	23	7.66667	1.04016	0.972866	0	0	0	0	0	0	0
TP53V5_GM	TP53V5	VCP	VCP	17|15|16	13|10|12|13|10|8	-	48	16	1.43848	1.23578	0	0	0	0	0	0	0
TP53V5_SM	TP53V5	VCP	VCP	11|11|12	13|10|12|13|10|8	-	34	11.3333	1.11277	0.968341	0	0	0	0	0	0	0
TP53V5_GM	TP53V5	OLA1	OLA1	17|25|23	26|26|25|25|25|22	-	65	21.6667	0.87125	0.824429	0	0	0	0	0	0	0
TP53V5_SM	TP53V5	OLA1	OLA1	22|23|26	26|26|25|25|25|22	-	71	23.6667	1.03782	0.982618	0	0	0	0	0	0	0
TP53V5_GM	TP53V5	AP2A1	AP2A1	17|22|18	20|17|19|18|21|18	-	57	19	1.01278	0.955714	0	0	0	0	0	0	0
TP53V5_SM	TP53V5	AP2A1	AP2A1	16|15|14	20|17|19|18|21|18	-	45	15	0.879932	0.83107	0	0	0	0	0	0	0
TP53V5_GM	TP53V5	AP2A2	AP2A2	10|17|18	14|15|15|15|19|20	-	45	15	0.911235	0.833663	0	0	0	0	0	0	0
TP53V5_SM	TP53V5	AP2A2	AP2A2	13|13|16	14|15|15|15|19|20	-	42	14	0.941506	0.86731	0	0	0	0	0	0	0
TP53V5_GM	TP53V5	CYTH1	CYTH1	0|1|1	0|0|1|0|0|0	-	2	0.666667	1.38499	1.16031	0	0	0	0	0	0	0
TP53V5_GM	TP53V5	VASP	VASP	1|4|4	3|3|5|5|6|5	-	9	3	0.70523	0.582361	0	0	0	0	0	0	0
TP53V5_SM	TP53V5	VASP	VASP	1|3|2	3|3|5|5|6|5	-	6	2	0.583481	0.488828	0	0	0	0	0	0	0
TP53V5_GM	TP53V5	KRAS	KRAS	10|7|9	6|7|6|8|7|8	-	26	8.66667	1.23902	1.11101	0	0	0	0	0	0	0
TP53V5_SM	TP53V5	KRAS	KRAS	8|9|8	6|7|6|8|7|8	-	25	8.33333	1.26764	1.16333	0	0	0	0	0	0	0
TP53V5_GM	TP53V5	PAPOLA	PAPOLA	0|1|2	2|2|2|2|2|2	-	3	1	0.640518	0.577808	0	0	0	0	0	0	0
TP53V5_SM	TP53V5	PAPOLA	PAPOLA	2|2|2	2|2|2|2|2|2	-	6	2	1.06283	1.04576	0	0	0	0	0	0	0
TP53V5_GM	TP53V5	LGMN	LGMN	0|0|0	0|0|0|0|0|0	-	0	0	0	0	0	0	0	0	0	0	0
TP53V5_SM	TP53V5	LGMN	LGMN	0|1|0	0|0|0|0|0|0	-	1	0.333333	1.37574	1.28609	0	0	0	0	0	0	0
TP53V5_GM	TP53V5	SLC16A1	SLC16A1	4|3|5	5|5|4|4|4|4	-	12	4	0.94513	0.857563	0	0	0	0	0	0	0
TP53V5_SM	TP53V5	SLC16A1	SLC16A1	4|5|3	5|5|4|4|4|4	-	12	4	1.01133	0.916961	0	0	0	0	0	0	0
TP53V5_GM	TP53V5	SLC16A3	SLC16A3	2|5|4	3|4|3|4|4|4	-	11	3.66667	0.979148	0.891085	0	0	0	0	0	0	0
TP53V5_SM	TP53V5	SLC16A3	SLC16A3	4|4|4	3|4|3|4|4|4	-	12	4	1.15352	1.07191	0	0	0	0	0	0	0
TP53V5_GM	TP53V5	NSUN2	NSUN2	6|9|9	11|10|11|8|9|8	-	24	8	0.848236	0.748671	0	0	0	0	0	0	0
TP53V5_SM	TP53V5	NSUN2	NSUN2	6|7|8	11|10|11|8|9|8	-	21	7	0.820771	0.723377	0	0	0	0	0	0	0
TP53V5_GM	TP53V5	NSUN5	NSUN5	4|3|4	3|5|3|5|5|6	-	11	3.66667	0.865009	0.736895	0	0	0	0	0	0	0
TP53V5_SM	TP53V5	NSUN5	NSUN5	1|3|1	3|5|3|5|5|6	-	5	1.66667	0.518634	0.419974	0	0	0	0	0	0	0
TP53V5_GM	TP53V5	NSUN4	NSUN4	1|1|0	1|2|1|1|0|2	-	2	0.666667	0.78445	0.602389	0	0	0	0	0	0	0
TP53V5_SM	TP53V5	NSUN4	NSUN4	0|0|1	1|2|1|1|0|2	-	1	0.333333	0.619225	0.472689	0	0	0	0	0	0	0
TP53V5_GM	TP53V5	WIBG	WIBG	6|6|6	5|3|4|5|4|4	-	18	6	1.37003	1.22925	0	0	0	0	0	0	0
TP53V5_GM	TP53V5	ELMOD2	ELMOD2	1|2|2	2|2|3|3|3|2	-	5	1.66667	0.752285	0.658916	0	0	0	0	0	0	0
TP53V5_SM	TP53V5	ELMOD2	ELMOD2	2|3|3	2|2|3|3|3|2	-	8	2.66667	1.1196	0.97952	0	0	0	0	0	0	0
TP53V5_GM	TP53V5	BCKDHB	BCKDHB	1|0|0	0|0|0|0|0|0	-	1	0.333333	1.39855	1.29973	0	0	0	0	0	0	0
TP53V5_SM	TP53V5	BCKDHB	BCKDHB	0|0|0	0|0|0|0|0|0	-	0	0	0	0	0	0	0	0	0	0	0
TP53V5_GM	TP53V5	ARHGAP35	ARHGAP35	4|7|7	5|5|6|6|5|5	-	18	6	1.08904	1.01818	0	0	0	0	0	0	0
TP53V5_SM	TP53V5	ARHGAP35	ARHGAP35	2|2|6	5|5|6|6|5|5	-	10	3.33333	0.722559	0.630024	0	0	0	0	0	0	0
TP53V5_GM	TP53V5	BCKDHA	BCKDHA	1|1|1	1|1|1|1|1|1	-	3	1	1.00658	0.992646	0	0	0	0	0	0	0
TP53V5_SM	TP53V5	BCKDHA	BCKDHA	1|1|1	1|1|1|1|1|1	-	3	1	1.04713	1.03451	0	0	0	0	0	0	0
TP53V5_GM	TP53V5	TARS	TARS	25|22|22	20|23|21|22|22|23	-	69	23	1.07275	1.01479	0	0	0	0	0	0	0
TP53V5_SM	TP53V5	TARS	TARS	16|17|19	20|23|21|22|22|23	-	52	17.3333	0.872958	0.838312	0	0	0	0	0	0	0
TP53V5_GM	TP53V5	SPTAN1-1	SPTAN1	15|35|10	35|46|58|38|42|24	-	60	20	0.501064	0.375389	0	0	0	0	0	0	0
TP53V5_SM	TP53V5	SPTAN1-1	SPTAN1	28|30|40	35|46|58|38|42|24	-	98	32.6667	0.879592	0.732362	0	0	0	0	0	0	0
TP53V5_GM	TP53V5	ALPL	ALPL	1|0|0	0|0|0|0|0|0	-	1	0.333333	1.39855	1.29973	0	0	0	0	0	0	0
TP53V5_SM	TP53V5	ALPL	ALPL	1|0|0	0|0|0|0|0|0	-	1	0.333333	1.37208	1.28387	0	0	0	0	0	0	0
TP53V5_GM	TP53V5	TIMM44	TIMM44	18|28|29	27|27|29|27|27|27	-	75	25	0.906839	0.87452	0	0	0	0	0	0	0
TP53V5_SM	TP53V5	TIMM44	TIMM44	25|27|26	27|27|29|27|27|27	-	78	26	1.03956	1.00549	0	0	0	0	0	0	0
TP53V5_SM	TP53V5	TUFM	TUFM	0|1|2	3|2|4|5|6|5	-	3	1	0.403194	0.301271	0	0	0	0	0	0	0
TP53V5_SM	TP53V5	DYNLL1	DYNLL1	1|1|1	1|1|1|1|1|3	-	3	1	0.90104	0.786555	0	0	0	0	0	0	0
TP53V5_SM	TP53V5	LAMP1	LAMP1	2|1|2	1|2|2|2|1|2	-	5	1.66667	1.05436	0.914822	0	0	0	0	0	0	0
TP53V5_GM	TP53V5	DYNLL2	DYNLL2	1|1|0	0|0|0|0|0|1	-	2	0.666667	1.46862	1.22076	0	0	0	0	0	0	0
TP53V5_SM	TP53V5	DYNLL2	DYNLL2	1|0|0	0|0|0|0|0|1	-	1	0.333333	1.18058	0.96939	0	0	0	0	0	0	0
TP53V5_GM	TP53V5	A0A1W2PPS1	HNRNPU	45|45|44	42|43|43|46|46|46	-	134	44.6667	1.02186	0.995373	0	0	0	0	0	0	0
TP53V5_SM	TP53V5	A0A1W2PPS1	HNRNPU	42|46|50	42|43|43|46|46|46	-	138	46	1.13116	1.10945	0	0	0	0	0	0	0
TP53V5_GM	TP53V5	ZFR	ZFR	13|23|19	18|18|18|20|22|22	-	55	18.3333	0.925869	0.867324	0	0	0	0	0	0	0
TP53V5_SM	TP53V5	ZFR	ZFR	19|21|16	18|18|18|20|22|22	-	56	18.6667	1.04261	0.974824	0	0	0	0	0	0	0
TP53V5_GM	TP53V5	ERGIC2	ERGIC2	0|1|1	1|1|0|0|0|0	-	2	0.666667	1.20108	0.915068	0	0	0	0	0	0	0
TP53V5_GM	TP53V5	RRP7A	RRP7A	3|5|5	4|4|4|4|5|4	-	13	4.33333	1.02127	0.979799	0	0	0	0	0	0	0
TP53V5_SM	TP53V5	RRP7A	RRP7A	5|4|3	4|4|4|4|5|4	-	12	4	1.04691	0.990781	0	0	0	0	0	0	0
TP53V5_GM	TP53V5	UQCRQ	UQCRQ	3|6|6	5|4|4|4|4|6	-	15	5	1.07057	0.960117	0	0	0	0	0	0	0
TP53V5_SM	TP53V5	UQCRQ	UQCRQ	3|2|3	5|4|4|4|4|6	-	8	2.66667	0.710823	0.641096	0	0	0	0	0	0	0
TP53V5_GM	TP53V5	CDC42	CDC42	8|8|8	7|7|7|7|7|9	-	24	8	1.09385	1.03508	0	0	0	0	0	0	0
TP53V5_SM	TP53V5	CDC42	CDC42	8|7|8	7|7|7|7|7|9	-	23	7.66667	1.12666	1.07153	0	0	0	0	0	0	0
TP53V5_GM	TP53V5	RBM4B	RBM4B	1|1|1	1|1|1|0|0|1	-	3	1	1.20338	0.993658	0	0	0	0	0	0	0
TP53V5_SM	TP53V5	RBM4B	RBM4B	1|1|1	1|1|1|0|0|1	-	3	1	1.25186	1.03557	0	0	0	0	0	0	0
TP53V5_GM	TP53V5	HECTD1	HECTD1	0|1|0	0|0|1|1|0|0	-	1	0.333333	0.980831	0.745895	0	0	0	0	0	0	0
TP53V5_SM	TP53V5	HECTD1	HECTD1	0|0|0	0|0|1|1|0|0	-	0	0	0	0	0	0	0	0	0	0	0
TP53V5_GM	TP53V5	POLR3B	POLR3B	2|7|7	5|4|6|7|6|6	-	16	5.33333	0.917414	0.787262	0	0	0	0	0	0	0
TP53V5_SM	TP53V5	POLR3B	POLR3B	4|2|6	5|4|6|7|6|6	-	12	4	0.799975	0.693297	0	0	0	0	0	0	0
TP53V5_GM	TP53V5	POLR3C	POLR3C	1|1|1	1|1|1|1|1|1	-	3	1	1.00658	0.992646	0	0	0	0	0	0	0
TP53V5_SM	TP53V5	POLR3C	POLR3C	1|1|1	1|1|1|1|1|1	-	3	1	1.04713	1.03451	0	0	0	0	0	0	0
TP53V5_GM	TP53V5	POLR3A	POLR3A	7|14|14	11|7|12|11|15|14	-	35	11.6667	0.983756	0.851577	0	0	0	0	0	0	0
TP53V5_SM	TP53V5	POLR3A	POLR3A	14|6|12	11|7|12|11|15|14	-	32	10.6667	1.00161	0.839919	0	0	0	0	0	0	0
TP53V5_GM	TP53V5	PAH	PAH	0|0|1	1|0|0|0|0|1	-	1	0.333333	0.9794	0.744737	0	0	0	0	0	0	0
TP53V5_SM	TP53V5	TXNDC5	TXNDC5	0|0|0	0|0|1|0|0|0	-	0	0	0	0	0	0	0	0	0	0	0
TP53V5_SM	TP53V5	GPS1	GPS1	0|0|0	1|1|0|0|2|2	-	0	0	0	0	0	0	0	0	0	0	0
TP53V5_GM	TP53V5	IGF2BP2	IGF2BP2	4|6|4	7|4|8|4|6|6	-	14	4.66667	0.830499	0.700388	0	0	0	0	0	0	0
TP53V5_SM	TP53V5	IGF2BP2	IGF2BP2	3|6|3	7|4|8|4|6|6	-	12	4	0.792438	0.646065	0	0	0	0	0	0	0
TP53V5_GM	TP53V5	DNMT1	DNMT1	3|5|3	2|2|2|4|3|4	-	11	3.66667	1.21929	1.00017	0	0	0	0	0	0	0
TP53V5_SM	TP53V5	DNMT1	DNMT1	2|2|2	2|2|2|4|3|4	-	6	2	0.834991	0.69398	0	0	0	0	0	0	0
TP53V5_GM	TP53V5	NDC1	NDC1	2|3|4	2|3|3|2|2|4	-	9	3	1.07792	0.903756	0	0	0	0	0	0	0
TP53V5_SM	TP53V5	NDC1	NDC1	3|4|1	2|3|3|2|2|4	-	8	2.66667	1.08225	0.844359	0	0	0	0	0	0	0
TP53V5_GM	TP53V5	DARS	DARS	3|6|3	2|4|3|3|2|4	-	12	4	1.24016	1.03271	0	0	0	0	0	0	0
TP53V5_SM	TP53V5	DARS	DARS	1|3|3	2|4|3|3|2|4	-	7	2.33333	0.884204	0.719579	0	0	0	0	0	0	0
TP53V5_SM	TP53V5	CUL9	CUL9	0|0|1	1|1|1|0|0|1	-	1	0.333333	0.805035	0.62717	0	0	0	0	0	0	0
TP53V5_GM	TP53V5	DLGAP4	DLGAP4	1|2|2	1|2|4|3|4|2	-	5	1.66667	0.720595	0.565755	0	0	0	0	0	0	0
TP53V5_SM	TP53V5	DLGAP4	DLGAP4	2|4|3	1|2|4|3|4|2	-	9	3	1.17541	0.907724	0	0	0	0	0	0	0
TP53V5_GM	TP53V5	DLGAP5	DLGAP5	0|2|2	2|4|1|1|3|2	-	4	1.33333	0.703162	0.498515	0	0	0	0	0	0	0
TP53V5_SM	TP53V5	MBNL1	MBNL1	1|0|0	1|0|1|1|0|1	-	1	0.333333	0.822328	0.6379	0	0	0	0	0	0	0
TP53V5_SM	TP53V5	ATP6V0D1	ATP6V0D1	0|0|0	1|0|0|0|1|1	-	0	0	0	0	0	0	0	0	0	0	0
TP53V5_GM	TP53V5	WDR61	WDR61	1|0|0	0|0|0|0|0|0	-	1	0.333333	1.39855	1.29973	0	0	0	0	0	0	0
TP53V5_SM	TP53V5	WDR61	WDR61	0|0|0	0|0|0|0|0|0	-	0	0	0	0	0	0	0	0	0	0	0
TP53V5_GM	TP53V5	CUL1	CUL1	13|18|19	18|17|15|17|20|23	-	50	16.6667	0.90988	0.83321	0	0	0	0	0	0	0
TP53V5_SM	TP53V5	CUL1	CUL1	16|14|12	18|17|15|17|20|23	-	42	14	0.848498	0.770541	0	0	0	0	0	0	0
TP53V5_GM	TP53V5	CUL2	CUL2	5|7|4	3|5|2|4|4|5	-	16	5.33333	1.32002	1.09937	0	0	0	0	0	0	0
TP53V5_SM	TP53V5	CUL2	CUL2	2|5|8	3|5|2|4|4|5	-	15	5	1.32459	1.02875	0	0	0	0	0	0	0
TP53V5_GM	TP53V5	PSMG1	PSMG1	1|2|1	1|1|1|1|2|2	-	4	1.33333	0.999777	0.87007	0	0	0	0	0	0	0
TP53V5_SM	TP53V5	PSMG1	PSMG1	1|1|1	1|1|1|1|2|2	-	3	1	0.901985	0.795598	0	0	0	0	0	0	0
TP53V5_GM	TP53V5	TRIM28	TRIM28	6|8|11	6|8|6|8|7|6	-	25	8.33333	1.1774	1.05386	0	0	0	0	0	0	0
TP53V5_SM	TP53V5	TRIM28	TRIM28	7|10|8	6|8|6|8|7|6	-	25	8.33333	1.29265	1.15627	0	0	0	0	0	0	0
TP53V5_GM	TP53V5	TRIM25	TRIM25	22|33|30	30|31|29|30|30|31	-	85	28.3333	0.934702	0.906605	0	0	0	0	0	0	0
TP53V5_SM	TP53V5	TRIM25	TRIM25	26|25|28	30|31|29|30|30|31	-	79	26.3333	0.95509	0.927943	0	0	0	0	0	0	0
TP53V5_GM	TP53V5	SLC25A1	SLC25A1	8|12|13	12|14|12|14|15|15	-	33	11	0.810663	0.764227	0	0	0	0	0	0	0
TP53V5_SM	TP53V5	SLC25A1	SLC25A1	8|6|9	12|14|12|14|15|15	-	23	7.66667	0.638443	0.599284	0	0	0	0	0	0	0
TP53V5_GM	TP53V5	TRIM27	TRIM27	1|1|1	1|1|1|1|1|1	-	3	1	1.00658	0.992646	0	0	0	0	0	0	0
TP53V5_SM	TP53V5	TRIM27	TRIM27	1|1|1	1|1|1|1|1|1	-	3	1	1.04713	1.03451	0	0	0	0	0	0	0
[truncated: 5,815 more rows]
