# Supplementary material for: Complementary omics strategies to dissect p53 signaling networks under nutrient stress
Source: Cell Mol Life Sci. 2022 May 30;79(6):326. doi: 10.1007/s00018-022-04345-8 (PMC9151573; doi:10.1007/s00018-022-04345-8)
Supplement: Supplementary file 3 — Supplementary file3 (XLSX 138 KB) [file 18_2022_4345_MOESM3_ESM.xlsx]

## Sheet: Unique peptides
Gene names	Sequence	Intensity V5-EGFP_GM_01	Intensity V5-EGFP_GM_02	Intensity V5-EGFP_GM_03	Intensity V5-EGFP_STV_01	Intensity V5-EGFP_STV_02	Intensity V5-EGFP_STV_03	Intensity V5-p53_GM_01	Intensity V5-p53_GM_02	Intensity V5-p53_GM_04	Intensity V5-p53_STV_01	Intensity V5-p53_STV_02	Intensity V5-p53_STV_03
AARS	TITVALADGGRPDNTGR	NaN	NaN	NaN	NaN	NaN	NaN	6.51983	6.84297	6.4717	NaN	NaN	NaN
ABCB7	ADNDAGNAAIDSLLNYETVK	NaN	NaN	NaN	NaN	NaN	NaN	7.02967	7.15549	8.17199	NaN	NaN	7.24672
ABCC1	VVYSSKDPAQPK	NaN	NaN	NaN	NaN	NaN	NaN	NaN	NaN	6.49899	7.11146	7.16104	NaN
ABCC2	EAGIENVNSTKF	NaN	NaN	NaN	NaN	NaN	NaN	7.71816	NaN	NaN	7.66892	7.70063	7.88783
ABCE1	IAIVNHDK	NaN	NaN	NaN	NaN	NaN	NaN	6.95897	6.78721	6.49646	NaN	NaN	NaN
ABT1	FLAADGDPARPDGSWTFAQRPTEQELR	NaN	NaN	NaN	NaN	NaN	NaN	7.08575	NaN	7.15854	6.8427	6.86203	6.96329
ACAT1	LEDLIVK	NaN	NaN	NaN	NaN	NaN	NaN	6.47764	NaN	7.2522	7.36431	NaN	NaN
ACBD3	QQEVVVAGSSLPTSSK	NaN	NaN	NaN	NaN	NaN	NaN	6.50275	NaN	NaN	NaN	6.26338	6.61018
ACIN1	AALEQRGLAK	NaN	NaN	NaN	NaN	NaN	NaN	NaN	NaN	5.75545	6.22712	6.2029	6.45602
ACIN1	LSEGSQPAEEEEDQETPSRNLR	NaN	NaN	NaN	NaN	NaN	NaN	6.76914	6.61292	6.49766	6.5764	6.56379	6.62432
ACOX1	LRAARLVEIAAK	NaN	NaN	NaN	NaN	NaN	NaN	NaN	6.80356	NaN	6.56058	6.55789	NaN
ACSL1	GPNVFQGYLKDPAK	NaN	NaN	NaN	NaN	NaN	NaN	NaN	NaN	NaN	6.99464	7.12476	7.39482
ACSL3	ELTELARKK	NaN	NaN	NaN	NaN	NaN	NaN	NaN	NaN	6.60073	7.09778	6.81862	7.11005
ACTB;ACTG1	GYSFTTTAER	NaN	NaN	NaN	NaN	NaN	NaN	8.65314	8.75517	8.5837	NaN	NaN	NaN
ACTB;ACTG1	TTGIVMDSGDGVTHTVPIYEGYALPHAILR	NaN	NaN	NaN	NaN	NaN	NaN	7.87922	8.16417	8.28954	NaN	NaN	NaN
ACTB;POTEE;POTEF;POTEI;ACTG2;ACTA2;ACTG1;ACTC1;ACTA1	AVFPSIVGR	NaN	NaN	NaN	NaN	NaN	NaN	6.85814	6.88245	7.10089	NaN	NaN	NaN
ACTB;POTEE;POTEF;POTEI;POTEKP;POTEJ;ACTG1	QEYDESGPSIVHR	NaN	NaN	NaN	NaN	NaN	NaN	7.75345	7.79511	7.55123	NaN	NaN	NaN
ACTN4	QLEAIDQLHLEYAK	NaN	NaN	NaN	NaN	NaN	NaN	7.07412	7.05492	7.24177	7.12646	NaN	NaN
ACTN4;ACTN1	TINEVENQILTR	NaN	NaN	NaN	NaN	NaN	NaN	7.1173	7.05046	7.23269	NaN	NaN	NaN
ACTR2	HLWDYTFGPEK	NaN	NaN	NaN	NaN	NaN	NaN	7.70388	7.49482	7.63471	NaN	NaN	NaN
ACTR3	GVDDLDFFIGDEAIEK	NaN	NaN	NaN	NaN	NaN	NaN	6.25773	6.14987	6.60653	NaN	NaN	NaN
ADAR	LGNSCEFRLLSK	NaN	NaN	NaN	NaN	NaN	NaN	7.21809	7.13675	6.99557	7.27928	7.11203	6.99124
ADD3	IREQNRYDLK	NaN	NaN	NaN	NaN	NaN	NaN	NaN	NaN	NaN	7.24834	7.1805	7.29669
AFG3L2	EVLDKNDMVELLGPRPFAEK	NaN	NaN	NaN	NaN	NaN	NaN	NaN	NaN	NaN	6.86988	6.60912	7.06141
AFG3L2	GVVDRLEVVNKR	NaN	NaN	NaN	NaN	NaN	NaN	NaN	6.69279	6.40097	6.42433	NaN	NaN
AGFG1	GTPSQSPVVGRSQGQQQEK	NaN	NaN	NaN	NaN	NaN	NaN	6.341	NaN	NaN	6.32426	6.46985	6.48833
AGFG1	SSSADFGTFNTSQSHQTASAVSK	NaN	NaN	NaN	NaN	NaN	NaN	7.00043	NaN	7.03941	6.805	NaN	NaN
AGFG1	VVASVHASISGSSASSTSSTPEVKPLK	NaN	NaN	NaN	NaN	NaN	NaN	6.98229	6.59965	NaN	6.85233	6.92329	6.81143
AHCTF1	EVNQDILENTSSVEQELQITTGRESK	NaN	NaN	NaN	NaN	NaN	NaN	NaN	NaN	NaN	6.83925	7.05675	7.04689
AHNAK	AGAISASGPELQGAGHSK	NaN	NaN	NaN	NaN	NaN	NaN	NaN	6.9859	7.00771	6.70264	6.58466	6.48157
AHNAK	ANVDISAPK	NaN	NaN	NaN	NaN	NaN	NaN	7.0754	NaN	6.98155	6.95894	NaN	NaN
AHNAK	FSMPGFKGEGPEVDVNLPK	NaN	NaN	NaN	NaN	NaN	NaN	NaN	NaN	7.24494	7.43238	NaN	7.16194
AHNAK	GKGGVTGSPEASISGSKGDLK	NaN	NaN	NaN	NaN	NaN	NaN	NaN	NaN	NaN	6.84473	7.06796	7.15661
AHNAK	MKLPQFGISTPGSDLHVNAK	NaN	NaN	NaN	NaN	NaN	NaN	6.81163	7.15497	NaN	6.91653	NaN	NaN
AHR	MNSSSANITYASRK	NaN	NaN	NaN	NaN	NaN	NaN	NaN	NaN	6.37116	6.66892	NaN	6.98274
AIFM2	FNEVSSQQAAIQAYEDMVR	NaN	NaN	NaN	NaN	NaN	NaN	NaN	6.80788	7.15302	NaN	NaN	6.72205
AK1	RGETSGRVDDNEETIK	NaN	NaN	NaN	NaN	NaN	NaN	6.56353	6.44395	6.25443	6.29414	6.21566	6.70382
AKR1B10	SGDDLFPK	NaN	NaN	NaN	NaN	NaN	NaN	6.75793	6.59642	6.67282	NaN	NaN	NaN
AKR1C2	LWSNSHRPELVRPALER	NaN	NaN	NaN	NaN	NaN	NaN	7.01758	6.78162	6.73616	6.43361	6.55146	NaN
ALB	LCTVATLRETYGEMADCCAK	NaN	NaN	NaN	NaN	NaN	NaN	7.18715	6.72315	NaN	NaN	NaN	6.72957
ALDH3A2	TKVMQEEIFGPILPIVPVK	NaN	NaN	NaN	NaN	NaN	NaN	NaN	NaN	NaN	5.90279	6.21059	6.20901
ALDOA	ALSDHHIYLEGTLLK	NaN	NaN	NaN	NaN	NaN	NaN	7.25278	7.02317	7.3294	NaN	NaN	NaN
ALDOA	LQSIGTENTEENR	NaN	NaN	NaN	NaN	NaN	NaN	6.91246	6.88202	6.69382	NaN	NaN	NaN
ALDOA	TVPPAVTGITFLSGGQSEEEASINLNAINK	NaN	NaN	NaN	NaN	NaN	NaN	6.74895	6.9104	8.38148	NaN	NaN	NaN
ALDOA;ALDOB;ALDOC	VLAAVYK	NaN	NaN	NaN	NaN	NaN	NaN	7.34651	7.26586	7.29881	NaN	NaN	NaN
ALYREF	ADKMDMSLDDIIK	NaN	NaN	NaN	NaN	NaN	NaN	NaN	NaN	NaN	7.55165	7.78875	7.47732
ALYREF	SLGTADVHFERKADALK	NaN	NaN	NaN	NaN	NaN	NaN	NaN	NaN	6.87567	7.70312	7.93788	7.56724
ANKHD1	TKETPPTAHLILPEQHMSLAQQK	NaN	NaN	NaN	NaN	NaN	NaN	NaN	NaN	NaN	6.52975	6.57453	6.84905
ANP32B	LKDISTLEPLK	NaN	NaN	NaN	NaN	NaN	NaN	5.97679	NaN	NaN	6.18673	6.40635	6.44798
ANXA2	PLYFADRLYDSMK	NaN	NaN	NaN	NaN	NaN	NaN	6.80686	6.64083	6.83711	NaN	NaN	NaN
ANXA2;ANXA2P2	LMVALAK	NaN	NaN	NaN	NaN	NaN	NaN	7.35547	6.82767	7.51859	6.52368	6.5499	6.15957
ANXA2;ANXA2P2	SLYYYIQQDTK	NaN	NaN	NaN	NaN	NaN	NaN	7.22737	7.08461	7.13475	NaN	NaN	NaN
ANXA2;ANXA2P2	TNQELQEINR	NaN	NaN	NaN	NaN	NaN	NaN	7.3379	7.43944	7.35263	NaN	NaN	NaN
ANXA4	STIGRDLIDDLK	NaN	NaN	NaN	NaN	NaN	NaN	NaN	NaN	7.07671	7.12603	7.10863	6.95733
ANXA5	VLTEIIASR	NaN	NaN	NaN	NaN	NaN	NaN	7.23228	7.12714	7.19778	NaN	NaN	NaN
AP3B1	EWTPAGK	NaN	NaN	NaN	NaN	NaN	NaN	NaN	7.16504	NaN	NaN	7.23825	7.26848
APEX1	KGAVAEDGDELRTEPEAK	NaN	NaN	NaN	NaN	NaN	NaN	NaN	NaN	8.12287	NaN	8.1502	8.42936
AQR	LELELK	NaN	NaN	NaN	NaN	NaN	NaN	6.68229	6.56085	6.51737	NaN	NaN	NaN
ARFGAP2	SSRSQLDLFDDVGTFASGPPK	NaN	NaN	NaN	NaN	NaN	NaN	NaN	NaN	NaN	6.73427	6.68365	7.0664
ARFGAP2	YNSRAAQMYREK	NaN	NaN	NaN	NaN	NaN	NaN	NaN	6.49052	NaN	NaN	6.38664	6.33296
ARFGAP3	RKPDYEPVENTDEAQK	NaN	NaN	NaN	NaN	NaN	NaN	6.44292	6.7004	NaN	NaN	6.12294	NaN
ARFGEF2	SGTNCLENLVISNGEK	NaN	NaN	NaN	NaN	NaN	NaN	NaN	NaN	NaN	6.67225	6.67089	6.55948
ARHGAP18	KSSENSQEDQEVVVVKEPDEGELEEEWLK	NaN	NaN	NaN	NaN	NaN	NaN	6.85218	6.82479	NaN	NaN	NaN	6.91837
ARHGAP18	YGQYTMNQESTTIK	NaN	NaN	NaN	NaN	NaN	NaN	NaN	NaN	6.69889	6.78399	NaN	6.9646
ARPC1B	EHNGQVTGIDWAPESNR	NaN	NaN	NaN	NaN	NaN	NaN	6.9094	NaN	6.71021	NaN	NaN	6.58527
ARPC4;ARPC4-TTLL3	ELLLQPVTISRNEK	NaN	NaN	NaN	NaN	NaN	NaN	NaN	6.85759	6.81829	NaN	NaN	6.69002
ARPP19	QLPTAAPDK	NaN	NaN	NaN	NaN	NaN	NaN	NaN	NaN	NaN	6.28283	6.33195	6.46371
ASCC3	ELRIQREQALLNAR	NaN	NaN	NaN	NaN	NaN	NaN	NaN	NaN	6.34402	6.72766	NaN	6.5853
ASPH	EAYKWYELGHK	NaN	NaN	NaN	NaN	NaN	NaN	6.70952	NaN	NaN	6.7298	6.92228	7.11297
ASPSCR1	WLKLPASKR	NaN	NaN	NaN	NaN	NaN	NaN	NaN	NaN	NaN	6.76398	6.90738	6.79977
ATE1	DPSEEAAVLQYASLVGQK	NaN	NaN	NaN	NaN	NaN	NaN	NaN	6.59324	NaN	7.1924	6.67493	7.23596
ATIC	NLTALGLNLVASGGTAK	NaN	NaN	NaN	NaN	NaN	NaN	NaN	6.52919	7.02979	NaN	NaN	6.47109
ATIC	TVASPGVTVEEAVEQIDIGGVTLLR	NaN	NaN	NaN	NaN	NaN	NaN	6.29372	6.25285	7.62315	NaN	NaN	NaN
ATM	EVLEAVGSCLGEVGPIDFSTIAIQHSK	NaN	NaN	NaN	NaN	NaN	NaN	6.33381	6.39085	NaN	NaN	NaN	6.31645
ATP11C	VFDDIETNMNLIGATAVEDK	NaN	NaN	NaN	NaN	NaN	NaN	6.44063	NaN	NaN	6.20661	6.31095	NaN
ATP1A1	EVSMDDHKLSLDELHRK	NaN	NaN	NaN	NaN	NaN	NaN	NaN	NaN	NaN	7.20069	6.81993	7.28686
ATP1A1	IVEIPFNSTNKYQLSIHK	NaN	NaN	NaN	NaN	NaN	NaN	NaN	NaN	NaN	6.80846	6.92837	7.04356
ATP2A2	VPADIRLTSIK	NaN	NaN	NaN	NaN	NaN	NaN	7.11307	7.08554	NaN	6.84914	NaN	NaN
ATP2B1	TSPNEGLSGNPADLERREAVFGK	NaN	NaN	NaN	NaN	NaN	NaN	NaN	NaN	NaN	6.99197	6.86206	6.95599
ATP5A1	FENAFLSHVVSQHQALLGTIR	NaN	NaN	NaN	NaN	NaN	NaN	NaN	NaN	6.91701	NaN	6.67992	7.05108
ATP5A1	TGAIVDVPVGEELLGR	NaN	NaN	NaN	NaN	NaN	NaN	7.31281	7.2536	7.33325	NaN	NaN	NaN
ATP5B	GSITSVQAIYVPADDLTDPAPATTFAHLDATTVLSR	NaN	NaN	NaN	NaN	NaN	NaN	6.52847	6.57436	7.76978	NaN	NaN	NaN
ATP5B	IMDPNIVGSEHYDVAR	NaN	NaN	NaN	NaN	NaN	NaN	6.91001	6.95913	6.6797	NaN	NaN	NaN
ATP5E	AVRDALKTEFK	NaN	NaN	NaN	NaN	NaN	NaN	NaN	NaN	NaN	6.91615	7.24539	7.3467
ATP5I	RIARELAEDDSILK	NaN	NaN	NaN	NaN	NaN	NaN	NaN	NaN	NaN	6.48032	6.48868	6.91549
ATP5O	LEAKTDPSILGGMIVRIGEK	NaN	NaN	NaN	NaN	NaN	NaN	NaN	NaN	NaN	7.44915	7.65539	7.52849
ATP6V1C1	GVTQIDNDLK	NaN	NaN	NaN	NaN	NaN	NaN	7.63866	7.53884	7.30073	7.43143	7.47534	7.49247
ATP6V1G1	EAAALGSRGSCSTEVEK	NaN	NaN	NaN	NaN	NaN	NaN	NaN	NaN	NaN	6.63453	6.70419	6.71369
ATP6V1G1	EEAQAEIEQYRLQREK	NaN	NaN	NaN	NaN	NaN	NaN	NaN	NaN	NaN	6.91569	6.88281	7.86989
AURKA	SKQPLPSAPENNPEEELASK	NaN	NaN	NaN	NaN	NaN	NaN	NaN	6.77509	6.88168	NaN	6.9178	7.17284
BASP1	AEGAATEEEGTPK	NaN	NaN	NaN	NaN	NaN	NaN	6.89452	6.92126	6.55742	NaN	NaN	NaN
BASP1	APEQEQAAPGPAAGGEAPK	NaN	NaN	NaN	NaN	NaN	NaN	7.05835	6.94794	6.8913	NaN	NaN	NaN
BASP1	KTEAPAAPAAQETK	NaN	NaN	NaN	NaN	NaN	NaN	6.70783	6.6095	6.38839	NaN	NaN	NaN
BAZ2A	ASPVTSPAAAFPTASPANK	NaN	NaN	NaN	NaN	NaN	NaN	6.44007	6.42434	NaN	6.43511	NaN	6.5911
BCAP31	KGAAVDGGKLDVGNAEVK	NaN	NaN	NaN	NaN	NaN	NaN	NaN	7.14098	7.12179	NaN	NaN	7.66947
BIRC6	ILDLSNFEILAK	NaN	NaN	NaN	NaN	NaN	NaN	6.53994	6.58737	6.26081	6.51757	6.19714	6.21519
BOD1L1	STADSGGEGLETAPK	NaN	NaN	NaN	NaN	NaN	NaN	NaN	NaN	6.13685	6.53916	NaN	6.74341
BRD3	RQLSLDINRLPGEK	NaN	NaN	NaN	NaN	NaN	NaN	NaN	NaN	6.68379	6.68778	6.70192	6.8576
BRD4	AASVVQPQPLVVVK	NaN	NaN	NaN	NaN	NaN	NaN	6.45945	6.64639	6.56998	NaN	NaN	NaN
BRD7	ELAQQVTPGDIVSTYGVRK	NaN	NaN	NaN	NaN	NaN	NaN	NaN	6.58916	NaN	6.89565	NaN	7.12814
BRD9	VGDTLGDSSSSVLEFMSMK	NaN	NaN	NaN	NaN	NaN	NaN	NaN	6.37179	NaN	6.41337	6.21601	6.52362
BTF3	APLATGEDDDDEVPDLVENFDEASKNEAN	NaN	NaN	NaN	NaN	NaN	NaN	NaN	NaN	NaN	6.66485	6.83979	6.74743
BTF3	QSVDGKAPLATGEDDDDEVPDLVENFDEASKNEAN	NaN	NaN	NaN	NaN	NaN	NaN	NaN	NaN	NaN	6.77953	7.07463	7.04689
BUD13	ESGASHLSFPK	NaN	NaN	NaN	NaN	NaN	NaN	NaN	NaN	NaN	6.54455	6.65976	6.26626
C16orf58	GLQDAGWKTEK	NaN	NaN	NaN	NaN	NaN	NaN	NaN	NaN	NaN	7.40135	6.603	6.66138
C1orf131	NNREQVEVVEFHSNK	NaN	NaN	NaN	NaN	NaN	NaN	NaN	NaN	NaN	6.83293	6.56651	7.04918
C1orf131	NNREQVEVVEFHSNKK	NaN	NaN	NaN	NaN	NaN	NaN	NaN	NaN	6.19393	6.78165	NaN	7.2385
C1orf131	QANPSVLERDVDTQEFNLEK	NaN	NaN	NaN	NaN	NaN	NaN	NaN	NaN	NaN	7.15721	7.22737	7.43385
C1orf131	RLAQETDIFKK	NaN	NaN	NaN	NaN	NaN	NaN	NaN	NaN	NaN	6.93746	7.07346	7.1858
C3	SDDKVTLEERLDK	NaN	NaN	NaN	NaN	NaN	NaN	NaN	NaN	NaN	6.82178	6.83757	7.10247
C5orf24	QDPLNETHLQTTSGRSIEIK	NaN	NaN	NaN	NaN	NaN	NaN	8.00108	7.97266	7.79933	7.44408	7.60557	7.53734
C6orf203	EAGTETVMRILLK	NaN	NaN	NaN	NaN	NaN	NaN	NaN	NaN	NaN	6.76877	6.87405	6.74527
C6orf203	EAGTETVMRILLKK	NaN	NaN	NaN	NaN	NaN	NaN	NaN	NaN	NaN	6.48985	6.55799	6.59644
C7orf55	SVEESAGLVGLK	NaN	NaN	NaN	NaN	NaN	NaN	NaN	6.99116	6.93171	6.79452	NaN	NaN
CACTIN	TWEEQEDNFHLQQAK	NaN	NaN	NaN	NaN	NaN	NaN	7.16602	7.07496	NaN	7.06461	NaN	7.29574
CALD1	EFDPTITDASLSLPSRRMQNDTAENETTEK	NaN	NaN	NaN	NaN	NaN	NaN	NaN	NaN	NaN	7.25847	7.16092	7.25142
CALD1	IDSRLEQYTSAIEGTK	NaN	NaN	NaN	NaN	NaN	NaN	NaN	7.50301	NaN	7.91763	8.13357	7.8576
CALD1	MPEDGLSDDK	NaN	NaN	NaN	NaN	NaN	NaN	6.50391	6.36184	6.49146	NaN	NaN	NaN
CALD1	NDWRDAEENK	NaN	NaN	NaN	NaN	NaN	NaN	6.56808	6.43327	NaN	6.28526	NaN	NaN
CALD1	PSDLRPGDVSSK	NaN	NaN	NaN	NaN	NaN	NaN	6.84078	6.53634	6.53624	6.05127	NaN	NaN
CALD1	QEEESLGQVTDQVEVNAQNSVPDEEAK	NaN	NaN	NaN	NaN	NaN	NaN	7.04548	6.76739	6.98771	NaN	NaN	6.80978
CALD1	SESRQERYEIEETETVTK	NaN	NaN	NaN	NaN	NaN	NaN	NaN	NaN	7.00398	7.80298	7.56972	7.53586
CALM2;CALM3;CALM1;CALML3	EAFSLFDK	NaN	NaN	NaN	NaN	NaN	NaN	6.92627	NaN	6.90084	NaN	NaN	6.82237
CALR	DDEFTHLYTLIVRPDNTYEVK	NaN	NaN	NaN	NaN	NaN	NaN	6.92954	6.87592	7.00501	NaN	NaN	NaN
CALR	EDDEDKDEDEEDEEDKEEDEEEDVPGQAK	NaN	NaN	NaN	NaN	NaN	NaN	7.0505	7.03274	6.89443	NaN	NaN	NaN
CALR	FVLSSGK	NaN	NaN	NaN	NaN	NaN	NaN	7.16379	6.82295	6.70078	NaN	NaN	NaN
CALR	FYALSASFEPFSNK	NaN	NaN	NaN	NaN	NaN	NaN	7.04805	6.98686	7.35374	NaN	NaN	NaN
CALR	FYGDEEK	NaN	NaN	NaN	NaN	NaN	NaN	7.38358	7.27305	7.03242	NaN	NaN	NaN
CALR	VHVIFNYK	NaN	NaN	NaN	NaN	NaN	NaN	7.09913	6.92398	6.99296	NaN	NaN	NaN
CANT1	GRGMELSDLIVFNGK	NaN	NaN	NaN	NaN	NaN	NaN	NaN	NaN	NaN	6.62429	6.52798	6.52961
CANX	PFLFDTK	NaN	NaN	NaN	NaN	NaN	NaN	6.79259	6.77144	6.87522	NaN	NaN	NaN
CAPN2	NFFLTNRAR	NaN	NaN	NaN	NaN	NaN	NaN	NaN	NaN	NaN	6.91968	6.63059	6.36434
CAPRIN1	YQEVTNNLEFAK	NaN	NaN	NaN	NaN	NaN	NaN	NaN	NaN	7.08415	7.12587	7.13123	NaN
CAPZA2	DIQDSLTVSNEVQTAK	NaN	NaN	NaN	NaN	NaN	NaN	6.70212	6.61869	6.70777	NaN	NaN	NaN
CARS	KLFEAQEK	NaN	NaN	NaN	NaN	NaN	NaN	NaN	NaN	NaN	6.99126	6.97237	7.20793
CARS	YSKFDENGLPTHDMEGK	NaN	NaN	NaN	NaN	NaN	NaN	6.70874	NaN	NaN	6.92922	6.9207	7.21216
CAST	AASLGSSQSSRTYAGGTASATK	NaN	NaN	NaN	NaN	NaN	NaN	NaN	NaN	NaN	6.74635	6.84399	6.76964
CAST	GTVPDDAVEALADSLGKK	NaN	NaN	NaN	NaN	NaN	NaN	NaN	NaN	NaN	7.0136	6.93522	7.03667
CBX4	MYDLQYQGGHK	NaN	NaN	NaN	NaN	NaN	NaN	6.92568	NaN	NaN	6.93401	7.02202	NaN
CBX8	ESNTDQGFFK	NaN	NaN	NaN	NaN	NaN	NaN	NaN	NaN	NaN	6.6281	6.7607	6.9379
CBX8	MELSAVGERVFAAEALLK	NaN	NaN	NaN	NaN	NaN	NaN	NaN	NaN	NaN	6.34531	6.9386	6.74714
CCAR1	LQLLEEKTDEDEK	NaN	NaN	NaN	NaN	NaN	NaN	NaN	NaN	NaN	6.55225	6.22539	6.55883
CCDC124	DHQLREAPDTAEK	NaN	NaN	NaN	NaN	NaN	NaN	NaN	NaN	NaN	6.93089	7.0959	7.15063
CCDC124	MRAAFTAFEEAQLPRLK	NaN	NaN	NaN	NaN	NaN	NaN	NaN	NaN	NaN	6.72541	6.85852	7.03048
CCDC124	QENPNMRLSQLK	NaN	NaN	NaN	NaN	NaN	NaN	NaN	NaN	NaN	7.01766	7.3257	7.37767
CCDC124	SHLEVPLEENVNR	NaN	NaN	NaN	NaN	NaN	NaN	NaN	NaN	NaN	7.0577	7.06893	7.08994
CCDC124	SHLEVPLEENVNRRVLEEGSVEAR	NaN	NaN	NaN	NaN	NaN	NaN	NaN	NaN	NaN	6.95995	7.06239	7.1745
CCDC124	TIEDAIAVLSVAEEAADRHPER	NaN	NaN	NaN	NaN	NaN	NaN	NaN	6.1521	NaN	6.42477	6.46758	6.37829
CCDC124	TIEDAIAVLSVAEEAADRHPERR	NaN	NaN	NaN	NaN	NaN	NaN	NaN	NaN	NaN	7.36099	7.0917	7.10914
CCDC124	VTRAQIEDTLRR	NaN	NaN	NaN	NaN	NaN	NaN	NaN	NaN	NaN	7.15204	7.49273	7.51477
CCDC90B	ADNKLDINLER	NaN	NaN	NaN	NaN	NaN	NaN	NaN	6.48687	NaN	6.618	6.832	6.60646
CCT6A;CCT6B	GLQDVLR	NaN	NaN	NaN	NaN	NaN	NaN	6.31281	6.42103	6.52675	NaN	NaN	NaN
CCZ1;CCZ1B	ILFYHPNEVEK	NaN	NaN	NaN	NaN	NaN	NaN	6.6816	NaN	7.17606	6.75638	NaN	NaN
CD3EAP	ERGHTVTEPIQPLEPELPGEGQPEAR	NaN	NaN	NaN	NaN	NaN	NaN	NaN	NaN	7.28384	7.30099	7.49298	7.5301
CD3EAP	NQQLKEPEAAGPVGTEPTVETLEPLGVLFPSTTK	NaN	NaN	NaN	NaN	NaN	NaN	NaN	NaN	NaN	6.29254	6.62129	6.67785
CD3EAP	QEQINTEPLEDTVLSPTK	NaN	NaN	NaN	NaN	NaN	NaN	NaN	NaN	NaN	6.94788	7.14746	7.10016
CD59	FEHCNFNDVTTR	NaN	NaN	NaN	NaN	NaN	NaN	NaN	6.78823	NaN	6.36899	NaN	6.65049
CDC42	PITPETAEK	NaN	NaN	NaN	NaN	NaN	NaN	6.50244	6.43919	6.0089	NaN	NaN	NaN
CDK12	DTGELVALKK	NaN	NaN	NaN	NaN	NaN	NaN	6.57603	6.65473	NaN	6.51465	NaN	6.47883
CDK7	EQSNPALAIK	NaN	NaN	NaN	NaN	NaN	NaN	NaN	6.92042	6.86021	6.91848	6.93473	7.12992
CDV3	TPQGPPEIYSDTQFPSLQSTAK	NaN	NaN	NaN	NaN	NaN	NaN	7.02784	NaN	NaN	6.97775	7.04348	6.99794
CERS6	VFTAITKHPDEK	NaN	NaN	NaN	NaN	NaN	NaN	NaN	NaN	NaN	5.98502	6.12506	6.23366
CFDP1	VFDFAGEEVRVTK	NaN	NaN	NaN	NaN	NaN	NaN	NaN	6.47641	NaN	6.76738	6.86532	6.85246
CFI	ADSPMDDFFQCVNGK	NaN	NaN	NaN	NaN	NaN	NaN	6.4774	NaN	NaN	6.42669	NaN	6.49671
CFL1	HELQANCYEEVK	NaN	NaN	NaN	NaN	NaN	NaN	7.45353	7.1024	7.04513	NaN	NaN	NaN
CHD4;CHD5;CHD3	LLRHHYEQQQEDLARNLGK	NaN	NaN	NaN	NaN	NaN	NaN	NaN	6.77571	7.20935	7.06408	6.88209	7.60079
CHMP1B	GNMEVARIHAENAIRQK	NaN	NaN	NaN	NaN	NaN	NaN	NaN	NaN	NaN	7.15014	7.29804	7.28128
CHMP2A	KAEAAASALADADADLEERLK	NaN	NaN	NaN	NaN	NaN	NaN	NaN	NaN	NaN	7.40775	7.39498	7.41997
CHMP4B	GGPTPQEAIQR	NaN	NaN	NaN	NaN	NaN	NaN	6.8553	NaN	NaN	6.62433	6.74039	6.71621
CKAP4	AKVASLEESEGNKQDLK	NaN	NaN	NaN	NaN	NaN	NaN	NaN	NaN	NaN	6.1119	6.23119	6.80784
CKAP4	LTELTK	NaN	NaN	NaN	NaN	NaN	NaN	6.41807	5.66504	NaN	NaN	6.05526	5.76158
CKAP5	NQSETLNWLSNAIK	NaN	NaN	NaN	NaN	NaN	NaN	7.08354	7.3448	6.74082	NaN	NaN	NaN
CKB	LAVEALSSLDGDLAGR	NaN	NaN	NaN	NaN	NaN	NaN	6.54401	6.69891	7.69395	NaN	NaN	NaN
CKMT1A;CKMT1B	LYPPSAEYPDLR	NaN	NaN	NaN	NaN	NaN	NaN	6.7012	6.68632	6.79931	NaN	6.55152	NaN
CLINT1	DQGINIR	NaN	NaN	NaN	NaN	NaN	NaN	NaN	7.08877	NaN	6.99081	6.98569	7.0754
CLINT1	VREATNDDPWGPSGQLMGEIAK	NaN	NaN	NaN	NaN	NaN	NaN	7.47634	7.51415	7.0746	7.38039	7.57466	7.39475
CLMN	ESLRQDGHVLAVEVAEEK	NaN	NaN	NaN	NaN	NaN	NaN	NaN	NaN	6.47072	6.65936	6.60203	6.82547
CNN2	AGQCVIGLQMGTNK	NaN	NaN	NaN	NaN	NaN	NaN	7.13456	NaN	NaN	NaN	6.67411	6.87115
CNOT1	RLATEFELRK	NaN	NaN	NaN	NaN	NaN	NaN	NaN	NaN	7.10223	7.01376	6.95798	NaN
COPG1	SVPLATAPMAEQRTESTPITAVKQPEK	NaN	NaN	NaN	NaN	NaN	NaN	NaN	NaN	NaN	7.02991	7.02768	7.08055
COPG2	SIPLAMAPVFEQK	NaN	NaN	NaN	NaN	NaN	NaN	NaN	NaN	NaN	7.07762	7.14485	7.21675
CORO7-PAM16;CORO7	RAPSSAQYLEEK	NaN	NaN	NaN	NaN	NaN	NaN	6.62602	6.57099	6.37707	NaN	6.47068	NaN
COX6A1	SHHGEHERPEFIAYPHLR	NaN	NaN	NaN	NaN	NaN	NaN	8.09868	8.12064	8.29453	NaN	NaN	NaN
CPNE3	TIKVECYDYDNDGSHDLIGTFQTTMTK	NaN	NaN	NaN	NaN	NaN	NaN	NaN	NaN	NaN	6.79671	6.79273	6.79555
CPS1	IALGIPLPEIK	NaN	NaN	NaN	NaN	NaN	NaN	6.29695	6.2577	6.63942	NaN	NaN	NaN
CPS1	VPAIYGVDTR	NaN	NaN	NaN	NaN	NaN	NaN	6.87196	6.69206	6.73762	NaN	NaN	NaN
CPS1	VSGLLVLDYSK	NaN	NaN	NaN	NaN	NaN	NaN	6.44034	6.53566	6.79605	NaN	NaN	NaN
CRIP2	PLAEGPQVTGPIEVPAAR	NaN	NaN	NaN	NaN	NaN	NaN	6.83914	6.83082	7.40572	NaN	NaN	NaN
CRIP2	TLTPGGHAEHDGQPYCHK	NaN	NaN	NaN	NaN	NaN	NaN	7.47803	7.31754	6.91864	NaN	NaN	NaN
CRNKL1	RRFQYEEEVK	NaN	NaN	NaN	NaN	NaN	NaN	NaN	NaN	7.09812	NaN	7.27277	7.48429
CROT	AREYLIGLDPENLALLEK	NaN	NaN	NaN	NaN	NaN	NaN	6.38329	NaN	NaN	6.02816	6.18373	NaN
CSRP1	GYGYGQGAGTLSTDK	NaN	NaN	NaN	NaN	NaN	NaN	7.71188	7.4826	7.60387	NaN	NaN	NaN
CSRP1	HEEAPGHRPTTNPNASK	NaN	NaN	NaN	NaN	NaN	NaN	7.31131	6.90697	7.31938	NaN	NaN	NaN
CSRP1	NLDSTTVAVHGEEIYCK	NaN	NaN	NaN	NaN	NaN	NaN	7.40144	7.33881	7.44099	NaN	NaN	NaN
CSTB	VHVGDEDFVHLR	NaN	NaN	NaN	NaN	NaN	NaN	6.75659	6.77417	7.02222	NaN	NaN	NaN
CTCF	DPDYQPPAK	NaN	NaN	NaN	NaN	NaN	NaN	NaN	6.32556	NaN	6.29717	NaN	6.58534
CTNNA1	ALKPEVDKLNIMAAK	NaN	NaN	NaN	NaN	NaN	NaN	NaN	NaN	NaN	6.26171	6.54025	6.83974
CTNNBL1	GEGLQLMNLMLREK	NaN	NaN	NaN	NaN	NaN	NaN	NaN	6.47183	NaN	6.3411	6.34463	6.26036
CTTN	SAVGFEYQGKTEK	NaN	NaN	NaN	NaN	NaN	NaN	NaN	NaN	NaN	6.65249	6.97134	6.92695
CTTN	TVPVEAVTSK	NaN	NaN	NaN	NaN	NaN	NaN	7.46036	NaN	NaN	7.51191	7.50311	7.60326
CUL4A	EVPEYLNHVSK	NaN	NaN	NaN	NaN	NaN	NaN	7.23762	7.18144	6.91341	7.0447	7.00715	6.9849
CUL9	ADCLSTGMELLRR	NaN	NaN	NaN	NaN	NaN	NaN	6.71717	6.70913	6.49987	NaN	NaN	NaN
CWC27	SCEVLFNPFDDIIPREIK	NaN	NaN	NaN	NaN	NaN	NaN	6.14498	NaN	NaN	6.41362	6.29896	6.49129
CXorf56	RRLQELAELEAK	NaN	NaN	NaN	NaN	NaN	NaN	NaN	6.2933	NaN	6.45902	6.45834	6.65149
CYP27A1	SVARIVLVPNKK	NaN	NaN	NaN	NaN	NaN	NaN	6.8211	6.37694	6.85909	6.67896	NaN	6.73484
DAAM1	SLLALEKEEEEERSK	NaN	NaN	NaN	NaN	NaN	NaN	NaN	NaN	NaN	6.35031	6.49711	6.88425
DCD	GAVHDVKDVLDSVL	NaN	NaN	NaN	NaN	NaN	NaN	NaN	6.59627	NaN	6.55351	NaN	6.74864
DCUN1D5	SPGVAAAVAEDGGLK	NaN	NaN	NaN	NaN	NaN	NaN	6.68124	6.49484	6.60833	6.42509	6.41095	6.52744
DDX17	KWDLSELPKFEK	NaN	NaN	NaN	NaN	NaN	NaN	6.64601	NaN	NaN	6.61967	6.62534	6.74646
DDX21	VTKNEEPSEEEIDAPKPK	NaN	NaN	NaN	NaN	NaN	NaN	NaN	NaN	NaN	6.68207	6.64054	7.06785
DDX27	AITAMGFKQPTPIQK	NaN	NaN	NaN	NaN	NaN	NaN	6.57984	NaN	7.29488	6.89379	6.44242	7.1919
DDX39B;DDX39A	DVQEIFR	NaN	NaN	NaN	NaN	NaN	NaN	6.78541	6.79234	6.59461	6.1377	6.34163	NaN
DDX51	LQQLGLHQPR	NaN	NaN	NaN	NaN	NaN	NaN	6.90668	6.682	NaN	NaN	6.39419	NaN
DECR2	VAFITGGGSGIGFR	NaN	NaN	NaN	NaN	NaN	NaN	7.17073	6.98755	NaN	NaN	NaN	7.11863
DEK	SLIVEGK	NaN	NaN	NaN	NaN	NaN	NaN	NaN	NaN	7.22845	7.51667	7.43989	7.63585
DHCR24	LGCQDAFPEVYDK	NaN	NaN	NaN	NaN	NaN	NaN	8.09694	NaN	8.08203	NaN	NaN	7.74764
DHX9	GMTLVTPLQLLLFASK	NaN	NaN	NaN	NaN	NaN	NaN	6.29003	6.4099	6.64241	NaN	NaN	NaN
DIAPH1	ELGEYFLFDPK	NaN	NaN	NaN	NaN	NaN	NaN	7.70768	NaN	7.67487	7.40305	NaN	NaN
DIS3L2	VAAERATSVYLVQK	NaN	NaN	NaN	NaN	NaN	NaN	6.69724	NaN	NaN	6.2634	NaN	6.31601
DLST	PAEAPAAAAPK	NaN	NaN	NaN	NaN	NaN	NaN	NaN	NaN	NaN	6.28042	6.25351	6.4509
DNAJA3	EKFSQLAEAYEVLSDEVK	NaN	NaN	NaN	NaN	NaN	NaN	NaN	NaN	NaN	6.12846	6.28637	6.68481
DNAJB4	KREIYDQFGEEGLK	NaN	NaN	NaN	NaN	NaN	NaN	NaN	NaN	6.71085	7.06633	6.92209	7.09531
DNAJB6	SLTINGVADDDALAEERMR	NaN	NaN	NaN	NaN	NaN	NaN	6.98618	NaN	NaN	NaN	7.05858	7.09611
DNAJC17	ISWLEGQPQDAVGRSHSGLSK	NaN	NaN	NaN	NaN	NaN	NaN	NaN	NaN	NaN	6.61481	6.78278	6.71497
DNAJC19	MTKREAALILGVSPTANK	NaN	NaN	NaN	NaN	NaN	NaN	NaN	NaN	NaN	6.63226	6.70502	6.79071
DNAJC8	LFAELEIK	NaN	NaN	NaN	NaN	NaN	NaN	NaN	NaN	7.4089	8.041	8.18859	8.23424
DNAJC8	LLLDQEQKK	NaN	NaN	NaN	NaN	NaN	NaN	NaN	NaN	NaN	7.73307	7.88651	7.91933
DNAJC9	KISLEDIQAFEK	NaN	NaN	NaN	NaN	NaN	NaN	7.04964	6.93783	7.18101	NaN	7.22717	7.30837
DNAJC9	TYKGSEEELADIK	NaN	NaN	NaN	NaN	NaN	NaN	NaN	NaN	NaN	6.90295	7.12411	6.98185
DNMT1	ACQLSVVVDDKK	NaN	NaN	NaN	NaN	NaN	NaN	6.52885	6.35443	7.36821	NaN	NaN	NaN
DOCK7	DSNPVDKCK	NaN	NaN	NaN	NaN	NaN	NaN	7.74569	NaN	7.212	7.71917	NaN	NaN
DPP3	LAQDFLDSQNLSAYNTRLFK	NaN	NaN	NaN	NaN	NaN	NaN	6.78475	6.67733	NaN	NaN	6.57496	6.63554
DPP4	TYTLTDYLK	NaN	NaN	NaN	NaN	NaN	NaN	NaN	NaN	NaN	6.25416	6.45577	6.41103
DRG1	DKGGINLTATCPQSELDAETVK	NaN	NaN	NaN	NaN	NaN	NaN	NaN	NaN	NaN	7.11978	7.08192	7.53914
DRG2	LVQLILHEYK	NaN	NaN	NaN	NaN	NaN	NaN	6.67967	6.5159	6.36771	NaN	NaN	NaN
DRG2	SASSKGEGFDVMK	NaN	NaN	NaN	NaN	NaN	NaN	6.60827	NaN	NaN	7.02987	6.88972	7.17612
DST	SLDSELEIANDPDK	NaN	NaN	NaN	NaN	NaN	NaN	6.65597	NaN	6.74449	6.79035	NaN	6.69497
DUT	LSEHATAPTR	NaN	NaN	NaN	NaN	NaN	NaN	6.70646	6.62665	6.08565	NaN	NaN	NaN
DYNC1H1	KKVMSQEIQEQLHK	NaN	NaN	NaN	NaN	NaN	NaN	NaN	NaN	NaN	6.74052	6.61163	6.98448
DYNC1LI1	EHDYRDEHFDFIQSHIRK	NaN	NaN	NaN	NaN	NaN	NaN	7.53827	7.38582	6.71452	NaN	NaN	NaN
EDF1	AESDWDTVTVLR	NaN	NaN	NaN	NaN	NaN	NaN	NaN	NaN	NaN	7.40773	7.51318	7.43985
EDF1	AESDWDTVTVLRKK	NaN	NaN	NaN	NaN	NaN	NaN	NaN	NaN	NaN	7.55499	7.6221	7.72311
EDF1	AIPNNQVLGK	NaN	NaN	NaN	NaN	NaN	NaN	NaN	NaN	NaN	6.78189	6.70352	6.77447
EDF1	AIPNNQVLGKIERAIGLK	NaN	NaN	NaN	NaN	NaN	NaN	NaN	NaN	NaN	7.03563	7.00082	7.22626
EDF1	INEKPQVIADYESGR	NaN	NaN	NaN	NaN	NaN	NaN	NaN	6.82688	NaN	7.75623	7.75334	7.81361
EDF1	QAILAAQR	NaN	NaN	NaN	NaN	NaN	NaN	NaN	NaN	NaN	7.34984	7.29713	7.58556
EEF1B2	LEECVRSIQADGLVWGSSK	NaN	NaN	NaN	NaN	NaN	NaN	6.81629	6.69186	NaN	6.78642	NaN	6.66025
EEF1B2	SPAGLQVLNDYLADK	NaN	NaN	NaN	NaN	NaN	NaN	7.49227	7.43643	NaN	7.28762	NaN	7.53953
EEF1D	ATAPQTQHVSPMR	NaN	NaN	NaN	NaN	NaN	NaN	6.82504	6.70233	6.31706	NaN	NaN	NaN
EEF1D	SIQLDGLVWGASK	NaN	NaN	NaN	NaN	NaN	NaN	6.57755	6.55716	7.29693	NaN	NaN	NaN
EEF1D	SLAGSSGPGASSGTSGDHGELVVR	NaN	NaN	NaN	NaN	NaN	NaN	7.34494	7.36133	7.33005	NaN	NaN	NaN
EEF2	TGTITTFEHAHNMR	NaN	NaN	NaN	NaN	NaN	NaN	7.17595	7.05212	7.02768	NaN	NaN	NaN
EEF2	VFDAIMNFK	NaN	NaN	NaN	NaN	NaN	NaN	6.78527	6.67209	7.06494	NaN	NaN	NaN
EFHD2	AAAGELQEDSGLCVLARLSEIDVSSEGVK	NaN	NaN	NaN	NaN	NaN	NaN	NaN	6.5034	NaN	NaN	6.3711	7.04123
EFTUD2	KLGEFFQTK	NaN	NaN	NaN	NaN	NaN	NaN	NaN	6.39948	6.53439	6.36438	NaN	NaN
EGFL7	TSGLPGACGAAICQPPCR	NaN	NaN	NaN	NaN	NaN	NaN	NaN	NaN	NaN	7.16462	6.97403	7.02682
EHBP1	SQQSSGRTSGSDDPGICSNTDSTQAQVLLGK	NaN	NaN	NaN	NaN	NaN	NaN	6.64527	6.5658	NaN	6.69983	NaN	NaN
EHD4	LADCDCDGMLDEEEFALAK	NaN	NaN	NaN	NaN	NaN	NaN	6.61907	6.48008	NaN	6.40917	NaN	NaN
EIF2A	NTVSQSISGDPEIDK	NaN	NaN	NaN	NaN	NaN	NaN	7.15302	NaN	6.90862	7.15146	NaN	NaN
EIF2S2	FVMKPPQVVRVGTK	NaN	NaN	NaN	NaN	NaN	NaN	7.14429	6.94185	6.99956	NaN	NaN	6.97824
EIF3B	ISVSFYHVKNNGK	NaN	NaN	NaN	NaN	NaN	NaN	NaN	NaN	NaN	6.92413	6.7719	7.25375
EIF3B	YMTISDEWDIPEKQPFK	NaN	NaN	NaN	NaN	NaN	NaN	NaN	NaN	NaN	6.57723	6.53538	6.69278
EIF3G	AIAGVSGFGYDHLILNVEWAK	NaN	NaN	NaN	NaN	NaN	NaN	6.78601	NaN	NaN	6.67775	6.65618	NaN
EIF4A2	GVAINFVTEEDK	NaN	NaN	NaN	NaN	NaN	NaN	6.87358	NaN	6.89998	NaN	6.90154	NaN
EIF4B	DDYSRDDYRR	NaN	NaN	NaN	NaN	NaN	NaN	6.82205	6.68316	6.0548	NaN	NaN	NaN
EIF4B	RSSNPPARSQSSDTEQQSPTSGGGK	NaN	NaN	NaN	NaN	NaN	NaN	6.89167	6.45682	NaN	7.00095	6.61542	6.62958
EIF4B	VAPAQPSEEGPGRK	NaN	NaN	NaN	NaN	NaN	NaN	7.2154	7.11277	6.88391	NaN	NaN	NaN
EIF4G2	KGQLNADEISLRPAQSFLMNK	NaN	NaN	NaN	NaN	NaN	NaN	NaN	6.73484	6.98654	7.21927	7.38025	7.33758
EIF4G2	TAGNSEFLGK	NaN	NaN	NaN	NaN	NaN	NaN	7.49777	7.40878	7.28852	7.3886	7.46482	7.4544
EIF4G2	TNPPLIQEKPAK	NaN	NaN	NaN	NaN	NaN	NaN	NaN	NaN	NaN	6.95954	6.98234	7.33862
EIF4H	SLRVDIAEGR	NaN	NaN	NaN	NaN	NaN	NaN	7.28287	6.98883	6.94951	NaN	NaN	6.59224
EIF5A	EDLRLPEGDLGK	NaN	NaN	NaN	NaN	NaN	NaN	6.66949	6.60365	6.95562	NaN	NaN	NaN
EIF5B	KQSFDDNDSEELEDKDSK	NaN	NaN	NaN	NaN	NaN	NaN	NaN	NaN	NaN	6.18427	6.45146	6.61106
EIF5B	KWDGSEEDEDNSK	NaN	NaN	NaN	NaN	NaN	NaN	6.23967	5.95554	NaN	6.31309	6.43215	6.51514
EIF5B	QSFDDNDSEELEDKDSK	NaN	NaN	NaN	NaN	NaN	NaN	NaN	NaN	NaN	7.01381	7.33417	7.25278
EIF5B	RLEELEAK	NaN	NaN	NaN	NaN	NaN	NaN	NaN	NaN	NaN	8.08572	8.14132	8.27706
ELOF1	MTGTLETQFTCPFCNHEK	NaN	NaN	NaN	NaN	NaN	NaN	NaN	6.4931	NaN	NaN	6.99358	6.95852
EMC3	SIYSLILGQDNAADQSR	NaN	NaN	NaN	NaN	NaN	NaN	6.31029	NaN	NaN	6.33078	6.4424	NaN
EML4	AKAPSHKYSAHSSHVTNVSFTHNDSHLISTGGK	NaN	NaN	NaN	NaN	NaN	NaN	7.1262	NaN	NaN	7.82176	7.48047	7.04926
ENAH	VHIYHHTGNNTFR	NaN	NaN	NaN	NaN	NaN	NaN	7.20801	7.27623	6.86304	NaN	NaN	NaN
ENO1	DATNVGDEGGFAPNILENKEGLELLK	NaN	NaN	NaN	NaN	NaN	NaN	NaN	NaN	NaN	6.62932	6.69671	7.07416
ENO1	LNVTEQEK	NaN	NaN	NaN	NaN	NaN	NaN	7.63237	7.55566	NaN	NaN	7.06543	NaN
ENO1;ENO3;ENO2	AAVPSGASTGIYEALELR	NaN	NaN	NaN	NaN	NaN	NaN	7.00069	7.04309	8.31992	NaN	NaN	NaN
EPB41	SYRSMTPAQADLEFLENAK	NaN	NaN	NaN	NaN	NaN	NaN	NaN	NaN	NaN	6.55106	6.86681	6.71761
EPB41	VVVHQETEIADE	NaN	NaN	NaN	NaN	NaN	NaN	7.12613	7.08597	NaN	NaN	NaN	6.97953
EPB41L1	GAAAMIPGPQTVATEIRSLSPIIGK	NaN	NaN	NaN	NaN	NaN	NaN	NaN	NaN	NaN	6.4877	6.35919	6.72256
EPB41L5	VTKEDSLLSHK	NaN	NaN	NaN	NaN	NaN	NaN	NaN	NaN	NaN	6.29215	6.15512	6.72557
EPRS	AKINEAVECLLSLK	NaN	NaN	NaN	NaN	NaN	NaN	NaN	NaN	NaN	7.77351	7.73621	7.68272
ERCC5;BIVM-ERCC5;ERCC5-201	GIPFTATLASSSVNSAEEHVASTNEGREPTDSVPK	NaN	NaN	NaN	NaN	NaN	NaN	7.00805	NaN	NaN	7.02305	NaN	7.12866
ERCC5;BIVM-ERCC5;ERCC5-201	RALDDDEDVK	NaN	NaN	NaN	NaN	NaN	NaN	6.32133	NaN	NaN	6.30685	NaN	6.5859
ESF1	EEQVQGPVELLSIPEDAPEK	NaN	NaN	NaN	NaN	NaN	NaN	NaN	NaN	NaN	7.35299	7.20788	7.41779
ESF1	ENDMEMEIK	NaN	NaN	NaN	NaN	NaN	NaN	NaN	6.21176	NaN	6.63316	6.33674	6.77025
ESF1	EQELTQAIK	NaN	NaN	NaN	NaN	NaN	NaN	NaN	NaN	NaN	6.98112	7.09029	7.21389
ESF1	FKIDSNISPKK	NaN	NaN	NaN	NaN	NaN	NaN	NaN	NaN	6.54712	6.71196	NaN	7.01473
ESF1	GSENKTDLDNSIGIK	NaN	NaN	NaN	NaN	NaN	NaN	NaN	NaN	NaN	7.25256	7.14205	7.37511
EZR	RAQEEAERLEADR	NaN	NaN	NaN	NaN	NaN	NaN	7.14476	6.94714	6.80962	NaN	NaN	NaN
FAM175B	VSSVPNTSQSYAK	NaN	NaN	NaN	NaN	NaN	NaN	NaN	6.60043	6.39407	NaN	NaN	6.6474
FAM213A	DFQPYFKGEIFLDEK	NaN	NaN	NaN	NaN	NaN	NaN	NaN	6.70559	NaN	7.16521	NaN	7.31704
FAM21A;FAM21C	LLEPSVGSLFGDDEDDDLFSSAK	NaN	NaN	NaN	NaN	NaN	NaN	6.43355	NaN	NaN	6.43028	6.482	6.3921
FAM32A	MEAYEQVQK	NaN	NaN	NaN	NaN	NaN	NaN	NaN	NaN	NaN	6.64634	6.65661	7.11544
FAM50A	GAASEAGRAMHLMK	NaN	NaN	NaN	NaN	NaN	NaN	NaN	NaN	NaN	7.15259	7.19159	6.95921
FAM76B	ADFQYQESNLRTK	NaN	NaN	NaN	NaN	NaN	NaN	NaN	NaN	NaN	6.53663	6.7398	6.80449
FAM91A1	LSDESLDSFLIELEK	NaN	NaN	NaN	NaN	NaN	NaN	6.71268	6.55256	6.42987	NaN	6.47138	NaN
FARP1	NKYIPQQDALEDK	NaN	NaN	NaN	NaN	NaN	NaN	NaN	6.5904	NaN	7.0667	7.00316	7.25096
FASTKD5	TESEPGQQPMELENK	NaN	NaN	NaN	NaN	NaN	NaN	NaN	6.8423	NaN	6.66245	6.71422	6.70309
FBL;FBLL1	PQEQLTLEPYER	NaN	NaN	NaN	NaN	NaN	NaN	NaN	NaN	NaN	6.34881	6.31952	6.41557
FEN1	LIADVAPSAIR	NaN	NaN	NaN	NaN	NaN	NaN	7.04871	7.01322	6.9239	NaN	NaN	NaN
FIP1L1	TGAPQYGSYGTAPVNLNIK	NaN	NaN	NaN	NaN	NaN	NaN	6.61749	NaN	NaN	6.88361	6.96614	6.98946
FKBP3	KGDVVHCWYTGTLQDGTVFDTNIQTSAK	NaN	NaN	NaN	NaN	NaN	NaN	NaN	NaN	7.32689	7.44765	7.63635	7.41692
FKBP3	KGDVVHCWYTGTLQDGTVFDTNIQTSAKK	NaN	NaN	NaN	NaN	NaN	NaN	6.63773	NaN	NaN	7.30713	7.33373	7.35089
FKBP4	FSFDLGK	NaN	NaN	NaN	NaN	NaN	NaN	7.16646	7.13248	6.87192	NaN	NaN	NaN
FLNA	DAGEGLLAVQITDPEGK	NaN	NaN	NaN	NaN	NaN	NaN	6.97549	7.14063	7.19659	6.4282	NaN	NaN
FLNA	GVRVKETADFK	NaN	NaN	NaN	NaN	NaN	NaN	NaN	NaN	6.16885	6.13802	NaN	6.66454
FLNA	PAEFTVDAK	NaN	NaN	NaN	NaN	NaN	NaN	7.6136	7.64772	7.52595	6.45295	6.27124	6.38374
FLNA	THIQDNHDGTYTVAYVPDVTGR	NaN	NaN	NaN	NaN	NaN	NaN	7.37771	7.40623	7.26122	NaN	NaN	NaN
FLNA	VHGPGIQSGTTNK	NaN	NaN	NaN	NaN	NaN	NaN	7.18099	7.09384	6.79691	NaN	NaN	NaN
FLNA	VRVHGPGIQSGTTNK	NaN	NaN	NaN	NaN	NaN	NaN	7.3098	7.15537	6.99822	NaN	NaN	NaN
FLNA	VSGQGLHEGHTFEPAEFIIDTR	NaN	NaN	NaN	NaN	NaN	NaN	6.95808	7.11005	6.80784	NaN	NaN	NaN
FLNA	YAPSEAGLHEMDIR	NaN	NaN	NaN	NaN	NaN	NaN	7.14408	7.1936	7.28903	NaN	NaN	NaN
FLNA	YNEQHVPGSPFTAR	NaN	NaN	NaN	NaN	NaN	NaN	NaN	6.92559	7.04403	6.83714	NaN	NaN
FLNB	AHGPGLEGGLVGK	NaN	NaN	NaN	NaN	NaN	NaN	7.17158	7.08711	6.88115	NaN	NaN	NaN
FLNB	YRGQHVTGSPFQFTVGPLGEGGAHK	NaN	NaN	NaN	NaN	NaN	NaN	NaN	7.58357	7.28003	6.98548	NaN	NaN
FLOT1	DIHDDQDYLHSLGK	NaN	NaN	NaN	NaN	NaN	NaN	NaN	NaN	NaN	6.30666	6.36504	6.34541
FLYWCH2	ALLQTHPEAQR	NaN	NaN	NaN	NaN	NaN	NaN	NaN	NaN	NaN	6.31252	6.43329	6.48964
FRG1	MALLASNSCFIRCNEAGDIEAK	NaN	NaN	NaN	NaN	NaN	NaN	NaN	6.97279	NaN	NaN	7.06517	7.43169
FSCN1	FLIVAHDDGRWSLQSEAHRR	NaN	NaN	NaN	NaN	NaN	NaN	6.879	6.80134	6.77298	NaN	NaN	NaN
FSCN1	SSYDVFQLEFNDGAYNIK	NaN	NaN	NaN	NaN	NaN	NaN	6.31452	6.3983	6.79112	NaN	NaN	NaN
FSCN1	VTGTLDANR	NaN	NaN	NaN	NaN	NaN	NaN	7.20162	7.21381	6.91627	NaN	NaN	NaN
FSCN1	YFGGTEDR	NaN	NaN	NaN	NaN	NaN	NaN	6.71828	6.85054	6.68023	NaN	NaN	NaN
FSCN1	YLAPSGPSGTLK	NaN	NaN	NaN	NaN	NaN	NaN	NaN	6.91905	6.72224	6.7825	NaN	NaN
FSCN1	YWTLTATGGVQSTASSK	NaN	NaN	NaN	NaN	NaN	NaN	6.97413	6.88541	7.27121	NaN	NaN	NaN
FTH1	YFLHQSHEEREHAEK	NaN	NaN	NaN	NaN	NaN	NaN	8.30449	7.85448	7.81443	NaN	NaN	NaN
FUS	KTGQPMINLYTDRETGK	NaN	NaN	NaN	NaN	NaN	NaN	NaN	6.78983	NaN	6.51032	6.64827	NaN
FUT8	LGRTGLYPSYK	NaN	NaN	NaN	NaN	NaN	NaN	NaN	NaN	NaN	6.90543	6.3035	6.59543
G6PD	RVGFQYEGTYK	NaN	NaN	NaN	NaN	NaN	NaN	7.46368	7.40088	NaN	7.21788	7.26399	7.21848
G6PD	VGFQYEGTYK	NaN	NaN	NaN	NaN	NaN	NaN	7.08525	NaN	NaN	NaN	6.79898	6.54841
GABARAP	MKFVYKEEHPFEK	NaN	NaN	NaN	NaN	NaN	NaN	NaN	NaN	NaN	6.4192	6.58377	7.24932
GABPA	MQLHGIAQPVTAVALATASLQTEK	NaN	NaN	NaN	NaN	NaN	NaN	6.84826	6.79095	NaN	NaN	6.63718	6.43764
GALNT6	EIILVDDASTEEHLK	NaN	NaN	NaN	NaN	NaN	NaN	6.91816	NaN	6.70541	6.5627	NaN	6.52745
GALNT6	SKWTPLETQEK	NaN	NaN	NaN	NaN	NaN	NaN	6.89299	6.7029	NaN	6.67311	6.75884	6.70005
GAPDH	VGVNGFGR	NaN	NaN	NaN	NaN	NaN	NaN	8.08099	7.98197	7.98142	NaN	NaN	NaN
GARS	YPLFEGQETGK	NaN	NaN	NaN	NaN	NaN	NaN	NaN	6.99984	7.71372	NaN	NaN	6.89449
GCN1L1	QLDDEEVSEFALDGLK	NaN	NaN	NaN	NaN	NaN	NaN	NaN	NaN	NaN	7.45906	7.2833	7.30662
GDI2	TYDATTHFETTCDDIK	NaN	NaN	NaN	NaN	NaN	NaN	7.12824	7.0383	7.06017	NaN	NaN	NaN
GDI2	YIAIVSTTVETK	NaN	NaN	NaN	NaN	NaN	NaN	6.67184	6.60549	6.63366	NaN	NaN	NaN
GEMIN5	STANGPDKNEPEVEAEQPLCSSQSQCK	NaN	NaN	NaN	NaN	NaN	NaN	NaN	NaN	NaN	7.17202	7.01816	7.14032
GLTP	FRTLQNILEVEK	NaN	NaN	NaN	NaN	NaN	NaN	6.78567	6.60072	NaN	NaN	NaN	6.62207
GOSR2	MDPLFQQTHK	NaN	NaN	NaN	NaN	NaN	NaN	7.00363	6.91134	6.93393	6.92792	NaN	7.14063
GPATCH4	TAANLVVETGQDGVQIRSLSK	NaN	NaN	NaN	NaN	NaN	NaN	NaN	NaN	NaN	6.86076	7.00479	7.33319
GPD1	ANATGISLIK	NaN	NaN	NaN	NaN	NaN	NaN	6.62303	6.56592	NaN	6.39041	NaN	NaN
GSK3B	IQAAASTPTNATAASDANTGDRGQTNNAASASASNST	NaN	NaN	NaN	NaN	NaN	NaN	NaN	6.6343	NaN	6.54669	NaN	6.70415
GSPT1;GSPT2	LRTAGTICLETFK	NaN	NaN	NaN	NaN	NaN	NaN	7.01	6.92038	6.68999	NaN	NaN	NaN
GSTK1	AGMSAEQAQGLLEK	NaN	NaN	NaN	NaN	NaN	NaN	7.08913	7.03687	6.76762	NaN	NaN	7.06028
GSTP1	FQDGDLTLYQSNTILR	NaN	NaN	NaN	NaN	NaN	NaN	7.091	6.9842	7.45258	NaN	6.36237	NaN
GSTP1	PFETLLSQNQGGK	NaN	NaN	NaN	NaN	NaN	NaN	6.80451	6.67682	7.07372	NaN	NaN	NaN
GSTP1	TLGLYGK	NaN	NaN	NaN	NaN	NaN	NaN	7.15767	7.12041	7.00775	NaN	NaN	NaN
GTF2E1	ADPDVLTEVPAALK	NaN	NaN	NaN	NaN	NaN	NaN	6.47958	NaN	NaN	5.95527	6.12343	NaN
GTF2E2	KRALSTPVVEK	NaN	NaN	NaN	NaN	NaN	NaN	NaN	NaN	NaN	6.38741	6.29763	6.63149
GTF3C3	DVNEGETSDGVRK	NaN	NaN	NaN	NaN	NaN	NaN	6.18156	6.05732	NaN	6.17981	NaN	6.23505
HADHA	SGKGFYIYQEGVK	NaN	NaN	NaN	NaN	NaN	NaN	NaN	NaN	NaN	6.48883	6.39714	7.30653
HADHB	TKVGLPPLEK	NaN	NaN	NaN	NaN	NaN	NaN	NaN	NaN	NaN	6.75091	6.68802	6.89887
HARS	FRTICSSVDKLDK	NaN	NaN	NaN	NaN	NaN	NaN	NaN	NaN	NaN	6.4176	6.37168	6.36795
HCFC1	GAPGQPGTILR	NaN	NaN	NaN	NaN	NaN	NaN	NaN	6.82142	6.86646	6.57625	NaN	NaN
HDGF	CGDLVFAK	NaN	NaN	NaN	NaN	NaN	NaN	6.28083	NaN	NaN	6.09819	6.185	NaN
HDLBP	INIPPPSVNRTEIVFTGEK	NaN	NaN	NaN	NaN	NaN	NaN	6.86017	6.80864	6.5984	NaN	NaN	NaN
HINT1	AQVARPGGDTIFGK	NaN	NaN	NaN	NaN	NaN	NaN	6.94697	6.83542	7.06502	NaN	NaN	NaN
HINT1	MVVNEGSDGGQSVYHVHLHVLGGR	NaN	NaN	NaN	NaN	NaN	NaN	7.2441	7.37453	7.34753	NaN	NaN	NaN
HIST1H2BK;H2BFS	HAVSEGTKAVTKYTSAK	NaN	NaN	NaN	NaN	NaN	NaN	NaN	NaN	NaN	6.50421	6.56595	6.99648
HMGA1	EEEEGISQESSEEEQ	NaN	NaN	NaN	NaN	NaN	NaN	NaN	NaN	NaN	6.58948	6.89954	6.57338
HMGA1	QPPVSPGTALVGSQK	NaN	NaN	NaN	NaN	NaN	NaN	NaN	NaN	NaN	6.44287	6.60114	6.66013
HMGA1	QPPVSPGTALVGSQKEPSEVPTPK	NaN	NaN	NaN	NaN	NaN	NaN	NaN	6.46265	NaN	7.36506	7.50796	7.27775
HMGA2	KPAQEETEETSSQESAEED	NaN	NaN	NaN	NaN	NaN	NaN	NaN	NaN	NaN	6.60043	6.79063	6.56454
HMGB1	HPDASVNFSEFSKK	NaN	NaN	NaN	NaN	NaN	NaN	NaN	NaN	7.18244	8.834	8.04626	8.14823
HMGB1;HMGB1P1;HMGB2	GKMSSYAFFVQTCREEHK	NaN	NaN	NaN	NaN	NaN	NaN	NaN	NaN	NaN	7.34858	7.57665	7.79048
HMGB1;HMGB1P1;HMGB2	MSSYAFFVQTCR	NaN	NaN	NaN	NaN	NaN	NaN	NaN	NaN	NaN	6.61877	6.5321	6.89144
HMGB1;HMGB1P1;SP100	GKFEDMAKADK	NaN	NaN	NaN	NaN	NaN	NaN	NaN	NaN	NaN	6.7261	6.84978	7.16382
HMGB2	HPDSSVNFAEFSKK	NaN	NaN	NaN	NaN	NaN	NaN	NaN	NaN	NaN	6.64305	6.75623	6.97702
HMGB3	LGEMWNNLNDSEK	NaN	NaN	NaN	NaN	NaN	NaN	NaN	NaN	NaN	6.76994	6.8894	7.06187
HMGB3	STNPGISIGDVAKK	NaN	NaN	NaN	NaN	NaN	NaN	NaN	6.32129	NaN	6.74746	6.78844	7.3229
HMGN1	EDLPAENGETK	NaN	NaN	NaN	NaN	NaN	NaN	NaN	NaN	NaN	6.49241	6.66558	6.51921
HMGN1	EDLPAENGETKTEESPASDEAGEK	NaN	NaN	NaN	NaN	NaN	NaN	NaN	NaN	NaN	7.36754	7.59939	7.47436
HMGN1	QAEVANQETKEDLPAENGETK	NaN	NaN	NaN	NaN	NaN	NaN	NaN	NaN	NaN	7.45564	7.58122	7.55771
HMGN1	TEESPASDEAGEK	NaN	NaN	NaN	NaN	NaN	NaN	NaN	NaN	5.65053	7.0228	7.20817	7.04036
HMGN1	VSSAEGAAKEEPK	NaN	NaN	NaN	NaN	NaN	NaN	NaN	NaN	NaN	6.94537	7.03169	7.15293
HMGN2	EGNNPAENGDAKTDQAQKAEGAGDAK	NaN	NaN	NaN	NaN	NaN	NaN	NaN	NaN	NaN	6.60023	6.95355	7.48605
HMGN2;HMGN3	LSAKPAPPKPEPK	NaN	NaN	NaN	NaN	NaN	NaN	NaN	NaN	NaN	6.75055	6.98286	6.81904
HMGN3	EGTAPSENGETKAEEAQK	NaN	NaN	NaN	NaN	NaN	NaN	NaN	NaN	NaN	6.83487	6.92035	6.97338
HMGN3	EGTAPSENGETKAEEAQKTESVDNEGE	NaN	NaN	NaN	NaN	NaN	NaN	NaN	NaN	NaN	7.15293	7.4222	7.41858
HMMR	SSAAHTQATLLLQEK	NaN	NaN	NaN	NaN	NaN	NaN	NaN	6.44006	NaN	6.77185	NaN	6.78542
HN1L	AMKPPGGESSNLFGSPEEATPSSRPNR	NaN	NaN	NaN	NaN	NaN	NaN	7.18358	7.09416	7.08672	NaN	7.07335	NaN
HN1L	DHVFLCEGEEPKSDLK	NaN	NaN	NaN	NaN	NaN	NaN	6.78516	NaN	NaN	NaN	6.83274	6.94621
HN1L	TSDIFGSPVTATSR	NaN	NaN	NaN	NaN	NaN	NaN	7.35426	7.07635	6.94672	7.0054	7.11707	7.07357
HNF1A	AVVETLLQEDPWRVAK	NaN	NaN	NaN	NaN	NaN	NaN	6.82143	6.50094	NaN	NaN	NaN	6.5521
HNRNPA0	RSRCFGFVTYSNVEEADAAMAASPHAVDGNTVELK	NaN	NaN	NaN	NaN	NaN	NaN	NaN	NaN	NaN	7.04474	6.88141	7.02678
HNRNPA1	GFGFVTYATVEEVDAAMNARPHK	NaN	NaN	NaN	NaN	NaN	NaN	7.15836	7.29272	7.75592	NaN	NaN	NaN
HNRNPA1;HNRNPA1L2;HNRNPA3	VDGRVVEPK	NaN	NaN	NaN	NaN	NaN	NaN	6.98744	7.06494	NaN	NaN	7.05246	6.84143
HNRNPA3	YHTINGHNCEVKK	NaN	NaN	NaN	NaN	NaN	NaN	NaN	NaN	6.19973	6.7285	6.78201	NaN
HNRNPAB	EVYQQQQYGSGGRGNRNR	NaN	NaN	NaN	NaN	NaN	NaN	5.77956	NaN	NaN	6.45781	6.5658	NaN
HNRNPAB	MDPNTGRSRGFGFILFK	NaN	NaN	NaN	NaN	NaN	NaN	NaN	NaN	NaN	7.64738	7.409	7.07177
HNRNPC	QAVEMKNDKSEEEQSSSSVK	NaN	NaN	NaN	NaN	NaN	NaN	NaN	NaN	NaN	6.25397	6.39764	6.12192
HNRNPF	ERIGHRYIEVFK	NaN	NaN	NaN	NaN	NaN	NaN	NaN	6.31532	6.92395	6.41283	NaN	6.39955
HNRNPK	RPAEDMEEEQAFK	NaN	NaN	NaN	NaN	NaN	NaN	6.78449	6.75355	6.72758	NaN	NaN	NaN
HNRNPK	RPAEDMEEEQAFKR	NaN	NaN	NaN	NaN	NaN	NaN	6.53321	7.17606	7.1186	NaN	NaN	NaN
HNRNPM	EKVGEVTYVELLMDAEGK	NaN	NaN	NaN	NaN	NaN	NaN	NaN	NaN	NaN	6.66686	6.94349	6.78996
HNRNPU	KAEVEGKDLPEHAVLK	NaN	NaN	NaN	NaN	NaN	NaN	NaN	NaN	NaN	6.64124	6.80013	7.30382
HNRNPU	LKVSELKEELK	NaN	NaN	NaN	NaN	NaN	NaN	NaN	NaN	NaN	6.96289	6.93999	7.20537
HNRNPU	NGQDLGVAFKISK	NaN	NaN	NaN	NaN	NaN	NaN	6.32098	NaN	NaN	6.72743	6.79296	6.81087
HNRNPUL2;HNRNPUL2-BSCL2	ANFSLPEK	NaN	NaN	NaN	NaN	NaN	NaN	NaN	NaN	7.00552	NaN	7.53974	7.19868
HSDL2	ALPCIVDVR	NaN	NaN	NaN	NaN	NaN	NaN	6.91312	6.66752	NaN	NaN	6.58155	NaN
HSP90AA1	YYTSASGDEMVSLK	NaN	NaN	NaN	NaN	NaN	NaN	7.00937	6.91015	7.93658	NaN	NaN	NaN
HSP90AA1;HSP90AA5P	KHSQFIGYPITLFVEK	NaN	NaN	NaN	NaN	NaN	NaN	7.12024	6.60677	6.59767	6.7014	6.79988	6.41241
HSP90AB1	ELKIDIIPNPQERTLTLVDTGIGMTK	NaN	NaN	NaN	NaN	NaN	NaN	6.47226	NaN	NaN	6.22722	6.48576	6.83974
HSP90AB1	NPDDITQEEYGEFYK	NaN	NaN	NaN	NaN	NaN	NaN	7.22668	7.04548	7.26764	NaN	NaN	NaN
HSP90AB1;HSP90AB2P	IEDVGSDEEDDSGK	NaN	NaN	NaN	NaN	NaN	NaN	7.53491	7.38625	7.21328	NaN	NaN	NaN
HSP90AB1;HSP90AB3P	ELKIDIIPNPQER	NaN	NaN	NaN	NaN	NaN	NaN	NaN	NaN	NaN	6.8148	7.00771	7.07386
HSP90B1	LISLTDENALSGNEELTVK	NaN	NaN	NaN	NaN	NaN	NaN	7.06175	6.9407	8.63867	NaN	NaN	NaN
HSP90B1	SGYLLPDTK	NaN	NaN	NaN	NaN	NaN	NaN	6.74009	6.72392	7.04419	NaN	NaN	NaN
HSP90B1	TETVEEPMEEEEAAK	NaN	NaN	NaN	NaN	NaN	NaN	6.97819	6.98562	6.90745	NaN	NaN	NaN
HSP90B1	TFEINPR	NaN	NaN	NaN	NaN	NaN	NaN	7.19273	7.33001	7.46325	NaN	NaN	NaN
HSPA1A;HSPA1B;HSPA1L	QTQIFTTYSDNQPGVLIQVYEGER	NaN	NaN	NaN	NaN	NaN	NaN	6.60522	6.58067	7.32232	NaN	NaN	NaN
HSPA5	ITITNDQNR	NaN	NaN	NaN	NaN	NaN	NaN	7.85205	7.80293	7.57665	NaN	NaN	NaN
HSPA5	NGRVEIIANDQGNR	NaN	NaN	NaN	NaN	NaN	NaN	7.6511	7.12564	7.17929	NaN	NaN	NaN
HSPA5	PYIQVDIGGGQTK	NaN	NaN	NaN	NaN	NaN	NaN	7.51685	7.37838	7.85142	NaN	NaN	NaN
HSPA5	SDIDEIVLVGGSTR	NaN	NaN	NaN	NaN	NaN	NaN	7.1697	7.04214	7.54628	NaN	NaN	NaN
HSPA6;HSPA7	VEILANDQGNR	NaN	NaN	NaN	NaN	NaN	NaN	8.08831	8.09947	7.86445	NaN	NaN	NaN
HSPA8	IINEPTAAAIAY	NaN	NaN	NaN	NaN	NaN	NaN	7.31628	7.26694	7.09167	NaN	NaN	NaN
HSPA8;HSPA2	DNNLLGK	NaN	NaN	NaN	NaN	NaN	NaN	7.00771	6.80035	NaN	6.26834	NaN	NaN
HSPA9	DAGQISGLNVLR	NaN	NaN	NaN	NaN	NaN	NaN	7.28026	7.15363	7.31435	NaN	NaN	NaN
HSPA9	DSETGENIR	NaN	NaN	NaN	NaN	NaN	NaN	6.54894	6.36888	NaN	NaN	6.50091	NaN
HSPA9	EQQIVIQSSGGLSK	NaN	NaN	NaN	NaN	NaN	NaN	6.66459	6.56595	7.39125	6.35085	NaN	NaN
HSPA9	SQVFSTAADGQTQVEIK	NaN	NaN	NaN	NaN	NaN	NaN	6.97464	6.95671	8.11998	NaN	NaN	NaN
HSPA9	STNGDTFLGGEDFDQALLR	NaN	NaN	NaN	NaN	NaN	NaN	6.47942	6.3995	NaN	6.11584	NaN	NaN
HSPA9	VQQTVQDLFGR	NaN	NaN	NaN	NaN	NaN	NaN	6.65907	6.59362	7.00996	NaN	NaN	NaN
HSPB1	GPSWDPFRDWYPHSR	NaN	NaN	NaN	NaN	NaN	NaN	7.33013	7.48048	6.97042	NaN	NaN	NaN
HSPB1	LFDQAFGLPR	NaN	NaN	NaN	NaN	NaN	NaN	6.98118	6.94589	7.2285	NaN	NaN	NaN
HSPD1	ISSIQSIVPALEIANAHR	NaN	NaN	NaN	NaN	NaN	NaN	7.04618	7.09163	7.38032	NaN	NaN	NaN
HSPD1	ISSIQSIVPALEIANAHRK	NaN	NaN	NaN	NaN	NaN	NaN	7.02551	6.91258	7.09184	NaN	NaN	NaN
HSPD1	NAGVEGSLIVEK	NaN	NaN	NaN	NaN	NaN	NaN	7.72734	7.66541	8.02375	NaN	NaN	NaN
HSPE1;HSPE1-MOB4	FLPLFDR	NaN	NaN	NaN	NaN	NaN	NaN	7.54244	7.38945	7.85428	NaN	NaN	NaN
HYOU1	VQEVLLK	NaN	NaN	NaN	NaN	NaN	NaN	NaN	NaN	6.59731	6.30185	6.50146	NaN
IDH2	TIEAEAAHGTVTRHYREHQK	NaN	NaN	NaN	NaN	NaN	NaN	NaN	NaN	6.32523	6.64385	6.39	6.32942
IGF2BP1	GGFGSRGQPRQGSPVAAGAPAK	NaN	NaN	NaN	NaN	NaN	NaN	6.47532	NaN	NaN	NaN	6.58232	6.37882
IGF2BP3	DAKIPVSGPFLVK	NaN	NaN	NaN	NaN	NaN	NaN	6.08077	NaN	NaN	6.69069	6.7894	6.75638
IGF2R	YYLQDGDLDVVFASSSK	NaN	NaN	NaN	NaN	NaN	NaN	NaN	6.95612	7.1274	NaN	7.03084	6.93632
IK	DEDPENKIEFK	NaN	NaN	NaN	NaN	NaN	NaN	NaN	6.76484	NaN	6.5962	6.68846	6.70069
ILF3	RIFVNDDRHVMAK	NaN	NaN	NaN	NaN	NaN	NaN	6.81035	NaN	6.77189	6.90964	6.92945	7.2194
IMP4	LVFPGAQR	NaN	NaN	NaN	NaN	NaN	NaN	6.96977	6.73644	7.13415	NaN	NaN	NaN
INF2	QGIEYILSNQGYVR	NaN	NaN	NaN	NaN	NaN	NaN	6.95884	6.9114	7.41828	NaN	NaN	NaN
INPP5D	FGETLPK	NaN	NaN	NaN	NaN	NaN	NaN	7.33068	7.10714	7.19223	7.02214	7.07416	7.05239
INTS12	ISSSLPSGNNNGK	NaN	NaN	NaN	NaN	NaN	NaN	NaN	NaN	NaN	6.15122	6.14857	6.60878
IPO4	AQELQAVLGLS	NaN	NaN	NaN	NaN	NaN	NaN	6.98083	NaN	NaN	6.8672	6.6787	6.83091
IQGAP1	ALQSPALGLR	NaN	NaN	NaN	NaN	NaN	NaN	6.48703	6.65003	6.63519	NaN	NaN	NaN
IST1	NISSAQIVGPGPKPEASAK	NaN	NaN	NaN	NaN	NaN	NaN	7.56464	7.38259	NaN	7.04926	7.17852	7.12798
KDM3B	LGPNGERSAELLLGK	NaN	NaN	NaN	NaN	NaN	NaN	NaN	NaN	NaN	6.80043	6.73189	6.73999
KHDRBS1	ASPATQPPPLLPPSATGPDATVGGPAPTPLLPPSATASVK	NaN	NaN	NaN	NaN	NaN	NaN	6.89563	6.35172	NaN	6.58482	6.43897	6.13319
KHDRBS1	SSGRSGSMDPSGAHPSVR	NaN	NaN	NaN	NaN	NaN	NaN	NaN	NaN	NaN	6.82758	7.25127	6.54806
KIAA1598	ATQPETTEEVTDLK	NaN	NaN	NaN	NaN	NaN	NaN	NaN	NaN	6.52984	NaN	6.97189	6.98382
KIAA1598	GILGTLNK	NaN	NaN	NaN	NaN	NaN	NaN	6.85342	NaN	6.584	NaN	6.95307	6.93425
KIAA1598	QAEPVVVLDPVSTHEPQTK	NaN	NaN	NaN	NaN	NaN	NaN	6.84644	NaN	6.74148	6.77927	6.80108	6.81116
KIAA1598	TVLNSEVLEQRK	NaN	NaN	NaN	NaN	NaN	NaN	NaN	NaN	6.816	6.71187	NaN	6.94773
KIAA1598	VTAEADSSSPTGILATSESK	NaN	NaN	NaN	NaN	NaN	NaN	6.87205	6.62793	6.79484	6.81634	6.86396	6.99268
KIF21A	ELQRLQAAQK	NaN	NaN	NaN	NaN	NaN	NaN	NaN	NaN	6.70862	6.35717	6.27021	NaN
KIF3B	TFTFDAVYDWNAK	NaN	NaN	NaN	NaN	NaN	NaN	NaN	6.45272	NaN	NaN	6.35288	6.39215
KIF4A	QIESLETEMEFRSAQIADLQQK	NaN	NaN	NaN	NaN	NaN	NaN	6.68311	NaN	NaN	6.41223	6.68645	6.70676
KIF4A	QLEESVSEK	NaN	NaN	NaN	NaN	NaN	NaN	6.68907	6.58706	NaN	6.58492	6.63669	NaN
KIF5B	AKLITDLQDQNQK	NaN	NaN	NaN	NaN	NaN	NaN	NaN	NaN	NaN	7.14183	7.08757	7.31152
KNOP1	YSRGAGLGFSTAPNK	NaN	NaN	NaN	NaN	NaN	NaN	6.90156	NaN	NaN	6.96241	NaN	7.0128
KPNB1	AAVENLPTFLVELSR	NaN	NaN	NaN	NaN	NaN	NaN	6.4135	6.41943	6.57387	NaN	NaN	NaN
KPNB1	VLANPGNSQVAR	NaN	NaN	NaN	NaN	NaN	NaN	6.89455	6.90976	6.56783	NaN	NaN	NaN
KRAS	QAQDLARSYGIPFIETSAK	NaN	NaN	NaN	NaN	NaN	NaN	NaN	NaN	6.86832	6.82437	7.03933	7.09621
KRR1	GLLEESSFATLFPK	NaN	NaN	NaN	NaN	NaN	NaN	7.07343	NaN	7.06221	6.78569	6.94142	6.91788
KRR1	LGALTAEEIALKMEADEK	NaN	NaN	NaN	NaN	NaN	NaN	NaN	NaN	NaN	6.46465	6.51926	6.95336
KRT1	GSYGSGGSSYGSGGGSYGSGGGGGGHGSYGSGSSSGGYR	NaN	NaN	NaN	NaN	NaN	NaN	7.49039	7.75523	7.22235	NaN	NaN	NaN
KRT15;KRT14;KRT20;KRT16;KRT17;KRT19	LEQEIATYR	NaN	NaN	NaN	NaN	NaN	NaN	NaN	6.55485	NaN	6.56471	6.56908	NaN
KRT18	LEAEIATYR	NaN	NaN	NaN	NaN	NaN	NaN	6.84315	6.81914	6.71873	NaN	NaN	NaN
KRT7	LEAAIAEAEERGELALK	NaN	NaN	NaN	NaN	NaN	NaN	6.67815	6.52472	8.6906	NaN	NaN	NaN
KRT7	SLDLDGIIAEVK	NaN	NaN	NaN	NaN	NaN	NaN	6.513	6.55946	7.26126	NaN	NaN	NaN
KRT8	VSTSGPRAFSSRSYTSGPGSR	NaN	NaN	NaN	NaN	NaN	NaN	NaN	NaN	NaN	6.98378	7.16337	6.73
KRT9	VQALEEANNDLENKIQDWYDK	NaN	NaN	NaN	NaN	NaN	NaN	NaN	NaN	NaN	7.18704	7.08607	7.17952
KTN1	ERSNVVITR	NaN	NaN	NaN	NaN	NaN	NaN	7.33218	NaN	NaN	7.25609	NaN	7.33552
KTN1	LLAAVKEDAAATK	NaN	NaN	NaN	NaN	NaN	NaN	NaN	NaN	NaN	7.00736	7.03169	7.53019
KTN1	LMQLMESEQK	NaN	NaN	NaN	NaN	NaN	NaN	6.78638	6.93888	NaN	6.82654	NaN	NaN
KYNU	TYLEEELDKWAK	NaN	NaN	NaN	NaN	NaN	NaN	NaN	NaN	NaN	6.25348	6.37086	6.53952
LAD1	DWSALSSLARQR	NaN	NaN	NaN	NaN	NaN	NaN	NaN	NaN	NaN	6.80754	6.76388	6.84495
LAMP2	TSTVAPTIHTTVPSPTTTPTPK	NaN	NaN	NaN	NaN	NaN	NaN	NaN	NaN	NaN	7.00638	6.58336	7.0803
LARS	AGSSKYQWGIMK	NaN	NaN	NaN	NaN	NaN	NaN	6.33876	NaN	NaN	NaN	6.61178	6.98634
LASP1	EPAAPVSIQR	NaN	NaN	NaN	NaN	NaN	NaN	7.20439	7.16625	6.85615	6.39308	NaN	NaN
LDHA	GEMMDLQHGSLFLR	NaN	NaN	NaN	NaN	NaN	NaN	6.92937	6.98284	7.29327	NaN	NaN	NaN
LDHA	KSADTLWGIQK	NaN	NaN	NaN	NaN	NaN	NaN	NaN	NaN	NaN	6.66143	7.12267	7.21189
LDHA	LNLVQRNVNIFK	NaN	NaN	NaN	NaN	NaN	NaN	6.64599	6.85244	6.70731	NaN	NaN	NaN
LDHA	TLHPDLGTDKDKEQWK	NaN	NaN	NaN	NaN	NaN	NaN	NaN	NaN	NaN	7.01123	7.06584	7.15186
LDHB	IVVVTAGVR	NaN	NaN	NaN	NaN	NaN	NaN	7.4003	7.41842	7.20314	NaN	NaN	NaN
LDHB	LIAPVAEEEATVPNNK	NaN	NaN	NaN	NaN	NaN	NaN	7.22588	7.00441	7.2819	NaN	NaN	NaN
LDHB	MVVESAYEVIK	NaN	NaN	NaN	NaN	NaN	NaN	7.06852	6.9416	6.93825	NaN	NaN	NaN
LDHB	SADTLWDIQK	NaN	NaN	NaN	NaN	NaN	NaN	6.95049	6.23363	7.09265	NaN	NaN	NaN
LGALS1	DGGAWGTEQR	NaN	NaN	NaN	NaN	NaN	NaN	6.9094	6.8713	6.84031	NaN	NaN	NaN
LGALS1	LPDGYEFK	NaN	NaN	NaN	NaN	NaN	NaN	7.17574	7.05127	7.46626	NaN	NaN	NaN
LMO7	AQETGHLVMDVRRYGK	NaN	NaN	NaN	NaN	NaN	NaN	NaN	NaN	NaN	7.16486	6.70545	6.95348
LMO7	EQDQKWQDDLAK	NaN	NaN	NaN	NaN	NaN	NaN	NaN	NaN	NaN	7.24532	7.46108	7.24903
LMO7	GATYPSEIPKEDSTTFAK	NaN	NaN	NaN	NaN	NaN	NaN	NaN	NaN	NaN	7.20558	7.20943	7.1809
LONP2	TVGVNNPVFLLDEVDKLGK	NaN	NaN	NaN	NaN	NaN	NaN	NaN	NaN	NaN	6.46123	6.39646	6.55448
LPP	FAPVVAPKPK	NaN	NaN	NaN	NaN	NaN	NaN	6.3235	NaN	NaN	6.2743	6.37656	6.42925
LPP	KFAPVVAPKPK	NaN	NaN	NaN	NaN	NaN	NaN	6.65428	NaN	NaN	6.59088	6.77433	6.72738
LRIF1	RTEMEYYTHEK	NaN	NaN	NaN	NaN	NaN	NaN	6.62249	6.57513	NaN	6.57488	6.74823	7.08397
LRPPRC	AENQPIRDVLK	NaN	NaN	NaN	NaN	NaN	NaN	6.67493	6.78181	6.98706	NaN	NaN	NaN
LRRC47	TLDLSNNQLSEIPAELADCPK	NaN	NaN	NaN	NaN	NaN	NaN	NaN	NaN	7.34335	7.43185	NaN	7.36877
LTV1	TGIPLNVLPKK	NaN	NaN	NaN	NaN	NaN	NaN	6.85456	NaN	NaN	6.91606	6.91573	7.02938
LTV1	THRAIADHLFWSEETK	NaN	NaN	NaN	NaN	NaN	NaN	6.63985	NaN	NaN	7.01628	7.1037	7.42521
LUC7L	EAEEEYRNSMPASSFQQQK	NaN	NaN	NaN	NaN	NaN	NaN	NaN	6.91903	NaN	6.69875	6.82585	6.78562
LUC7L3	ESDTKNEVNGTSEDIKSEGDTQSN	NaN	NaN	NaN	NaN	NaN	NaN	NaN	NaN	NaN	6.57697	6.8875	6.92358
LUZP1	ELENGEVEGEDAFLSSK	NaN	NaN	NaN	NaN	NaN	NaN	NaN	NaN	NaN	6.70919	6.81152	6.61406
LUZP1	NVESTNSNAYTQR	NaN	NaN	NaN	NaN	NaN	NaN	6.47009	6.23774	NaN	6.38625	NaN	NaN
LYAR	GQEADLEAGGEEVPEANGSAGK	NaN	NaN	NaN	NaN	NaN	NaN	NaN	NaN	NaN	6.5824	7.14339	7.15688
LYAR	ISELIKRPNVSPK	NaN	NaN	NaN	NaN	NaN	NaN	NaN	NaN	NaN	6.53882	6.7324	6.67828
LYAR	KGQEADLEAGGEEVPEANGSAGK	NaN	NaN	NaN	NaN	NaN	NaN	NaN	NaN	NaN	6.74205	6.7979	6.78224
MACF1	AFSIDIIRHK	NaN	NaN	NaN	NaN	NaN	NaN	NaN	6.64239	6.45205	NaN	NaN	6.53323
MACF1	TLGGKQPVYDTTIRTGR	NaN	NaN	NaN	NaN	NaN	NaN	NaN	6.35295	NaN	6.88457	NaN	6.99221
MAGED2	ATEVSKTPEAREAPATQASSTTQLTDTQVLAAENK	NaN	NaN	NaN	NaN	NaN	NaN	NaN	NaN	NaN	6.91839	6.90673	7.41358
MAGOHB	GKFGHEFLEFEFRPDGK	NaN	NaN	NaN	NaN	NaN	NaN	6.77787	6.76346	7.0778	6.69504	NaN	NaN
MAP1B	DFEELKAEEVDVTK	NaN	NaN	NaN	NaN	NaN	NaN	NaN	NaN	NaN	7.08425	7.51348	7.70683
MAP1B	FEDEGAGFEESSETGDYEEK	NaN	NaN	NaN	NaN	NaN	NaN	NaN	6.73366	NaN	6.46765	NaN	6.47384
MAP4	DMELPTEK	NaN	NaN	NaN	NaN	NaN	NaN	NaN	6.55657	NaN	6.62022	NaN	7.19273
MAP4	DMSPLSETEMALGK	NaN	NaN	NaN	NaN	NaN	NaN	NaN	NaN	7.10006	7.51815	7.32033	7.68019
MAP4	DVRWPTETDVSSAK	NaN	NaN	NaN	NaN	NaN	NaN	NaN	6.54865	NaN	6.78118	6.58908	7.83828
MAP4K4	SKPSFHAPEPK	NaN	NaN	NaN	NaN	NaN	NaN	7.16679	NaN	NaN	6.97115	NaN	7.16915
MAP4K4	TMIVHDDVESEPAMTPSK	NaN	NaN	NaN	NaN	NaN	NaN	NaN	NaN	6.60902	6.43856	NaN	6.62294
MAP4K4;MINK1	TGQLAAIK	NaN	NaN	NaN	NaN	NaN	NaN	6.91185	6.63	NaN	6.6023	NaN	NaN
MAPKAPK3	QVLGLGVNGK	NaN	NaN	NaN	NaN	NaN	NaN	6.77082	6.48951	6.70541	6.38439	NaN	NaN
MAPT	YVSSVTSRTGSSGAK	NaN	NaN	NaN	NaN	NaN	NaN	NaN	NaN	NaN	5.9882	6.28641	6.42257
MARS	AQKADKNEVAAEVAK	NaN	NaN	NaN	NaN	NaN	NaN	NaN	NaN	6.42042	6.75663	6.93076	7.32917
MBD2	NPAVWLNTSQPLCK	NaN	NaN	NaN	NaN	NaN	NaN	7.06382	NaN	NaN	6.96988	7.07628	NaN
MBD3	AVDQPRQLFWEK	NaN	NaN	NaN	NaN	NaN	NaN	NaN	NaN	NaN	6.53787	6.64966	6.15776
MCAT	TVHCQPAIFVASLAAVEK	NaN	NaN	NaN	NaN	NaN	NaN	6.73064	NaN	NaN	6.33143	6.41716	NaN
MCM3AP	AAGRTGASSLLNK	NaN	NaN	NaN	NaN	NaN	NaN	NaN	6.50304	NaN	NaN	6.95942	6.68084
MCM5	CPLDPYFIMPDK	NaN	NaN	NaN	NaN	NaN	NaN	NaN	7.05994	NaN	6.90496	6.85626	6.71148
MDC1	TPEPVVPTAPELQPSTSTDQPVTSEPTYQATRGRK	NaN	NaN	NaN	NaN	NaN	NaN	NaN	NaN	NaN	6.6178	6.81759	6.92453
MDH2	IQEAGTEVVK	NaN	NaN	NaN	NaN	NaN	NaN	7.27843	7.13777	NaN	6.5229	NaN	NaN
MEAF6	AAPPQIPDTRRELAELVK	NaN	NaN	NaN	NaN	NaN	NaN	NaN	NaN	NaN	7.08991	7.08124	7.11351
MECP2	AETSEGSGSAPAVPEASASPK	NaN	NaN	NaN	NaN	NaN	NaN	NaN	NaN	NaN	6.30767	6.64384	6.56229
MECP2	MPFQTSPGGK	NaN	NaN	NaN	NaN	NaN	NaN	NaN	NaN	NaN	6.39235	6.54042	6.68495
MECP2	RKAEADPQAIPK	NaN	NaN	NaN	NaN	NaN	NaN	NaN	NaN	NaN	6.81927	6.84696	7.00441
MECP2	SVQETVLPIKK	NaN	NaN	NaN	NaN	NaN	NaN	NaN	NaN	NaN	6.17788	6.7299	6.76414
MECP2	VGDTSLDPNDFDFTVTGR	NaN	NaN	NaN	NaN	NaN	NaN	NaN	6.45401	NaN	NaN	6.90928	6.85699
MED1	LSSSMYSSQGSSGSSQSK	NaN	NaN	NaN	NaN	NaN	NaN	6.18193	NaN	NaN	6.31264	6.42888	6.51235
MESDC2	DIRDYNDADMARLLEQWEK	NaN	NaN	NaN	NaN	NaN	NaN	NaN	NaN	NaN	6.92565	6.9722	6.9623
MESDC2	DYNDADMARLLEQWEK	NaN	NaN	NaN	NaN	NaN	NaN	NaN	NaN	NaN	6.29541	6.50951	6.45526
MISP	GTPAGTTPGASQAPK	NaN	NaN	NaN	NaN	NaN	NaN	6.58754	NaN	6.30797	6.27589	NaN	NaN
MISP	PHLANGHVVPIKPQVK	NaN	NaN	NaN	NaN	NaN	NaN	NaN	6.71204	6.96318	6.43503	NaN	6.70099
MKI67	DIIIFVGTPVQK	NaN	NaN	NaN	NaN	NaN	NaN	NaN	6.39113	NaN	6.5842	6.60787	NaN
MKI67	DINTFVGTPVEK	NaN	NaN	NaN	NaN	NaN	NaN	NaN	NaN	NaN	6.18033	6.59737	6.48694
MKI67	FTQTSGETTDADKEPAGEDK	NaN	NaN	NaN	NaN	NaN	NaN	NaN	NaN	NaN	6.76972	6.74692	6.77026
MKI67	KADVEEEFLAFRK	NaN	NaN	NaN	NaN	NaN	NaN	NaN	NaN	NaN	6.54403	6.7587	6.69219
MKI67	LQDSVPENK	NaN	NaN	NaN	NaN	NaN	NaN	NaN	NaN	NaN	6.73532	6.33566	6.42729
MLLT4	FRPDMRMLSSPK	NaN	NaN	NaN	NaN	NaN	NaN	NaN	NaN	NaN	6.17681	6.33636	6.40333
MLLT4	FVDPSQDHALAK	NaN	NaN	NaN	NaN	NaN	NaN	7.21793	NaN	NaN	7.23414	7.13456	NaN
MLLT4	GPRHKPGIVQETTFDLGGDIHSGTALPTSK	NaN	NaN	NaN	NaN	NaN	NaN	NaN	NaN	NaN	7.06659	6.58487	7.08332
MLLT4	PLVVQLNWNK	NaN	NaN	NaN	NaN	NaN	NaN	6.68247	6.86092	NaN	6.31704	NaN	NaN
MLLT6	RMPALSATPVPADETPETGLK	NaN	NaN	NaN	NaN	NaN	NaN	NaN	NaN	NaN	6.51614	6.649	6.56821
MMTAG2	GRDLTWYAK	NaN	NaN	NaN	NaN	NaN	NaN	NaN	NaN	6.45966	6.19485	NaN	6.53143
MORF4L1	KNVDSILEDYANYKK	NaN	NaN	NaN	NaN	NaN	NaN	7.05683	6.87915	6.81046	6.87061	NaN	7.2164
MPHOSPH10	RVTFALPDDAETEDTGVLNVK	NaN	NaN	NaN	NaN	NaN	NaN	8.01582	NaN	7.94078	NaN	NaN	8.17313
MPHOSPH10	SKLSLAEIYEQEYIK	NaN	NaN	NaN	NaN	NaN	NaN	NaN	NaN	6.92561	6.55172	7.50058	7.90771
MPHOSPH8	HLDGKDENFAATDAIPSNVLRDAVK	NaN	NaN	NaN	NaN	NaN	NaN	NaN	6.71794	6.65734	6.72984	7.02428	7.0535
MPP1	DDSNWWQGRVEGSSK	NaN	NaN	NaN	NaN	NaN	NaN	6.87559	6.82269	NaN	NaN	NaN	6.5773
MPP1	VTEEPMGITLK	NaN	NaN	NaN	NaN	NaN	NaN	6.68967	NaN	NaN	6.45824	NaN	6.35495
MRE11A	NEQQLFYISQPGSSVVTSLSPGEAVKK	NaN	NaN	NaN	NaN	NaN	NaN	6.98499	6.57785	NaN	NaN	6.76655	6.63092
MRPL1	VDEERENFLQTK	NaN	NaN	NaN	NaN	NaN	NaN	7.58159	7.51851	NaN	7.08792	7.13469	7.0664
MRPL40	EGPHYTPPIPNYQPPEGRYNDITK	NaN	NaN	NaN	NaN	NaN	NaN	NaN	NaN	NaN	7.31141	7.53546	7.62123
MRPL40	ERPQVELTFEETERR	NaN	NaN	NaN	NaN	NaN	NaN	NaN	6.59963	6.57949	NaN	6.78387	6.87898
MRPL45	IKDYDANFK	NaN	NaN	NaN	NaN	NaN	NaN	6.56451	NaN	NaN	6.74485	6.90409	NaN
MRPL47	SNEDLHKLWYVLLK	NaN	NaN	NaN	NaN	NaN	NaN	NaN	NaN	NaN	6.0786	6.2418	6.59051
MRPL9	NNVKWELNPEIVARHFFK	NaN	NaN	NaN	NaN	NaN	NaN	NaN	7.28396	7.02898	6.69116	6.95144	6.87901
MRPS18A	TTIIEGRITATPK	NaN	NaN	NaN	NaN	NaN	NaN	6.58995	NaN	NaN	7.23694	6.72628	7.15476
MRPS5	NGAVQTIAQRSKEEQEK	NaN	NaN	NaN	NaN	NaN	NaN	NaN	6.34782	6.64662	NaN	NaN	7.62411
MRRF	DTVSEDTIRLIEK	NaN	NaN	NaN	NaN	NaN	NaN	6.61616	NaN	NaN	6.88053	6.90789	7.05526
MSH6	TLRTLLEEEYFREK	NaN	NaN	NaN	NaN	NaN	NaN	7.04195	6.73173	7.11327	NaN	NaN	6.8117
MTA2	EFEEESKQPGVSEQQRHQLK	NaN	NaN	NaN	NaN	NaN	NaN	NaN	NaN	NaN	6.80073	6.83502	6.8089
MTA2	GLGGIMVK	NaN	NaN	NaN	NaN	NaN	NaN	6.16304	NaN	NaN	NaN	6.60505	6.51441
MTDH	REEAAAVPAAAPDDLALLK	NaN	NaN	NaN	NaN	NaN	NaN	NaN	NaN	7.45501	7.30391	7.31767	7.36814
MTHFD1	AYIQENLELVEK	NaN	NaN	NaN	NaN	NaN	NaN	6.61102	6.7894	7.36981	NaN	NaN	NaN
MTHFD1	TPVPSDIDISR	NaN	NaN	NaN	NaN	NaN	NaN	6.78781	6.65717	6.73883	NaN	NaN	NaN
MTTP	SGSSSAYTGYIERSPR	NaN	NaN	NaN	NaN	NaN	NaN	NaN	7.19396	7.2589	6.79941	NaN	NaN
MYDGF	TAVAHRPGAFK	NaN	NaN	NaN	NaN	NaN	NaN	6.29557	5.97466	6.20464	NaN	NaN	NaN
MYH10	LDAQVQELHAK	NaN	NaN	NaN	NaN	NaN	NaN	6.82545	6.86257	NaN	6.99173	NaN	6.83716
MYH10	LNLSSRIRQLEEEK	NaN	NaN	NaN	NaN	NaN	NaN	NaN	NaN	6.51278	7.09816	NaN	7.26453
MYH10	LQRELDDATEANEGLSREVSTLK	NaN	NaN	NaN	NaN	NaN	NaN	NaN	7.31283	7.07122	7.69279	NaN	NaN
MYH10	QTKVEGELEEMERK	NaN	NaN	NaN	NaN	NaN	NaN	NaN	NaN	NaN	7.03036	7.14937	7.34717
MYO1C	NGHLAVVAPRLNSR	NaN	NaN	NaN	NaN	NaN	NaN	NaN	NaN	NaN	6.95479	7.16128	7.50617
NAA35	LGHILEEFATLQDEAEK	NaN	NaN	NaN	NaN	NaN	NaN	6.7525	6.69827	7.32672	NaN	NaN	NaN
NAP1L4;NAP1L1	FYEEVHDLERK	NaN	NaN	NaN	NaN	NaN	NaN	7.41669	7.49402	7.46442	NaN	NaN	NaN
NCBP2	IIRTDWDAGFK	NaN	NaN	NaN	NaN	NaN	NaN	6.50397	6.23588	6.27864	6.10782	NaN	6.1065
NCL	ALVATPGKK	NaN	NaN	NaN	NaN	NaN	NaN	NaN	NaN	NaN	6.10663	6.47417	6.17516
NCL	QGTEIDGRSISLYYTGEK	NaN	NaN	NaN	NaN	NaN	NaN	6.92448	NaN	NaN	7.22531	7.43017	7.22414
NCL	SISLYYTGEK	NaN	NaN	NaN	NaN	NaN	NaN	7.48327	7.2878	7.25365	7.35883	7.60364	NaN
NCL	VFGNEIKLEK	NaN	NaN	NaN	NaN	NaN	NaN	6.79496	6.58167	NaN	6.90275	7.19904	6.78105
NCL	VFGNEIKLEKPK	NaN	NaN	NaN	NaN	NaN	NaN	NaN	NaN	NaN	6.91003	7.21275	7.06405
NDUFA9	MHITDMK	NaN	NaN	NaN	NaN	NaN	NaN	6.87831	NaN	NaN	6.70445	6.76075	6.61974
NEK9	VLACGLNEFNK	NaN	NaN	NaN	NaN	NaN	NaN	6.36909	6.36118	NaN	NaN	6.17429	6.22417
NEK9	VTLLNAPTK	NaN	NaN	NaN	NaN	NaN	NaN	NaN	NaN	6.3111	6.57571	6.60972	6.54691
NELFE	MESADQAVAELNGTQVESVQLK	NaN	NaN	NaN	NaN	NaN	NaN	NaN	6.48989	NaN	6.75062	6.85722	6.89547
NELFE	RTQIVYSDDVYK	NaN	NaN	NaN	NaN	NaN	NaN	NaN	6.77568	NaN	6.64958	6.71743	6.83233
NELFE	SGAISAIK	NaN	NaN	NaN	NaN	NaN	NaN	NaN	6.26181	NaN	NaN	6.87034	6.87088
NFAT5	IVVQPETQHR	NaN	NaN	NaN	NaN	NaN	NaN	6.71735	6.76509	6.6526	6.35889	NaN	NaN
NFIX	EFVQFVCSDGSGQATGQHSQR	NaN	NaN	NaN	NaN	NaN	NaN	6.68346	6.51484	NaN	NaN	NaN	6.74795
NKRF	GAVEDVISRNEIQGRSAEEAYK	NaN	NaN	NaN	NaN	NaN	NaN	6.4222	NaN	NaN	6.38016	NaN	6.99769
NME1;NME1-NME2;NME2	DRPFFAGLVK	NaN	NaN	NaN	NaN	NaN	NaN	6.89469	6.85409	7.00346	6.34323	NaN	NaN
NME1;NME1-NME2;NME2	FMQASEDLLK	NaN	NaN	NaN	NaN	NaN	NaN	7.12323	7.02886	7.19092	NaN	NaN	NaN
NME1;NME2P1;NME1-NME2;NME2	GDFCIQVGR	NaN	NaN	NaN	NaN	NaN	NaN	6.99717	7.04044	7.09054	NaN	NaN	NaN
NMT1	MKGFDVFNALDLMENK	NaN	NaN	NaN	NaN	NaN	NaN	NaN	NaN	NaN	6.37546	6.36791	6.5777
NOL7	RKLLPDTILEK	NaN	NaN	NaN	NaN	NaN	NaN	NaN	NaN	NaN	7.13475	7.11962	7.56021
NOL8	SNVESALSHGLK	NaN	NaN	NaN	NaN	NaN	NaN	NaN	NaN	6.32666	6.62115	NaN	7.29068
NOLC1	AALSLPAK	NaN	NaN	NaN	NaN	NaN	NaN	NaN	NaN	NaN	6.677	6.69479	6.59375
NOLC1	ANGTSALTAQNGK	NaN	NaN	NaN	NaN	NaN	NaN	NaN	NaN	NaN	6.78321	6.51276	6.7553
NOLC1	VREEEIEVDSRVADNSFDAK	NaN	NaN	NaN	NaN	NaN	NaN	NaN	NaN	NaN	6.95314	7.21877	6.83506
NONO	MGQMAMGGAMGINNR	NaN	NaN	NaN	NaN	NaN	NaN	6.64618	6.64529	6.89101	NaN	6.35054	NaN
NOP14	RFALEQQRHHEK	NaN	NaN	NaN	NaN	NaN	NaN	NaN	NaN	6.27667	5.97918	NaN	5.77805
NOP2	ASFQKLNGISK	NaN	NaN	NaN	NaN	NaN	NaN	6.44601	NaN	NaN	6.43263	6.55034	6.5283
NOP2	GPQPPTVSPIRSSRPPPAK	NaN	NaN	NaN	NaN	NaN	NaN	NaN	NaN	NaN	7.02235	6.84733	7.17944
NOP56	NLDVMK	NaN	NaN	NaN	NaN	NaN	NaN	7.41285	7.31704	NaN	NaN	NaN	7.56211
NPEPPS	VYTPVGK	NaN	NaN	NaN	NaN	NaN	NaN	6.28317	6.28206	NaN	NaN	5.95565	NaN
NRDE2	ALFPAFAGLSEAPDGGSSRK	NaN	NaN	NaN	NaN	NaN	NaN	NaN	6.53694	NaN	6.70905	6.62453	6.74957
NSRP1	AIPGRQYGLILPK	NaN	NaN	NaN	NaN	NaN	NaN	NaN	NaN	NaN	6.81945	6.7122	7.01641
NSRP1;CCDC55	EQERPPEAVSK	NaN	NaN	NaN	NaN	NaN	NaN	6.18659	6.24187	NaN	NaN	6.05511	NaN
NSRP1;CCDC55	FLDQERSNK	NaN	NaN	NaN	NaN	NaN	NaN	NaN	NaN	NaN	6.95255	7.01708	7.40187
NSRP1;CCDC55	GKEQERPPEAVSK	NaN	NaN	NaN	NaN	NaN	NaN	NaN	NaN	NaN	6.57761	6.36493	6.70351
NSRP1;CCDC55	VIETPENDFK	NaN	NaN	NaN	NaN	NaN	NaN	NaN	6.36188	NaN	6.83261	6.6842	6.9171
NSUN2	ELRNVLLNNSEK	NaN	NaN	NaN	NaN	NaN	NaN	NaN	NaN	NaN	6.23206	6.71571	6.7375
NUDC	TDFFIGGEEGMAEK	NaN	NaN	NaN	NaN	NaN	NaN	6.87128	7.07635	7.30453	NaN	NaN	NaN
NUFIP2	GADNDGSGSESGYTTPKK	NaN	NaN	NaN	NaN	NaN	NaN	NaN	NaN	NaN	6.14101	6.33927	6.2398
NUFIP2	NLSSDEATNPISRVLNGNQQVVDTSLK	NaN	NaN	NaN	NaN	NaN	NaN	NaN	NaN	NaN	6.81146	7.01808	7.00621
NUMA1	AQELGHSQSALASAQRELAAFRTK	NaN	NaN	NaN	NaN	NaN	NaN	NaN	6.92858	NaN	7.30279	NaN	7.34743
NUMA1	DQLQEQLQALK	NaN	NaN	NaN	NaN	NaN	NaN	NaN	6.68348	NaN	7.14076	NaN	7.0177
NUMA1	EVARLETLVRK	NaN	NaN	NaN	NaN	NaN	NaN	NaN	NaN	6.44138	7.0904	NaN	7.13171
NUMA1	RVSLEPHQGPGTPESKK	NaN	NaN	NaN	NaN	NaN	NaN	NaN	NaN	NaN	6.71649	6.86577	7.00788
NUMA1	SAPASQASLRATSSTQSLAR	NaN	NaN	NaN	NaN	NaN	NaN	NaN	6.89539	NaN	NaN	6.95284	7.19678
NUMA1	SSALREEVQSLREEAEK	NaN	NaN	NaN	NaN	NaN	NaN	7.04614	7.06285	6.93794	6.95299	NaN	NaN
NUMA1	VAEQERTAQQLRAEK	NaN	NaN	NaN	NaN	NaN	NaN	7.36879	NaN	6.44661	7.31783	NaN	7.77734
NUP210	INSAPQQIEVFPPFR	NaN	NaN	NaN	NaN	NaN	NaN	NaN	6.66154	7.20447	NaN	NaN	6.62545
NUP214	SAQGSSSPVPSMVQK	NaN	NaN	NaN	NaN	NaN	NaN	6.42692	6.51713	NaN	6.35972	NaN	6.45553
OCLN	RNFDTGLQEYK	NaN	NaN	NaN	NaN	NaN	NaN	NaN	NaN	NaN	6.56276	6.50938	6.66474
ODR4	EIENGVYLINGQVKDEDCDLLEGQK	NaN	NaN	NaN	NaN	NaN	NaN	NaN	6.92401	NaN	6.712	NaN	6.65787
OGDH	LLDTAFDLDVFK	NaN	NaN	NaN	NaN	NaN	NaN	6.186	6.3516	6.47355	5.8165	NaN	NaN
ORC2	SKPELKEDK	NaN	NaN	NaN	NaN	NaN	NaN	NaN	NaN	NaN	6.12287	6.12853	6.45054
OSBP	RTGSNISGASSDISLDEQYK	NaN	NaN	NaN	NaN	NaN	NaN	7.02024	NaN	NaN	7.03387	7.09156	7.25971
P4HB	ILFIFIDSDHTDNQR	NaN	NaN	NaN	NaN	NaN	NaN	6.57033	6.73183	7.1682	NaN	NaN	NaN
PABPC1;PABPC3	SKGFGFVSFERHEDAQK	NaN	NaN	NaN	NaN	NaN	NaN	NaN	NaN	NaN	6.5684	7.03366	6.98769
PACSIN2	ADPSLNPEQLK	NaN	NaN	NaN	NaN	NaN	NaN	NaN	6.58484	8.04183	NaN	NaN	6.74432
PAICS	ACGNFGIPCELR	NaN	NaN	NaN	NaN	NaN	NaN	6.90965	6.7175	6.90534	NaN	NaN	NaN
PAICS	TKEVYELLDSPGK	NaN	NaN	NaN	NaN	NaN	NaN	6.32506	NaN	NaN	6.95462	7.14845	7.06371
PAK2	SDNVLLGMEGSVK	NaN	NaN	NaN	NaN	NaN	NaN	7.47593	7.36339	NaN	7.13236	NaN	7.37809
PAK2	SVIDPVPAPVGDSHVDGAAK	NaN	NaN	NaN	NaN	NaN	NaN	7.35671	7.16382	7.18038	6.91142	7.20887	7.22058
PAK2;PAK3	NPQAVLDVLK	NaN	NaN	NaN	NaN	NaN	NaN	6.81607	6.67651	NaN	NaN	6.63403	NaN
PARP1	EFREISYLKK	NaN	NaN	NaN	NaN	NaN	NaN	NaN	NaN	7.19576	6.99037	7.20804	7.2504
PARP4	AAVCGFEAFINGK	NaN	NaN	NaN	NaN	NaN	NaN	NaN	6.79373	6.97053	6.94033	NaN	6.67603
PAWR	STTSVSEEDVSSR	NaN	NaN	NaN	NaN	NaN	NaN	6.48156	6.25547	6.23467	NaN	NaN	NaN
PC	VTTEDPARSFQPDTGRIEVFR	NaN	NaN	NaN	NaN	NaN	NaN	7.14977	7.21205	NaN	7.29508	NaN	7.27379
PC	VVEIAPAAHLDPQLRTR	NaN	NaN	NaN	NaN	NaN	NaN	NaN	NaN	7.12369	7.05687	NaN	7.10315
PCBP1	QICLVMLETLSQSPQGR	NaN	NaN	NaN	NaN	NaN	NaN	NaN	6.49943	6.82086	NaN	NaN	6.08483
PCBP1	QVTITGSAASISLAQYLINAR	NaN	NaN	NaN	NaN	NaN	NaN	6.49456	6.45974	7.40594	NaN	NaN	NaN
PCBP2	QICVVMLETLSQSPPK	NaN	NaN	NaN	NaN	NaN	NaN	NaN	6.95425	7.88753	NaN	NaN	7.14167
PCF11	TPVENPLNIMLNIVK	NaN	NaN	NaN	NaN	NaN	NaN	NaN	NaN	6.21253	6.45974	NaN	6.43868
PCNP	AGAAGGPEEEAEKPVK	NaN	NaN	NaN	NaN	NaN	NaN	6.83549	6.90641	6.98236	NaN	NaN	NaN
PCNP	ETVPTLAPK	NaN	NaN	NaN	NaN	NaN	NaN	6.77733	6.51072	NaN	NaN	6.4883	6.3945
PCNP	RSAEEEAADLPTKPTK	NaN	NaN	NaN	NaN	NaN	NaN	7.07236	6.79392	6.78135	6.72107	6.83845	7.06145
PCNP	SAEEEAADLPTKPTK	NaN	NaN	NaN	NaN	NaN	NaN	6.76988	6.66962	NaN	NaN	NaN	6.82907
PCNP	SQRAGAAGGPEEEAEKPVK	NaN	NaN	NaN	NaN	NaN	NaN	6.67238	6.30298	NaN	6.55083	6.70664	6.86967
PDAP1	ARQYTSPEEIDAQLQAEK	NaN	NaN	NaN	NaN	NaN	NaN	NaN	NaN	7.2578	6.72313	7.71289	6.71427
PDAP1	GVEGLIDIENPNRVAQTTKK	NaN	NaN	NaN	NaN	NaN	NaN	NaN	NaN	NaN	7.02604	7.273	7.27639
PDAP1	KGVEGLIDIENPNRVAQTTK	NaN	NaN	NaN	NaN	NaN	NaN	NaN	NaN	NaN	7.19424	6.93025	6.96231
PDAP1	SLDSDESEDEEDDYQQK	NaN	NaN	NaN	NaN	NaN	NaN	6.57051	6.56714	6.41068	NaN	NaN	NaN
PDAP1	VTQLDLDGPK	NaN	NaN	NaN	NaN	NaN	NaN	NaN	6.96434	6.80262	7.28441	7.43398	7.4182
PDCD5	VSEQGLIEILK	NaN	NaN	NaN	NaN	NaN	NaN	6.66148	6.55096	6.66157	6.29164	6.6497	6.50274
PDIA3	FVMQEEFSR	NaN	NaN	NaN	NaN	NaN	NaN	7.07452	7.12415	6.79522	NaN	NaN	NaN
PDIA3	FVMQEEFSRDGK	NaN	NaN	NaN	NaN	NaN	NaN	6.55728	6.47455	6.62476	NaN	NaN	NaN
PDIA3	IFRDGEEAGAYDGPR	NaN	NaN	NaN	NaN	NaN	NaN	7.17998	7.10534	7.24381	NaN	NaN	NaN
PDIA3	SDVLELTDDNFESR	NaN	NaN	NaN	NaN	NaN	NaN	7.09107	7.05511	7.36498	NaN	NaN	NaN
PDIA4	QFAPEYEK	NaN	NaN	NaN	NaN	NaN	NaN	7.28885	NaN	NaN	6.95875	7.09878	7.25631
PDLIM1	VAASIGNAQKLPMCDK	NaN	NaN	NaN	NaN	NaN	NaN	NaN	NaN	NaN	6.8055	6.47443	6.79486
PDLIM1	VTPPEGYEVVTVFPK	NaN	NaN	NaN	NaN	NaN	NaN	6.85517	NaN	NaN	6.76412	6.73604	NaN
PDS5A	AAPAERQIDLQR	NaN	NaN	NaN	NaN	NaN	NaN	6.51729	NaN	NaN	6.57008	NaN	6.7604
PDS5A	KFNQVLGDDEK	NaN	NaN	NaN	NaN	NaN	NaN	NaN	6.59368	NaN	6.87066	6.70089	6.88721
PDS5A	SESQGNATKNDDLNKPINK	NaN	NaN	NaN	NaN	NaN	NaN	NaN	NaN	NaN	6.9265	6.96697	6.93766
PDS5B	FTQVLEDDEK	NaN	NaN	NaN	NaN	NaN	NaN	NaN	6.78958	7.21141	NaN	NaN	6.5834
PEG3	SVPGEGSGEFKK	NaN	NaN	NaN	NaN	NaN	NaN	NaN	NaN	NaN	6.77817	6.73886	6.66592
PFN1	DSLLQDGEFSMDLR	NaN	NaN	NaN	NaN	NaN	NaN	6.86653	6.92664	8.41511	NaN	NaN	NaN
PFN1	EGVHGGLINK	NaN	NaN	NaN	NaN	NaN	NaN	6.5317	6.6344	6.47864	NaN	NaN	NaN
PFN1	SSFYVNGLTLGGQK	NaN	NaN	NaN	NaN	NaN	NaN	7.14891	7.06179	7.28733	NaN	NaN	NaN
PGAM1;PGAM2	RVLIAAHGNSLR	NaN	NaN	NaN	NaN	NaN	NaN	7.0596	7.05231	6.85337	NaN	NaN	NaN
PHB2	LGLDYEER	NaN	NaN	NaN	NaN	NaN	NaN	7.48661	7.50771	7.11072	7.06092	NaN	7.05208
PHGDH	NAGNCLSPAVIVGLLK	NaN	NaN	NaN	NaN	NaN	NaN	6.57323	6.48193	6.71427	NaN	NaN	NaN
PHGDH	TLGILGLGR	NaN	NaN	NaN	NaN	NaN	NaN	7.35334	7.27846	7.43802	NaN	NaN	NaN
PHGDH	VTADVINAAEK	NaN	NaN	NaN	NaN	NaN	NaN	7.26555	7.16967	7.19332	6.54079	6.51603	6.61443
PICALM	IKDSTAASRATTLSNAVSSLASTGLSLTK	NaN	NaN	NaN	NaN	NaN	NaN	NaN	NaN	NaN	6.51402	6.67708	6.82328
PIN4	QGGDLGWMTR	NaN	NaN	NaN	NaN	NaN	NaN	NaN	NaN	NaN	6.84082	6.939	6.97184
PIP4K2B	RFNEFMSNILT	NaN	NaN	NaN	NaN	NaN	NaN	NaN	NaN	NaN	6.9919	6.9711	7.07251
PKM	LAPITSDPTEATAVGAVEASFK	NaN	NaN	NaN	NaN	NaN	NaN	NaN	6.9393	NaN	6.37912	6.77801	6.56667
PKP3	GAEGPEAERLR	NaN	NaN	NaN	NaN	NaN	NaN	NaN	6.36175	6.26825	6.12594	NaN	NaN
PLEC	LQAEEVAQQK	NaN	NaN	NaN	NaN	NaN	NaN	NaN	6.4607	6.1664	6.62656	NaN	NaN
PLEC;EPPK1	LLEAQIATGGVIDPVHSHR	NaN	NaN	NaN	NaN	NaN	NaN	NaN	NaN	6.86334	NaN	6.68894	6.7808
PLK1	AGVPGVAAPGAPAAAPPAK	NaN	NaN	NaN	NaN	NaN	NaN	NaN	6.48363	6.72502	NaN	NaN	6.56964
PLS1	MINLSEPDTIDER	NaN	NaN	NaN	NaN	NaN	NaN	6.44903	NaN	NaN	NaN	6.40778	6.47914
PLXNB2	RPVVEQALYQFSNLLNSK	NaN	NaN	NaN	NaN	NaN	NaN	NaN	NaN	6.69488	NaN	6.80874	6.75554
POLR3A	VKEQFRETDVAK	NaN	NaN	NaN	NaN	NaN	NaN	NaN	NaN	NaN	6.35955	6.3755	6.61476
POLR3B	GATDSYIEK	NaN	NaN	NaN	NaN	NaN	NaN	6.83639	6.70825	NaN	6.25001	6.12581	NaN
PPFIA1	ENTEQRAEEIESR	NaN	NaN	NaN	NaN	NaN	NaN	6.66753	6.68797	NaN	NaN	NaN	6.90923
PPFIA1	ERLASLSSHVTELEEDLDTARK	NaN	NaN	NaN	NaN	NaN	NaN	NaN	6.72347	NaN	6.9254	NaN	6.76833
PPIA	VNPTVFFDIAVDGEPLGR	NaN	NaN	NaN	NaN	NaN	NaN	7.13316	7.49582	8.26743	NaN	NaN	NaN
PPIA;PPIAL4D;PPIAL4A;PPIAL4C;PPIAL4E	IIPGFMCQGGDFTR	NaN	NaN	NaN	NaN	NaN	NaN	7.0408	6.99612	7.86017	NaN	NaN	NaN
PPIA;PPIAL4D;PPIAL4A;PPIAL4C;PPIAL4E	TEWLDGK	NaN	NaN	NaN	NaN	NaN	NaN	7.18027	7.26155	7.6743	NaN	NaN	NaN
PPP1R10	SRTTLPERPLTEVK	NaN	NaN	NaN	NaN	NaN	NaN	7.06446	NaN	NaN	7.06288	NaN	7.32062
PPP1R2;PPP1R2P3	LAAAEGLEPK	NaN	NaN	NaN	NaN	NaN	NaN	6.94912	6.76217	6.83829	6.61388	NaN	NaN
PPP1R2;PPP1R2P3	LHYNEGLNIK	NaN	NaN	NaN	NaN	NaN	NaN	6.79752	6.85329	NaN	NaN	6.78178	6.6757
PPP2R5E;PPP2R5B	IQEPLFK	NaN	NaN	NaN	NaN	NaN	NaN	NaN	6.66171	6.83414	6.58969	6.5733	6.73065
PRDX1	ADEGISFR	NaN	NaN	NaN	NaN	NaN	NaN	7.27635	7.18693	7.83968	NaN	NaN	NaN
PRDX2	RLSEDYGVLK	NaN	NaN	NaN	NaN	NaN	NaN	6.99761	6.79363	6.86251	NaN	NaN	NaN
PRDX2	TDEGIAYR	NaN	NaN	NaN	NaN	NaN	NaN	7.42078	7.34565	7.27644	NaN	NaN	NaN
PRDX6	IRFHDFLGDSWGILFSHPR	NaN	NaN	NaN	NaN	NaN	NaN	6.59717	7.03391	7.00706	NaN	NaN	NaN
PRPF4B	GKLELVDNKITTK	NaN	NaN	NaN	NaN	NaN	NaN	NaN	NaN	NaN	7.19629	7.15476	7.63864
PRPF4B	IQRQAIVQK	NaN	NaN	NaN	NaN	NaN	NaN	NaN	NaN	NaN	6.57701	6.48214	6.66604
PRPF6	RCESAEPRHGELWCAVSK	NaN	NaN	NaN	NaN	NaN	NaN	NaN	NaN	6.93737	7.06239	6.96024	NaN
PRPF8	QYQVLK	NaN	NaN	NaN	NaN	NaN	NaN	NaN	7.06726	NaN	6.76085	NaN	6.63167
PRR15	ADSGDAGSSGPWWK	NaN	NaN	NaN	NaN	NaN	NaN	NaN	NaN	NaN	6.55473	6.59893	6.69873
PRRC2C	AFGSGIDIKPGTPPIAGR	NaN	NaN	NaN	NaN	NaN	NaN	NaN	6.71139	NaN	6.71403	6.7134	NaN
PRRC2C	AQKLPDLSPVENK	NaN	NaN	NaN	NaN	NaN	NaN	NaN	NaN	NaN	6.83564	6.6507	6.79998
PRRC2C	MEDTLVNNVPLPNTLPLPK	NaN	NaN	NaN	NaN	NaN	NaN	NaN	6.08336	NaN	6.14517	NaN	6.31961
PRRC2C	TVNQQTMAAPVVK	NaN	NaN	NaN	NaN	NaN	NaN	NaN	NaN	NaN	6.49203	6.70139	6.44458
PSAT1	FGVIFAGAQK	NaN	NaN	NaN	NaN	NaN	NaN	7.12297	7.07799	7.08799	NaN	NaN	NaN
PSAT1	IINNTENLVR	NaN	NaN	NaN	NaN	NaN	NaN	6.98566	6.88705	6.82173	NaN	NaN	NaN
PSAT1	LPHSVLLEIQK	NaN	NaN	NaN	NaN	NaN	NaN	7.17831	7.11521	7.12743	7.09743	NaN	NaN
PSIP1	NMFLVGEGDSVITQVLNK	NaN	NaN	NaN	NaN	NaN	NaN	NaN	NaN	NaN	6.26385	6.4139	6.54367
PSIP1	QVETEEAGVVTTATASVNLK	NaN	NaN	NaN	NaN	NaN	NaN	NaN	NaN	NaN	6.55224	6.56037	6.64484
PSIP1	RKGFNEGLWEIDNNPK	NaN	NaN	NaN	NaN	NaN	NaN	NaN	NaN	NaN	6.3294	6.84095	6.6724
PSMA5	LFQVEYAIEAIK	NaN	NaN	NaN	NaN	NaN	NaN	6.07397	6.24964	6.93622	NaN	NaN	NaN
PSMB1	DVYTGDALR	NaN	NaN	NaN	NaN	NaN	NaN	NaN	NaN	NaN	6.63475	6.60548	6.77134
PSMB7	FRPDMEEEEAK	NaN	NaN	NaN	NaN	NaN	NaN	7.14023	6.97619	6.63746	6.76414	NaN	6.88898
PSMC1	VHAVIGVLMDDTDPLVTVMKVEK	NaN	NaN	NaN	NaN	NaN	NaN	NaN	NaN	NaN	6.31141	6.48711	6.71784
PSMD3	AIQLEYSEARR	NaN	NaN	NaN	NaN	NaN	NaN	7.06755	7.0304	NaN	NaN	NaN	6.26738
PSMD7	DLGLPTEAYISVEEVHDDGTPTSK	NaN	NaN	NaN	NaN	NaN	NaN	NaN	6.84973	NaN	6.77872	6.8068	6.88556
PTBP1	ELKTDSSPNQAR	NaN	NaN	NaN	NaN	NaN	NaN	5.98316	NaN	NaN	NaN	6.42856	6.62228
PTBP3	KIPCDVTEAEIISLGLPFGK	NaN	NaN	NaN	NaN	NaN	NaN	6.39259	6.62613	NaN	6.10082	NaN	NaN
PTGR1	GTIVLASPGWTTHSISDGKDLEK	NaN	NaN	NaN	NaN	NaN	NaN	NaN	NaN	NaN	6.77621	6.98966	7.59654
PTMA	AAEDDEDDDVDTK	NaN	NaN	NaN	NaN	NaN	NaN	7.35509	7.34512	7.10551	NaN	NaN	NaN
PTMA	RAAEDDEDDDVDTK	NaN	NaN	NaN	NaN	NaN	NaN	7.31742	7.19465	6.83672	NaN	NaN	NaN
PTOV1;MED25	LLAWSGVLEWQEK	NaN	NaN	NaN	NaN	NaN	NaN	NaN	6.39886	6.34553	6.164	NaN	NaN
PTPN23	GAPLVKPLPVNPTDPAVTGPDIFAK	NaN	NaN	NaN	NaN	NaN	NaN	6.75488	NaN	NaN	6.63205	NaN	6.58967
PYGL	LLPRHLEIIYEINQK	NaN	NaN	NaN	NaN	NaN	NaN	7.63194	7.52651	7.61876	NaN	NaN	NaN
PYGL	VSQLYMNPK	NaN	NaN	NaN	NaN	NaN	NaN	7.27261	6.95944	NaN	6.8158	6.79977	6.86966
RAB23	IGVFNTSGGSHSGQNSGTLNGGDVINLRPNK	NaN	NaN	NaN	NaN	NaN	NaN	7.05227	NaN	NaN	7.02494	NaN	7.05793
RAB23	QQIAEDPELTHSSSNK	NaN	NaN	NaN	NaN	NaN	NaN	NaN	6.79418	NaN	6.58994	6.65913	6.81198
RAB2A;RAB2B	LQIWDTAGQESFR	NaN	NaN	NaN	NaN	NaN	NaN	6.41769	6.42703	6.73156	NaN	NaN	NaN
RAD50	LQLQADRHQEHIR	NaN	NaN	NaN	NaN	NaN	NaN	6.52984	6.43599	6.14436	NaN	NaN	NaN
RANBP1	LFRFASENDLPEWK	NaN	NaN	NaN	NaN	NaN	NaN	6.77965	6.51772	6.52996	NaN	6.61764	6.59201
RANBP2	TSPENVQDRFALVTPK	NaN	NaN	NaN	NaN	NaN	NaN	NaN	NaN	6.66601	7.04403	NaN	6.96446
RANBP2;RGPD3	LFRFDAEVSQWK	NaN	NaN	NaN	NaN	NaN	NaN	NaN	6.62686	NaN	6.79773	6.48657	NaN
RANGAP1	RDAALAVAEAMADKAELEK	NaN	NaN	NaN	NaN	NaN	NaN	6.5345	NaN	NaN	NaN	6.44931	6.61325
RAP1B;RAP1A	SKINVNEIFYDLVR	NaN	NaN	NaN	NaN	NaN	NaN	NaN	NaN	NaN	6.20167	5.92809	6.4041
RBM17	QSTVLAPVIDLK	NaN	NaN	NaN	NaN	NaN	NaN	6.54541	NaN	6.65445	6.42141	6.56274	6.5589
RBM26	ALCIDQLDVFLQK	NaN	NaN	NaN	NaN	NaN	NaN	6.33021	NaN	NaN	6.33391	6.25317	6.27177
RBM33	NQDVSISNVQPK	NaN	NaN	NaN	NaN	NaN	NaN	NaN	NaN	NaN	6.46909	6.80522	6.596
RBM39	KALEQLNGFELAGRPMK	NaN	NaN	NaN	NaN	NaN	NaN	NaN	NaN	NaN	6.26607	6.20806	7.31334
RBM8A	ADVLDLHEAGGEDFAMDEDGDESIHK	NaN	NaN	NaN	NaN	NaN	NaN	NaN	NaN	7.50676	7.29108	7.3632	NaN
RCL1	VLMTCVGIGFSNLSK	NaN	NaN	NaN	NaN	NaN	NaN	NaN	6.94976	6.80277	NaN	6.79579	6.97837
REXO4	VLFLDHPKK	NaN	NaN	NaN	NaN	NaN	NaN	NaN	6.56	6.19081	6.5781	NaN	6.76998
RFC1	LTPTSVLDYFGTGSVQRSNK	NaN	NaN	NaN	NaN	NaN	NaN	NaN	NaN	NaN	6.99539	6.36421	6.57899
RHEB	DLHMERVISYEEGK	NaN	NaN	NaN	NaN	NaN	NaN	7.07489	NaN	NaN	NaN	6.88463	6.98954
RHPN2	LTVTDFFQK	NaN	NaN	NaN	NaN	NaN	NaN	NaN	6.74812	6.86052	NaN	6.64048	NaN
RICTOR	DVLFTDTITMK	NaN	NaN	NaN	NaN	NaN	NaN	6.34604	NaN	NaN	6.27242	6.12853	6.34908
RIOK1	EERSSQDHVDEEVFK	NaN	NaN	NaN	NaN	NaN	NaN	NaN	NaN	NaN	6.53948	6.36847	7.06911
RNASEH2B	YLKLPEPSASLPNPPSK	NaN	NaN	NaN	NaN	NaN	NaN	NaN	NaN	NaN	6.67582	6.53418	6.71561
RNMT	RKIALEDVPEK	NaN	NaN	NaN	NaN	NaN	NaN	NaN	NaN	NaN	6.41845	6.29112	6.57111
ROCK2	LKDEEISAAAIK	NaN	NaN	NaN	NaN	NaN	NaN	NaN	6.99482	7.15152	6.91572	NaN	6.64608
RPL13A;RPL13a	IDKYTEVLK	NaN	NaN	NaN	NaN	NaN	NaN	NaN	NaN	NaN	6.76545	6.61094	7.33696
RPL13A;RPL13a;RPL13AP3	VFDGIPPPYDKK	NaN	NaN	NaN	NaN	NaN	NaN	NaN	NaN	7.24939	7.35641	NaN	7.39394
RPL18A	MKASGTLREYK	NaN	NaN	NaN	NaN	NaN	NaN	NaN	NaN	NaN	6.46745	6.49493	7.39443
RPL21	GTWVQLKR	NaN	NaN	NaN	NaN	NaN	NaN	NaN	6.66942	NaN	6.44697	NaN	6.43281
RPL23A	AYVRLAPDYDALDVANKIGII	NaN	NaN	NaN	NaN	NaN	NaN	NaN	NaN	NaN	6.30602	6.34217	6.91296
RPL27	YSVDIPLDK	NaN	NaN	NaN	NaN	NaN	NaN	NaN	NaN	7.3348	7.02567	NaN	7.53199
RPL6	YEITEQRKIDQK	NaN	NaN	NaN	NaN	NaN	NaN	NaN	NaN	NaN	6.4612	6.53898	7.14364
RPL7	EANNFLWPFKLSSPRGGMK	NaN	NaN	NaN	NaN	NaN	NaN	NaN	NaN	NaN	6.39557	6.23035	6.6902
RPL9	MKTILSNQTVDIPENVDITLK	NaN	NaN	NaN	NaN	NaN	NaN	NaN	NaN	NaN	6.89848	6.99763	7.18682
RPLP0;RPLP0P6	CFIVGADNVGSK	NaN	NaN	NaN	NaN	NaN	NaN	7.11644	6.53394	NaN	NaN	7.05335	NaN
RPS10;RPS10P5	KDVHMPKHPELADK	NaN	NaN	NaN	NaN	NaN	NaN	NaN	NaN	7.26072	6.63715	6.70385	7.1113
RPS11	VLLGETGKEK	NaN	NaN	NaN	NaN	NaN	NaN	NaN	NaN	6.09698	6.30952	6.31477	6.67279
RPS15A	VRMNVLADALKSINNAEK	NaN	NaN	NaN	NaN	NaN	NaN	NaN	NaN	NaN	6.40138	6.7509	7.18387
RPS17	LLDFGSLSNLQVTQPTVGMNFKTPRGPV	NaN	NaN	NaN	NaN	NaN	NaN	NaN	NaN	NaN	6.44683	6.20325	7.54037
RPS19	DQDGGRKLTPQGQR	NaN	NaN	NaN	NaN	NaN	NaN	NaN	NaN	NaN	6.99664	6.92869	6.96639
RPS27A;UBC;UBB;UBA52	MQIFVKTLTGK	NaN	NaN	NaN	NaN	NaN	NaN	NaN	NaN	NaN	6.47789	6.54449	6.62594
RPS27A;UBC;UBB;UBA52	TLTGKTITLEVEPSDTIENVK	NaN	NaN	NaN	NaN	NaN	NaN	NaN	6.55083	NaN	7.25052	NaN	7.3838
RPS4Y1	LSNIFVIGNGNKPWISLPRGK	NaN	NaN	NaN	NaN	NaN	NaN	NaN	6.30393	NaN	NaN	6.74354	6.69518
RPS5	DELERVAK	NaN	NaN	NaN	NaN	NaN	NaN	6.86229	NaN	NaN	6.85379	6.75408	6.89754
RPS6KA1	DKLPQSQLSHQDLQLVK	NaN	NaN	NaN	NaN	NaN	NaN	6.9957	NaN	6.83912	6.95844	NaN	NaN
RPS7	LTGKDVNFEFPEFQL	NaN	NaN	NaN	NaN	NaN	NaN	6.00342	NaN	NaN	6.51602	6.60595	7.21307
RPS8	GAKLTPEEEEILNK	NaN	NaN	NaN	NaN	NaN	NaN	NaN	NaN	NaN	7.42601	7.23119	7.77819
RPS8	GAKLTPEEEEILNKK	NaN	NaN	NaN	NaN	NaN	NaN	NaN	NaN	NaN	6.37101	6.37177	6.94535
RPSA	SGALDVLQMK	NaN	NaN	NaN	NaN	NaN	NaN	NaN	NaN	6.73034	6.42385	6.3865	6.29132
RRBP1	ADSVANQGTKVEGITNQGK	NaN	NaN	NaN	NaN	NaN	NaN	NaN	NaN	6.35409	6.81491	6.92566	NaN
RRBP1	KTESASVQGRNTDVAQSPEAPK	NaN	NaN	NaN	NaN	NaN	NaN	NaN	NaN	NaN	7.4297	7.19332	7.17889
RRBP1	KVAKVEPAVSSVVNSIQVLTSK	NaN	NaN	NaN	NaN	NaN	NaN	NaN	NaN	NaN	6.60667	6.64635	7.01
RRS1	MNSGPPGLGGKR	NaN	NaN	NaN	NaN	NaN	NaN	6.47194	6.24167	6.17906	NaN	NaN	6.0242
RSL1D1	KTPANEKVEIQK	NaN	NaN	NaN	NaN	NaN	NaN	NaN	NaN	NaN	6.44902	6.20347	7.0016
RUFY1	ICEEQEQALQEMGLHLSQSK	NaN	NaN	NaN	NaN	NaN	NaN	NaN	6.79551	NaN	6.49321	NaN	6.57365
SACM1L	LHITPEK	NaN	NaN	NaN	NaN	NaN	NaN	6.69707	NaN	6.39282	6.42459	NaN	NaN
SAFB;SAFB2	DGWGGYGSDK	NaN	NaN	NaN	NaN	NaN	NaN	NaN	6.52689	NaN	6.72289	6.92553	6.71738
SARNP	AARFGISSVPTK	NaN	NaN	NaN	NaN	NaN	NaN	NaN	NaN	NaN	7.00694	7.23578	7.19943
SARNP	ERFGIVTSSAGTGTTEDTEAKK	NaN	NaN	NaN	NaN	NaN	NaN	NaN	NaN	NaN	7.24185	7.24197	7.2743
SARNP	FGIVTSSAGTGTTEDTEAKK	NaN	NaN	NaN	NaN	NaN	NaN	NaN	NaN	NaN	6.71476	6.83485	6.90654
SART1	DKGVLQEEEDVLVNVNLVDK	NaN	NaN	NaN	NaN	NaN	NaN	NaN	NaN	NaN	6.43364	6.60072	7.01132
SART1	IEYVDETGRKLTPK	NaN	NaN	NaN	NaN	NaN	NaN	NaN	NaN	NaN	6.38037	6.93791	6.68115
SART1	KLDEEALLKK	NaN	NaN	NaN	NaN	NaN	NaN	NaN	NaN	NaN	6.96657	6.82663	7.3088
SDHA	KPFEEHWRK	NaN	NaN	NaN	NaN	NaN	NaN	6.90216	6.565	6.65418	NaN	NaN	NaN
SEC11A;SEC11B	FLTKGDNNAVDDRGLYK	NaN	NaN	NaN	NaN	NaN	NaN	NaN	NaN	NaN	6.85392	7.16575	7.6333
SEC23IP	SAWQTLNEFAR	NaN	NaN	NaN	NaN	NaN	NaN	7.26394	7.07679	7.17237	6.73881	6.78966	6.64924
SEC62	AVDCLLDSKWAK	NaN	NaN	NaN	NaN	NaN	NaN	NaN	NaN	NaN	6.47783	6.54251	6.56132
SEPT11	NLSLSGHVGFDSLPDQLVNK	NaN	NaN	NaN	NaN	NaN	NaN	6.85502	6.7645	7.15658	NaN	NaN	NaN
SEPT2	TVQIEASTVEIEER	NaN	NaN	NaN	NaN	NaN	NaN	6.87001	6.92083	7.05373	NaN	NaN	NaN
SEPT7	FEDYLNAESR	NaN	NaN	NaN	NaN	NaN	NaN	6.74672	6.54846	7.01047	NaN	NaN	NaN
SEPT7	STLINSLFLTDLYSPEYPGPSHRIKK	NaN	NaN	NaN	NaN	NaN	NaN	NaN	NaN	NaN	6.31557	6.3776	6.31639
SERBP1	EETQPPVALKK	NaN	NaN	NaN	NaN	NaN	NaN	NaN	NaN	NaN	6.97709	7.19056	7.00104
SERBP1	SEEAHAEDSVMDHHFR	NaN	NaN	NaN	NaN	NaN	NaN	7.11909	7.18073	7.30105	NaN	NaN	NaN
SERBP1	VEFNIR	NaN	NaN	NaN	NaN	NaN	NaN	6.36006	NaN	6.96079	NaN	NaN	6.14569
SERPINH1	GVVEVTHDLQK	NaN	NaN	NaN	NaN	NaN	NaN	7.17733	6.87775	6.95644	NaN	NaN	NaN
SF1	QGIETPEDQNDLRK	NaN	NaN	NaN	NaN	NaN	NaN	NaN	7.29839	NaN	7.23598	7.35997	NaN
SF1	SITNTTVCTK	NaN	NaN	NaN	NaN	NaN	NaN	NaN	NaN	NaN	6.92914	6.89861	6.80547
SF3B1	QCCGTDGVEANYIK	NaN	NaN	NaN	NaN	NaN	NaN	7.2051	7.37565	6.83814	NaN	NaN	7.0057
SF3B2	YEEHVREQQAQVEKEDFSDMVAEHAAK	NaN	NaN	NaN	NaN	NaN	NaN	NaN	NaN	NaN	7.32877	7.53202	7.40754
SFPQ	GGRQHHPPYHQQHHQGPPPGGPGGR	NaN	NaN	NaN	NaN	NaN	NaN	6.54749	6.24286	NaN	NaN	6.66381	NaN
SFPQ	QHHPPYHQQHHQGPPPGGPGGR	NaN	NaN	NaN	NaN	NaN	NaN	6.78914	6.59649	6.95918	NaN	NaN	NaN
SH3BGRL3	IQYQLVDISQDNALRDEMR	NaN	NaN	NaN	NaN	NaN	NaN	7.38225	NaN	7.60855	7.54062	7.69067	7.80035
SH3GLB1;SH3GLB2	AVQFTEEK	NaN	NaN	NaN	NaN	NaN	NaN	NaN	NaN	NaN	7.44328	7.37042	7.32564
SH3KBP1	DLSDRSNDIDLEGFDSVVSSTEK	NaN	NaN	NaN	NaN	NaN	NaN	NaN	NaN	NaN	6.68008	6.81385	6.72388
SIN3B	SLDHQAVNFK	NaN	NaN	NaN	NaN	NaN	NaN	NaN	6.89106	6.92465	NaN	NaN	7.16164
SLC25A6	MTEQAISFAK	NaN	NaN	NaN	NaN	NaN	NaN	6.79658	NaN	7.73325	6.52796	7.65288	6.54088
SLC30A9	EGQGSQTLRVEK	NaN	NaN	NaN	NaN	NaN	NaN	NaN	NaN	NaN	6.98062	7.03969	6.87569
SLC3A2	VILDLTPNYR	NaN	NaN	NaN	NaN	NaN	NaN	6.46605	6.53637	7.01787	NaN	NaN	NaN
SLC3A2	VILDLTPNYRGENSWFSTQVDTVATK	NaN	NaN	NaN	NaN	NaN	NaN	6.53866	6.55476	7.1854	NaN	NaN	NaN
SLK	KRQYDQEIENLEK	NaN	NaN	NaN	NaN	NaN	NaN	NaN	NaN	6.88259	7.16143	7.53744	7.24741
SLTM	DGQDAIAQSPEK	NaN	NaN	NaN	NaN	NaN	NaN	NaN	6.08976	6.78019	6.40495	6.38769	6.56098
SLU7	QFSSSGEWYK	NaN	NaN	NaN	NaN	NaN	NaN	6.4269	NaN	NaN	6.34325	6.43398	6.35713
SMAP;C11orf58	INEELESQYQQSMDSK	NaN	NaN	NaN	NaN	NaN	NaN	6.82688	6.61101	6.80636	6.51851	6.64571	6.70794
SMAP;C11orf58	KINEELESQYQQSMDSK	NaN	NaN	NaN	NaN	NaN	NaN	NaN	NaN	6.95554	6.9731	6.75125	NaN
SMARCA1	NVSSFQLK	NaN	NaN	NaN	NaN	NaN	NaN	6.9446	NaN	7.00022	6.8766	6.83473	NaN
SMG8	AANYDFYQLLEEK	NaN	NaN	NaN	NaN	NaN	NaN	NaN	6.70152	NaN	6.47056	6.37162	6.46391
SMG8	VLEGFLDIDTK	NaN	NaN	NaN	NaN	NaN	NaN	6.9575	6.70684	NaN	NaN	NaN	6.60281
SMNDC1	AQLQQVEAALSGNGENEDLLK	NaN	NaN	NaN	NaN	NaN	NaN	6.81917	6.69931	NaN	7.50011	7.57931	7.42483
SNW1	QRGREGPVQFEEDPFGLDK	NaN	NaN	NaN	NaN	NaN	NaN	NaN	NaN	NaN	6.52107	6.5505	6.73197
SOD2	GDVTAQIALQPALK	NaN	NaN	NaN	NaN	NaN	NaN	6.53935	6.57633	6.75081	NaN	NaN	NaN
SOD2	YQEALAK	NaN	NaN	NaN	NaN	NaN	NaN	6.58525	6.33125	NaN	NaN	6.60877	NaN
SON	DTEEPLPVK	NaN	NaN	NaN	NaN	NaN	NaN	NaN	NaN	6.54888	7.05165	NaN	7.06982
SPATS2	SIDSFGQVSHPK	NaN	NaN	NaN	NaN	NaN	NaN	NaN	6.87941	NaN	6.99861	6.96652	NaN
SPECC1L;SPECC1L-ADORA2A	LVKPGTAASLSK	NaN	NaN	NaN	NaN	NaN	NaN	NaN	NaN	NaN	6.7466	6.96174	6.71566
SPTAN1	DLIGVQNLLK	NaN	NaN	NaN	NaN	NaN	NaN	NaN	6.95794	6.81279	6.94219	NaN	NaN
SPTAN1	LTVLSEER	NaN	NaN	NaN	NaN	NaN	NaN	NaN	NaN	NaN	6.45341	6.47204	6.63716
SPTBN1	LLEVLSGERLPK	NaN	NaN	NaN	NaN	NaN	NaN	NaN	6.60111	7.0141	NaN	NaN	7.07159
SQRDL	ALQDFKEGNAIFTFPNTPVK	NaN	NaN	NaN	NaN	NaN	NaN	NaN	NaN	NaN	7.3886	7.52493	7.82915
SRP14	EVNKFQMAYSNLLRANMDGLK	NaN	NaN	NaN	NaN	NaN	NaN	NaN	NaN	NaN	7.02567	7.39752	7.85668
SRP54	FAQMVK	NaN	NaN	NaN	NaN	NaN	NaN	NaN	6.97194	NaN	6.80134	6.75793	NaN
SRP54	LMTIMDSMNDQELDSTDGAK	NaN	NaN	NaN	NaN	NaN	NaN	6.97408	6.90922	NaN	NaN	NaN	6.89665
SRP68	LASAFTEEQAVLYNQRVEEISPNIR	NaN	NaN	NaN	NaN	NaN	NaN	7.30016	7.261	NaN	NaN	6.97333	6.91599
SRP72	KKEAISDLQQLWK	NaN	NaN	NaN	NaN	NaN	NaN	NaN	NaN	NaN	6.55335	6.55199	6.79965
SRP72	KQLQAIEFNK	NaN	NaN	NaN	NaN	NaN	NaN	NaN	NaN	NaN	6.28094	6.18276	6.5651
SRPK1;SRPK3;SRPK2	HFTEDIQTR	NaN	NaN	NaN	NaN	NaN	NaN	7.12346	NaN	6.71872	7.02428	NaN	7.12261
SRPR	KAPRVWELGGCANK	NaN	NaN	NaN	NaN	NaN	NaN	NaN	6.71694	NaN	6.69673	NaN	6.77041
SRPRB	GKEFEFSQLPLK	NaN	NaN	NaN	NaN	NaN	NaN	6.80891	NaN	NaN	NaN	7.08902	7.17158
SRSF10;FUSIP1	YLRPPNTSLFVR	NaN	NaN	NaN	NaN	NaN	NaN	6.66878	NaN	NaN	NaN	6.36515	6.43506
SSB	EQIKLDEGWVPLEIMIK	NaN	NaN	NaN	NaN	NaN	NaN	NaN	NaN	NaN	6.80342	6.90927	6.88673
ST13;ST13P5;ST13P4	LAILYAK	NaN	NaN	NaN	NaN	NaN	NaN	6.68332	6.6482	6.5627	NaN	NaN	NaN
STAP2	VLGYVEADK	NaN	NaN	NaN	NaN	NaN	NaN	7.09729	NaN	NaN	6.84266	NaN	7.06051
STAT3	TQIQSVEPYTK	NaN	NaN	NaN	NaN	NaN	NaN	NaN	6.93432	6.84022	NaN	NaN	6.94806
STAU1	ALRILQNEPLPERLEVNGR	NaN	NaN	NaN	NaN	NaN	NaN	NaN	NaN	NaN	6.72323	6.69868	6.68878
STAU2	NAAEAMLLQLGYK	NaN	NaN	NaN	NaN	NaN	NaN	NaN	NaN	NaN	6.36078	6.455	6.53854
STIM1	SHSPSSPDPDTPSPVGDSR	NaN	NaN	NaN	NaN	NaN	NaN	7.10195	6.91009	6.6642	6.86423	6.94865	6.89326
STIP1	AIEVGRENREDYR	NaN	NaN	NaN	NaN	NaN	NaN	7.17511	6.89703	7.12908	NaN	NaN	NaN
STIP1	LMDVGLIAIR	NaN	NaN	NaN	NaN	NaN	NaN	7.14236	6.90971	7.02073	NaN	NaN	NaN
STK10	ALRELVAEAK	NaN	NaN	NaN	NaN	NaN	NaN	6.20407	NaN	6.90872	7.04348	NaN	7.08307
STRIP1	RSILGLPPLPEDSIK	NaN	NaN	NaN	NaN	NaN	NaN	NaN	6.31559	NaN	6.42429	6.54055	6.46656
STX2	IKEELEDLNK	NaN	NaN	NaN	NaN	NaN	NaN	6.91224	6.81325	NaN	NaN	NaN	6.98504
SWAP70	QALEQYEEVKK	NaN	NaN	NaN	NaN	NaN	NaN	6.60085	NaN	7.04167	NaN	6.57886	NaN
SYF2	ARLEWELKEEEK	NaN	NaN	NaN	NaN	NaN	NaN	NaN	NaN	6.35828	6.64576	6.7026	6.86728
SYF2	LLEISAEDAERWERK	NaN	NaN	NaN	NaN	NaN	NaN	NaN	NaN	NaN	7.08034	7.16035	7.20626
SZRD1	ISQPEDSRQPNNVIRQPLGPDGSQGFK	NaN	NaN	NaN	NaN	NaN	NaN	NaN	NaN	NaN	6.88812	7.0849	6.98548
TACC1	NFREEPEHDFSK	NaN	NaN	NaN	NaN	NaN	NaN	6.49209	6.35885	NaN	6.11254	6.35349	6.51951
TACC2	ELEAMGLGTPSEAIEIR	NaN	NaN	NaN	NaN	NaN	NaN	6.65576	6.40512	NaN	NaN	6.39475	NaN
TACO1	GVIVVEVEDREK	NaN	NaN	NaN	NaN	NaN	NaN	NaN	6.55195	NaN	6.42677	6.46984	6.65157
TAF7	EQLSSLQEELESLLEK	NaN	NaN	NaN	NaN	NaN	NaN	6.3686	6.19293	NaN	6.17064	6.23558	6.37892
TAGLN	AQEHKREFTESQLQEGK	NaN	NaN	NaN	NaN	NaN	NaN	NaN	NaN	6.65007	NaN	7.18492	7.26411
TAGLN	NDGHYRGDPNWFMKK	NaN	NaN	NaN	NaN	NaN	NaN	6.88537	6.62111	NaN	6.52714	6.6737	6.85991
TAGLN2	IQASTMAFK	NaN	NaN	NaN	NaN	NaN	NaN	7.74293	7.55991	7.54321	6.08286	NaN	NaN
TAGLN2	NFSDNQLQEGK	NaN	NaN	NaN	NaN	NaN	NaN	8.01258	7.96865	7.84099	NaN	NaN	NaN
TAGLN2	TLMNLGGLAVAR	NaN	NaN	NaN	NaN	NaN	NaN	7.1747	7.2992	7.31507	NaN	NaN	NaN
TAGLN2;TAGLN3	GASQAGMTGYGMPR	NaN	NaN	NaN	NaN	NaN	NaN	7.01778	6.94815	6.83695	NaN	NaN	NaN
TALDO1	RQRMESALDQLK	NaN	NaN	NaN	NaN	NaN	NaN	6.98093	6.81392	NaN	6.79806	NaN	7.1274
TARDBP	FGGNPGGFGNQGGFGNSR	NaN	NaN	NaN	NaN	NaN	NaN	6.90394	6.82138	6.79988	NaN	NaN	NaN
TCEA3	SADEPMTTFVLCNECGNRWK	NaN	NaN	NaN	NaN	NaN	NaN	6.80972	NaN	NaN	6.90109	NaN	6.83126
TCEB3	AAESALQVVEK	NaN	NaN	NaN	NaN	NaN	NaN	NaN	NaN	NaN	6.93167	6.8643	6.90659
TCERG1	ATFSEFAAK	NaN	NaN	NaN	NaN	NaN	NaN	NaN	7.2036	6.96461	NaN	7.03771	NaN
TCOF1	AEEDAALQAK	NaN	NaN	NaN	NaN	NaN	NaN	6.38603	6.42223	6.32441	6.41657	NaN	NaN
TCOF1	AEEDAALQAKK	NaN	NaN	NaN	NaN	NaN	NaN	6.18898	NaN	NaN	6.30559	NaN	6.74501
TCOF1	ATPRLASTNSSVLGADLPSSMK	NaN	NaN	NaN	NaN	NaN	NaN	6.76259	NaN	NaN	6.9444	NaN	7.63188
TES	CGQEEHDVLLSNEEDRK	NaN	NaN	NaN	NaN	NaN	NaN	6.77642	6.61833	NaN	NaN	6.30546	6.41487
TES	QPVAGSEGAQYR	NaN	NaN	NaN	NaN	NaN	NaN	6.4863	6.30801	6.2478	NaN	NaN	NaN
TES	SEALGVGDVKLPCEMDAQGPK	NaN	NaN	NaN	NaN	NaN	NaN	6.81099	6.53953	NaN	6.68462	6.67065	6.85991
TFAM	SWEEQMIEVGRK	NaN	NaN	NaN	NaN	NaN	NaN	NaN	NaN	7.65543	NaN	8.42661	8.48461
TGFBI	SLQGDKLEVSLK	NaN	NaN	NaN	NaN	NaN	NaN	6.66402	NaN	NaN	6.78068	NaN	6.29601
THEG	RLMELAEPKINWQVLK	NaN	NaN	NaN	NaN	NaN	NaN	NaN	NaN	NaN	6.67425	6.83161	7.24849
THOC2	SPVPRSDIPEPEREQK	NaN	NaN	NaN	NaN	NaN	NaN	NaN	NaN	6.69982	6.98619	7.13615	7.45189
THRAP3	GSFSDTGLGDGK	NaN	NaN	NaN	NaN	NaN	NaN	NaN	6.45042	NaN	NaN	6.65458	6.43865
TIMM44	TAAFRALSQGVESVKK	NaN	NaN	NaN	NaN	NaN	NaN	NaN	NaN	6.93539	7.25667	7.14426	NaN
TJP2	LANELPDWFQTAK	NaN	NaN	NaN	NaN	NaN	NaN	7.5258	7.24991	NaN	7.32127	NaN	7.185
TJP2	TQNKEESYDFSK	NaN	NaN	NaN	NaN	NaN	NaN	NaN	NaN	NaN	6.49108	6.52723	6.58748
TKT	DDQVTVIGAGVTLHEALAAAELLK	NaN	NaN	NaN	NaN	NaN	NaN	6.2137	6.80492	8.24269	NaN	NaN	NaN
TKT	NPHNDRFVLSK	NaN	NaN	NaN	NaN	NaN	NaN	7.87349	7.72369	7.76804	NaN	NaN	NaN
TKT	NSTFSEIFK	NaN	NaN	NaN	NaN	NaN	NaN	7.20941	7.0766	7.11873	NaN	NaN	NaN
TLN1	AAGHPGDPESQQRLAQVAK	NaN	NaN	NaN	NaN	NaN	NaN	NaN	7.44159	7.09992	NaN	NaN	7.22016
TLN1	TKEVIQEWNLTNIK	NaN	NaN	NaN	NaN	NaN	NaN	NaN	NaN	NaN	6.85551	7.23322	7.27639
TLN1	VGDDPAVWQLK	NaN	NaN	NaN	NaN	NaN	NaN	7.09712	7.26879	NaN	7.21696	NaN	6.96254
TMA7	AAGKGPLATGGIK	NaN	NaN	NaN	NaN	NaN	NaN	NaN	NaN	NaN	6.46792	6.47041	6.96972
TMA7	AAGKGPLATGGIKK	NaN	NaN	NaN	NaN	NaN	NaN	NaN	NaN	NaN	6.71486	6.93025	7.3386
TMA7;hCG_2014768	GPLATGGIK	NaN	NaN	NaN	NaN	NaN	NaN	NaN	NaN	NaN	7.54791	7.72412	7.80627
TMEM2	DFSRGLNVR	NaN	NaN	NaN	NaN	NaN	NaN	NaN	NaN	NaN	6.56785	6.56355	6.5619
TMEM223	LFDNTVGAYRSL	NaN	NaN	NaN	NaN	NaN	NaN	6.67232	NaN	NaN	NaN	6.61312	6.86552
TMEM41B	GRVAERSQLGAHHTTPVGDGAAGTR	NaN	NaN	NaN	NaN	NaN	NaN	NaN	NaN	NaN	6.50729	6.6702	6.48674
TMEM43	RGDFFYHSENPK	NaN	NaN	NaN	NaN	NaN	NaN	6.94186	6.81304	6.77331	NaN	NaN	NaN
TMX1	SLGPSLATDKS	NaN	NaN	NaN	NaN	NaN	NaN	7.04891	NaN	NaN	6.75234	NaN	6.66186
TOMM34	DCTEALKLDGK	NaN	NaN	NaN	NaN	NaN	NaN	NaN	NaN	NaN	6.79759	6.86578	6.95773
TP53	CSDSDGLAPPQHLIR	NaN	NaN	NaN	NaN	NaN	NaN	7.79003	7.62745	7.74541	6.86465	6.93715	7.01515
TP53	FEMFRELNEALELK	NaN	NaN	NaN	NaN	NaN	NaN	8.27047	8.16879	8.07133	7.46195	7.67072	7.77976
TP53	GRERFEMFR	NaN	NaN	NaN	NaN	NaN	NaN	7.20121	7.20599	NaN	6.63473	6.76465	6.53576
TP53	KGEPHHELPPGSTK	NaN	NaN	NaN	NaN	NaN	NaN	6.90358	6.21806	7.13881	6.06952	6.09604	6.7714
TP53	KGEPHHELPPGSTKR	NaN	NaN	NaN	NaN	NaN	NaN	6.79426	6.37308	7.45215	NaN	NaN	NaN
TP53	KKPLDGEYFTLQIR	NaN	NaN	NaN	NaN	NaN	NaN	7.66064	8.4102	8.60445	8.32228	8.02416	7.99411
TP53	KPLDGEYFTLQIR	NaN	NaN	NaN	NaN	NaN	NaN	6.97269	6.99536	6.78491	NaN	NaN	NaN
TP53	MFCQLAK	NaN	NaN	NaN	NaN	NaN	NaN	8.55954	8.44606	8.69791	7.81183	7.93557	7.79826
TP53	NSFEVRVCACPGR	NaN	NaN	NaN	NaN	NaN	NaN	6.65255	6.59695	6.5567	NaN	6.4049	NaN
TP53	NSFEVRVCACPGRDR	NaN	NaN	NaN	NaN	NaN	NaN	7.12264	7.18648	6.93894	6.79061	NaN	6.93358
TP53	QSQHMTEVVRR	NaN	NaN	NaN	NaN	NaN	NaN	7.83572	7.74861	7.39159	7.24358	7.11404	7.37061
TP53	QSQHMTEVVRRCPHHER	NaN	NaN	NaN	NaN	NaN	NaN	NaN	7.48179	7.08343	6.89342	6.72061	NaN
TP53	RALPNNTSSSPQPKK	NaN	NaN	NaN	NaN	NaN	NaN	6.13678	5.74625	NaN	5.72159	5.74273	5.92274
TP53	RPILTIITLEDSSGNLLGR	NaN	NaN	NaN	NaN	NaN	NaN	7.82067	7.68203	NaN	7.08429	7.05446	7.22298
TP53	SVTCTYSPALNK	NaN	NaN	NaN	NaN	NaN	NaN	8.92421	8.88342	8.61081	8.45527	8.53247	8.53438
TP53	TCPVQLWVDSTPPPGTR	NaN	NaN	NaN	NaN	NaN	NaN	8.36365	8.2739	8.22742	7.76294	7.74052	7.84213
TP53	TCPVQLWVDSTPPPGTRVR	NaN	NaN	NaN	NaN	NaN	NaN	7.97879	7.91866	7.91289	7.61639	7.56989	7.64444
TP53	TCPVQLWVDSTPPPGTRVRAMAIYK	NaN	NaN	NaN	NaN	NaN	NaN	7.4511	7.54674	7.52994	6.99929	7.08654	NaN
TP53	TYQGSYGFR	NaN	NaN	NaN	NaN	NaN	NaN	7.88206	7.788	7.62244	6.9717	7.09468	7.14019
TP53	TYQGSYGFRLGFLHSGTAK	NaN	NaN	NaN	NaN	NaN	NaN	9.28303	9.2179	8.91519	8.90097	9.05158	8.95763
TP53	VEGNLRVEYLDDR	NaN	NaN	NaN	NaN	NaN	NaN	7.09656	6.9786	6.92453	6.46589	NaN	6.52705
TP53	VEGNLRVEYLDDRNTFR	NaN	NaN	NaN	NaN	NaN	NaN	7.54464	7.54897	8.15308	6.82602	6.93568	7.13878
TP53	VEYLDDRNTFR	NaN	NaN	NaN	NaN	NaN	NaN	7.87518	7.79995	7.60791	7.14245	7.18834	7.19061
TP53	VRAMAIYK	NaN	NaN	NaN	NaN	NaN	NaN	7.61255	7.4178	NaN	6.98504	7.06956	7.13609
TPD52	ASAAFSSVGSVITK	NaN	NaN	NaN	NaN	NaN	NaN	6.70381	6.67309	7.071	6.42752	NaN	NaN
TPD52	LGINSLQELK	NaN	NaN	NaN	NaN	NaN	NaN	6.63823	6.33421	NaN	NaN	6.30001	NaN
TPI1	ELASQPDVDGFLVGGASLKPEFVDIINAK	NaN	NaN	NaN	NaN	NaN	NaN	6.70707	6.67914	8.04945	NaN	NaN	NaN
TPI1	IIYGGSVTGATCK	NaN	NaN	NaN	NaN	NaN	NaN	7.56512	7.43562	7.50142	NaN	NaN	NaN
TPI1	QSLGELIGTLNAAK	NaN	NaN	NaN	NaN	NaN	NaN	6.5358	6.72483	7.04548	NaN	NaN	NaN
TPM1;TPM2b;TPM3;TPM4;TPM2	RIQLVEEELDRAQER	NaN	NaN	NaN	NaN	NaN	NaN	7.93917	7.88163	8.06285	NaN	NaN	NaN
TPM1;TPM2b;TPM3;TPM4;TPM2	YEEEIK	NaN	NaN	NaN	NaN	NaN	NaN	7.86629	7.73838	7.2978	NaN	NaN	NaN
TPM2b;TPM4;TPM2	LVILEGELER	NaN	NaN	NaN	NaN	NaN	NaN	6.87112	7.00937	7.09181	NaN	NaN	NaN
TPM3	AREQAEAEVASLNR	NaN	NaN	NaN	NaN	NaN	NaN	7.24405	7.21085	7.26527	NaN	NaN	NaN
TPM3	AREQAEAEVASLNRR	NaN	NaN	NaN	NaN	NaN	NaN	7.71586	7.50314	7.28937	NaN	NaN	NaN
TPM3	IQVLQQQADDAEERAER	NaN	NaN	NaN	NaN	NaN	NaN	7.69849	7.34132	7.94828	NaN	NaN	NaN
TPM3	LVIIEGDLERTEER	NaN	NaN	NaN	NaN	NaN	NaN	7.18196	7.25947	7.451	NaN	NaN	NaN
TPM3	TEERAELAESR	NaN	NaN	NaN	NaN	NaN	NaN	7.13548	7.21669	6.78021	NaN	NaN	NaN
TPM4	AEGDVAALNR	NaN	NaN	NaN	NaN	NaN	NaN	7.5514	7.4813	7.63535	NaN	NaN	NaN
TPM4	AEGDVAALNRR	NaN	NaN	NaN	NaN	NaN	NaN	7.98601	7.88014	7.69096	NaN	NaN	NaN
TPM4	IQALQQQADEAEDRAQGLQR	NaN	NaN	NaN	NaN	NaN	NaN	7.80274	7.59986	7.89283	NaN	NaN	NaN
TPX2	HQLEEELRQQK	NaN	NaN	NaN	NaN	NaN	NaN	NaN	6.67026	7.10921	6.8452	6.97312	7.06123
TPX2	ILEDVVGVPEKK	NaN	NaN	NaN	NaN	NaN	NaN	NaN	NaN	NaN	6.45065	6.53212	6.6142
TPX2	NVTQIEPFCLETDRRGALK	NaN	NaN	NaN	NaN	NaN	NaN	6.66101	NaN	NaN	6.82293	6.86906	7.04183
TPX2	SSDQPLTVPVSPK	NaN	NaN	NaN	NaN	NaN	NaN	6.34169	NaN	NaN	NaN	6.72192	6.77561
TRIM24	DTTEVPSSTVEK	NaN	NaN	NaN	NaN	NaN	NaN	6.60895	6.48164	NaN	NaN	NaN	6.34221
TRIM24	LENYFEELLK	NaN	NaN	NaN	NaN	NaN	NaN	6.24534	6.19576	NaN	5.8295	NaN	5.8661
TRIM28	SSIRQVSDVQK	NaN	NaN	NaN	NaN	NaN	NaN	NaN	6.21582	NaN	6.04844	6.83875	NaN
TRIP4	DLLPHQELRIK	NaN	NaN	NaN	NaN	NaN	NaN	6.34719	6.20371	NaN	6.54765	6.60551	6.53911
TRIP4	NPQEMVVKFPIK	NaN	NaN	NaN	NaN	NaN	NaN	NaN	NaN	NaN	6.55781	6.40569	6.59044
TRIQK	DAATIKLPVDQYRK	NaN	NaN	NaN	NaN	NaN	NaN	NaN	NaN	NaN	6.94759	7.10907	7.31292
TRMT10A	SSEMLPAFIETSNVDK	NaN	NaN	NaN	NaN	NaN	NaN	6.16062	NaN	NaN	5.89243	5.94606	6.44353
TRMT10C	NESTPPSEELELDK	NaN	NaN	NaN	NaN	NaN	NaN	NaN	NaN	6.97223	7.34116	NaN	7.42411
TUBA1C;TUBAL3;TUBA1B;TUBA1A;TUBA3E;TUBA8;TUBA4A	FDLMYAK	NaN	NaN	NaN	NaN	NaN	NaN	6.6001	6.66398	6.49191	NaN	NaN	NaN
TUBA4A	AVFVDLEPTVIDEIR	NaN	NaN	NaN	NaN	NaN	NaN	6.42912	6.58476	7.07067	NaN	NaN	NaN
TUBB	FWEVISDEHGIDPTGTYHGDSDLQLDR	NaN	NaN	NaN	NaN	NaN	NaN	7.1345	7.18247	8.05242	NaN	NaN	NaN
TUBB;TUBB1;TUBB4B;TUBB2A;TUBB8	IREEYPDR	NaN	NaN	NaN	NaN	NaN	NaN	7.21848	7.20491	6.84802	NaN	NaN	NaN
TUBB4B;TUBB4A	FWEVISDEHGIDPTGTYHGDSDLQLER	NaN	NaN	NaN	NaN	NaN	NaN	7.05622	7.0223	7.93503	NaN	NaN	NaN
TUBGCP2	QLGSVATGSTLQQSLELK	NaN	NaN	NaN	NaN	NaN	NaN	NaN	6.59644	6.7902	NaN	NaN	6.685
TUFM	PHVNVGTIGHVDHGK	NaN	NaN	NaN	NaN	NaN	NaN	7.00514	7.06013	7.09642	NaN	NaN	NaN
TXN	CMPTFQFFK	NaN	NaN	NaN	NaN	NaN	NaN	6.98971	6.8242	7.13427	6.38437	6.37773	6.44592
TXNRD2	HGQEHVEVYHAHYK	NaN	NaN	NaN	NaN	NaN	NaN	6.91336	6.66284	6.7279	NaN	NaN	NaN
UBA6	GMITVTDPDLIEK	NaN	NaN	NaN	NaN	NaN	NaN	6.53941	6.81619	NaN	NaN	6.88552	NaN
UBA6	SDLQMAVLSFEK	NaN	NaN	NaN	NaN	NaN	NaN	7.50432	7.2891	NaN	7.28542	7.37416	NaN
UBAP2	MANITSSQILDQLK	NaN	NaN	NaN	NaN	NaN	NaN	6.71382	NaN	6.52955	6.58228	6.52182	6.64452
UBAP2	SQPEPSPVLSQLSQR	NaN	NaN	NaN	NaN	NaN	NaN	6.82035	6.71277	6.93409	NaN	NaN	NaN
UBAP2L	IDLAVLLGK	NaN	NaN	NaN	NaN	NaN	NaN	6.31192	6.24986	6.33181	NaN	NaN	NaN
UBAP2L	RQAFTPSSTMMEVFLQEK	NaN	NaN	NaN	NaN	NaN	NaN	6.59698	6.62514	NaN	6.75508	6.67287	6.99434
UBAP2L	SQTSSIPQKPQTNK	NaN	NaN	NaN	NaN	NaN	NaN	NaN	6.19117	NaN	6.17435	NaN	6.30211
UBAP2L	TATEEWGTEDWNEDLSETK	NaN	NaN	NaN	NaN	NaN	NaN	6.77281	6.51972	NaN	NaN	6.71385	NaN
UBR4	IISLDLPVAEVYK	NaN	NaN	NaN	NaN	NaN	NaN	NaN	6.67682	6.77344	6.48283	NaN	NaN
UGT1A6;UGT1A3;UGT1A8;UGT1A10;UGT1A7;UGT1A4;UGT1A9;UGT1A5;UGT1A1	SYKENIMRLSSLHK	NaN	NaN	NaN	NaN	NaN	NaN	7.15161	NaN	NaN	7.01144	7.03153	7.34084
UHRF1BP1	SLSGLTEVMEILK	NaN	NaN	NaN	NaN	NaN	NaN	6.3078	6.19767	NaN	6.25583	6.12067	6.39484
UPF1	ESQTQDNITVRWDLGLNK	NaN	NaN	NaN	NaN	NaN	NaN	7.06509	NaN	NaN	6.77445	NaN	7.07284
UPF1	LEADYDK	NaN	NaN	NaN	NaN	NaN	NaN	6.75482	6.57529	NaN	6.54225	NaN	6.49226
UPF1	QITAQQINKLEELWK	NaN	NaN	NaN	NaN	NaN	NaN	6.78839	6.74081	6.71642	6.66121	6.31712	6.51476
UPF1	TSQLLAELNFEEDEEDTYYTK	NaN	NaN	NaN	NaN	NaN	NaN	NaN	6.63813	6.9607	6.58735	6.17225	6.57292
UPF2	QQPFQNLLK	NaN	NaN	NaN	NaN	NaN	NaN	7.41654	7.24276	7.16456	NaN	NaN	NaN
UPF3B	FLESYATDNEK	NaN	NaN	NaN	NaN	NaN	NaN	NaN	NaN	NaN	6.46072	6.55801	6.776
USP36	MSAVSQDAIEDSR	NaN	NaN	NaN	NaN	NaN	NaN	NaN	6.51347	NaN	NaN	6.60537	6.62691
UTP14A	NKQPVTDPLLTPVEK	NaN	NaN	NaN	NaN	NaN	NaN	6.19137	NaN	NaN	6.17225	NaN	6.62642
UTP20	ELQNDMTDEK	NaN	NaN	NaN	NaN	NaN	NaN	NaN	6.74248	6.8448	6.66536	NaN	NaN
UTP20	SVGDESWEQTQEGDVGALYHEQLALK	NaN	NaN	NaN	NaN	NaN	NaN	7.1352	7.1328	NaN	7.12339	7.07875	NaN
VAPA	LRCVFEMPNENDKLNDMEPSK	NaN	NaN	NaN	NaN	NaN	NaN	NaN	NaN	NaN	6.51846	6.47897	6.76935
VCL	AQQVSQGLDVLTAK	NaN	NaN	NaN	NaN	NaN	NaN	6.46758	6.34974	NaN	6.20693	NaN	NaN
VCL	AVAGNISDPGLQK	NaN	NaN	NaN	NaN	NaN	NaN	7.63091	7.07078	6.83042	NaN	NaN	6.72997
VCL	MTGLVDEAIDTK	NaN	NaN	NaN	NaN	NaN	NaN	6.50915	6.54003	6.67126	NaN	NaN	NaN
VTA1	YAGSALQYEDVSTAVQNLQK	NaN	NaN	NaN	NaN	NaN	NaN	7.07151	NaN	NaN	6.37155	NaN	6.58047
WARS	HAFSGGRDTIEEHR	NaN	NaN	NaN	NaN	NaN	NaN	7.2415	7.10616	7.03419	NaN	NaN	NaN
WASF2	AFRSSTIQDQK	NaN	NaN	NaN	NaN	NaN	NaN	NaN	NaN	NaN	6.28567	6.59699	6.43608
WBP11	SGLSVRFADMPGK	NaN	NaN	NaN	NaN	NaN	NaN	NaN	6.32404	NaN	6.79763	6.86676	7.02449
WBP4	EFAAMEAAALK	NaN	NaN	NaN	NaN	NaN	NaN	NaN	NaN	NaN	6.48042	6.65024	6.48876
WDHD1	RVVDESDETENQEEK	NaN	NaN	NaN	NaN	NaN	NaN	NaN	NaN	NaN	6.14879	6.12064	6.21638
WDR3	SEVMFFADATSHLEEK	NaN	NaN	NaN	NaN	NaN	NaN	7.35841	NaN	6.9001	NaN	7.04902	7.06677
WDR70	FWDFAGMDASFK	NaN	NaN	NaN	NaN	NaN	NaN	6.13707	6.03463	NaN	5.82257	NaN	NaN
WDR70	VYYDPNK	NaN	NaN	NaN	NaN	NaN	NaN	6.5097	6.27149	NaN	6.68822	6.28968	NaN
WHSC1	YDSLLEQGLVEAALVSK	NaN	NaN	NaN	NaN	NaN	NaN	6.29495	NaN	NaN	6.07533	NaN	6.26914
WIBG	KLRQVEELQQR	NaN	NaN	NaN	NaN	NaN	NaN	NaN	NaN	NaN	6.39585	6.42513	6.44061
WIBG	LRQVEELQQRIQAGEVSQPSK	NaN	NaN	NaN	NaN	NaN	NaN	NaN	NaN	NaN	7.12483	7.29587	7.67086
WIBG	MEAAGSPAATETGK	NaN	NaN	NaN	NaN	NaN	NaN	NaN	NaN	6.63394	6.53519	7.30807	7.45805
WIBG	RALEEELEDLELGL	NaN	NaN	NaN	NaN	NaN	NaN	NaN	NaN	NaN	6.60077	6.81225	7.03383
WIBG	VSLEETAQLPSAPQGSRAAPTAASDQPDSAATTEK	NaN	NaN	NaN	NaN	NaN	NaN	NaN	NaN	NaN	7.05843	7.45013	7.54588
XRCC5	KKDQVTAQEIFQDNHEDGPTAK	NaN	NaN	NaN	NaN	NaN	NaN	7.25988	NaN	NaN	7.24336	7.37561	7.3948
XRCC6	SQIYGSRQIILEK	NaN	NaN	NaN	NaN	NaN	NaN	6.70505	NaN	NaN	6.88182	6.98511	6.86574
YWHAE	IISSIEQK	NaN	NaN	NaN	NaN	NaN	NaN	7.43289	7.33722	7.39102	NaN	NaN	NaN
YWHAG	NVTELNEPLSNEER	NaN	NaN	NaN	NaN	NaN	NaN	6.90796	7.02094	6.9116	NaN	NaN	NaN
YWHAH	YLAEVASGEK	NaN	NaN	NaN	NaN	NaN	NaN	NaN	7.26285	NaN	6.48199	7.37929	6.67498
YWHAQ	AVTEQGAELSNEER	NaN	NaN	NaN	NaN	NaN	NaN	7.20548	7.13383	6.96291	NaN	NaN	NaN
YWHAZ	SVTEQGAELSNEER	NaN	NaN	NaN	NaN	NaN	NaN	7.35465	7.33319	7.2249	NaN	NaN	NaN
ZC3H11A	NLQEGNEVDSQSSIRTEAK	NaN	NaN	NaN	NaN	NaN	NaN	6.96703	6.79739	NaN	6.91985	7.22688	7.13716
ZC3H11A	QGEGSSGVSSLLLHPEPVPGPEK	NaN	NaN	NaN	NaN	NaN	NaN	NaN	NaN	NaN	6.9578	6.94161	6.99864
ZC3H11A	TFSEVLAEK	NaN	NaN	NaN	NaN	NaN	NaN	NaN	NaN	6.75406	NaN	6.57631	6.59543
ZC3H11A	TVLPTVPESPEEEVK	NaN	NaN	NaN	NaN	NaN	NaN	6.79592	NaN	NaN	6.81215	6.81391	NaN
ZC3H15	HFLEAIENNK	NaN	NaN	NaN	NaN	NaN	NaN	NaN	6.84025	7.10622	NaN	NaN	6.97759
ZC3H8	EMANAAQPEESTKK	NaN	NaN	NaN	NaN	NaN	NaN	6.05192	5.89019	NaN	6.17362	6.25921	NaN
ZC3HAV1	SSLGSLQTPEAVTTR	NaN	NaN	NaN	NaN	NaN	NaN	7.03531	NaN	6.82354	6.69904	NaN	NaN
ZFC3H1	STNSVFGGLESMIK	NaN	NaN	NaN	NaN	NaN	NaN	NaN	NaN	NaN	6.14038	6.25481	6.21405
ZMAT2	QKDYDFEER	NaN	NaN	NaN	NaN	NaN	NaN	NaN	NaN	NaN	6.65201	6.86974	7.08228
ZNF638	DVTVLSVAEEQDLLK	NaN	NaN	NaN	NaN	NaN	NaN	NaN	NaN	NaN	6.69311	6.62611	6.78629
ZNF638	EFGLLKPTSAR	NaN	NaN	NaN	NaN	NaN	NaN	6.82918	NaN	6.21091	6.77193	6.73119	NaN
ZNF638	SVASDVPEELDFLVPK	NaN	NaN	NaN	NaN	NaN	NaN	NaN	NaN	NaN	6.24336	6.49182	6.46739
ZNF638	TKLESLSQVGPVNENVMEEDLK	NaN	NaN	NaN	NaN	NaN	NaN	NaN	NaN	NaN	6.60397	6.79392	6.82694
ZNF638	VDHHVFISNR	NaN	NaN	NaN	NaN	NaN	NaN	NaN	6.45492	NaN	6.19835	NaN	6.2959
ZNF740	AQASLLACEGLAGVSLVPTAASK	NaN	NaN	NaN	NaN	NaN	NaN	6.23239	NaN	NaN	6.32932	6.3308	6.365
ZRANB2	YKLDEDEDEDDADLSK	NaN	NaN	NaN	NaN	NaN	NaN	NaN	NaN	NaN	6.58365	6.93577	6.73296
ZYX	QHPVPPPAQNQNQVR	NaN	NaN	NaN	NaN	NaN	NaN	6.85564	6.41447	6.1037	6.15403	NaN	NaN

## Sheet: Biotinylated peptides
Gene names	Number of Biotin (K)	Biotin (K) Probabilities	Position in peptide	Intensity V5-EGFP_GM_01	Intensity V5-EGFP_GM_02	Intensity V5-EGFP_GM_03	Intensity V5-EGFP_STV_01	Intensity V5-EGFP_STV_02	Intensity V5-EGFP_STV_03	Intensity V5-p53_GM_01	Intensity V5-p53_GM_02	Intensity V5-p53_GM_03	Intensity V5-p53_STV_01	Intensity V5-p53_STV_02	Intensity V5-p53_STV_03
CHMP4B	1	SVFGK(1)LFGAGGGK	5	NaN	NaN	NaN	NaN	NaN	NaN	6.77291	NaN	NaN	NaN	6.58388	6.54377
CNN3	1	THFNK(1)GPSYGLSAEVK	5	NaN	NaN	NaN	NaN	NaN	NaN	NaN	NaN	6.96426	NaN	NaN	NaN
CTTN	1	YGVQADRVDK(1)SAVGFDYQGK	10	NaN	NaN	NaN	NaN	NaN	NaN	6.88104	NaN	NaN	NaN	NaN	NaN
PAK2	1	HK(1)IISIFSGTEK	2	NaN	NaN	NaN	NaN	NaN	NaN	7.26014	7.24157	7.15658	6.98355	NaN	NaN
RHEB	2	MVGK(1)VQIPIMLVGNK(1)	4	NaN	NaN	NaN	NaN	NaN	NaN	NaN	NaN	NaN	6.79669	NaN	NaN
RHEB	2	MVGK(1)VQIPIMLVGNK(1)	15	NaN	NaN	NaN	NaN	NaN	NaN	NaN	NaN	NaN	6.79669	NaN	NaN
RWDD2B	1	VYFTINMNLDVSDEKMAMFSLACILPFK(1)	28	NaN	NaN	NaN	NaN	NaN	NaN	NaN	NaN	7.60948	NaN	7.59686	7.70426
ST3GAL5	1	RAQK(1)YAQQVLQK	4	NaN	NaN	NaN	NaN	NaN	NaN	NaN	NaN	7.25341	NaN	7.38207	7.38505
STOML2	1	KQAQILASEAEK(0.5)AEQINQAAGEASAVLAK(0.5)	12	NaN	NaN	NaN	NaN	NaN	NaN	7.06959	NaN	NaN	NaN	NaN	NaN
STOML2	1	KQAQILASEAEK(0.5)AEQINQAAGEASAVLAK(0.5)	29	NaN	NaN	NaN	NaN	NaN	NaN	7.06959	NaN	NaN	NaN	NaN	NaN
TAGLN	1	ANK(1)GPSYGMSR	3	NaN	NaN	NaN	NaN	NaN	NaN	7.02485	NaN	6.94663	6.82351	6.98443	7.19257
TMED9	1	LSELQLRVRQLVEQVEQIQK(1)	20	NaN	NaN	NaN	NaN	NaN	NaN	NaN	NaN	NaN	NaN	NaN	7.42454
TP53	1	DAQAGK(1)EPGGSR	6	NaN	NaN	NaN	NaN	NaN	NaN	8.97949	8.81307	8.84749	8.59069	8.67724	8.73053
TP53	1	K(0.5)K(0.5)PLDGEYFTLQIR	1	NaN	NaN	NaN	NaN	NaN	NaN	7.6106	7.58581	7.17429	NaN	7.00595	6.84657
TP53	1	K(0.5)K(0.5)PLDGEYFTLQIR	2	NaN	NaN	NaN	NaN	NaN	NaN	7.6106	7.58581	7.17429	NaN	7.00595	6.84657
UBE2M	2	MIK(1)LFSLK(1)QQK	3	NaN	NaN	NaN	NaN	NaN	NaN	NaN	NaN	NaN	NaN	6.98662	NaN
UBE2M	2	MIK(1)LFSLK(1)QQK	8	NaN	NaN	NaN	NaN	NaN	NaN	NaN	NaN	NaN	NaN	6.98662	NaN
