# Supplementary material for: Complementary omics strategies to dissect p53 signaling networks under nutrient stress
Source: Cell Mol Life Sci. 2022 May 30;79(6):326. doi: 10.1007/s00018-022-04345-8 (PMC9151573; doi:10.1007/s00018-022-04345-8)
Supplement: Supplementary file 4 — Supplementary file4 (XLSX 198 KB) [file 18_2022_4345_MOESM4_ESM.xlsx]

## Sheet: SAINT probability
bait	baitGene	prey	preyGene	trueCounts	ucCounts	ccCounts	sumSPC	avgSPC	FC_A	FC_B	SP	compass	eScore	iRef	iRef2	intAct	intAct2
TP53_SM	TP53	HGS	HGS	6|10|5	0|0|0|0|0|0	-	21	7	2.33227	2.30348	1	0	0	0	0	0	0
TP53_SM	TP53	RAD50	RAD50	23|21|23	0|0|0|1|0|2	-	67	22.3333	4.03748	3.25933	1	0	0	0	0	0	0
TP53_GM	TP53	RAD50	RAD50	21|16|19	0|0|0|1|0|2	-	56	18.6667	4.18118	3.36371	1	0	0	0	0	0	0
TP53_GM	TP53	RASAL2	RASAL2	10|12|10	1|0|0|0|0|0	-	32	10.6667	2.74802	2.23724	1	0	0	0	0	0	0
TP53_GM	TP53	EHBP1	EHBP1	8|8|7	0|1|0|0|0|0	-	23	7.66667	2.12857	1.70467	0.99	0	0	0	0	0	0
TP53_GM	TP53	HGS	HGS	7|6|5	0|0|0|0|0|0	-	18	6	2.43029	2.42631	0.99	0	0	0	0	0	0
TP53_SM	TP53	IDH1	IDH1	4|5|5	0|0|0|0|0|0	-	14	4.66667	1.89723	1.8939	0.99	0	0	0	0	0	0
TP53_SM	TP53	RASAL2	RASAL2	14|11|13	1|0|0|0|0|0	-	38	12.6667	2.6553	2.15799	0.99	0	0	0	0	0	0
TP53_SM	TP53	UTRN	UTRN	79|69|74	1|5|3|1|2|8	-	222	74	3.22416	2.23062	0.99	0	0	0	0	0	0
TP53_SM	TP53	EHBP1	EHBP1	10|8|8	0|1|0|0|0|0	-	26	8.66667	1.99845	1.59782	0.98	0	0	0	0	0	0
TP53_GM	TP53	UTRN	UTRN	59|57|67	1|5|3|1|2|8	-	183	61	3.32473	2.29093	0.98	0	0	0	0	0	0
TP53_SM	TP53	CC2D1A	CC2D1A	5|9|8	0|0|0|0|0|0	-	22	7.33333	2.41052	2.38504	0.97	0	0	0	0	0	0
TP53_GM	TP53	CC2D1A	CC2D1A	6|7|4	0|0|0|0|0|0	-	17	5.66667	2.34527	2.33199	0.97	0	0	0	0	0	0
TP53_SM	TP53	PCM1	PCM1	17|18|15	0|0|0|0|2|2	-	50	16.6667	2.67232	1.96099	0.97	0	0	0	0	0	0
TP53_GM	TP53	PPP1R21	PPP1R21	8|10|9	0|1|1|0|0|0	-	27	9	2.09332	1.56153	0.97	0	0	0	0	0	0
TP53_SM	TP53	SNX1	SNX1	5|5|3	0|0|0|0|0|0	-	13	4.33333	1.8244	1.8177	0.97	0	0	0	0	0	0
TP53_SM	TP53	TP53	TP53	5|5|5	0|0|0|0|0|0	-	15	5	1.95948	1.95911	0.97	0	0	1	1	1	1
TP53_SM	TP53	TPR	TPR	20|20|20	1|0|0|1|1|1	-	60	20	2.83156	2.15965	0.97	0	0	0	0	0	0
TP53_SM	TP53	UGP2	UGP2	5|3|6	0|0|0|0|0|0	-	14	4.66667	1.90279	1.88328	0.97	0	0	0	0	0	0
TP53_SM	TP53	GCN1L1	GCN1L1	10|8|11	0|0|0|0|0|1	-	29	9.66667	2.62825	2.41603	0.96	0	0	0	0	0	0
TP53_SM	TP53	MYH9	MYH9	13|11|12	0|0|0|1|0|1	-	36	12	2.70501	2.28695	0.96	0	0	1	0	1	0
TP53_SM	TP53	PI4KA	PI4KA	18|18|18	1|0|0|1|1|1	-	54	18	2.60693	1.98837	0.96	0	0	0	0	0	0
TP53_SM	TP53	PPP1R21	PPP1R21	11|13|7	0|1|1|0|0|0	-	31	10.3333	1.96511	1.45461	0.96	0	0	0	0	0	0
TP53_GM	TP53	PPP4R1	PPP4R1	3|5|4	0|0|0|0|0|0	-	12	4	1.95948	1.94928	0.96	0	0	0	0	0	0
TP53_GM	TP53	TOPBP1	TOPBP1	11|10|7	1|0|0|0|1|0	-	28	9.33333	2.16372	1.62159	0.96	0	0	0	0	0	0
TP53_GM	TP53	CNNM3	CNNM3	8|10|10	0|0|0|0|0|2	-	28	9.33333	2.7534	2.38159	0.95	0	0	0	0	0	0
TP53_GM	TP53	KIF21A	KIF21A	27|24|22	2|1|0|2|0|3	-	73	24.3333	2.78447	2.02209	0.95	0	0	0	0	0	0
TP53_SM	TP53	MED12	MED12	7|4|7	0|0|0|0|0|0	-	18	6	2.15694	2.13545	0.95	0	0	0	0	0	0
TP53_SM	TP53	NUP35	NUP35	3|4|4	0|0|0|0|0|0	-	11	3.66667	1.70533	1.70196	0.95	0	0	0	0	0	0
TP53_GM	TP53	PI4KA	PI4KA	14|13|17	1|0|0|1|1|1	-	44	14.6667	2.65465	2.0096	0.95	0	0	0	0	0	0
TP53_SM	TP53	TOPBP1	TOPBP1	11|12|11	1|0|0|0|1|0	-	34	11.3333	2.13302	1.60592	0.95	0	0	0	0	0	0
TP53_GM	TP53	TP53	TP53	5|4|3	0|0|0|0|0|0	-	12	4	1.95073	1.94433	0.95	0	0	1	1	1	1
TP53_SM	TP53	DIAPH1	DIAPH1	5|6|5	0|0|0|0|0|0	-	16	5.33333	2.02159	2.02018	0.94	0	0	0	0	0	0
TP53_GM	TP53	DIAPH1	DIAPH1	6|5|3	0|0|0|0|0|0	-	14	4.66667	2.10513	2.08914	0.94	0	0	0	0	0	0
TP53_SM	TP53	MACF1	MACF1	9|5|6	0|0|0|0|0|0	-	20	6.66667	2.27601	2.25542	0.94	0	0	0	0	0	0
TP53_SM	TP53	PPP4R1	PPP4R1	5|3|4	0|0|0|0|0|0	-	12	4	1.76772	1.76066	0.94	0	0	0	0	0	0
TP53_GM	TP53	TNS3	TNS3	3|5|3	0|0|0|0|0|0	-	11	3.66667	1.87409	1.86334	0.94	0	0	0	0	0	0
TP53_SM	TP53	TNS3	TNS3	5|3|3	0|0|0|0|0|0	-	11	3.66667	1.70018	1.69236	0.94	0	0	0	0	0	0
TP53_SM	TP53	CNNM3	CNNM3	9|9|11	0|0|0|0|0|2	-	29	9.66667	2.42948	2.10213	0.93	0	0	0	0	0	0
TP53_GM	TP53	PCM1	PCM1	11|18|13	0|0|0|0|2|2	-	42	14	2.77485	2.01295	0.93	0	0	0	0	0	0
TP53_GM	TP53	RPL15	RPL15	3|4|3	0|0|0|0|0|0	-	10	3.33333	1.79671	1.79406	0.93	0	0	1	0	1	0
TP53_SM	TP53	FUBP1	FUBP1	4|4|3	0|0|0|0|0|0	-	11	3.66667	1.70004	1.69877	0.92	0	0	0	0	0	0
TP53_GM	TP53	NUP35	NUP35	3|3|3	0|0|0|0|0|0	-	9	3	1.71933	1.71898	0.92	0	0	0	0	0	0
TP53_SM	TP53	PLEC	PLEC	9|16|18	0|1|1|0|0|1	-	43	14.3333	2.35924	1.67334	0.92	0	0	0	0	0	0
TP53_GM	TP53	RAE1	RAE1	3|3|3	0|0|0|0|0|0	-	9	3	1.71933	1.71898	0.92	0	0	1	0	1	0
TP53_GM	TP53	STAM	STAM	4|5|2	0|0|0|0|0|0	-	11	3.66667	1.86572	1.84569	0.92	0	0	0	0	0	0
TP53_GM	TP53	TLN1	TLN1	23|17|24	0|1|1|1|0|4	-	64	21.3333	3.07269	2.22212	0.92	0	0	0	0	0	0
TP53_SM	TP53	NUP153	NUP153	6|5|3	0|0|0|0|0|0	-	14	4.66667	1.88665	1.87442	0.91	0	0	0	0	0	0
TP53_SM	TP53	RAE1	RAE1	3|3|3	0|0|0|0|0|0	-	9	3	1.57569	1.57552	0.91	0	0	1	0	1	0
TP53_SM	TP53	STAM	STAM	3|5|2	0|0|0|0|0|0	-	10	3.33333	1.63237	1.61791	0.91	0	0	0	0	0	0
TP53_SM	TP53	ACACA	ACACA	3|3|2	0|0|0|0|0|0	-	8	2.66667	1.50815	1.50635	0.9	0	0	0	0	0	0
TP53_SM	TP53	ERC1	ERC1	6|3|4	0|0|0|0|0|0	-	13	4.33333	1.82997	1.8156	0.9	0	0	0	0	0	0
TP53_GM	TP53	ERC1	ERC1	4|4|3	0|0|0|0|0|0	-	11	3.66667	1.87372	1.87221	0.9	0	0	0	0	0	0
TP53_SM	TP53	MAD1L1	MAD1L1	3|2|3	0|0|0|0|0|0	-	8	2.66667	1.51358	1.51007	0.9	0	0	0	0	0	0
TP53_SM	TP53	PTPN12	PTPN12	4|4|2	0|0|0|0|0|0	-	10	3.33333	1.63251	1.62419	0.9	0	0	0	0	0	0
TP53_SM	TP53	SNX2	SNX2	4|3|2	0|0|0|0|0|0	-	9	3	1.5704	1.5642	0.9	0	0	0	0	0	0
TP53_SM	TP53	STAT1	STAT1	5|5|6	0|0|0|0|0|1	-	16	5.33333	1.86128	1.71698	0.9	0	0	0	0	0	0
TP53_GM	TP53	FUBP1	FUBP1	3|3|3	0|0|0|0|0|0	-	9	3	1.71933	1.71898	0.89	0	0	0	0	0	0
TP53_GM	TP53	IDH1	IDH1	4|2|2	0|0|0|0|0|0	-	8	2.66667	1.63358	1.62119	0.89	0	0	0	0	0	0
TP53_SM	TP53	ILK	ILK	2|2|3	0|0|0|0|0|0	-	7	2.33333	1.45133	1.44725	0.89	0	0	0	0	0	0
TP53_SM	TP53	KIF21A	KIF21A	24|27|29	2|1|0|2|0|3	-	80	26.6667	2.50442	1.81258	0.89	0	0	0	0	0	0
TP53_SM	TP53	MED13	MED13	4|3|6	0|0|0|0|0|0	-	13	4.33333	1.84055	1.82059	0.89	0	0	0	0	0	0
TP53_SM	TP53	RPL15	RPL15	3|3|3	0|0|0|0|0|0	-	9	3	1.57569	1.57552	0.89	0	0	1	0	1	0
TP53_SM	TP53	TLN1	TLN1	28|25|24	0|1|1|1|0|4	-	77	25.6667	2.96284	2.16562	0.89	0	0	0	0	0	0
TP53_SM	TP53	DAB2IP	DAB2IP	6|6|6	0|0|0|0|0|1	-	18	6	1.97547	1.82576	0.88	0	0	1	0	1	0
TP53_SM	TP53	KANK1	KANK1	6|6|5	1|0|0|0|0|0	-	17	5.66667	1.61193	1.31391	0.88	0	0	0	0	0	0
TP53_GM	TP53	TPR	TPR	14|12|9	1|0|0|1|1|1	-	35	11.6667	2.20957	1.67749	0.88	0	0	0	0	0	0
TP53_SM	TP53	MAPK1	MAPK1	3|3|3	0|0|0|0|0|0	-	9	3	1.57569	1.57552	0.87	0	0	1	0	1	0
TP53_SM	TP53	MYH10	MYH10	15|12|14	0|0|1|0|0|3	-	41	13.6667	2.50827	1.91192	0.87	0	0	0	0	0	0
TP53_SM	TP53	SORBS2	SORBS2	2|2|2	0|0|0|0|0|0	-	6	2	1.38379	1.38371	0.87	0	0	0	0	0	0
TP53_SM	TP53	CALD1	CALD1	2|4|2	0|0|0|0|0|0	-	8	2.66667	1.50801	1.49905	0.86	0	0	1	0	1	0
TP53_SM	TP53	CEP131	CEP131	6|5|6	1|0|0|0|0|0	-	17	5.66667	1.61612	1.31558	0.86	0	0	0	0	0	0
TP53_SM	TP53	CSDE1	CSDE1	2|2|2	0|0|0|0|0|0	-	6	2	1.38379	1.38371	0.86	0	0	0	0	0	0
TP53_GM	TP53	GCN1L1	GCN1L1	9|8|3	0|0|0|0|0|1	-	20	6.66667	2.35832	2.1191	0.86	0	0	0	0	0	0
TP53_SM	TP53	LPP	LPP	2|2|2	0|0|0|0|0|0	-	6	2	1.38379	1.38371	0.86	0	0	0	0	0	0
TP53_SM	TP53	PDCD6IP	PDCD6IP	2|3|3	0|0|0|0|0|0	-	8	2.66667	1.51344	1.50997	0.86	0	0	0	0	0	0
TP53_GM	TP53	PLEC	PLEC	9|12|7	0|1|1|0|0|1	-	28	9.33333	2.01485	1.45434	0.86	0	0	0	0	0	0
TP53_SM	TP53	SGK223	SGK223	4|2|4	0|0|0|0|0|0	-	10	3.33333	1.64336	1.63134	0.86	0	0	0	0	0	0
TP53_SM	TP53	MAP4K4	MAP4K4	3|4|4	0|0|0|0|0|0	-	11	3.66667	1.70533	1.70196	0.85	0	0	0	0	0	0
TP53_SM	TP53	MYH14	MYH14	5|3|5	0|0|0|0|0|0	-	13	4.33333	1.83526	1.82403	0.85	0	0	0	0	0	0
TP53_SM	TP53	PMM2	PMM2	2|2|2	0|0|0|0|0|0	-	6	2	1.38379	1.38371	0.85	0	0	0	0	0	0
TP53_GM	TP53	STAT1	STAT1	3|5|5	0|0|0|0|0|1	-	13	4.33333	1.87767	1.72165	0.85	0	0	0	0	0	0
TP53_SM	TP53	CCDC6	CCDC6	3|2|2	0|0|0|0|0|0	-	7	2.33333	1.44604	1.44378	0.84	0	0	0	0	0	0
TP53_GM	TP53	KANK1	KANK1	5|4|4	1|0|0|0|0|0	-	13	4.33333	1.57502	1.28286	0.84	0	0	0	0	0	0
TP53_GM	TP53	MYH9	MYH9	10|9|4	0|0|0|1|0|1	-	23	7.66667	2.29978	1.90419	0.84	0	0	1	0	1	0
TP53_SM	TP53	PPFIA1	PPFIA1	2|3|2	0|0|0|0|0|0	-	7	2.33333	1.4459	1.44368	0.84	0	0	0	0	0	0
TP53_SM	TP53	PRPF8	PRPF8	3|3|3	0|0|0|0|0|0	-	9	3	1.57569	1.57552	0.84	0	0	0	0	0	0
TP53_SM	TP53	VPS26B	VPS26B	2|2|2	0|0|0|0|0|0	-	6	2	1.38379	1.38371	0.84	0	0	0	0	0	0
TP53_SM	TP53	ATP6V1A	ATP6V1A	5|5|3	0|0|1|0|0|0	-	13	4.33333	1.54883	1.34064	0.83	0	0	0	0	0	0
TP53_SM	TP53	GIT1	GIT1	2|2|2	0|0|0|0|0|0	-	6	2	1.38379	1.38371	0.83	0	0	0	0	0	0
TP53_GM	TP53	ILK	ILK	3|2|2	0|0|0|0|0|0	-	7	2.33333	1.55656	1.55352	0.83	0	0	0	0	0	0
TP53_SM	TP53	MVK	MVK	3|1|3	0|0|0|0|0|0	-	7	2.33333	1.45147	1.4384	0.83	0	0	0	0	0	0
TP53_SM	TP53	AGFG2	AGFG2	2|2|2	0|0|0|0|0|0	-	6	2	1.38379	1.38371	0.82	0	0	0	0	0	0
TP53_SM	TP53	ANKFY1	ANKFY1	12|13|13	0|0|0|1|1|2	-	38	12.6667	2.28089	1.70605	0.82	0	0	0	0	0	0
TP53_GM	TP53	MYH14	MYH14	4|4|2	0|0|0|0|0|0	-	10	3.33333	1.78834	1.77707	0.82	0	0	0	0	0	0
TP53_SM	TP53	RAB14	RAB14	4|4|3	0|1|0|0|0|0	-	11	3.66667	1.2774	1.0223	0.82	0	0	0	0	0	0
TP53_SM	TP53	RNH1	RNH1	2|2|2	0|0|0|0|0|0	-	6	2	1.38379	1.38371	0.82	0	0	0	0	0	0
TP53_SM	TP53	SF1	SF1	3|2|2	0|0|0|0|0|0	-	7	2.33333	1.44604	1.44378	0.82	0	0	0	0	0	0
TP53_GM	TP53	SNX1	SNX1	5|4|1	0|0|0|0|0|0	-	10	3.33333	1.77997	1.73482	0.82	0	0	0	0	0	0
TP53_SM	TP53	DCTN1	DCTN1	2|2|1	0|0|0|0|0|0	-	5	1.66667	1.31625	1.31373	0.81	0	0	0	0	0	0
TP53_SM	TP53	EPS8L2	EPS8L2	2|2|1	0|0|0|0|0|0	-	5	1.66667	1.31625	1.31373	0.81	0	0	0	0	0	0
TP53_GM	TP53	NUP153	NUP153	5|2|4	0|0|0|0|0|0	-	11	3.66667	1.88135	1.85559	0.81	0	0	0	0	0	0
TP53_GM	TP53	OS9	OS9	12|13|15	0|1|0|1|1|3	-	40	13.3333	2.18774	1.61934	0.81	0	0	0	0	0	0
TP53_SM	TP53	SEC24C	SEC24C	3|3|3	0|0|0|0|0|0	-	9	3	1.57569	1.57552	0.81	0	0	0	0	0	0
TP53_GM	TP53	SNX5	SNX5	4|3|3	0|0|0|1|0|0	-	10	3.33333	1.5869	1.41923	0.81	0	0	0	0	0	0
TP53_GM	TP53	STAM2	STAM2	3|3|2	0|0|0|0|0|0	-	8	2.66667	1.63395	1.63162	0.81	0	0	1	0	1	0
TP53_SM	TP53	TTC7A	TTC7A	3|2|3	0|0|0|0|0|0	-	8	2.66667	1.51358	1.51007	0.81	0	0	0	0	0	0
TP53_SM	TP53	DNAJC7	DNAJC7	2|2|2	0|0|0|0|0|0	-	6	2	1.38379	1.38371	0.8	0	0	1	0	1	0
TP53_SM	TP53	FAM126A	FAM126A	2|2|2	0|0|0|0|0|0	-	6	2	1.38379	1.38371	0.8	0	0	0	0	0	0
TP53_SM	TP53	GTPBP1	GTPBP1	2|2|1	0|0|0|0|0|0	-	5	1.66667	1.31625	1.31373	0.8	0	0	0	0	0	0
TP53_GM	TP53	KIAA1524	KIAA1524	4|3|4	0|0|0|0|0|1	-	11	3.66667	1.72787	1.59292	0.8	0	0	0	0	0	0
TP53_SM	TP53	RPS2	RPS2	4|3|3	0|0|0|0|1|0	-	10	3.33333	1.37091	1.17737	0.8	0	0	1	0	1	0
TP53_GM	TP53	SPTBN1	SPTBN1	18|11|15	0|0|0|4|0|2	-	44	14.6667	2.64837	1.84941	0.8	0	0	0	0	0	0
TP53_SM	TP53	VPS18	VPS18	6|7|2	0|0|1|0|0|0	-	15	5	1.6498	1.40184	0.8	0	0	0	0	0	0
TP53_SM	TP53	VPS4B	VPS4B	2|2|2	0|0|0|0|0|0	-	6	2	1.38379	1.38371	0.8	0	0	0	0	0	0
TP53_SM	TP53	CAD	CAD	10|11|9	0|0|0|1|0|2	-	30	10	2.22395	1.79732	0.79	0	0	1	0	1	0
TP53_SM	TP53	CLPX	CLPX	2|2|2	0|0|0|0|0|0	-	6	2	1.38379	1.38371	0.79	0	0	0	0	0	0
TP53_SM	TP53	MOGS	MOGS	2|3|2	0|0|0|0|0|0	-	7	2.33333	1.4459	1.44368	0.79	0	0	1	0	1	0
TP53_SM	TP53	SORBS1	SORBS1	4|4|4	0|1|0|0|0|0	-	12	4	1.32815	1.06355	0.79	0	0	0	0	0	0
TP53_SM	TP53	SUPT5H	SUPT5H	2|2|2	0|0|0|0|0|0	-	6	2	1.38379	1.38371	0.79	0	0	0	0	0	0
TP53_GM	TP53	ANKFY1	ANKFY1	9|8|12	0|0|0|1|1|2	-	29	9.66667	2.21734	1.64059	0.78	0	0	0	0	0	0
TP53_SM	TP53	LUC7L2	LUC7L2	2|1|2	0|0|0|0|0|0	-	5	1.66667	1.32168	1.31803	0.78	0	0	0	0	0	0
TP53_SM	TP53	MTDH	MTDH	2|2|2	0|0|0|0|0|0	-	6	2	1.38379	1.38371	0.78	0	0	0	0	0	0
TP53_SM	TP53	RBM4	RBM4	2|2|1	0|0|0|0|0|0	-	5	1.66667	1.31625	1.31373	0.78	0	0	0	0	0	0
TP53_SM	TP53	RUFY1	RUFY1	5|6|6	1|0|0|0|1|0	-	17	5.66667	1.40441	1.05606	0.78	0	0	0	0	0	0
TP53_GM	TP53	VPS18	VPS18	6|6|2	0|0|1|0|0|0	-	14	4.66667	1.78036	1.51314	0.78	0	0	0	0	0	0
TP53_SM	TP53	VPS35	VPS35	5|4|4	0|0|1|0|1|0	-	13	4.33333	1.33301	1.04742	0.78	0	0	0	0	0	0
TP53_GM	TP53	AGFG2	AGFG2	2|2|2	0|0|0|0|0|0	-	6	2	1.47955	1.47937	0.77	0	0	0	0	0	0
TP53_GM	TP53	CALD1	CALD1	2|3|1	0|0|0|0|0|0	-	6	2	1.47155	1.46055	0.77	0	0	1	0	1	0
TP53_SM	TP53	CLTA	CLTA	2|2|1	0|0|0|0|0|0	-	5	1.66667	1.31625	1.31373	0.77	0	0	1	0	1	0
TP53_GM	TP53	DNAJC7	DNAJC7	2|2|2	0|0|0|0|0|0	-	6	2	1.47955	1.47937	0.77	0	0	1	0	1	0
TP53_SM	TP53	EZR	EZR	2|3|3	0|0|0|0|0|0	-	8	2.66667	1.51344	1.50997	0.77	0	0	0	0	0	0
TP53_SM	TP53	KIF13B	KIF13B	2|2|2	0|0|0|0|0|0	-	6	2	1.38379	1.38371	0.77	0	0	0	0	0	0
TP53_SM	TP53	LMO7	LMO7	4|4|3	0|0|0|0|0|0	-	11	3.66667	1.70004	1.69877	0.77	0	0	0	0	0	0
TP53_SM	TP53	PPP1CA	PPP1CA	1|2|3	0|0|0|0|0|0	-	6	2	1.38908	1.37844	0.77	0	0	1	0	1	0
TP53_SM	TP53	SPTBN1	SPTBN1	19|14|17	0|0|0|4|0|2	-	50	16.6667	2.46211	1.73226	0.77	0	0	0	0	0	0
TP53_GM	TP53	UGP2	UGP2	1|2|2	0|0|0|0|0|0	-	5	1.66667	1.40254	1.39694	0.77	0	0	0	0	0	0
TP53_GM	TP53	CTNNA1	CTNNA1	3|3|5	0|2|0|0|0|0	-	11	3.66667	1.13743	0.805319	0.76	0	0	0	0	0	0
TP53_GM	TP53	CTTN	CTTN	6|7|8	0|0|1|2|0|0	-	21	7	1.8634	1.41899	0.76	0	0	0	0	0	0
TP53_GM	TP53	DAB2IP	DAB2IP	5|6|3	0|0|0|0|0|1	-	14	4.66667	1.93335	1.77346	0.76	0	0	1	0	1	0
TP53_SM	TP53	NARS	NARS	2|2|1	0|0|0|0|0|0	-	5	1.66667	1.31625	1.31373	0.76	0	0	0	0	0	0
TP53_SM	TP53	RAB2A	RAB2A	2|1|2	0|0|0|0|0|0	-	5	1.66667	1.32168	1.31803	0.76	0	0	0	0	0	0
TP53_SM	TP53	ROCK2	ROCK2	7|6|4	0|0|0|1|0|1	-	17	5.66667	1.7023	1.43423	0.76	0	0	0	0	0	0
TP53_GM	TP53	SEC24C	SEC24C	2|3|3	0|0|0|0|0|0	-	8	2.66667	1.64232	1.63694	0.76	0	0	0	0	0	0
TP53_SM	TP53	SMU1	SMU1	2|2|2	0|0|0|0|0|0	-	6	2	1.38379	1.38371	0.76	0	0	0	0	0	0
TP53_SM	TP53	TRIM15	TRIM15	2|2|2	0|0|0|0|0|0	-	6	2	1.38379	1.38371	0.76	0	0	0	0	0	0
TP53_GM	TP53	CAD	CAD	6|10|7	0|0|0|1|0|2	-	23	7.66667	2.16292	1.73309	0.75	0	0	1	0	1	0
TP53_SM	TP53	CANX	CANX	3|3|3	0|0|0|1|0|0	-	9	3	1.39197	1.24649	0.75	0	0	0	0	0	0
TP53_SM	TP53	CTTN	CTTN	8|7|7	0|0|1|2|0|0	-	22	7.33333	1.66831	1.27629	0.75	0	0	0	0	0	0
TP53_SM	TP53	CYFIP1	CYFIP1	2|2|2	0|0|0|0|0|0	-	6	2	1.38379	1.38371	0.75	0	0	0	0	0	0
TP53_GM	TP53	EEF2K	EEF2K	7|6|7	0|1|0|2|0|0	-	20	6.66667	1.63093	1.18551	0.75	0	0	0	0	0	0
TP53_GM	TP53	EPS8L2	EPS8L2	2|2|1	0|0|0|0|0|0	-	5	1.66667	1.39417	1.39063	0.75	0	0	0	0	0	0
TP53_SM	TP53	NAPA	NAPA	3|3|3	0|0|0|0|1|0	-	9	3	1.31881	1.13383	0.75	0	0	0	0	0	0
TP53_SM	TP53	PKN2	PKN2	2|2|2	0|0|0|0|0|0	-	6	2	1.38379	1.38371	0.75	0	0	0	0	0	0
TP53_GM	TP53	PPP1CA	PPP1CA	2|3|1	0|0|0|0|0|0	-	6	2	1.47155	1.46055	0.75	0	0	1	0	1	0
TP53_SM	TP53	SRC	SRC	3|2|2	0|0|0|0|0|0	-	7	2.33333	1.44604	1.44378	0.75	0	0	1	0	1	0
TP53_SM	TP53	TRIM14	TRIM14	2|2|1	0|0|0|0|0|0	-	5	1.66667	1.31625	1.31373	0.75	0	0	0	0	0	0
TP53_SM	TP53	TSG101	TSG101	2|2|1	0|0|0|0|0|0	-	5	1.66667	1.31625	1.31373	0.75	0	0	1	0	1	0
TP53_GM	TP53	ATP6V1A	ATP6V1A	3|4|2	0|0|1|0|0|0	-	9	3	1.45284	1.25596	0.74	0	0	0	0	0	0
TP53_SM	TP53	COPB2	COPB2	3|3|3	0|0|0|0|0|1	-	9	3	1.44685	1.33736	0.74	0	0	0	0	0	0
TP53_SM	TP53	CTNNA1	CTNNA1	3|4|2	0|2|0|0|0|0	-	9	3	0.94496	0.673192	0.74	0	0	0	0	0	0
TP53_SM	TP53	DNAJB11	DNAJB11	1|3|2	0|0|0|0|0|0	-	6	2	1.38365	1.37504	0.74	0	0	0	0	0	0
TP53_SM	TP53	EFR3A	EFR3A	2|3|1	0|0|0|0|0|0	-	6	2	1.37836	1.37066	0.74	0	0	0	0	0	0
TP53_GM	TP53	GIT1	GIT1	2|2|1	0|0|0|0|0|0	-	5	1.66667	1.39417	1.39063	0.74	0	0	0	0	0	0
TP53_GM	TP53	MACF1	MACF1	6|3|2	0|0|0|0|0|0	-	11	3.66667	1.86498	1.82934	0.74	0	0	0	0	0	0
TP53_SM	TP53	MRE11A	MRE11A	6|8|8	1|0|0|0|0|1	-	22	7.33333	1.74458	1.36143	0.74	0	0	0	0	0	0
TP53_SM	TP53	PSMA7	PSMA7	3|3|3	0|0|0|0|0|1	-	9	3	1.44685	1.33736	0.74	0	0	0	0	0	0
TP53_GM	TP53	PTPN23	PTPN23	15|11|13	2|2|0|1|1|0	-	39	13	1.5992	1.05452	0.74	0	0	0	0	0	0
TP53_SM	TP53	STAM2	STAM2	3|3|1	0|0|0|0|0|0	-	7	2.33333	1.44061	1.43017	0.74	0	0	1	0	1	0
TP53_SM	TP53	TLN2	TLN2	4|5|5	0|1|0|0|0|0	-	14	4.66667	1.42556	1.13972	0.74	0	0	0	0	0	0
TP53_SM	TP53	AGFG1	AGFG1	1|2|2	0|0|0|0|0|0	-	5	1.66667	1.32154	1.31792	0.73	0	0	0	0	0	0
TP53_SM	TP53	CKAP5	CKAP5	2|2|1	0|0|0|0|0|0	-	5	1.66667	1.31625	1.31373	0.73	0	0	0	0	0	0
TP53_SM	TP53	NONO	NONO	3|3|3	0|0|0|0|0|1	-	9	3	1.44685	1.33736	0.73	0	0	0	0	0	0
TP53_SM	TP53	NUP98	NUP98	3|2|2	0|0|0|0|0|0	-	7	2.33333	1.44604	1.44378	0.73	0	0	0	0	0	0
TP53_GM	TP53	PDCD6IP	PDCD6IP	3|5|1	0|0|0|0|0|0	-	9	3	1.70333	1.66255	0.73	0	0	0	0	0	0
TP53_SM	TP53	PIK3C3	PIK3C3	1|2|1	0|0|0|0|0|0	-	4	1.33333	1.254	1.25126	0.73	0	0	0	0	0	0
TP53_SM	TP53	POLDIP3	POLDIP3	1|2|2	0|0|0|0|0|0	-	5	1.66667	1.32154	1.31792	0.73	0	0	0	0	0	0
TP53_GM	TP53	RAB2A	RAB2A	2|1|2	0|0|0|0|0|0	-	5	1.66667	1.40217	1.39666	0.73	0	0	0	0	0	0
TP53_SM	TP53	RPL28	RPL28	1|1|2	0|0|0|0|0|0	-	4	1.33333	1.25943	1.25536	0.73	0	0	1	0	1	0
TP53_SM	TP53	TBK1	TBK1	2|2|2	0|0|0|0|0|0	-	6	2	1.38379	1.38371	0.73	0	0	0	0	0	0
TP53_GM	TP53	CSDE1	CSDE1	2|2|1	0|0|0|0|0|0	-	5	1.66667	1.39417	1.39063	0.72	0	0	0	0	0	0
TP53_SM	TP53	HLA-A	HLA-A	3|3|3	0|1|0|0|0|0	-	9	3	1.18396	0.948128	0.72	0	0	0	0	0	0
TP53_SM	TP53	TACC1	TACC1	2|2|2	0|0|0|0|0|0	-	6	2	1.38379	1.38371	0.72	0	0	0	0	0	0
TP53_SM	TP53	TJP2	TJP2	6|6|4	0|1|0|0|1|0	-	16	5.33333	1.32161	0.98029	0.72	0	0	0	0	0	0
TP53_GM	TP53	VCL	VCL	4|3|3	1|0|0|0|0|0	-	10	3.33333	1.38954	1.1314	0.72	0	0	0	0	0	0
TP53_SM	TP53	ATP6V1H	ATP6V1H	3|3|2	0|0|0|0|0|1	-	8	2.66667	1.38484	1.27864	0.71	0	0	0	0	0	0
TP53_SM	TP53	CCDC50	CCDC50	2|1|2	0|0|0|0|0|0	-	5	1.66667	1.32168	1.31803	0.71	0	0	0	0	0	0
TP53_GM	TP53	GALK1	GALK1	7|7|4	0|1|0|0|0|2	-	18	6	1.60528	1.19181	0.71	0	0	0	0	0	0
TP53_SM	TP53	KIAA1524	KIAA1524	4|2|4	0|0|0|0|0|1	-	10	3.33333	1.509	1.38474	0.71	0	0	0	0	0	0
TP53_SM	TP53	SEC23A	SEC23A	3|3|3	0|0|0|0|0|1	-	9	3	1.44685	1.33736	0.71	0	0	0	0	0	0
TP53_SM	TP53	SRP68	SRP68	2|1|1	0|0|0|0|0|0	-	4	1.33333	1.25414	1.25137	0.71	0	0	0	0	0	0
TP53_SM	TP53	UBAP2L	UBAP2L	2|2|1	0|0|0|0|0|0	-	5	1.66667	1.31625	1.31373	0.71	0	0	0	0	0	0
TP53_SM	TP53	DNAJA1	DNAJA1	2|1|2	0|0|0|0|0|0	-	5	1.66667	1.32168	1.31803	0.7	0	0	1	0	1	0
TP53_SM	TP53	KPNB1	KPNB1	3|2|3	0|0|0|0|0|1	-	8	2.66667	1.38982	1.2818	0.7	0	0	1	0	1	0
TP53_SM	TP53	NUP188	NUP188	3|3|3	0|0|0|0|0|0	-	9	3	1.57569	1.57552	0.7	0	0	0	0	0	0
TP53_SM	TP53	PDLIM1	PDLIM1	2|4|4	0|0|0|1|0|0	-	10	3.33333	1.45151	1.29051	0.7	0	0	0	0	0	0
TP53_SM	TP53	PTPN23	PTPN23	16|17|14	2|2|0|1|1|0	-	47	15.6667	1.55297	1.02859	0.7	0	0	0	0	0	0
TP53_SM	TP53	TBC1D4	TBC1D4	4|5|3	0|1|0|0|0|0	-	12	4	1.32407	1.05745	0.7	0	0	1	0	1	0
TP53_SM	TP53	TRIM47	TRIM47	2|2|1	0|0|0|0|0|0	-	5	1.66667	1.31625	1.31373	0.7	0	0	0	0	0	0
TP53_SM	TP53	ACADM	ACADM	2|2|2	0|0|1|0|0|0	-	6	2	1.17477	1.02055	0.69	0	0	0	0	0	0
TP53_GM	TP53	CANX	CANX	2|3|2	0|0|0|1|0|0	-	7	2.33333	1.37541	1.22927	0.69	0	0	0	0	0	0
TP53_SM	TP53	DDX23	DDX23	1|2|1	0|0|0|0|0|0	-	4	1.33333	1.254	1.25126	0.69	0	0	0	0	0	0
TP53_GM	TP53	EEA1	EEA1	46|50|50	2|3|2|5|3|10	-	146	48.6667	2.50182	2.07852	0.69	0	0	1	0	1	0
TP53_GM	TP53	MAP4K4	MAP4K4	2|5|2	0|0|0|0|0|0	-	9	3	1.7117	1.68423	0.69	0	0	0	0	0	0
TP53_GM	TP53	OFD1	OFD1	6|7|6	0|1|0|1|1|0	-	19	6.33333	1.51786	1.08589	0.69	0	0	1	0	1	0
TP53_GM	TP53	RPS2	RPS2	3|2|3	0|0|0|0|1|0	-	8	2.66667	1.37427	1.17785	0.69	0	0	1	0	1	0
TP53_SM	TP53	SCAMP3	SCAMP3	1|2|2	0|0|0|0|0|0	-	5	1.66667	1.32154	1.31792	0.69	0	0	0	0	0	0
TP53_GM	TP53	VPS16	VPS16	3|3|3	0|0|0|1|0|0	-	9	3	1.51887	1.35999	0.69	0	0	0	0	0	0
TP53_SM	TP53	ZC3HAV1	ZC3HAV1	8|8|5	0|0|1|0|0|2	-	21	7	1.72016	1.35575	0.69	0	0	0	0	0	0
TP53_GM	TP53	ZC3HAV1	ZC3HAV1	7|9|4	0|0|1|0|0|2	-	20	6.66667	1.90047	1.48311	0.69	0	0	0	0	0	0
TP53_SM	TP53	CKAP2	CKAP2	2|1|2	0|0|0|0|0|0	-	5	1.66667	1.32168	1.31803	0.68	0	0	0	0	0	0
TP53_SM	TP53	KIF16B	KIF16B	4|7|6	0|1|0|0|0|1	-	17	5.66667	1.47122	1.12721	0.68	0	0	0	0	0	0
TP53_GM	TP53	NUP155	NUP155	11|11|14	1|0|0|0|2|3	-	36	12	1.99733	1.3331	0.68	0	0	0	0	0	0
TP53_SM	TP53	PIBF1	PIBF1	2|2|2	0|0|0|0|0|0	-	6	2	1.38379	1.38371	0.68	0	0	0	0	0	0
TP53_SM	TP53	PXN	PXN	3|3|2	0|0|0|0|0|1	-	8	2.66667	1.38484	1.27864	0.68	0	0	0	0	0	0
TP53_GM	TP53	ARHGEF7	ARHGEF7	2|3|3	0|0|0|0|0|1	-	8	2.66667	1.50804	1.38949	0.67	0	0	0	0	0	0
TP53_GM	TP53	CLPX	CLPX	2|1|2	0|0|0|0|0|0	-	5	1.66667	1.40217	1.39666	0.67	0	0	0	0	0	0
TP53_SM	TP53	DNAJC13	DNAJC13	2|2|2	0|0|0|0|0|0	-	6	2	1.38379	1.38371	0.67	0	0	0	0	0	0
TP53_GM	TP53	MED12	MED12	3|1|4	0|0|0|0|0|0	-	8	2.66667	1.64995	1.61645	0.67	0	0	0	0	0	0
TP53_SM	TP53	NUP155	NUP155	13|14|15	1|0|0|0|2|3	-	42	14	1.89378	1.27051	0.67	0	0	0	0	0	0
TP53_GM	TP53	NUP210	NUP210	9|8|10	0|0|0|2|0|2	-	27	9	2.19548	1.67329	0.67	0	0	0	0	0	0
TP53_GM	TP53	PEX14	PEX14	3|3|2	0|1|0|0|0|0	-	8	2.66667	1.22774	0.981888	0.67	0	0	0	0	0	0
TP53_GM	TP53	PMM2	PMM2	1|2|1	0|0|0|0|0|0	-	4	1.33333	1.31716	1.31315	0.67	0	0	0	0	0	0
TP53_SM	TP53	RBMX	RBMX	2|3|3	0|0|0|0|0|1	-	8	2.66667	1.38969	1.28172	0.67	0	0	0	0	0	0
TP53_SM	TP53	RBSN	RBSN	3|2|3	0|0|0|0|0|1	-	8	2.66667	1.38982	1.2818	0.67	0	0	0	0	0	0
TP53_SM	TP53	ARHGEF7	ARHGEF7	2|3|3	0|0|0|0|0|1	-	8	2.66667	1.38969	1.28172	0.66	0	0	0	0	0	0
TP53_GM	TP53	GTPBP1	GTPBP1	2|1|1	0|0|0|0|0|0	-	4	1.33333	1.31679	1.31288	0.66	0	0	0	0	0	0
TP53_SM	TP53	NUP54	NUP54	6|7|4	0|1|0|1|0|1	-	17	5.66667	1.33928	0.983078	0.66	0	0	0	0	0	0
TP53_SM	TP53	VCL	VCL	4|2|5	1|0|0|0|0|0	-	11	3.66667	1.32345	1.06593	0.66	0	0	0	0	0	0
TP53_SM	TP53	ALDH16A1	ALDH16A1	1|2|2	0|0|0|0|0|0	-	5	1.66667	1.32154	1.31792	0.65	0	0	0	0	0	0
TP53_GM	TP53	COPB2	COPB2	3|3|1	0|0|0|0|0|1	-	7	2.33333	1.42195	1.3019	0.65	0	0	0	0	0	0
TP53_GM	TP53	MAD1L1	MAD1L1	2|1|1	0|0|0|0|0|0	-	4	1.33333	1.31679	1.31288	0.65	0	0	0	0	0	0
TP53_GM	TP53	MYH10	MYH10	13|7|6	0|0|1|0|0|3	-	26	8.66667	2.1142	1.58054	0.65	0	0	0	0	0	0
TP53_SM	TP53	NUP210	NUP210	10|9|13	0|0|0|2|0|2	-	32	10.6667	2.1216	1.60966	0.65	0	0	0	0	0	0
TP53_SM	TP53	PARP10	PARP10	1|3|3	0|0|1|0|0|0	-	7	2.33333	1.23199	1.06073	0.65	0	0	0	0	0	0
TP53_GM	TP53	PPP1CB	PPP1CB	2|3|2	0|0|0|0|0|1	-	7	2.33333	1.42964	1.31888	0.65	0	0	0	0	0	0
TP53_SM	TP53	PPP1CB	PPP1CB	2|2|3	0|0|0|0|0|1	-	7	2.33333	1.33266	1.22848	0.65	0	0	0	0	0	0
TP53_SM	TP53	SNX27	SNX27	3|3|3	0|0|0|0|0|1	-	9	3	1.44685	1.33736	0.65	0	0	0	0	0	0
TP53_GM	TP53	ZFYVE16	ZFYVE16	27|27|28	1|1|1|1|0|12	-	82	27.3333	2.51808	1.72144	0.65	0	0	0	0	0	0
TP53_SM	TP53	CDC37	CDC37	4|4|4	0|0|0|0|1|1	-	12	4	1.37681	1.12737	0.64	0	0	0	0	0	0
TP53_GM	TP53	CYFIP1	CYFIP1	2|2|1	0|0|0|0|0|0	-	5	1.66667	1.39417	1.39063	0.64	0	0	0	0	0	0
TP53_SM	TP53	HNRNPH3	HNRNPH3	3|2|3	0|0|0|0|0|1	-	8	2.66667	1.38982	1.2818	0.64	0	0	0	0	0	0
TP53_SM	TP53	PPP1CC	PPP1CC	2|2|3	0|0|1|0|0|0	-	7	2.33333	1.23211	1.06742	0.64	0	0	1	0	1	0
TP53_SM	TP53	SF3B1	SF3B1	2|3|3	0|0|1|0|0|0	-	8	2.66667	1.28484	1.11368	0.64	0	0	0	0	0	0
TP53_GM	TP53	SNX2	SNX2	1|3|1	0|0|0|0|0|0	-	5	1.66667	1.39454	1.37917	0.64	0	0	0	0	0	0
TP53_SM	TP53	SON	SON	2|2|3	0|0|0|0|0|1	-	7	2.33333	1.33266	1.22848	0.64	0	0	0	0	0	0
TP53_SM	TP53	TARDBP	TARDBP	1|2|2	0|0|0|0|0|1	-	5	1.66667	1.21349	1.11869	0.64	0	0	0	0	0	0
TP53_GM	TP53	TBC1D4	TBC1D4	4|2|4	0|1|0|0|0|0	-	10	3.33333	1.35577	1.07525	0.64	0	0	1	0	1	0
TP53_GM	TP53	CKAP2	CKAP2	1|2|2	0|0|0|0|0|0	-	5	1.66667	1.40254	1.39694	0.63	0	0	0	0	0	0
TP53_GM	TP53	DNAJB11	DNAJB11	2|2|1	0|0|0|0|0|0	-	5	1.66667	1.39417	1.39063	0.63	0	0	0	0	0	0
TP53_SM	TP53	DUSP3	DUSP3	2|2|2	1|0|0|0|0|0	-	6	2	1.07042	0.872715	0.63	0	0	0	0	0	0
TP53_SM	TP53	GALK1	GALK1	6|6|5	0|1|0|0|0|2	-	17	5.66667	1.38099	1.03238	0.63	0	0	0	0	0	0
TP53_SM	TP53	GEMIN5	GEMIN5	3|3|2	0|0|0|0|0|0	-	8	2.66667	1.50815	1.50635	0.63	0	0	0	0	0	0
TP53_GM	TP53	LPP	LPP	2|1|1	0|0|0|0|0|0	-	4	1.33333	1.31679	1.31288	0.63	0	0	0	0	0	0
TP53_GM	TP53	NUP98	NUP98	2|3|1	0|0|0|0|0|0	-	6	2	1.47155	1.46055	0.63	0	0	0	0	0	0
TP53_SM	TP53	PRKCA	PRKCA	2|1|1	0|0|0|0|0|0	-	4	1.33333	1.25414	1.25137	0.63	0	0	0	0	0	0
TP53_GM	TP53	PXN	PXN	3|2|2	0|0|0|0|0|1	-	7	2.33333	1.4293	1.31868	0.63	0	0	0	0	0	0
TP53_GM	TP53	RAB14	RAB14	2|3|2	0|1|0|0|0|0	-	7	2.33333	1.16987	0.935025	0.63	0	0	0	0	0	0
TP53_GM	TP53	SRP68	SRP68	1|2|1	0|0|0|0|0|0	-	4	1.33333	1.31716	1.31315	0.63	0	0	0	0	0	0
TP53_GM	TP53	STX7	STX7	2|1|1	0|0|0|0|0|0	-	4	1.33333	1.31679	1.31288	0.63	0	0	0	0	0	0
TP53_SM	TP53	APPL1	APPL1	2|2|2	0|0|0|0|0|1	-	6	2	1.27065	1.17454	0.62	0	0	1	0	1	0
TP53_SM	TP53	HSPB1	HSPB1	2|2|2	0|0|1|0|0|0	-	6	2	1.17477	1.02055	0.62	0	0	1	0	1	0
TP53_SM	TP53	LMNB1	LMNB1	4|4|4	0|0|1|1|0|0	-	12	4	1.3494	1.09107	0.62	0	0	0	0	0	0
TP53_SM	TP53	NANS	NANS	2|2|2	0|0|0|0|0|1	-	6	2	1.27065	1.17454	0.62	0	0	0	0	0	0
TP53_SM	TP53	PEX14	PEX14	2|3|2	0|1|0|0|0|0	-	7	2.33333	1.08644	0.868787	0.62	0	0	0	0	0	0
TP53_SM	TP53	PSMC3	PSMC3	2|3|2	0|0|0|0|0|1	-	7	2.33333	1.32768	1.22545	0.62	0	0	1	0	1	0
TP53_SM	TP53	RAB11A	RAB11A	1|2|3	0|0|0|0|0|1	-	6	2	1.2755	1.17007	0.62	0	0	0	0	0	0
TP53_SM	TP53	TAB3	TAB3	2|2|1	0|0|0|0|0|0	-	5	1.66667	1.31625	1.31373	0.62	0	0	0	0	0	0
TP53_SM	TP53	TRIM25	TRIM25	4|5|4	0|0|0|1|0|1	-	13	4.33333	1.49849	1.26771	0.62	0	0	0	0	0	0
TP53_SM	TP53	VSNL1	VSNL1	2|2|2	0|0|0|0|0|1	-	6	2	1.27065	1.17454	0.62	0	0	0	0	0	0
TP53_SM	TP53	CLIP2	CLIP2	2|2|1	0|0|0|0|0|0	-	5	1.66667	1.31625	1.31373	0.61	0	0	0	0	0	0
TP53_SM	TP53	DSC2	DSC2	2|2|2	0|0|0|0|0|0	-	6	2	1.38379	1.38371	0.61	0	0	0	0	0	0
TP53_SM	TP53	EEF2K	EEF2K	6|9|4	0|1|0|2|0|0	-	19	6.33333	1.38111	0.992916	0.61	0	0	0	0	0	0
TP53_GM	TP53	GEMIN5	GEMIN5	3|2|3	0|0|0|0|0|0	-	8	2.66667	1.64195	1.6367	0.61	0	0	0	0	0	0
TP53_GM	TP53	HNRNPA0	HNRNPA0	1|2|1	0|0|0|0|0|0	-	4	1.33333	1.31716	1.31315	0.61	0	0	0	0	0	0
TP53_GM	TP53	PDLIM1	PDLIM1	4|2|2	0|0|0|1|0|0	-	8	2.66667	1.44311	1.28262	0.61	0	0	0	0	0	0
TP53_GM	TP53	RUFY1	RUFY1	4|3|5	1|0|0|0|1|0	-	12	4	1.32239	0.988626	0.61	0	0	0	0	0	0
TP53_SM	TP53	STAT3	STAT3	1|2|2	0|0|0|0|0|0	-	5	1.66667	1.32154	1.31792	0.61	0	0	0	0	0	0
TP53_GM	TP53	TRIM47	TRIM47	1|2|1	0|0|0|0|0|0	-	4	1.33333	1.31716	1.31315	0.61	0	0	0	0	0	0
TP53_GM	TP53	ANXA4	ANXA4	2|3|1	0|0|0|0|0|1	-	6	2	1.35123	1.23976	0.6	0	0	0	0	0	0
TP53_GM	TP53	SEC23A	SEC23A	2|3|1	0|0|0|0|0|1	-	6	2	1.35123	1.23976	0.6	0	0	0	0	0	0
TP53_SM	TP53	SNX5	SNX5	2|3|1	0|0|0|1|0|0	-	6	2	1.21765	1.08442	0.6	0	0	0	0	0	0
TP53_GM	TP53	CEP131	CEP131	2|6|2	1|0|0|0|0|0	-	10	3.33333	1.38392	1.09901	0.59	0	0	0	0	0	0
TP53_GM	TP53	CTNND1	CTNND1	4|4|3	0|0|1|0|0|1	-	11	3.66667	1.47891	1.22054	0.59	0	0	0	0	0	0
TP53_GM	TP53	VPS35	VPS35	3|4|3	0|0|1|0|1|0	-	10	3.33333	1.30889	1.02788	0.59	0	0	0	0	0	0
TP53_SM	TP53	INF2	INF2	2|2|2	0|0|0|0|0|0	-	6	2	1.38379	1.38371	0.58	0	0	0	0	0	0
TP53_SM	TP53	JUP	JUP	2|2|2	0|0|0|0|0|1	-	6	2	1.27065	1.17454	0.58	0	0	0	0	0	0
TP53_GM	TP53	NAPA	NAPA	2|2|1	0|0|0|0|1|0	-	5	1.66667	1.16688	1.00077	0.58	0	0	0	0	0	0
TP53_SM	TP53	OS9	OS9	13|12|14	0|1|0|1|1|3	-	39	13	1.81845	1.3503	0.58	0	0	0	0	0	0
TP53_GM	TP53	RBSN	RBSN	2|2|2	0|0|0|0|0|1	-	6	2	1.35858	1.25574	0.58	0	0	0	0	0	0
TP53_GM	TP53	TARDBP	TARDBP	1|2|2	0|0|0|0|0|1	-	5	1.66667	1.28787	1.18577	0.58	0	0	0	0	0	0
TP53_SM	TP53	TOP2A	TOP2A	2|2|2	0|0|0|0|0|0	-	6	2	1.38379	1.38371	0.58	0	0	1	0	1	0
TP53_GM	TP53	TRIM14	TRIM14	1|1|2	0|0|0|0|0|0	-	4	1.33333	1.32516	1.31883	0.58	0	0	0	0	0	0
TP53_GM	TP53	TSG101	TSG101	1|1|2	0|0|0|0|0|0	-	4	1.33333	1.32516	1.31883	0.58	0	0	1	0	1	0
TP53_SM	TP53	DAK	DAK	2|2|1	0|0|0|0|0|0	-	5	1.66667	1.31625	1.31373	0.57	0	0	0	0	0	0
TP53_SM	TP53	EIF3I	EIF3I	2|2|2	0|0|0|0|0|1	-	6	2	1.27065	1.17454	0.57	0	0	0	0	0	0
TP53_GM	TP53	ERLIN2	ERLIN2	2|2|2	0|0|0|1|0|0	-	6	2	1.30705	1.17042	0.57	0	0	0	0	0	0
TP53_GM	TP53	FAM126A	FAM126A	1|2|1	0|0|0|0|0|0	-	4	1.33333	1.31716	1.31315	0.57	0	0	0	0	0	0
TP53_SM	TP53	IGF2BP2	IGF2BP2	4|5|4	0|0|0|1|0|1	-	13	4.33333	1.49849	1.26771	0.57	0	0	0	0	0	0
TP53_GM	TP53	KIF16B	KIF16B	5|6|2	0|1|0|0|0|1	-	13	4.33333	1.42271	1.07789	0.57	0	0	0	0	0	0
TP53_SM	TP53	LRRC47	LRRC47	3|2|2	0|1|0|0|0|0	-	7	2.33333	1.08655	0.868844	0.57	0	0	0	0	0	0
TP53_SM	TP53	NDRG1	NDRG1	3|3|3	0|0|1|0|0|1	-	9	3	1.24367	1.02712	0.57	0	0	0	0	0	0
TP53_SM	TP53	PEX5	PEX5	5|6|4	0|1|0|0|1|1	-	15	5	1.21018	0.874687	0.57	0	0	0	0	0	0
TP53_GM	TP53	SNTB1	SNTB1	7|6|6	1|1|0|1|1|0	-	19	6.33333	1.28983	0.953406	0.57	0	0	0	0	0	0
TP53_SM	TP53	TMPO	TMPO	1|1|2	0|0|0|0|0|0	-	4	1.33333	1.25943	1.25536	0.57	0	0	0	0	0	0
TP53_GM	TP53	ACACA	ACACA	2|3|0	0|0|0|0|0|0	-	5	1.66667	1.38617	1.35364	0.56	0	0	0	0	0	0
TP53_SM	TP53	EIF4B	EIF4B	3|3|0	0|0|0|0|0|0	-	6	2	1.37308	1.34486	0.56	0	0	0	0	0	0
TP53_GM	TP53	EZR	EZR	2|2|1	0|0|0|0|0|0	-	5	1.66667	1.39417	1.39063	0.56	0	0	0	0	0	0
TP53_SM	TP53	GIT2	GIT2	1|2|2	0|0|0|0|0|0	-	5	1.66667	1.32154	1.31792	0.56	0	0	0	0	0	0
TP53_GM	TP53	KPNB1	KPNB1	3|1|2	0|0|0|0|0|1	-	6	2	1.35824	1.24495	0.56	0	0	1	0	1	0
TP53_SM	TP53	LSR	LSR	2|3|2	0|0|0|0|1|0	-	7	2.33333	1.21018	1.03895	0.56	0	0	0	0	0	0
TP53_SM	TP53	MLLT4	MLLT4	3|3|3	0|0|0|0|0|1	-	9	3	1.44685	1.33736	0.56	0	0	0	0	0	0
TP53_GM	TP53	MRE11A	MRE11A	6|4|3	1|0|0|0|0|1	-	13	4.33333	1.46746	1.14054	0.56	0	0	0	0	0	0
TP53_SM	TP53	PLIN3	PLIN3	3|1|2	0|0|1|0|0|0	-	6	2	1.17489	1.01431	0.56	0	0	0	0	0	0
TP53_SM	TP53	PTK2	PTK2	5|5|5	1|1|0|0|1|0	-	15	5	1.07758	0.742988	0.56	0	0	1	0	1	0
TP53_SM	TP53	SEH1L	SEH1L	2|2|2	0|1|0|0|0|0	-	6	2	1.03977	0.832696	0.56	0	0	0	0	0	0
TP53_GM	TP53	SMU1	SMU1	2|1|2	0|0|0|0|0|0	-	5	1.66667	1.40217	1.39666	0.56	0	0	0	0	0	0
TP53_GM	TP53	TLN2	TLN2	2|3|5	0|1|0|0|0|0	-	10	3.33333	1.36234	1.07227	0.56	0	0	0	0	0	0
TP53_GM	TP53	TRIM25	TRIM25	5|2|4	0|0|0|1|0|1	-	11	3.66667	1.5408	1.28677	0.56	0	0	0	0	0	0
TP53_SM	TP53	ABCF3	ABCF3	2|1|1	0|0|0|0|0|0	-	4	1.33333	1.25414	1.25137	0.55	0	0	0	0	0	0
TP53_GM	TP53	ALDH16A1	ALDH16A1	1|2|2	0|0|0|0|0|0	-	5	1.66667	1.40254	1.39694	0.55	0	0	0	0	0	0
TP53_SM	TP53	HSPH1	HSPH1	2|4|3	0|0|0|0|0|1	-	9	3	1.44673	1.33087	0.55	0	0	0	0	0	0
TP53_SM	TP53	IGKC	IGKC	2|1|2	0|0|0|0|1|0	-	5	1.66667	1.10621	0.948523	0.55	0	0	0	0	0	0
TP53_SM	TP53	RPL35	RPL35	3|3|3	0|0|0|1|0|1	-	9	3	1.29046	1.09256	0.55	0	0	0	0	0	0
TP53_SM	TP53	THRAP3	THRAP3	1|2|1	0|0|0|0|0|0	-	4	1.33333	1.254	1.25126	0.55	0	0	1	0	1	0
TP53_SM	TP53	ANXA6	ANXA6	2|2|0	0|0|0|0|0|0	-	4	1.33333	1.24872	1.23537	0.54	0	0	0	0	0	0
TP53_GM	TP53	CACYBP	CACYBP	1|2|2	0|0|0|0|0|1	-	5	1.66667	1.28787	1.18577	0.54	0	0	0	0	0	0
TP53_SM	TP53	CTNND1	CTNND1	6|5|3	0|0|1|0|0|1	-	14	4.66667	1.48911	1.22198	0.54	0	0	0	0	0	0
TP53_SM	TP53	ECM29	ECM29	3|4|3	0|0|1|0|0|0	-	10	3.33333	1.39041	1.20659	0.54	0	0	0	0	0	0
TP53_SM	TP53	ERLIN2	ERLIN2	2|2|2	0|0|0|1|0|0	-	6	2	1.22245	1.09474	0.54	0	0	0	0	0	0
TP53_SM	TP53	FKBP15	FKBP15	4|5|2	0|0|0|0|0|1	-	11	3.66667	1.55606	1.42608	0.54	0	0	0	0	0	0
TP53_SM	TP53	OFD1	OFD1	6|5|7	0|1|0|1|1|0	-	18	6	1.30114	0.927595	0.54	0	0	1	0	1	0
TP53_GM	TP53	PLIN3	PLIN3	2|2|1	0|0|1|0|0|0	-	5	1.66667	1.18359	1.02566	0.54	0	0	0	0	0	0
TP53_SM	TP53	PRKDC	PRKDC	7|6|7	0|0|1|0|0|2	-	20	6.66667	1.68226	1.33045	0.54	0	0	1	0	1	0
TP53_SM	TP53	SEPTIN11	SEPTIN11	2|2|1	0|0|0|0|0|0	-	5	1.66667	1.31625	1.31373	0.54	0	0	0	0	0	0
TP53_SM	TP53	TAF15	TAF15	2|1|2	0|0|0|0|0|1	-	5	1.66667	1.21362	1.11879	0.54	0	0	0	0	0	0
TP53_SM	TP53	TRAFD1	TRAFD1	2|2|1	0|0|0|0|1|0	-	5	1.66667	1.10167	0.945425	0.54	0	0	0	0	0	0
TP53_SM	TP53	DHX9	DHX9	3|3|3	0|0|0|1|0|0	-	9	3	1.39197	1.24649	0.53	0	0	0	0	0	0
TP53_GM	TP53	ECH1	ECH1	2|3|3	0|1|1|0|0|0	-	8	2.66667	1.08851	0.811345	0.53	0	0	0	0	0	0
TP53_SM	TP53	EEA1	EEA1	52|53|51	2|3|2|5|3|10	-	156	52	2.16491	1.80255	0.53	0	0	1	0	1	0
TP53_GM	TP53	INTS7	INTS7	3|2|4	1|0|0|0|0|1	-	9	3	1.25006	0.970841	0.53	0	0	0	0	0	0
TP53_SM	TP53	INTS7	INTS7	3|3|3	1|0|0|0|0|1	-	9	3	1.14031	0.893353	0.53	0	0	0	0	0	0
TP53_SM	TP53	PDIA6	PDIA6	1|2|2	0|0|0|1|0|0	-	5	1.66667	1.16746	1.04269	0.53	0	0	0	0	0	0
TP53_GM	TP53	RPL35	RPL35	3|3|2	0|0|0|1|0|1	-	8	2.66667	1.33818	1.13146	0.53	0	0	0	0	0	0
TP53_SM	TP53	SNTB1	SNTB1	7|7|8	1|1|0|1|1|0	-	22	7.33333	1.23607	0.912602	0.53	0	0	0	0	0	0
TP53_GM	TP53	TJP1	TJP1	2|2|2	0|0|0|0|0|0	-	6	2	1.47955	1.47937	0.53	0	0	0	0	0	0
TP53_SM	TP53	VPS16	VPS16	3|2|2	0|0|0|1|0|0	-	7	2.33333	1.27744	1.14226	0.53	0	0	0	0	0	0
TP53_SM	TP53	ACSL4	ACSL4	6|5|4	0|0|1|1|0|1	-	15	5	1.3969	1.08464	0.52	0	0	1	0	1	0
TP53_GM	TP53	ATP6V1B2	ATP6V1B2	11|7|5	0|1|0|2|1|1	-	23	7.66667	1.4988	1.0731	0.52	0	0	0	0	0	0
TP53_GM	TP53	EPS15L1	EPS15L1	2|2|1	1|0|0|0|0|0	-	5	1.66667	1.07844	0.877082	0.52	0	0	0	0	0	0
TP53_SM	TP53	IMPDH2	IMPDH2	3|3|1	0|0|0|0|0|1	-	7	2.33333	1.32283	1.21398	0.52	0	0	0	0	0	0
TP53_GM	TP53	LANCL1	LANCL1	2|2|1	0|0|0|0|0|1	-	5	1.66667	1.28018	1.18042	0.52	0	0	0	0	0	0
TP53_SM	TP53	PIK3R4	PIK3R4	2|2|2	1|0|0|0|0|0	-	6	2	1.07042	0.872715	0.52	0	0	0	0	0	0
TP53_SM	TP53	RNPS1	RNPS1	2|1|2	0|0|1|0|0|0	-	5	1.66667	1.12205	0.972112	0.52	0	0	0	0	0	0
TP53_GM	TP53	ROCK2	ROCK2	2|4|4	0|0|0|1|0|1	-	10	3.33333	1.47833	1.23937	0.52	0	0	0	0	0	0
TP53_GM	TP53	RPS6KA3	RPS6KA3	3|3|3	0|0|0|0|0|2	-	9	3	1.45943	1.26753	0.52	0	0	0	0	0	0
TP53_SM	TP53	STK11IP	STK11IP	2|2|0	0|0|0|0|0|0	-	4	1.33333	1.24872	1.23537	0.52	0	0	0	0	0	0
TP53_GM	TP53	ACBD3	ACBD3	1|2|2	0|0|0|0|0|0	-	5	1.66667	1.40254	1.39694	0.51	0	0	0	0	0	0
TP53_GM	TP53	AGFG1	AGFG1	2|1|1	0|0|0|0|0|0	-	4	1.33333	1.31679	1.31288	0.51	0	0	0	0	0	0
TP53_SM	TP53	AHNAK	AHNAK	22|19|18	0|0|3|1|2|5	-	59	19.6667	1.90569	1.27345	0.51	0	0	0	0	0	0
TP53_SM	TP53	ATP5L	ATP5L	1|2|1	0|0|1|0|0|0	-	4	1.33333	1.06459	0.922867	0.51	0	0	0	0	0	0
TP53_SM	TP53	FUBP3	FUBP3	2|3|3	0|0|0|0|0|1	-	8	2.66667	1.38969	1.28172	0.51	0	0	0	0	0	0
TP53_SM	TP53	HARS	HARS	2|2|2	0|0|1|0|0|0	-	6	2	1.17477	1.02055	0.51	0	0	0	0	0	0
TP53_GM	TP53	HNRNPH3	HNRNPH3	2|1|3	0|0|0|0|0|1	-	6	2	1.36593	1.24901	0.51	0	0	0	0	0	0
TP53_GM	TP53	IGF2BP2	IGF2BP2	4|3|3	0|0|0|1|0|1	-	10	3.33333	1.47118	1.24397	0.51	0	0	0	0	0	0
TP53_GM	TP53	IMPDH2	IMPDH2	2|3|1	0|0|0|0|0|1	-	6	2	1.35123	1.23976	0.51	0	0	0	0	0	0
TP53_SM	TP53	MYL6	MYL6	0|1|2	0|0|0|0|0|0	-	3	1	1.19718	1.18572	0.51	0	0	0	0	0	0
TP53_SM	TP53	PRPF19	PRPF19	0|1|2	0|0|0|0|0|0	-	3	1	1.19718	1.18572	0.51	0	0	0	0	0	0
TP53_GM	TP53	PTPN12	PTPN12	2|3|0	0|0|0|0|0|0	-	5	1.66667	1.38617	1.35364	0.51	0	0	0	0	0	0
TP53_GM	TP53	RAB11A	RAB11A	2|2|1	0|0|0|0|0|1	-	5	1.66667	1.28018	1.18042	0.51	0	0	0	0	0	0
TP53_SM	TP53	ACADVL	ACADVL	2|2|1	0|0|0|0|0|1	-	5	1.66667	1.20863	1.11514	0.5	0	0	0	0	0	0
TP53_SM	TP53	AHCTF1	AHCTF1	2|1|1	0|0|0|0|0|0	-	4	1.33333	1.25414	1.25137	0.5	0	0	0	0	0	0
TP53_SM	TP53	AP2A1	AP2A1	2|3|2	0|0|0|0|0|1	-	7	2.33333	1.32768	1.22545	0.5	0	0	0	0	0	0
TP53_GM	TP53	EIF4B	EIF4B	1|2|1	0|0|0|0|0|0	-	4	1.33333	1.31716	1.31315	0.5	0	0	0	0	0	0
TP53_SM	TP53	HNRNPA0	HNRNPA0	2|2|0	0|0|0|0|0|0	-	4	1.33333	1.24872	1.23537	0.5	0	0	0	0	0	0
TP53_GM	TP53	KIF13B	KIF13B	2|1|1	0|0|0|0|0|0	-	4	1.33333	1.31679	1.31288	0.5	0	0	0	0	0	0
TP53_SM	TP53	PAH	PAH	1|2|2	0|0|0|0|0|1	-	5	1.66667	1.21349	1.11869	0.5	0	0	0	0	0	0
TP53_GM	TP53	PPP1CC	PPP1CC	3|1|2	0|0|1|0|0|0	-	6	2	1.25576	1.08173	0.5	0	0	1	0	1	0
TP53_GM	TP53	RNH1	RNH1	2|0|2	0|0|0|0|0|0	-	4	1.33333	1.32479	1.30277	0.5	0	0	0	0	0	0
TP53_GM	TP53	RPS10	RPS10	2|2|1	0|0|1|0|0|0	-	5	1.66667	1.18359	1.02566	0.5	0	0	1	0	1	0
TP53_SM	TP53	USP9X	USP9X	3|3|3	0|0|1|0|0|0	-	9	3	1.33768	1.16203	0.5	0	0	0	0	0	0
TP53_SM	TP53	ZFYVE16	ZFYVE16	30|30|29	1|1|1|1|0|12	-	89	29.6667	2.22826	1.52546	0.5	0	0	0	0	0	0
TP53_GM	TP53	CCDC6	CCDC6	2|3|0	0|0|0|0|0|0	-	5	1.66667	1.38617	1.35364	0.49	0	0	0	0	0	0
TP53_GM	TP53	CPVL	CPVL	3|3|2	0|1|0|0|0|1	-	8	2.66667	1.15075	0.886845	0.49	0	0	0	0	0	0
TP53_SM	TP53	PEG3	PEG3	4|4|4	0|0|0|0|2|0	-	12	4	1.27204	0.993369	0.49	0	0	0	0	0	0
TP53_SM	TP53	PSMD3	PSMD3	3|3|3	0|0|0|1|0|1	-	9	3	1.29046	1.09256	0.49	0	0	0	0	0	0
TP53_SM	TP53	STARD13	STARD13	2|2|2	0|0|0|1|0|0	-	6	2	1.22245	1.09474	0.49	0	0	0	0	0	0
TP53_SM	TP53	TJP1	TJP1	1|2|2	0|0|0|0|0|0	-	5	1.66667	1.32154	1.31792	0.49	0	0	0	0	0	0
TP53_SM	TP53	VTA1	VTA1	1|2|2	0|0|0|0|0|1	-	5	1.66667	1.21349	1.11869	0.49	0	0	0	0	0	0
TP53_SM	TP53	ACAA2	ACAA2	3|2|3	0|0|0|0|2|0	-	8	2.66667	1.08925	0.848775	0.48	0	0	0	0	0	0
TP53_GM	TP53	ANKS1A	ANKS1A	3|2|1	0|0|0|0|0|0	-	6	2	1.47118	1.46033	0.48	0	0	0	0	0	0
TP53_GM	TP53	DHX9	DHX9	4|2|2	0|0|0|1|0|0	-	8	2.66667	1.44311	1.28262	0.48	0	0	0	0	0	0
TP53_SM	TP53	IGF2BP3	IGF2BP3	2|3|3	0|0|1|0|0|1	-	8	2.66667	1.19454	0.984385	0.48	0	0	1	0	1	0
TP53_GM	TP53	MAPK1	MAPK1	2|0|2	0|0|0|0|0|0	-	4	1.33333	1.32479	1.30277	0.48	0	0	1	0	1	0
TP53_GM	TP53	MLLT4	MLLT4	2|4|1	0|0|0|0|0|1	-	7	2.33333	1.42229	1.29392	0.48	0	0	0	0	0	0
TP53_SM	TP53	NUP205	NUP205	6|6|5	0|2|0|1|0|0	-	17	5.66667	1.16175	0.805142	0.48	0	0	0	0	0	0
TP53_GM	TP53	PRPF8	PRPF8	3|1|1	0|0|0|0|0|0	-	5	1.66667	1.3938	1.37868	0.48	0	0	0	0	0	0
TP53_GM	TP53	RBMX	RBMX	2|2|1	0|0|0|0|0|1	-	5	1.66667	1.28018	1.18042	0.48	0	0	0	0	0	0
TP53_SM	TP53	RPL10	RPL10	1|2|1	0|0|0|1|0|0	-	4	1.33333	1.1078	0.98995	0.48	0	0	0	0	0	0
TP53_SM	TP53	RPS10	RPS10	1|2|1	0|0|1|0|0|0	-	4	1.33333	1.06459	0.922867	0.48	0	0	1	0	1	0
TP53_SM	TP53	SFPQ	SFPQ	2|2|2	0|1|0|0|0|0	-	6	2	1.03977	0.832696	0.48	0	0	0	0	0	0
TP53_SM	TP53	SMC1A	SMC1A	2|1|1	0|0|0|0|0|0	-	4	1.33333	1.25414	1.25137	0.48	0	0	0	0	0	0
TP53_GM	TP53	SRC	SRC	0|3|2	0|0|0|0|0|0	-	5	1.66667	1.40291	1.36896	0.48	0	0	1	0	1	0
TP53_SM	TP53	SRP72	SRP72	2|2|2	0|0|0|0|0|1	-	6	2	1.27065	1.17454	0.48	0	0	0	0	0	0
TP53_GM	TP53	SSB	SSB	2|1|2	0|0|0|0|0|1	-	5	1.66667	1.28753	1.18553	0.48	0	0	0	0	0	0
TP53_GM	TP53	TJP2	TJP2	6|4|1	0|1|0|0|1|0	-	11	3.66667	1.21718	0.874925	0.48	0	0	0	0	0	0
TP53_GM	TP53	TTC7A	TTC7A	3|0|2	0|0|0|0|0|0	-	5	1.66667	1.4018	1.36807	0.48	0	0	0	0	0	0
TP53_GM	TP53	CTNNB1	CTNNB1	6|4|3	0|0|1|1|0|1	-	13	4.33333	1.44948	1.11879	0.47	0	0	0	0	0	0
TP53_GM	TP53	EIF3A	EIF3A	3|5|4	0|0|1|0|0|1	-	12	4	1.54659	1.27078	0.47	0	0	0	0	0	0
TP53_GM	TP53	HSPB1	HSPB1	1|2|1	0|0|1|0|0|0	-	4	1.33333	1.11821	0.96851	0.47	0	0	1	0	1	0
TP53_GM	TP53	SORBS2	SORBS2	2|1|0	0|0|0|0|0|0	-	3	1	1.2314	1.21677	0.47	0	0	0	0	0	0
TP53_SM	TP53	TGFBRAP1	TGFBRAP1	2|3|3	0|1|0|0|0|0	-	8	2.66667	1.13719	0.908682	0.47	0	0	0	0	0	0
TP53_GM	TP53	ADRM1	ADRM1	2|2|1	1|0|0|0|0|0	-	5	1.66667	1.07844	0.877082	0.46	0	0	0	0	0	0
TP53_SM	TP53	DYNC1I2	DYNC1I2	3|3|2	0|0|0|0|0|2	-	8	2.66667	1.28017	1.11074	0.46	0	0	0	0	0	0
TP53_SM	TP53	HCFC1	HCFC1	3|2|3	0|0|0|1|0|0	-	8	2.66667	1.3371	1.19471	0.46	0	0	0	0	0	0
TP53_GM	TP53	NONO	NONO	3|1|1	0|0|0|0|0|1	-	5	1.66667	1.27984	1.17027	0.46	0	0	0	0	0	0
TP53_GM	TP53	PDIA6	PDIA6	1|3|1	0|0|0|1|0|0	-	5	1.66667	1.23194	1.09114	0.46	0	0	0	0	0	0
TP53_SM	TP53	PFKL	PFKL	1|3|2	0|1|0|0|0|0	-	6	2	1.03967	0.827479	0.46	0	0	0	0	0	0
TP53_GM	TP53	PRKDC	PRKDC	6|5|4	0|0|1|0|0|2	-	15	5	1.61541	1.27656	0.46	0	0	1	0	1	0
TP53_SM	TP53	SF3B3	SF3B3	2|2|2	0|0|0|0|0|1	-	6	2	1.27065	1.17454	0.46	0	0	0	0	0	0
TP53_GM	TP53	SNX27	SNX27	2|2|1	0|0|0|0|0|1	-	5	1.66667	1.28018	1.18042	0.46	0	0	0	0	0	0
TP53_GM	TP53	TGFBRAP1	TGFBRAP1	2|3|2	0|1|0|0|0|0	-	7	2.33333	1.16987	0.935025	0.46	0	0	0	0	0	0
TP53_GM	TP53	ACAA2	ACAA2	3|1|3	0|0|0|0|2|0	-	7	2.33333	1.12594	0.868508	0.45	0	0	0	0	0	0
TP53_SM	TP53	BCKDHA	BCKDHA	2|1|2	0|0|0|0|0|1	-	5	1.66667	1.21362	1.11879	0.45	0	0	0	0	0	0
TP53_SM	TP53	DCTN2	DCTN2	1|1|2	1|0|0|0|0|0	-	4	1.33333	0.974219	0.791766	0.45	0	0	0	0	0	0
TP53_SM	TP53	DSG2	DSG2	2|2|2	0|0|0|0|0|1	-	6	2	1.27065	1.17454	0.45	0	0	0	0	0	0
TP53_SM	TP53	EIF3C	EIF3C	3|3|2	0|0|0|1|0|1	-	8	2.66667	1.23515	1.04459	0.45	0	0	0	0	0	0
TP53_SM	TP53	HN1L	HN1L	2|2|2	0|0|0|1|0|0	-	6	2	1.22245	1.09474	0.45	0	0	0	0	0	0
TP53_GM	TP53	LMNB1	LMNB1	2|3|3	0|0|1|1|0|0	-	8	2.66667	1.25377	1.01058	0.45	0	0	0	0	0	0
TP53_GM	TP53	PIK3C3	PIK3C3	2|1|0	0|0|0|0|0|0	-	3	1	1.2314	1.21677	0.45	0	0	0	0	0	0
TP53_GM	TP53	VDAC1	VDAC1	2|3|3	0|0|0|1|0|1	-	8	2.66667	1.34503	1.13515	0.45	0	0	0	0	0	0
TP53_GM	TP53	VSNL1	VSNL1	1|2|1	0|0|0|0|0|1	-	4	1.33333	1.20946	1.11464	0.45	0	0	0	0	0	0
TP53_GM	TP53	ACSL4	ACSL4	4|4|4	0|0|1|1|0|1	-	12	4	1.40042	1.08937	0.44	0	0	1	0	1	0
TP53_SM	TP53	CPVL	CPVL	3|3|2	0|1|0|0|0|1	-	8	2.66667	1.06215	0.818756	0.44	0	0	0	0	0	0
TP53_SM	TP53	CTNNB1	CTNNB1	6|4|5	0|0|1|1|0|1	-	15	5	1.40078	1.08632	0.44	0	0	0	0	0	0
TP53_SM	TP53	ECH1	ECH1	2|2|3	0|1|1|0|0|0	-	7	2.33333	0.961921	0.717325	0.44	0	0	0	0	0	0
TP53_GM	TP53	LAP3	LAP3	1|3|3	0|0|0|1|0|1	-	7	2.33333	1.28196	1.0719	0.44	0	0	1	0	1	0
TP53_GM	TP53	NAP1L4	NAP1L4	1|2|1	0|0|0|0|0|1	-	4	1.33333	1.20946	1.11464	0.44	0	0	0	0	0	0
TP53_GM	TP53	PAICS	PAICS	5|4|3	0|0|0|1|0|2	-	12	4	1.48903	1.20011	0.44	0	0	0	0	0	0
TP53_SM	TP53	PLCG1	PLCG1	1|2|1	0|1|0|0|0|0	-	4	1.33333	0.942251	0.752992	0.44	0	0	0	0	0	0
TP53_SM	TP53	PPP1R12A	PPP1R12A	2|2|2	0|0|1|0|0|0	-	6	2	1.17477	1.02055	0.44	0	0	1	0	1	0
TP53_GM	TP53	SEH1L	SEH1L	1|1|2	0|1|0|0|0|0	-	4	1.33333	0.995717	0.793656	0.44	0	0	0	0	0	0
TP53_GM	TP53	SNTB2	SNTB2	1|1|2	0|0|0|0|0|1	-	4	1.33333	1.21681	1.11947	0.44	0	0	0	0	0	0
TP53_SM	TP53	SSB	SSB	2|1|1	0|0|0|0|0|1	-	4	1.33333	1.1516	1.06221	0.44	0	0	0	0	0	0
TP53_SM	TP53	TNPO1	TNPO1	2|2|2	0|0|0|0|0|1	-	6	2	1.27065	1.17454	0.44	0	0	0	0	0	0
TP53_GM	TP53	VPS26B	VPS26B	1|2|0	0|0|0|0|0|0	-	3	1	1.23178	1.21702	0.44	0	0	0	0	0	0
TP53_SM	TP53	ANKS1A	ANKS1A	1|2|2	0|0|0|0|0|0	-	5	1.66667	1.32154	1.31792	0.43	0	0	0	0	0	0
TP53_GM	TP53	FUBP3	FUBP3	1|3|2	0|0|0|0|0|1	-	6	2	1.35892	1.24539	0.43	0	0	0	0	0	0
TP53_SM	TP53	IKBKAP	IKBKAP	4|5|4	0|0|0|0|1|1	-	13	4.33333	1.42519	1.16614	0.43	0	0	0	0	0	0
TP53_GM	TP53	KLC4	KLC4	3|3|2	1|0|0|0|1|0	-	8	2.66667	1.09842	0.826103	0.43	0	0	0	0	0	0
TP53_SM	TP53	KLC4	KLC4	3|3|2	1|0|0|0|1|0	-	8	2.66667	1.01385	0.762678	0.43	0	0	0	0	0	0
TP53_SM	TP53	LANCL1	LANCL1	1|2|1	0|0|0|0|0|1	-	4	1.33333	1.15147	1.06212	0.43	0	0	0	0	0	0
TP53_GM	TP53	PARP10	PARP10	2|1|1	0|0|1|0|0|0	-	4	1.33333	1.11789	0.968311	0.43	0	0	0	0	0	0
TP53_GM	TP53	PTK2	PTK2	4|5|3	1|1|0|0|1|0	-	12	4	1.07298	0.737449	0.43	0	0	1	0	1	0
TP53_GM	TP53	RAB5A	RAB5A	2|4|4	0|0|1|0|0|2	-	10	3.33333	1.33118	1.04394	0.43	0	0	0	0	0	0
TP53_GM	TP53	TRAFD1	TRAFD1	1|2|1	0|0|0|0|1|0	-	4	1.33333	1.10243	0.945008	0.43	0	0	0	0	0	0
TP53_GM	TP53	USP9X	USP9X	3|3|1	0|0|1|0|0|0	-	7	2.33333	1.31466	1.13121	0.43	0	0	0	0	0	0
TP53_SM	TP53	ALDH4A1	ALDH4A1	2|2|1	0|0|0|0|0|1	-	5	1.66667	1.20863	1.11514	0.42	0	0	0	0	0	0
TP53_SM	TP53	ANXA4	ANXA4	2|3|0	0|0|0|0|0|1	-	5	1.66667	1.20365	1.09407	0.42	0	0	0	0	0	0
TP53_GM	TP53	ATP6V1H	ATP6V1H	1|2|1	0|0|0|0|0|1	-	4	1.33333	1.20946	1.11464	0.42	0	0	0	0	0	0
TP53_GM	TP53	CDK1	CDK1	2|1|1	0|0|1|0|0|0	-	4	1.33333	1.11789	0.968311	0.42	0	0	1	0	1	0
TP53_SM	TP53	CPSF7	CPSF7	1|2|0	0|0|0|0|0|0	-	3	1	1.18647	1.17663	0.42	0	0	0	0	0	0
TP53_GM	TP53	ECM29	ECM29	3|2|2	0|0|1|0|0|0	-	7	2.33333	1.32145	1.1458	0.42	0	0	0	0	0	0
TP53_GM	TP53	EIF3I	EIF3I	2|1|1	0|0|0|0|0|1	-	4	1.33333	1.20912	1.11442	0.42	0	0	0	0	0	0
TP53_GM	TP53	FKBP15	FKBP15	3|5|0	0|0|0|0|0|1	-	8	2.66667	1.48566	1.30793	0.42	0	0	0	0	0	0
TP53_SM	TP53	HAUS6	HAUS6	2|2|2	0|0|0|0|1|0	-	6	2	1.1582	0.995788	0.42	0	0	0	0	0	0
TP53_SM	TP53	MARS	MARS	2|2|2	0|0|0|1|0|1	-	6	2	1.1333	0.959543	0.42	0	0	0	0	0	0
TP53_SM	TP53	SEC31A	SEC31A	4|4|4	1|0|0|0|1|1	-	12	4	1.12115	0.820802	0.42	0	0	0	0	0	0
TP53_SM	TP53	TCOF1	TCOF1	2|2|2	0|0|0|0|0|1	-	6	2	1.27065	1.17454	0.42	0	0	0	0	0	0
TP53_GM	TP53	UBA1	UBA1	3|2|2	0|0|0|0|1|1	-	7	2.33333	1.21245	0.990988	0.42	0	0	0	0	0	0
TP53_SM	TP53	WRNIP1	WRNIP1	1|2|1	0|0|0|0|0|0	-	4	1.33333	1.254	1.25126	0.42	0	0	0	0	0	0
TP53_SM	TP53	ASS1	ASS1	1|2|0	0|0|0|0|0|0	-	3	1	1.18647	1.17663	0.41	0	0	0	0	0	0
TP53_SM	TP53	DDX17	DDX17	5|6|6	0|0|0|2|0|2	-	17	5.66667	1.44872	1.10706	0.41	0	0	0	0	1	0
TP53_SM	TP53	DOCK7	DOCK7	3|2|3	1|0|0|0|0|1	-	8	2.66667	1.09536	0.856242	0.41	0	0	1	0	1	0
TP53_GM	TP53	HARS	HARS	1|3|1	0|0|1|0|0|0	-	5	1.66667	1.1839	1.0172	0.41	0	0	0	0	0	0
TP53_SM	TP53	IARS	IARS	4|3|3	0|0|1|1|0|0	-	10	3.33333	1.25042	1.01001	0.41	0	0	0	0	0	0
TP53_GM	TP53	NANS	NANS	1|1|2	0|0|0|0|0|1	-	4	1.33333	1.21681	1.11947	0.41	0	0	0	0	0	0
TP53_SM	TP53	OGDH	OGDH	14|12|16	0|0|0|3|1|4	-	42	14	1.89912	1.26978	0.41	0	0	0	0	0	0
TP53_SM	TP53	PDCD5	PDCD5	0|1|2	0|0|0|0|1|0	-	3	1	1.00201	0.853307	0.41	0	0	1	0	1	0
TP53_SM	TP53	SNTB2	SNTB2	2|0|2	0|0|0|0|0|1	-	4	1.33333	1.15659	1.05685	0.41	0	0	0	0	0	0
TP53_GM	TP53	TACC1	TACC1	2|2|0	0|0|0|0|0|0	-	4	1.33333	1.30879	1.28884	0.41	0	0	0	0	0	0
TP53_SM	TP53	TGFBR2	TGFBR2	2|0|2	0|0|0|0|0|0	-	4	1.33333	1.25957	1.24506	0.41	0	0	0	0	0	0
TP53_SM	TP53	TOMM34	TOMM34	4|3|5	0|0|1|0|0|2	-	12	4	1.30752	1.02996	0.41	0	0	0	0	0	0
TP53_SM	TP53	ZFYVE26	ZFYVE26	2|2|2	0|0|0|0|0|0	-	6	2	1.38379	1.38371	0.41	0	0	0	0	0	0
TP53_GM	TP53	CDC37	CDC37	3|2|2	0|0|0|0|1|1	-	7	2.33333	1.21245	0.990988	0.4	0	0	0	0	0	0
TP53_SM	TP53	EIF4G2	EIF4G2	3|3|2	0|0|0|0|0|2	-	8	2.66667	1.28017	1.11074	0.4	0	0	0	0	0	0
TP53_GM	TP53	JUP	JUP	2|1|1	0|0|0|0|0|1	-	4	1.33333	1.20912	1.11442	0.4	0	0	0	0	0	0
TP53_GM	TP53	LSR	LSR	3|2|0	0|0|0|0|1|0	-	5	1.66667	1.15988	0.974001	0.4	0	0	0	0	0	0
TP53_GM	TP53	NUP54	NUP54	6|4|1	0|1|0|1|0|1	-	11	3.66667	1.1966	0.853096	0.4	0	0	0	0	0	0
TP53_GM	TP53	PRKCA	PRKCA	2|0|1	0|0|0|0|0|0	-	3	1	1.23941	1.22463	0.4	0	0	0	0	0	0
TP53_SM	TP53	SAMHD1	SAMHD1	2|2|1	0|0|0|0|0|1	-	5	1.66667	1.20863	1.11514	0.4	0	0	0	0	0	0
TP53_GM	TP53	SF1	SF1	0|1|3	0|0|0|0|0|0	-	4	1.33333	1.33353	1.29644	0.4	0	0	0	0	0	0
TP53_SM	TP53	SLC38A2	SLC38A2	2|2|2	0|0|0|0|0|2	-	6	2	1.17461	1.02031	0.4	0	0	0	0	0	0
TP53_GM	TP53	TNPO1	TNPO1	2|2|1	0|0|0|0|0|1	-	5	1.66667	1.28018	1.18042	0.4	0	0	0	0	0	0
TP53_GM	TP53	VARS	VARS	2|4|2	0|0|0|1|0|1	-	8	2.66667	1.33848	1.12452	0.4	0	0	0	0	0	0
TP53_GM	TP53	VTA1	VTA1	1|2|1	0|0|0|0|0|1	-	4	1.33333	1.20946	1.11464	0.4	0	0	0	0	0	0
TP53_GM	TP53	ABCE1	ABCE1	3|3|1	0|1|0|0|0|1	-	7	2.33333	1.09061	0.833647	0.39	0	0	1	0	1	0
TP53_GM	TP53	ACADVL	ACADVL	2|1|1	0|0|0|0|0|1	-	4	1.33333	1.20912	1.11442	0.39	0	0	0	0	0	0
TP53_SM	TP53	ASPH	ASPH	1|2|1	0|0|1|0|0|0	-	4	1.33333	1.06459	0.922867	0.39	0	0	0	0	0	0
TP53_SM	TP53	EIF4G1	EIF4G1	3|4|3	0|1|0|0|1|0	-	10	3.33333	1.07351	0.797524	0.39	0	0	0	0	0	0
TP53_GM	TP53	G3BP1	G3BP1	3|3|1	0|0|1|0|0|1	-	7	2.33333	1.22226	0.999884	0.39	0	0	1	0	1	0
TP53_SM	TP53	KIF5B	KIF5B	11|12|10	0|0|0|1|1|5	-	33	11	1.75252	1.22017	0.39	0	0	0	0	0	0
TP53_GM	TP53	KIF5B	KIF5B	10|8|9	0|0|0|1|1|5	-	27	9	1.78198	1.23832	0.39	0	0	0	0	0	0
TP53_GM	TP53	PFKL	PFKL	3|2|0	0|1|0|0|0|0	-	5	1.66667	1.04128	0.814478	0.39	0	0	0	0	0	0
TP53_SM	TP53	RPL26L1	RPL26L1	2|2|2	0|0|0|1|0|1	-	6	2	1.1333	0.959543	0.39	0	0	1	0	1	0
TP53_GM	TP53	SEPTIN9	SEPTIN9	3|2|1	0|0|0|0|0|1	-	6	2	1.35089	1.23958	0.39	0	0	0	0	0	0
TP53_GM	TP53	SFPQ	SFPQ	2|2|1	0|1|0|0|0|0	-	5	1.66667	1.04757	0.836863	0.39	0	0	0	0	0	0
TP53_GM	TP53	SRRT	SRRT	2|0|1	0|0|0|0|0|0	-	3	1	1.23941	1.22463	0.39	0	0	0	0	0	0
TP53_GM	TP53	STK11IP	STK11IP	2|1|0	0|0|0|0|0|0	-	3	1	1.2314	1.21677	0.39	0	0	0	0	0	0
TP53_GM	TP53	UBAP2L	UBAP2L	2|1|0	0|0|0|0|0|0	-	3	1	1.2314	1.21677	0.39	0	0	0	0	0	0
TP53_SM	TP53	VDAC1	VDAC1	3|2|3	0|0|0|1|0|1	-	8	2.66667	1.2396	1.04717	0.39	0	0	0	0	0	0
TP53_SM	TP53	COPA	COPA	4|6|3	0|0|0|0|0|3	-	13	4.33333	1.43968	1.18101	0.38	0	0	0	0	0	0
TP53_GM	TP53	DDX17	DDX17	5|5|5	0|0|0|2|0|2	-	15	5	1.52483	1.16667	0.38	0	0	0	0	1	0
TP53_SM	TP53	DDX5	DDX5	5|6|6	0|0|0|3|0|1	-	17	5.66667	1.40683	1.0588	0.38	0	0	1	0	1	0
TP53_GM	TP53	EFR3A	EFR3A	0|2|1	0|0|0|0|0|0	-	3	1	1.24015	1.22524	0.38	0	0	0	0	0	0
TP53_SM	TP53	LAP3	LAP3	2|2|3	0|0|0|1|0|1	-	7	2.33333	1.18861	1.00361	0.38	0	0	1	0	1	0
TP53_GM	TP53	LMNB2	LMNB2	4|4|3	0|0|1|0|0|2	-	11	3.66667	1.3818	1.09358	0.38	0	0	0	0	0	0
TP53_GM	TP53	MRPS36	MRPS36	0|1|2	1|0|0|0|0|0	-	3	1	0.96549	0.776118	0.38	0	0	0	0	0	0
TP53_GM	TP53	SGK223	SGK223	1|2|1	0|0|0|0|0|0	-	4	1.33333	1.31716	1.31315	0.38	0	0	0	0	0	0
TP53_SM	TP53	TFRC	TFRC	2|2|1	0|0|0|0|1|0	-	5	1.66667	1.10167	0.945425	0.38	0	0	1	0	1	0
TP53_GM	TP53	TOMM34	TOMM34	4|4|3	0|0|1|0|0|2	-	11	3.66667	1.3818	1.09358	0.38	0	0	0	0	0	0
TP53_SM	TP53	VPS45	VPS45	1|2|0	0|0|0|0|0|0	-	3	1	1.18647	1.17663	0.38	0	0	0	0	0	0
TP53_GM	TP53	ACO2	ACO2	1|2|2	0|0|0|1|0|0	-	5	1.66667	1.23901	1.10521	0.37	0	0	0	0	0	0
TP53_SM	TP53	ACO2	ACO2	2|1|2	0|0|0|1|0|0	-	5	1.66667	1.16758	1.04277	0.37	0	0	0	0	0	0
TP53_SM	TP53	ARHGAP18	ARHGAP18	2|2|0	0|0|0|0|0|0	-	4	1.33333	1.24872	1.23537	0.37	0	0	0	0	0	0
TP53_GM	TP53	DAK	DAK	2|2|0	0|0|0|0|0|0	-	4	1.33333	1.30879	1.28884	0.37	0	0	0	0	0	0
TP53_GM	TP53	GIT2	GIT2	2|2|0	0|0|0|0|0|0	-	4	1.33333	1.30879	1.28884	0.37	0	0	0	0	0	0
TP53_SM	TP53	LUZP1	LUZP1	2|1|2	0|0|1|0|0|0	-	5	1.66667	1.12205	0.972112	0.37	0	0	0	0	0	0
TP53_GM	TP53	NUP93	NUP93	4|5|5	0|0|1|0|0|3	-	14	4.66667	1.46837	1.11983	0.37	0	0	0	0	0	0
TP53_GM	TP53	PDCD5	PDCD5	1|2|0	0|0|0|0|1|0	-	3	1	1.03096	0.875834	0.37	0	0	1	0	1	0
TP53_SM	TP53	RAB5A	RAB5A	3|3|4	0|0|1|0|0|2	-	10	3.33333	1.21181	0.957413	0.37	0	0	0	0	0	0
TP53_GM	TP53	SEC31A	SEC31A	3|3|3	1|0|0|0|1|1	-	9	3	1.09054	0.79835	0.37	0	0	0	0	0	0
TP53_GM	TP53	SEL1L	SEL1L	6|7|7	1|1|0|0|1|2	-	20	6.66667	1.303	0.984529	0.37	0	0	0	0	0	0
TP53_GM	TP53	STMN1	STMN1	1|3|1	0|0|2|0|0|0	-	5	1.66667	1.02854	0.805736	0.37	0	0	0	0	0	0
TP53_GM	TP53	TFRC	TFRC	2|2|1	0|0|0|0|1|0	-	5	1.66667	1.16688	1.00077	0.37	0	0	1	0	1	0
TP53_SM	TP53	ARHGEF1	ARHGEF1	2|1|1	0|0|0|0|0|1	-	4	1.33333	1.1516	1.06221	0.36	0	0	0	0	0	0
TP53_GM	TP53	HLA-A	HLA-A	1|1|2	0|1|0|0|0|0	-	4	1.33333	0.995717	0.793656	0.36	0	0	0	0	0	0
TP53_GM	TP53	HSPA4	HSPA4	3|3|2	0|1|0|0|0|1	-	8	2.66667	1.15075	0.886845	0.36	0	0	1	0	1	0
TP53_SM	TP53	NUDC	NUDC	2|2|2	1|0|1|0|0|0	-	6	2	0.940918	0.712751	0.36	0	0	0	0	0	0
TP53_GM	TP53	PPP1R12A	PPP1R12A	1|2|2	0|0|1|0|0|0	-	5	1.66667	1.19069	1.03031	0.36	0	0	1	0	1	0
TP53_SM	TP53	RPS6KA3	RPS6KA3	3|2|2	0|0|0|0|0|2	-	7	2.33333	1.22745	1.0646	0.36	0	0	0	0	0	0
TP53_GM	TP53	SCAMP3	SCAMP3	1|2|0	0|0|0|0|0|0	-	3	1	1.23178	1.21702	0.36	0	0	0	0	0	0
TP53_GM	TP53	ABCF3	ABCF3	1|2|0	0|0|0|0|0|0	-	3	1	1.23178	1.21702	0.35	0	0	0	0	0	0
TP53_GM	TP53	CCT7	CCT7	3|1|2	0|0|0|1|0|1	-	6	2	1.21143	1.01706	0.35	0	0	1	0	1	0
TP53_GM	TP53	DNAJA1	DNAJA1	0|1|2	0|0|0|0|0|0	-	3	1	1.24815	1.23055	0.35	0	0	1	0	1	0
TP53_GM	TP53	DOCK7	DOCK7	2|3|2	1|0|0|0|0|1	-	7	2.33333	1.12674	0.881007	0.35	0	0	1	0	1	0
TP53_SM	TP53	EPS15	EPS15	2|2|1	0|0|0|1|0|0	-	5	1.66667	1.16279	1.03937	0.35	0	0	0	0	0	0
TP53_GM	TP53	IGF2BP3	IGF2BP3	1|3|3	0|0|1|0|0|1	-	7	2.33333	1.23548	1.00769	0.35	0	0	1	0	1	0
TP53_GM	TP53	MED13	MED13	1|1|3	0|0|0|0|0|0	-	5	1.66667	1.41054	1.38945	0.35	0	0	0	0	0	0
TP53_SM	TP53	MIB1	MIB1	2|1|1	0|0|0|0|0|0	-	4	1.33333	1.25414	1.25137	0.35	0	0	0	0	0	0
TP53_GM	TP53	NEK9	NEK9	2|3|1	0|0|0|0|1|1	-	6	2	1.14623	0.931682	0.35	0	0	0	0	0	0
TP53_GM	TP53	PKLR	PKLR	1|3|2	0|0|1|0|0|1	-	6	2	1.16809	0.956483	0.35	0	0	0	0	0	0
TP53_GM	TP53	PPFIA1	PPFIA1	1|2|0	0|0|0|0|0|0	-	3	1	1.23178	1.21702	0.35	0	0	0	0	0	0
TP53_GM	TP53	PSMA7	PSMA7	1|3|0	0|0|0|0|0|1	-	4	1.33333	1.20212	1.08499	0.35	0	0	0	0	0	0
TP53_SM	TP53	RALY	RALY	2|2|2	0|0|0|2|0|0	-	6	2	1.0948	0.90561	0.35	0	0	0	0	0	0
TP53_SM	TP53	RPS15A	RPS15A	2|2|1	0|0|0|1|1|0	-	5	1.66667	0.992079	0.7945	0.35	0	0	0	0	0	0
TP53_SM	TP53	SPR	SPR	2|2|1	0|0|0|0|0|2	-	5	1.66667	1.11728	0.968703	0.35	0	0	0	0	0	0
TP53_GM	TP53	SUPT5H	SUPT5H	1|2|0	0|0|0|0|0|0	-	3	1	1.23178	1.21702	0.35	0	0	0	0	0	0
TP53_GM	TP53	TBK1	TBK1	1|2|0	0|0|0|0|0|0	-	3	1	1.23178	1.21702	0.35	0	0	0	0	0	0
TP53_SM	TP53	VPS26A	VPS26A	2|0|1	0|0|0|0|0|1	-	3	1	1.09457	1.0034	0.35	0	0	0	0	0	0
TP53_SM	TP53	CACYBP	CACYBP	0|2|1	0|0|0|0|0|1	-	3	1	1.09431	1.0032	0.34	0	0	0	0	0	0
TP53_GM	TP53	DSG2	DSG2	2|2|1	0|0|0|0|0|1	-	5	1.66667	1.28018	1.18042	0.34	0	0	0	0	0	0
TP53_SM	TP53	DYNC1LI2	DYNC1LI2	2|2|2	0|0|0|0|0|2	-	6	2	1.17461	1.02031	0.34	0	0	0	0	0	0
TP53_SM	TP53	EIF5A	EIF5A	2|2|2	0|0|1|1|0|0	-	6	2	1.05641	0.854243	0.34	0	0	0	0	0	0
TP53_SM	TP53	FUS	FUS	1|1|2	0|0|0|0|0|1	-	4	1.33333	1.15646	1.0656	0.34	0	0	0	0	0	0
TP53_GM	TP53	LMO7	LMO7	2|2|1	0|0|0|0|0|0	-	5	1.66667	1.39417	1.39063	0.34	0	0	0	0	0	0
TP53_GM	TP53	NDRG1	NDRG1	1|2|2	0|0|1|0|0|1	-	5	1.66667	1.10701	0.910697	0.34	0	0	0	0	0	0
TP53_SM	TP53	PKLR	PKLR	2|2|3	0|0|1|0|0|1	-	7	2.33333	1.14552	0.943492	0.34	0	0	0	0	0	0
TP53_SM	TP53	RAB5B	RAB5B	4|5|4	0|1|0|0|0|3	-	13	4.33333	1.145	0.832479	0.34	0	0	0	0	0	0
TP53_SM	TP53	RAB7A	RAB7A	3|3|3	0|0|0|1|0|2	-	9	3	1.20275	0.972464	0.34	0	0	0	0	0	0
TP53_GM	TP53	SORD	SORD	1|2|3	0|0|0|1|0|1	-	6	2	1.21859	1.02059	0.34	0	0	0	0	0	0
TP53_SM	TP53	STRAP	STRAP	4|4|4	0|1|0|1|0|1	-	12	4	1.13899	0.840075	0.34	0	0	0	0	0	0
TP53_SM	TP53	VARS	VARS	2|2|3	0|0|0|1|0|1	-	7	2.33333	1.18861	1.00361	0.34	0	0	0	0	0	0
TP53_SM	TP53	ABCE1	ABCE1	2|3|2	0|1|0|0|0|1	-	7	2.33333	1.01831	0.784692	0.33	0	0	1	0	1	0
TP53_SM	TP53	CCT6A	CCT6A	3|4|4	0|0|1|0|0|2	-	11	3.66667	1.25761	0.99413	0.33	0	0	1	0	1	0
TP53_SM	TP53	CPSF6	CPSF6	0|2|2	0|0|0|0|0|1	-	4	1.33333	1.15633	1.05664	0.33	0	0	0	0	0	0
TP53_SM	TP53	DDOST	DDOST	3|4|4	0|1|0|0|1|1	-	11	3.66667	1.05614	0.763429	0.33	0	0	0	0	0	0
TP53_GM	TP53	FXR1	FXR1	1|2|2	0|1|0|0|0|1	-	5	1.66667	0.987773	0.759288	0.33	0	0	0	0	0	0
TP53_SM	TP53	NEK9	NEK9	3|2|2	0|0|0|0|1|1	-	7	2.33333	1.12635	0.920983	0.33	0	0	0	0	0	0
TP53_SM	TP53	PRPF4B	PRPF4B	2|0|2	0|0|0|0|0|0	-	4	1.33333	1.25957	1.24506	0.33	0	0	0	0	0	0
TP53_GM	TP53	PSMD3	PSMD3	2|3|1	0|0|0|1|0|1	-	6	2	1.20518	1.01283	0.33	0	0	0	0	0	0
TP53_SM	TP53	RANBP1	RANBP1	2|3|2	0|0|0|1|0|1	-	7	2.33333	1.18417	1.00113	0.33	0	0	0	0	0	0
TP53_SM	TP53	WARS	WARS	2|2|2	0|0|0|1|0|1	-	6	2	1.1333	0.959543	0.33	0	0	0	0	0	0
TP53_GM	TP53	EHD4	EHD4	0|1|2	0|0|0|0|0|0	-	3	1	1.24815	1.23055	0.32	0	0	0	0	0	0
TP53_SM	TP53	EHD4	EHD4	0|1|2	0|0|0|0|0|0	-	3	1	1.19718	1.18572	0.32	0	0	0	0	0	0
TP53_SM	TP53	EIF3A	EIF3A	4|2|3	0|0|1|0|0|1	-	9	3	1.24378	1.02226	0.32	0	0	0	0	0	0
TP53_GM	TP53	EIF4G1	EIF4G1	3|3|0	0|1|0|0|1|0	-	6	2	0.95906	0.692971	0.32	0	0	0	0	0	0
TP53_GM	TP53	EIF4G2	EIF4G2	3|0|2	0|0|0|0|0|2	-	5	1.66667	1.1899	1.00877	0.32	0	0	0	0	0	0
TP53_SM	TP53	EPS15L1	EPS15L1	1|2|0	1|0|0|0|0|0	-	3	1	0.917778	0.742109	0.32	0	0	0	0	0	0
TP53_SM	TP53	EWSR1	EWSR1	2|2|2	1|0|0|0|1|0	-	6	2	0.930254	0.700582	0.32	0	0	1	0	1	0
TP53_SM	TP53	HSPA4	HSPA4	3|3|3	0|1|0|0|0|1	-	9	3	1.10971	0.856353	0.32	0	0	1	0	1	0
TP53_GM	TP53	RAB5B	RAB5B	3|5|3	0|1|0|0|0|3	-	11	3.66667	1.17278	0.848525	0.32	0	0	0	0	0	0
TP53_GM	TP53	RALY	RALY	2|2|1	0|0|0|2|0|0	-	5	1.66667	1.10301	0.910142	0.32	0	0	0	0	0	0
TP53_GM	TP53	RNPS1	RNPS1	0|2|1	0|0|1|0|0|0	-	3	1	1.05283	0.903678	0.32	0	0	0	0	0	0
TP53_GM	TP53	RPL10	RPL10	1|2|0	0|0|0|1|0|0	-	3	1	1.08816	0.962862	0.32	0	0	0	0	0	0
TP53_GM	TP53	RPL18	RPL18	2|3|3	0|0|0|2|0|1	-	8	2.66667	1.21383	0.959511	0.32	0	0	1	0	1	0
TP53_SM	TP53	RPS9	RPS9	3|3|2	0|0|0|1|0|2	-	8	2.66667	1.1512	0.929769	0.32	0	0	1	0	1	0
TP53_SM	TP53	SRPR	SRPR	2|2|1	0|0|0|0|0|1	-	5	1.66667	1.20863	1.11514	0.32	0	0	0	0	0	0
TP53_GM	TP53	VPS26A	VPS26A	0|1|2	0|0|0|0|0|1	-	3	1	1.1461	1.04454	0.32	0	0	0	0	0	0
TP53_SM	TP53	ARF4	ARF4	3|2|3	0|0|0|0|2|1	-	8	2.66667	1.02365	0.771545	0.31	0	0	0	0	0	0
TP53_SM	TP53	CCT7	CCT7	2|3|2	0|0|0|1|0|1	-	7	2.33333	1.18417	1.00113	0.31	0	0	1	0	1	0
TP53_GM	TP53	DYNC1I2	DYNC1I2	1|2|2	0|0|0|0|0|2	-	5	1.66667	1.19053	1.03006	0.31	0	0	0	0	0	0
TP53_SM	TP53	FXR1	FXR1	2|1|2	0|1|0|0|0|1	-	5	1.66667	0.930826	0.716397	0.31	0	0	0	0	0	0
TP53_GM	TP53	MAP4	MAP4	4|4|5	0|0|1|1|1|1	-	13	4.33333	1.28284	1.0142	0.31	0	0	0	0	0	0
TP53_GM	TP53	PIK3R4	PIK3R4	1|2|1	1|0|0|0|0|0	-	4	1.33333	1.01887	0.828211	0.31	0	0	0	0	0	0
TP53_GM	TP53	RPS15A	RPS15A	2|1|1	0|0|0|1|1|0	-	4	1.33333	0.992482	0.793986	0.31	0	0	0	0	0	0
TP53_SM	TP53	STIP1	STIP1	7|7|5	0|0|0|1|2|2	-	19	6.33333	1.29922	0.918512	0.31	0	0	0	0	0	0
TP53_SM	TP53	UBA1	UBA1	2|2|2	0|0|0|0|1|1	-	6	2	1.07787	0.882666	0.31	0	0	0	0	0	0
TP53_GM	TP53	ACOT1	ACOT1	2|2|2	0|0|1|0|0|1	-	6	2	1.16779	0.964435	0.3	0	0	0	0	0	0
TP53_SM	TP53	ACOT1	ACOT1	2|2|2	0|0|1|0|0|1	-	6	2	1.09221	0.902069	0.3	0	0	0	0	0	0
TP53_GM	TP53	AHNAK	AHNAK	17|13|11	0|0|3|1|2|5	-	41	13.6667	1.7014	1.13139	0.3	0	0	0	0	0	0
TP53_SM	TP53	CNN3	CNN3	0|2|1	0|0|0|1|0|0	-	3	1	1.0528	0.935034	0.3	0	0	0	0	0	0
TP53_SM	TP53	EIF4A3	EIF4A3	5|6|4	0|0|1|1|0|2	-	15	5	1.31322	0.986852	0.3	0	0	0	0	0	0
TP53_GM	TP53	PAH	PAH	2|1|0	0|0|0|0|0|1	-	3	1	1.13072	1.03284	0.3	0	0	0	0	0	0
TP53_SM	TP53	PEAK1	PEAK1	2|0|2	0|0|0|0|0|1	-	4	1.33333	1.15659	1.05685	0.3	0	0	0	0	0	0
TP53_GM	TP53	RAB7A	RAB7A	2|3|3	0|0|0|1|0|2	-	8	2.66667	1.25361	1.01037	0.3	0	0	0	0	0	0
TP53_SM	TP53	RPL18	RPL18	2|3|3	0|0|0|2|0|1	-	8	2.66667	1.11857	0.885089	0.3	0	0	1	0	1	0
TP53_GM	TP53	TAF15	TAF15	2|0|1	0|0|0|0|0|1	-	3	1	1.13807	1.0395	0.3	0	0	0	0	0	0
TP53_GM	TP53	DCTN2	DCTN2	1|2|0	1|0|0|0|0|0	-	3	1	0.952825	0.767586	0.29	0	0	0	0	0	0
TP53_GM	TP53	DDX5	DDX5	4|4|4	0|0|0|3|0|1	-	12	4	1.31927	0.994205	0.29	0	0	1	0	1	0
TP53_GM	TP53	OGDH	OGDH	8|8|13	0|0|0|3|1|4	-	29	9.66667	1.71818	1.13292	0.29	0	0	0	0	0	0
TP53_SM	TP53	PARP1	PARP1	3|4|3	0|0|1|1|0|1	-	10	3.33333	1.17074	0.909924	0.29	0	0	1	0	1	0
TP53_GM	TP53	SORBS1	SORBS1	2|0|1	0|1|0|0|0|0	-	3	1	0.931282	0.736962	0.29	0	0	0	0	0	0
TP53_SM	TP53	TMEM209	TMEM209	2|1|2	1|0|0|0|1|0	-	5	1.66667	0.888501	0.667329	0.29	0	0	0	0	0	0
TP53_GM	TP53	TRA2B	TRA2B	2|1|1	0|0|0|1|0|1	-	4	1.33333	1.07843	0.910424	0.29	0	0	0	0	0	0
TP53_SM	TP53	TRIM28	TRIM28	5|5|5	0|1|1|1|0|1	-	15	5	1.13277	0.858685	0.29	0	0	1	0	1	0
TP53_GM	TP53	TXNL1	TXNL1	1|1|2	0|0|0|0|0|2	-	4	1.33333	1.12484	0.972469	0.29	0	0	0	0	0	0
TP53_SM	TP53	VIM	VIM	2|1|2	0|0|1|0|0|1	-	5	1.66667	1.04319	0.859253	0.29	0	0	1	0	1	0
TP53_SM	TP53	YWHAE	YWHAE	3|3|2	0|0|1|1|0|1	-	8	2.66667	1.07806	0.837843	0.29	0	0	1	0	1	0
TP53_GM	TP53	ALDH4A1	ALDH4A1	0|2|1	0|0|0|0|0|1	-	3	1	1.13875	1.04003	0.28	0	0	0	0	0	0
TP53_GM	TP53	LARS	LARS	2|4|3	0|1|0|0|0|2	-	9	3	1.13967	0.846646	0.28	0	0	0	0	0	0
TP53_SM	TP53	PAWR	PAWR	0|0|2	0|0|0|0|0|0	-	2	0.666667	1.13507	1.12008	0.28	0	0	0	0	0	0
TP53_GM	TP53	RPL26L1	RPL26L1	1|1|2	0|0|0|1|0|1	-	4	1.33333	1.08528	0.914555	0.28	0	0	1	0	1	0
TP53_SM	TP53	RPS18	RPS18	2|3|2	1|0|0|1|1|0	-	7	2.33333	0.892793	0.644775	0.28	0	0	1	0	1	0
TP53_SM	TP53	SEPTIN9	SEPTIN9	1|2|1	0|0|0|0|0|1	-	4	1.33333	1.15147	1.06212	0.28	0	0	0	0	0	0
TP53_SM	TP53	TRA2B	TRA2B	1|2|2	0|0|0|1|0|1	-	5	1.66667	1.08232	0.91392	0.28	0	0	0	0	0	0
TP53_SM	TP53	AGAP2	AGAP2	2|2|0	1|0|0|0|0|0	-	4	1.33333	0.965931	0.779156	0.27	0	0	0	0	0	0
TP53_GM	TP53	CHMP4B	CHMP4B	1|2|2	0|0|0|1|0|1	-	5	1.66667	1.14866	0.96872	0.27	0	0	1	0	1	0
TP53_SM	TP53	COPB1	COPB1	2|2|2	0|0|1|0|0|1	-	6	2	1.09221	0.902069	0.27	0	0	0	0	0	0
TP53_GM	TP53	CPSF6	CPSF6	0|1|2	0|0|0|0|0|1	-	3	1	1.1461	1.04454	0.27	0	0	0	0	0	0
TP53_GM	TP53	DIP2B	DIP2B	1|1|2	0|0|0|0|0|1	-	4	1.33333	1.21681	1.11947	0.27	0	0	0	0	0	0
TP53_SM	TP53	DIP2B	DIP2B	1|2|1	0|0|0|0|0|1	-	4	1.33333	1.15147	1.06212	0.27	0	0	0	0	0	0
TP53_SM	TP53	EPB41	EPB41	2|1|1	0|0|0|0|0|1	-	4	1.33333	1.1516	1.06221	0.27	0	0	0	0	0	0
TP53_SM	TP53	ETFA	ETFA	1|2|1	0|0|1|1|0|0	-	4	1.33333	0.957326	0.772476	0.27	0	0	0	0	0	0
TP53_GM	TP53	GBE1	GBE1	0|2|1	0|0|0|0|0|0	-	3	1	1.24015	1.22524	0.27	0	0	0	0	0	0
TP53_SM	TP53	GBE1	GBE1	0|1|2	0|0|0|0|0|0	-	3	1	1.19718	1.18572	0.27	0	0	0	0	0	0
TP53_GM	TP53	HDLBP	HDLBP	5|5|3	2|0|0|2|0|1	-	13	4.33333	1.04621	0.701902	0.27	0	0	0	0	0	0
TP53_GM	TP53	HN1L	HN1L	1|2|1	0|0|0|1|0|0	-	4	1.33333	1.16359	1.03891	0.27	0	0	0	0	0	0
TP53_SM	TP53	MCM6	MCM6	2|1|1	1|0|0|0|0|0	-	4	1.33333	0.970129	0.789248	0.27	0	0	0	0	0	0
TP53_SM	TP53	PABPN1	PABPN1	1|1|2	0|0|0|0|0|2	-	4	1.33333	1.06905	0.925668	0.27	0	0	0	0	0	0
TP53_SM	TP53	PAICS	PAICS	3|3|4	0|0|0|1|0|2	-	10	3.33333	1.2543	1.01171	0.27	0	0	0	0	0	0
TP53_GM	TP53	PEG3	PEG3	2|2|2	0|0|0|0|2|0	-	6	2	1.06476	0.831519	0.27	0	0	0	0	0	0
TP53_GM	TP53	RANBP1	RANBP1	2|1|2	0|0|0|1|0|1	-	5	1.66667	1.14836	0.968521	0.27	0	0	0	0	0	0
TP53_SM	TP53	SORD	SORD	1|2|2	0|0|0|1|0|1	-	5	1.66667	1.08232	0.91392	0.27	0	0	0	0	0	0
TP53_GM	TP53	TMEM209	TMEM209	1|2|2	1|0|0|0|1|0	-	5	1.66667	0.942859	0.707283	0.27	0	0	0	0	0	0
TP53_SM	TP53	VPS11	VPS11	2|3|2	0|0|0|0|0|2	-	7	2.33333	1.22733	1.06453	0.27	0	0	0	0	0	0
TP53_SM	TP53	APOB	APOB	2|2|1	0|0|0|0|0|1	-	5	1.66667	1.20863	1.11514	0.26	0	0	0	0	0	0
TP53_SM	TP53	ATP6V1B2	ATP6V1B2	6|9|4	0|1|0|2|1|1	-	19	6.33333	1.17245	0.842947	0.26	0	0	0	0	0	0
TP53_GM	TP53	COPA	COPA	2|4|3	0|0|0|0|0|3	-	9	3	1.35716	1.11353	0.26	0	0	0	0	0	0
TP53_SM	TP53	DNM2	DNM2	2|2|1	0|0|1|0|0|1	-	5	1.66667	1.0389	0.856446	0.26	0	0	0	0	0	0
TP53_SM	TP53	HAT1	HAT1	2|2|1	0|1|0|1|0|0	-	5	1.66667	0.899792	0.682212	0.26	0	0	0	0	0	0
TP53_SM	TP53	MCM2	MCM2	1|2|0	0|0|0|0|0|1	-	3	1	1.08946	0.998765	0.26	0	0	0	0	0	0
TP53_GM	TP53	NUP205	NUP205	5|3|3	0|2|0|1|0|0	-	11	3.66667	1.04441	0.720012	0.26	0	0	0	0	0	0
TP53_GM	TP53	PARP1	PARP1	2|3|3	0|0|1|1|0|1	-	8	2.66667	1.17397	0.910477	0.26	0	0	1	0	1	0
TP53_SM	TP53	PSMB3	PSMB3	2|2|1	0|1|0|0|0|1	-	5	1.66667	0.927003	0.714057	0.26	0	0	1	0	1	0
TP53_SM	TP53	TTN	TTN	1|2|1	0|0|1|0|0|0	-	4	1.33333	1.06459	0.922867	0.26	0	0	0	0	0	0
TP53_GM	TP53	ACTR3	ACTR3	1|1|2	0|0|0|1|0|1	-	4	1.33333	1.08528	0.914555	0.25	0	0	0	0	0	0
TP53_SM	TP53	AP3B1	AP3B1	3|3|1	1|0|1|0|0|0	-	7	2.33333	0.979554	0.736681	0.25	0	0	0	0	0	0
TP53_GM	TP53	ARF4	ARF4	2|2|2	0|0|0|0|2|1	-	6	2	1.00064	0.755859	0.25	0	0	0	0	0	0
TP53_SM	TP53	CKAP4	CKAP4	2|2|1	0|0|0|1|0|1	-	5	1.66667	1.07799	0.911013	0.25	0	0	1	0	1	0
TP53_GM	TP53	DCTN1	DCTN1	2|0|0	0|0|0|0|0|0	-	2	0.666667	1.15402	1.13498	0.25	0	0	0	0	0	0
TP53_SM	TP53	HNRNPR	HNRNPR	3|3|1	0|0|0|0|0|3	-	7	2.33333	1.13691	0.932157	0.25	0	0	0	0	0	0
TP53_SM	TP53	LMNB2	LMNB2	3|3|4	0|0|1|0|0|2	-	10	3.33333	1.21181	0.957413	0.25	0	0	0	0	0	0
TP53_SM	TP53	LRPPRC	LRPPRC	3|2|3	0|0|0|2|0|1	-	8	2.66667	1.11868	0.885147	0.25	0	0	1	0	1	0
TP53_GM	TP53	SAMHD1	SAMHD1	2|1|1	0|0|0|0|0|1	-	4	1.33333	1.20912	1.11442	0.25	0	0	0	0	0	0
TP53_GM	TP53	SRPR	SRPR	1|1|2	0|0|0|0|0|1	-	4	1.33333	1.21681	1.11947	0.25	0	0	0	0	0	0
TP53_GM	TP53	TRIM28	TRIM28	5|4|3	0|1|1|1|0|1	-	12	4	1.12772	0.852208	0.25	0	0	1	0	1	0
TP53_SM	TP53	ADRM1	ADRM1	0|2|1	1|0|0|0|0|0	-	3	1	0.921868	0.745401	0.24	0	0	0	0	0	0
TP53_GM	TP53	ARHGAP18	ARHGAP18	2|1|0	0|0|0|0|0|0	-	3	1	1.2314	1.21677	0.24	0	0	0	0	0	0
TP53_GM	TP53	DDOST	DDOST	3|1|3	0|1|0|0|1|1	-	7	2.33333	0.968962	0.693104	0.24	0	0	0	0	0	0
TP53_GM	TP53	FUS	FUS	2|0|1	0|0|0|0|0|1	-	3	1	1.13807	1.0395	0.24	0	0	0	0	0	0
TP53_GM	TP53	PEX5	PEX5	3|3|1	0|1|0|0|1|1	-	7	2.33333	0.959051	0.687975	0.24	0	0	0	0	0	0
TP53_GM	TP53	PSMB3	PSMB3	2|1|1	0|1|0|0|0|1	-	4	1.33333	0.927379	0.713595	0.24	0	0	1	0	1	0
TP53_GM	TP53	RPS9	RPS9	2|1|3	0|0|0|1|0|2	-	6	2	1.13548	0.908217	0.24	0	0	1	0	1	0
TP53_SM	TP53	ARCN1	ARCN1	3|3|3	0|0|0|1|0|2	-	9	3	1.20275	0.972464	0.23	0	0	0	0	0	0
TP53_GM	TP53	ARCN1	ARCN1	1|3|3	0|0|0|1|0|2	-	7	2.33333	1.19483	0.954075	0.23	0	0	0	0	0	0
TP53_SM	TP53	ATP2A2	ATP2A2	2|3|1	0|0|0|0|1|1	-	6	2	1.07364	0.874346	0.23	0	0	0	0	0	0
TP53_SM	TP53	DDX19A	DDX19A	1|2|2	0|1|0|0|0|1	-	5	1.66667	0.930727	0.716335	0.23	0	0	0	0	0	0
TP53_GM	TP53	DNM2	DNM2	1|2|1	0|0|1|0|0|1	-	4	1.33333	1.03962	0.856068	0.23	0	0	0	0	0	0
TP53_GM	TP53	EWSR1	EWSR1	2|1|1	1|0|0|0|1|0	-	4	1.33333	0.885211	0.66472	0.23	0	0	1	0	1	0
TP53_SM	TP53	KPNA2	KPNA2	2|2|0	0|0|2|0|0|0	-	4	1.33333	0.92099	0.721727	0.23	0	0	0	0	0	0
TP53_SM	TP53	LARS	LARS	4|3|2	0|1|0|0|0|2	-	9	3	1.04073	0.775166	0.23	0	0	0	0	0	0
TP53_SM	TP53	NUBP2	NUBP2	1|2|1	0|0|1|1|0|0	-	4	1.33333	0.957326	0.772476	0.23	0	0	0	0	0	0
TP53_GM	TP53	NUP188	NUP188	1|2|2	0|0|0|0|0|0	-	5	1.66667	1.40254	1.39694	0.23	0	0	0	0	0	0
TP53_GM	TP53	PIBF1	PIBF1	1|2|0	0|0|0|0|0|0	-	3	1	1.23178	1.21702	0.23	0	0	0	0	0	0
TP53_GM	TP53	PSMC1	PSMC1	1|2|1	0|0|0|1|0|1	-	4	1.33333	1.07873	0.910611	0.23	0	0	0	0	1	0
TP53_GM	TP53	RANGAP1	RANGAP1	1|2|2	0|0|0|1|0|1	-	5	1.66667	1.14866	0.96872	0.23	0	0	0	0	0	0
TP53_GM	TP53	SLC9A3R1	SLC9A3R1	2|3|3	1|0|0|0|0|2	-	8	2.66667	1.11658	0.843048	0.23	0	0	0	0	0	0
TP53_SM	TP53	STMN1	STMN1	1|2|0	0|0|2|0|0|0	-	3	1	0.875078	0.687411	0.23	0	0	0	0	0	0
TP53_GM	TP53	AIFM1	AIFM1	3|1|0	0|1|0|0|0|1	-	4	1.33333	0.921484	0.694507	0.22	0	0	0	0	0	0
TP53_GM	TP53	ARFGAP2	ARFGAP2	0|2|2	0|1|0|0|0|1	-	4	1.33333	0.933536	0.708462	0.22	0	0	0	0	0	0
TP53_SM	TP53	G3BP1	G3BP1	2|2|0	0|0|1|0|0|1	-	4	1.33333	0.985599	0.805363	0.22	0	0	1	0	1	0
TP53_GM	TP53	POR	POR	2|0|1	0|0|0|0|0|1	-	3	1	1.13807	1.0395	0.22	0	0	0	0	0	0
TP53_SM	TP53	SEL1L	SEL1L	7|7|5	1|1|0|0|1|2	-	19	6.33333	1.10604	0.835765	0.22	0	0	0	0	0	0
TP53_SM	TP53	SORL1	SORL1	2|2|0	0|0|0|0|0|0	-	4	1.33333	1.24872	1.23537	0.22	0	0	0	0	0	0
TP53_GM	TP53	STARD13	STARD13	2|1|0	0|0|0|1|0|0	-	3	1	1.08783	0.962665	0.22	0	0	0	0	0	0
TP53_GM	TP53	VPS11	VPS11	3|2|1	0|0|0|0|0|2	-	6	2	1.24879	1.0768	0.22	0	0	0	0	0	0
TP53_GM	TP53	AP2A1	AP2A1	0|3|0	0|0|0|0|0|1	-	3	1	1.1314	1.01236	0.21	0	0	0	0	0	0
TP53_SM	TP53	BLVRA	BLVRA	2|1|1	0|0|1|0|0|1	-	4	1.33333	0.989882	0.815795	0.21	0	0	0	0	0	0
TP53_GM	TP53	CKAP4	CKAP4	2|1|1	0|0|0|1|0|1	-	4	1.33333	1.07843	0.910424	0.21	0	0	1	0	1	0
TP53_GM	TP53	CSK	CSK	2|0|0	0|0|0|1|0|0	-	2	0.666667	1.01947	0.897955	0.21	0	0	0	0	0	0
TP53_SM	TP53	EFTUD2	EFTUD2	2|3|2	0|1|1|0|1|0	-	7	2.33333	0.848751	0.599754	0.21	0	0	0	0	0	0
TP53_GM	TP53	IGF2R	IGF2R	2|2|0	0|0|0|0|0|0	-	4	1.33333	1.30879	1.28884	0.21	0	0	0	0	0	0
TP53_GM	TP53	IKBKAP	IKBKAP	2|4|1	0|0|0|0|1|1	-	7	2.33333	1.2065	0.972377	0.21	0	0	0	0	0	0
TP53_GM	TP53	KPNA2	KPNA2	1|2|1	0|0|2|0|0|0	-	4	1.33333	0.971469	0.767166	0.21	0	0	0	0	0	0
TP53_SM	TP53	PPIB	PPIB	2|3|1	0|0|0|1|2|0	-	6	2	0.905898	0.67088	0.21	0	0	0	0	0	0
TP53_SM	TP53	RAB21	RAB21	1|2|1	0|0|0|1|1|0	-	4	1.33333	0.945161	0.756724	0.21	0	0	0	0	0	0
TP53_GM	TP53	RPL30	RPL30	2|2|1	0|0|0|1|0|2	-	5	1.66667	1.0642	0.858343	0.21	0	0	1	0	1	0
TP53_SM	TP53	RPL7A	RPL7A	3|2|3	0|0|0|1|0|2	-	8	2.66667	1.15534	0.932067	0.21	0	0	1	0	1	0
TP53_GM	TP53	RPS18	RPS18	2|3|1	1|0|0|1|1|0	-	6	2	0.908632	0.652307	0.21	0	0	1	0	1	0
TP53_SM	TP53	SLC9A3R1	SLC9A3R1	3|3|1	1|0|0|0|0|2	-	7	2.33333	0.979445	0.736557	0.21	0	0	0	0	0	0
TP53_SM	TP53	SPTAN1	SPTAN1	6|7|4	1|0|1|0|0|3	-	17	5.66667	1.19599	0.835415	0.21	0	0	0	0	0	0
TP53_GM	TP53	STRAP	STRAP	1|4|2	0|1|0|1|0|1	-	7	2.33333	1.00349	0.727864	0.21	0	0	0	0	0	0
TP53_SM	TP53	TPI1	TPI1	2|3|2	0|0|1|0|0|2	-	7	2.33333	1.06629	0.843266	0.21	0	0	0	0	0	0
TP53_GM	TP53	ACP1	ACP1	4|3|5	0|0|1|2|0|2	-	12	4	1.21429	0.871727	0.2	0	0	0	0	0	0
TP53_GM	TP53	ACTBL2	ACTBL2	2|3|2	1|0|1|1|0|0	-	7	2.33333	0.971467	0.704543	0.2	0	0	1	0	1	0
TP53_SM	TP53	ARFGAP2	ARFGAP2	2|1|1	0|1|0|0|0|1	-	4	1.33333	0.883261	0.680165	0.2	0	0	0	0	0	0
TP53_GM	TP53	BLVRA	BLVRA	1|2|0	0|0|1|0|0|1	-	3	1	0.972226	0.793404	0.2	0	0	0	0	0	0
TP53_SM	TP53	DYNC1H1	DYNC1H1	21|19|19	1|1|3|3|0|6	-	59	19.6667	1.54506	1.21377	0.2	0	0	0	0	0	0
TP53_GM	TP53	EIF4A3	EIF4A3	4|5|2	0|0|1|1|0|2	-	11	3.66667	1.25385	0.934063	0.2	0	0	0	0	0	0
TP53_GM	TP53	ETFA	ETFA	0|1|2	0|0|1|1|0|0	-	3	1	0.952855	0.759691	0.2	0	0	0	0	0	0
TP53_SM	TP53	FLOT2	FLOT2	1|2|1	0|1|0|0|0|1	-	4	1.33333	0.883163	0.680106	0.2	0	0	0	0	0	0
TP53_SM	TP53	NQO1	NQO1	3|3|3	0|0|0|3|0|1	-	9	3	1.06108	0.799766	0.2	0	0	1	0	1	0
TP53_SM	TP53	PRMT5	PRMT5	2|0|1	1|0|0|0|0|1	-	3	1	0.862666	0.670269	0.2	0	0	1	0	1	0
TP53_GM	TP53	RPL19	RPL19	2|2|2	0|0|0|2|0|1	-	6	2	1.09353	0.867152	0.2	0	0	1	0	1	0
TP53_SM	TP53	SPAG9	SPAG9	2|1|0	0|0|0|0|0|0	-	3	1	1.18661	1.17673	0.2	0	0	0	0	0	0
TP53_GM	TP53	STAT3	STAT3	0|0|2	0|0|0|0|0|0	-	2	0.666667	1.17077	1.14783	0.2	0	0	0	0	0	0
TP53_GM	TP53	UBA52	UBA52	2|2|2	0|0|1|0|1|1	-	6	2	1.01218	0.76911	0.2	0	0	0	0	0	0
TP53_GM	TP53	AGAP2	AGAP2	2|0|1	1|0|0|0|0|0	-	3	1	0.958728	0.77238	0.19	0	0	0	0	0	0
TP53_SM	TP53	ASNS	ASNS	3|2|1	0|0|2|0|0|1	-	6	2	0.954058	0.725356	0.19	0	0	0	0	0	0
TP53_GM	TP53	ASNS	ASNS	3|1|1	0|0|2|0|0|1	-	5	1.66667	0.964645	0.729548	0.19	0	0	0	0	0	0
TP53_GM	TP53	CCT6B	CCT6B	2|2|2	0|0|0|1|0|2	-	6	2	1.12937	0.913117	0.19	0	0	0	0	0	0
TP53_SM	TP53	CSE1L	CSE1L	2|2|2	0|0|1|1|0|0	-	6	2	1.05641	0.854243	0.19	0	0	0	0	1	0
TP53_GM	TP53	DUSP3	DUSP3	0|2|0	1|0|0|0|0|0	-	2	0.666667	0.893254	0.716204	0.19	0	0	0	0	0	0
TP53_GM	TP53	EIF3C	EIF3C	2|1|1	0|0|0|1|0|1	-	4	1.33333	1.07843	0.910424	0.19	0	0	0	0	0	0
TP53_SM	TP53	EPRS	EPRS	6|6|4	0|1|0|1|1|2	-	16	5.33333	1.09838	0.835261	0.19	0	0	0	0	0	0
TP53_SM	TP53	FARP1	FARP1	2|2|1	0|1|0|0|0|1	-	5	1.66667	0.927003	0.714057	0.19	0	0	0	0	0	0
TP53_SM	TP53	HNRNPL	HNRNPL	4|4|4	1|0|1|1|0|1	-	12	4	1.04485	0.801388	0.19	0	0	1	0	1	0
TP53_GM	TP53	RPS16	RPS16	2|2|1	0|0|0|1|0|2	-	5	1.66667	1.0642	0.858343	0.19	0	0	1	0	1	0
TP53_SM	TP53	SMARCA1	SMARCA1	1|0|2	0|0|0|0|0|0	-	3	1	1.19732	1.18586	0.19	0	0	0	0	0	0
TP53_SM	TP53	SNRNP40	SNRNP40	1|2|0	2|0|0|0|0|0	-	3	1	0.748314	0.541965	0.19	0	0	0	0	0	0
TP53_GM	TP53	SPAG9	SPAG9	2|1|0	0|0|0|0|0|0	-	3	1	1.2314	1.21677	0.19	0	0	0	0	0	0
TP53_GM	TP53	SPTAN1	SPTAN1	5|5|4	1|0|1|0|0|3	-	14	4.66667	1.21619	0.853342	0.19	0	0	0	0	0	0
TP53_GM	TP53	STIP1	STIP1	4|5|4	0|0|0|1|2|2	-	13	4.33333	1.1982	0.847842	0.19	0	0	0	0	0	0
TP53_SM	TP53	ACP1	ACP1	4|4|5	0|0|1|2|0|2	-	13	4.33333	1.13281	0.817403	0.18	0	0	0	0	0	0
TP53_SM	TP53	AIFM1	AIFM1	1|2|1	0|1|0|0|0|1	-	4	1.33333	0.883163	0.680106	0.18	0	0	0	0	0	0
TP53_SM	TP53	ATIC	ATIC	3|3|4	1|0|1|1|0|1	-	10	3.33333	0.97134	0.743246	0.18	0	0	0	0	0	0
TP53_SM	TP53	EIF3B	EIF3B	2|3|2	0|0|0|1|0|2	-	7	2.33333	1.10368	0.891087	0.18	0	0	0	0	0	0
TP53_GM	TP53	HAUS6	HAUS6	2|1|0	0|0|0|0|1|0	-	3	1	1.03065	0.875654	0.18	0	0	0	0	0	0
TP53_GM	TP53	HDAC6	HDAC6	2|1|0	0|0|1|0|0|0	-	3	1	1.04541	0.897431	0.18	0	0	0	0	0	0
TP53_SM	TP53	HDLBP	HDLBP	6|4|4	2|0|0|2|0|1	-	14	4.66667	0.976039	0.655263	0.18	0	0	0	0	0	0
TP53_SM	TP53	IGF2R	IGF2R	1|2|0	0|0|0|0|0|0	-	3	1	1.18647	1.17663	0.18	0	0	0	0	0	0
TP53_GM	TP53	NUBP2	NUBP2	2|0|1	0|0|1|1|0|0	-	3	1	0.946182	0.756032	0.18	0	0	0	0	0	0
TP53_SM	TP53	NUP93	NUP93	4|3|3	0|0|1|0|0|3	-	10	3.33333	1.13348	0.865579	0.18	0	0	0	0	0	0
TP53_GM	TP53	RPL7A	RPL7A	2|2|2	0|0|0|1|0|2	-	6	2	1.12937	0.913117	0.18	0	0	1	0	1	0
TP53_SM	TP53	RPS16	RPS16	2|2|2	0|0|0|1|0|2	-	6	2	1.05627	0.85407	0.18	0	0	1	0	1	0
TP53_GM	TP53	YWHAE	YWHAE	2|2|2	0|0|1|1|0|1	-	6	2	1.05762	0.822838	0.18	0	0	1	0	1	0
TP53_SM	TP53	ACOX1	ACOX1	2|2|2	0|0|0|1|1|1	-	6	2	0.977388	0.75546	0.17	0	0	0	0	0	0
TP53_SM	TP53	ACTBL2	ACTBL2	3|3|3	1|0|1|1|0|0	-	9	3	0.983167	0.714417	0.17	0	0	1	0	1	0
TP53_SM	TP53	ACTR3	ACTR3	1|2|0	0|0|0|1|0|1	-	3	1	0.971699	0.815943	0.17	0	0	0	0	0	0
TP53_SM	TP53	ALDH1A1	ALDH1A1	2|2|2	0|0|0|1|1|1	-	6	2	0.977388	0.75546	0.17	0	0	0	0	0	0
TP53_SM	TP53	CAPZA2	CAPZA2	2|2|2	0|0|0|2|0|1	-	6	2	1.02275	0.811076	0.17	0	0	0	0	0	0
TP53_SM	TP53	DPYSL2	DPYSL2	1|1|2	0|0|0|1|0|1	-	4	1.33333	1.03145	0.87054	0.17	0	0	0	0	0	0
TP53_GM	TP53	DYNC1LI2	DYNC1LI2	2|1|0	0|0|0|0|0|2	-	3	1	1.04526	0.897214	0.17	0	0	0	0	0	0
TP53_SM	TP53	FH	FH	1|2|1	0|0|1|1|0|0	-	4	1.33333	0.957326	0.772476	0.17	0	0	0	0	0	0
TP53_GM	TP53	IARS	IARS	1|3|0	0|0|1|1|0|0	-	4	1.33333	0.99943	0.789113	0.17	0	0	0	0	0	0
TP53_SM	TP53	MAP4	MAP4	5|4|4	0|0|1|1|1|1	-	13	4.33333	1.14815	0.909828	0.17	0	0	0	0	0	0
TP53_SM	TP53	RPL19	RPL19	2|2|2	0|0|0|2|0|1	-	6	2	1.02275	0.811076	0.17	0	0	1	0	1	0
TP53_SM	TP53	RPL30	RPL30	2|2|1	0|0|0|1|0|2	-	5	1.66667	1.00472	0.810874	0.17	0	0	1	0	1	0
TP53_SM	TP53	RPS24	RPS24	1|2|2	0|1|0|2|0|0	-	5	1.66667	0.828644	0.601885	0.17	0	0	1	0	1	0
TP53_SM	TP53	RUVBL1	RUVBL1	7|7|7	0|1|1|2|0|2	-	21	7	1.20116	0.920204	0.17	0	0	0	0	0	0
TP53_SM	TP53	YWHAB	YWHAB	3|3|3	0|0|2|1|1|0	-	9	3	0.936456	0.666124	0.17	0	0	0	0	0	0
TP53_SM	TP53	CALM1	CALM1	3|3|2	0|0|1|1|0|2	-	8	2.66667	1.01355	0.762332	0.16	0	0	0	0	0	0
TP53_SM	TP53	CCT6B	CCT6B	2|2|2	0|0|0|1|0|2	-	6	2	1.05627	0.85407	0.16	0	0	0	0	0	0
TP53_GM	TP53	DNAJC13	DNAJC13	0|2|0	0|0|0|0|0|0	-	2	0.666667	1.15476	1.13556	0.16	0	0	0	0	0	0
TP53_GM	TP53	HCFC1	HCFC1	2|0|1	0|0|0|1|0|0	-	3	1	1.0949	0.968876	0.16	0	0	0	0	0	0
TP53_GM	TP53	HSPH1	HSPH1	1|2|0	0|0|0|0|0|1	-	3	1	1.13106	1.03305	0.16	0	0	0	0	0	0
TP53_SM	TP53	KHSRP	KHSRP	5|4|2	1|0|1|1|0|1	-	11	3.66667	1.0018	0.761843	0.16	0	0	0	0	0	0
TP53_SM	TP53	RPL13A	RPL13A	2|2|2	0|0|0|1|1|1	-	6	2	0.977388	0.75546	0.16	0	0	0	0	0	0
TP53_SM	TP53	UBA52	UBA52	1|2|2	0|0|1|0|1|1	-	5	1.66667	0.904085	0.685171	0.16	0	0	0	0	0	0
TP53_GM	TP53	YWHAB	YWHAB	3|2|2	0|0|2|1|1|0	-	7	2.33333	0.925092	0.65682	0.16	0	0	0	0	0	0
TP53_GM	TP53	ABCF1	ABCF1	2|3|1	1|0|0|1|0|1	-	6	2	0.9721	0.720343	0.15	0	0	0	0	0	0
TP53_GM	TP53	CCT6A	CCT6A	2|1|3	0|0|1|0|0|2	-	6	2	1.09701	0.859477	0.15	0	0	1	0	1	0
TP53_SM	TP53	CHMP4B	CHMP4B	2|1|0	0|0|0|1|0|1	-	3	1	0.971813	0.816013	0.15	0	0	1	0	1	0
TP53_GM	TP53	CSE1L	CSE1L	1|2|2	0|0|1|1|0|0	-	5	1.66667	1.07072	0.862413	0.15	0	0	0	0	1	0
TP53_SM	TP53	DLD	DLD	4|4|5	0|1|0|1|1|2	-	13	4.33333	0.999679	0.760528	0.15	0	0	0	0	0	0
TP53_GM	TP53	FLOT2	FLOT2	1|2|0	0|1|0|0|0|1	-	3	1	0.867507	0.661496	0.15	0	0	0	0	0	0
TP53_GM	TP53	HNRNPL	HNRNPL	1|4|4	1|0|1|1|0|1	-	9	3	1.0215	0.76526	0.15	0	0	1	0	1	0
TP53_GM	TP53	RPL13A	RPL13A	2|2|1	0|0|0|1|1|1	-	5	1.66667	0.984719	0.75924	0.15	0	0	0	0	0	0
TP53_SM	TP53	RPL23	RPL23	3|4|3	0|0|1|1|1|1	-	10	3.33333	1.02765	0.814159	0.15	0	0	1	0	1	0
TP53_GM	TP53	RPL5	RPL5	3|3|2	0|0|0|1|1|2	-	8	2.66667	1.08579	0.811875	0.15	0	0	1	0	1	0
TP53_SM	TP53	SNRPD3	SNRPD3	2|2|1	0|0|1|0|0|2	-	5	1.66667	0.970685	0.767358	0.15	0	0	1	0	1	0
TP53_GM	TP53	ACOX1	ACOX1	2|1|2	0|0|0|1|1|1	-	5	1.66667	0.99037	0.762529	0.14	0	0	0	0	0	0
TP53_GM	TP53	HAT1	HAT1	2|1|0	0|1|0|1|0|0	-	3	1	0.841789	0.631866	0.14	0	0	0	0	0	0
TP53_GM	TP53	LRPPRC	LRPPRC	1|3|1	0|0|0|2|0|1	-	5	1.66667	1.0307	0.808414	0.14	0	0	1	0	1	0
TP53_GM	TP53	RAB13	RAB13	2|1|2	0|1|0|1|0|1	-	5	1.66667	0.903528	0.663882	0.14	0	0	0	0	0	0
TP53_GM	TP53	RPL3	RPL3	3|5|4	0|0|1|2|1|1	-	12	4	1.13546	0.857455	0.14	0	0	1	0	1	0
TP53_GM	TP53	RPL7	RPL7	2|2|2	0|0|1|1|1|0	-	6	2	0.983298	0.736238	0.14	0	0	1	0	1	0
TP53_GM	TP53	WARS	WARS	0|2|0	0|0|0|1|0|1	-	2	0.666667	0.945733	0.787461	0.14	0	0	0	0	0	0
TP53_SM	TP53	ALDH2	ALDH2	2|2|1	0|0|0|2|0|1	-	5	1.66667	0.972836	0.770055	0.13	0	0	0	0	0	0
TP53_GM	TP53	AP3B1	AP3B1	2|1|1	1|0|1|0|0|0	-	4	1.33333	0.895359	0.676265	0.13	0	0	0	0	0	0
TP53_GM	TP53	CALM1	CALM1	3|2|2	0|0|1|1|0|2	-	7	2.33333	1.04609	0.786203	0.13	0	0	0	0	0	0
TP53_SM	TP53	CLU	CLU	2|2|2	0|0|1|1|0|1	-	6	2	0.989167	0.769628	0.13	0	0	0	0	0	0
TP53_GM	TP53	CLU	CLU	1|2|1	0|0|1|1|0|1	-	4	1.33333	0.941536	0.730381	0.13	0	0	0	0	0	0
TP53_SM	TP53	CPS1	CPS1	3|3|2	1|0|1|0|0|1	-	8	2.66667	0.966933	0.710728	0.13	0	0	0	0	0	0
TP53_GM	TP53	DDX39A	DDX39A	4|3|3	0|0|2|0|2|1	-	10	3.33333	0.979229	0.672137	0.13	0	0	0	0	0	0
TP53_GM	TP53	DPYSL2	DPYSL2	0|1|2	0|0|0|1|0|1	-	3	1	1.02221	0.853335	0.13	0	0	0	0	0	0
TP53_SM	TP53	EDF1	EDF1	2|1|1	0|0|0|1|0|2	-	4	1.33333	0.957313	0.772386	0.13	0	0	0	0	0	0
TP53_GM	TP53	EIF3B	EIF3B	2|2|2	0|0|0|1|0|2	-	6	2	1.12937	0.913117	0.13	0	0	0	0	0	0
TP53_GM	TP53	HNRNPR	HNRNPR	2|1|2	0|0|0|0|0|3	-	5	1.66667	1.10657	0.910315	0.13	0	0	0	0	0	0
TP53_SM	TP53	RANGAP1	RANGAP1	2|0|1	0|0|0|1|0|1	-	3	1	0.976258	0.819729	0.13	0	0	0	0	0	0
TP53_GM	TP53	RUVBL1	RUVBL1	6|5|5	0|1|1|2|0|2	-	16	5.33333	1.16663	0.893239	0.13	0	0	0	0	0	0
TP53_SM	TP53	SEPTIN7	SEPTIN7	3|3|1	0|0|0|1|0|2	-	7	2.33333	1.09965	0.882745	0.13	0	0	0	0	0	0
TP53_SM	TP53	ABCF1	ABCF1	3|2|2	1|0|0|1|0|1	-	7	2.33333	0.955248	0.712071	0.12	0	0	0	0	0	0
TP53_GM	TP53	CAPZA2	CAPZA2	2|1|1	0|0|0|2|0|1	-	4	1.33333	0.973231	0.769558	0.12	0	0	0	0	0	0
TP53_SM	TP53	DARS	DARS	4|4|3	0|0|1|2|0|2	-	11	3.66667	1.04943	0.7584	0.12	0	0	0	0	0	0
TP53_SM	TP53	HIST2H3A	HIST2H3A	2|3|3	0|0|0|2|2|1	-	8	2.66667	0.868509	0.607603	0.12	0	0	0	0	0	0
TP53_SM	TP53	RAB13	RAB13	2|2|2	0|1|0|1|0|1	-	6	2	0.891684	0.657728	0.12	0	0	0	0	0	0
TP53_SM	TP53	RPL3	RPL3	4|5|4	0|0|1|2|1|1	-	13	4.33333	1.06025	0.804151	0.12	0	0	1	0	1	0
TP53_SM	TP53	RPL7	RPL7	2|2|1	0|0|1|1|1|0	-	5	1.66667	0.874771	0.653801	0.12	0	0	1	0	1	0
TP53_SM	TP53	SEC16A	SEC16A	2|2|0	0|1|0|0|0|1	-	4	1.33333	0.879439	0.671467	0.12	0	0	0	0	0	0
TP53_SM	TP53	SRSF6	SRSF6	1|1|2	0|0|2|0|0|1	-	4	1.33333	0.871649	0.664294	0.12	0	0	1	0	1	0
TP53_SM	TP53	YWHAQ	YWHAQ	3|3|2	0|0|1|1|1|1	-	8	2.66667	0.946304	0.749664	0.12	0	0	0	0	1	0
TP53_GM	TP53	ATIC	ATIC	4|2|1	1|0|1|1|0|1	-	7	2.33333	0.915166	0.691027	0.11	0	0	0	0	0	0
TP53_GM	TP53	CCT3	CCT3	5|3|5	0|0|2|0|1|3	-	13	4.33333	1.12453	0.769431	0.11	0	0	1	0	1	0
TP53_GM	TP53	EIF3F	EIF3F	2|2|2	0|0|0|1|0|3	-	6	2	1.0575	0.822688	0.11	0	0	0	0	0	0
TP53_GM	TP53	EPPK1	EPPK1	1|2|2	1|0|0|0|0|1	-	5	1.66667	1.01501	0.792094	0.11	0	0	0	0	0	0
TP53_GM	TP53	EPRS	EPRS	3|5|2	0|1|0|1|1|2	-	10	3.33333	0.974398	0.734654	0.11	0	0	0	0	0	0
TP53_GM	TP53	FLNB	FLNB	20|17|19	0|1|2|4|1|9	-	56	18.6667	1.70612	1.25021	0.11	0	0	0	0	0	0
TP53_SM	TP53	HNMT	HNMT	2|2|1	0|1|1|0|0|1	-	5	1.66667	0.82378	0.598332	0.11	0	0	0	0	0	0
TP53_GM	TP53	INF2	INF2	0|2|0	0|0|0|0|0|0	-	2	0.666667	1.15476	1.13556	0.11	0	0	0	0	0	0
TP53_GM	TP53	RPL23	RPL23	3|2|2	0|0|1|1|1|1	-	7	2.33333	0.976683	0.773138	0.11	0	0	1	0	1	0
TP53_SM	TP53	RPN1	RPN1	3|3|2	1|0|1|1|0|1	-	8	2.66667	0.891496	0.683051	0.11	0	0	0	0	0	0
TP53_SM	TP53	SEPTIN2	SEPTIN2	3|3|3	0|0|1|1|0|2	-	9	3	1.05894	0.797339	0.11	0	0	0	0	0	0
TP53_SM	TP53	SMC2	SMC2	1|2|1	0|1|1|0|0|1	-	4	1.33333	0.784821	0.569883	0.11	0	0	0	0	0	0
TP53_GM	TP53	SNRNP40	SNRNP40	0|0|2	2|0|0|0|0|0	-	2	0.666667	0.738411	0.528702	0.11	0	0	0	0	0	0
TP53_GM	TP53	ABHD14B	ABHD14B	1|2|1	0|0|1|1|0|1	-	4	1.33333	0.941536	0.730381	0.1	0	0	0	0	0	0
TP53_GM	TP53	ALDH1A1	ALDH1A1	1|2|1	0|0|0|1|1|1	-	4	1.33333	0.930324	0.716935	0.1	0	0	0	0	0	0
TP53_GM	TP53	ALYREF	ALYREF	2|1|1	0|0|0|1|1|1	-	4	1.33333	0.930063	0.716788	0.1	0	0	1	0	1	0
TP53_SM	TP53	ALYREF	ALYREF	2|1|1	0|0|0|1|1|1	-	4	1.33333	0.885817	0.683207	0.1	0	0	1	0	1	0
TP53_GM	TP53	APOB	APOB	1|2|0	0|0|0|0|0|1	-	3	1	1.13106	1.03305	0.1	0	0	0	0	0	0
TP53_GM	TP53	ELAVL1	ELAVL1	3|3|3	0|0|0|1|1|3	-	9	3	1.0787	0.785719	0.1	0	0	1	0	1	0
TP53_SM	TP53	EPPK1	EPPK1	2|2|2	1|0|0|0|0|1	-	6	2	1.00144	0.78459	0.1	0	0	0	0	0	0
TP53_GM	TP53	FGA	FGA	2|1|0	0|1|0|0|0|1	-	3	1	0.867246	0.661361	0.1	0	0	0	0	0	0
TP53_SM	TP53	FLNB	FLNB	24|19|23	0|1|2|4|1|9	-	66	22	1.62807	1.1906	0.1	0	0	0	0	0	0
TP53_GM	TP53	HNMT	HNMT	2|1|1	0|1|1|0|0|1	-	4	1.33333	0.824114	0.597945	0.1	0	0	0	0	0	0
TP53_SM	TP53	HNRNPD	HNRNPD	2|2|1	0|0|0|0|2|2	-	5	1.66667	0.839637	0.615244	0.1	0	0	0	0	0	0
TP53_GM	TP53	KHSRP	KHSRP	2|4|2	1|0|1|1|0|1	-	8	2.66667	0.966076	0.735317	0.1	0	0	0	0	0	0
TP53_GM	TP53	NQO1	NQO1	3|2|1	0|0|0|3|0|1	-	6	2	0.990702	0.741292	0.1	0	0	1	0	1	0
TP53_SM	TP53	PCK2	PCK2	2|0|2	0|0|1|1|0|1	-	4	1.33333	0.900372	0.692512	0.1	0	0	0	0	0	0
TP53_GM	TP53	SEPTIN7	SEPTIN7	1|2|2	0|0|0|1|0|2	-	5	1.66667	1.07059	0.862238	0.1	0	0	0	0	0	0
TP53_SM	TP53	USP5	USP5	2|2|1	0|1|1|0|0|1	-	5	1.66667	0.82378	0.598332	0.1	0	0	0	0	0	0
TP53_SM	TP53	CCT3	CCT3	5|6|5	0|0|2|0|1|3	-	16	5.33333	1.11214	0.766528	0.09	0	0	1	0	1	0
TP53_SM	TP53	DDX39A	DDX39A	4|2|3	0|0|2|0|2|1	-	9	3	0.859021	0.587535	0.09	0	0	0	0	0	0
TP53_GM	TP53	DLD	DLD	2|4|3	0|1|0|1|1|2	-	9	3	0.936805	0.709647	0.09	0	0	0	0	0	0
TP53_GM	TP53	DLST	DLST	4|6|7	1|0|0|2|2|3	-	17	5.66667	1.07075	0.808187	0.09	0	0	0	0	0	0
TP53_SM	TP53	FGA	FGA	1|2|0	0|1|0|0|0|1	-	3	1	0.835598	0.639541	0.09	0	0	0	0	0	0
TP53_SM	TP53	MYCBP2	MYCBP2	1|1|2	0|0|0|0|0|0	-	4	1.33333	1.25943	1.25536	0.09	0	0	0	0	0	0
TP53_SM	TP53	PCBP2	PCBP2	4|4|3	0|0|0|2|1|2	-	11	3.66667	1.03862	0.747152	0.09	0	0	0	0	0	0
TP53_SM	TP53	PSMC6	PSMC6	2|2|0	1|0|0|1|0|1	-	4	1.33333	0.824897	0.609285	0.09	0	0	0	0	0	0
TP53_SM	TP53	RARS	RARS	4|4|5	0|0|2|2|0|2	-	13	4.33333	1.02071	0.70535	0.09	0	0	0	0	0	0
TP53_GM	TP53	RARS	RARS	5|3|3	0|0|2|2|0|2	-	11	3.66667	1.04197	0.717688	0.09	0	0	0	0	0	0
TP53_GM	TP53	RPN1	RPN1	2|3|2	1|0|1|1|0|1	-	7	2.33333	0.920334	0.704543	0.09	0	0	0	0	0	0
TP53_GM	TP53	SNRNP200	SNRNP200	2|1|1	1|0|0|0|1|0	-	4	1.33333	0.885211	0.66472	0.09	0	0	0	0	0	0
TP53_SM	TP53	SNRNP200	SNRNP200	2|0|1	1|0|0|0|1|0	-	3	1	0.801346	0.598502	0.09	0	0	0	0	0	0
TP53_SM	TP53	XRCC5	XRCC5	5|6|6	0|0|0|3|0|4	-	17	5.66667	1.19234	0.832911	0.09	0	0	0	0	0	0
TP53_GM	TP53	YWHAQ	YWHAQ	3|2|2	0|0|1|1|1|1	-	7	2.33333	0.976683	0.773138	0.09	0	0	0	0	1	0
TP53_GM	TP53	ALDH2	ALDH2	2|1|1	0|0|0|2|0|1	-	4	1.33333	0.973231	0.769558	0.08	0	0	0	0	0	0
TP53_GM	TP53	DYNC1H1	DYNC1H1	13|16|10	1|1|3|3|0|6	-	39	13	1.32566	1.03514	0.08	0	0	0	0	0	0
TP53_SM	TP53	EIF2S3L	EIF2S3L	2|2|3	0|0|1|2|0|1	-	7	2.33333	0.948005	0.701915	0.08	0	0	0	0	0	0
TP53_SM	TP53	EIF3F	EIF3F	3|2|1	0|0|0|1|0|3	-	6	2	0.985272	0.762284	0.08	0	0	0	0	0	0
TP53_SM	TP53	HSD17B4	HSD17B4	3|1|1	0|0|0|0|1|2	-	5	1.66667	0.958866	0.747934	0.08	0	0	0	0	0	0
TP53_SM	TP53	MYO1B	MYO1B	2|2|2	1|0|2|0|1|0	-	6	2	0.75068	0.515009	0.08	0	0	0	0	0	0
TP53_GM	TP53	PSMC6	PSMC6	2|0|1	1|0|0|1|0|1	-	3	1	0.818746	0.603986	0.08	0	0	0	0	0	0
TP53_SM	TP53	RPL5	RPL5	3|2|2	0|0|0|1|1|2	-	7	2.33333	0.960921	0.718405	0.08	0	0	1	0	1	0
TP53_GM	TP53	SSBP1	SSBP1	1|2|2	1|0|0|2|1|0	-	5	1.66667	0.800763	0.558104	0.08	0	0	0	0	0	0
TP53_GM	TP53	TPI1	TPI1	0|2|1	0|0|1|0|0|2	-	3	1	0.914558	0.715675	0.08	0	0	0	0	0	0
TP53_GM	TP53	ACTR2	ACTR2	1|2|2	0|0|1|2|0|1	-	5	1.66667	0.916138	0.677517	0.07	0	0	0	0	0	0
TP53_GM	TP53	CLTC	CLTC	27|27|28	0|1|5|11|2|9	-	82	27.3333	1.55439	1.03591	0.07	0	0	1	0	1	0
TP53_GM	TP53	CNDP2	CNDP2	2|1|2	0|0|0|2|1|1	-	5	1.66667	0.90592	0.666478	0.07	0	0	0	0	0	0
TP53_GM	TP53	EIF2S3L	EIF2S3L	3|1|2	0|0|1|2|0|1	-	6	2	0.9662	0.711327	0.07	0	0	0	0	0	0
TP53_SM	TP53	FLOT1	FLOT1	3|5|4	0|0|1|1|1|3	-	12	4	0.997534	0.772262	0.07	0	0	0	0	0	0
TP53_GM	TP53	HNRNPD	HNRNPD	2|2|2	0|0|0|0|2|2	-	6	2	0.943806	0.69282	0.07	0	0	0	0	0	0
TP53_GM	TP53	PCK2	PCK2	1|0|2	0|0|1|1|0|1	-	3	1	0.891942	0.684236	0.07	0	0	0	0	0	0
TP53_SM	TP53	PYCR2	PYCR2	0|1|2	0|0|0|2|0|1	-	3	1	0.884831	0.695025	0.07	0	0	0	0	0	0
TP53_GM	TP53	RPL12	RPL12	2|3|2	0|1|1|0|2|1	-	7	2.33333	0.783409	0.555569	0.07	0	0	1	0	1	0
TP53_SM	TP53	RPLP0P6	RPLP0P6	2|2|2	1|0|1|1|0|1	-	6	2	0.817985	0.627439	0.07	0	0	0	0	0	0
TP53_GM	TP53	SEC16A	SEC16A	2|0|1	0|1|0|0|0|1	-	3	1	0.872881	0.665628	0.07	0	0	0	0	0	0
TP53_GM	TP53	SORL1	SORL1	2|1|0	0|0|0|0|0|0	-	3	1	1.2314	1.21677	0.07	0	0	0	0	0	0
TP53_GM	TP53	SRSF6	SRSF6	0|1|2	0|0|2|0|0|1	-	3	1	0.863839	0.651165	0.07	0	0	1	0	1	0
TP53_SM	TP53	TKT	TKT	4|4|2	0|0|1|0|1|3	-	10	3.33333	0.995536	0.71247	0.07	0	0	0	0	0	0
TP53_SM	TP53	TOP1	TOP1	1|2|2	0|0|1|0|1|1	-	5	1.66667	0.904085	0.685171	0.07	0	0	1	0	1	0
TP53_SM	TP53	TXLNA	TXLNA	2|1|1	2|0|0|0|1|0	-	4	1.33333	0.704456	0.488701	0.07	0	0	0	0	0	0
TP53_GM	TP53	TXLNA	TXLNA	2|1|0	2|0|0|0|1|0	-	3	1	0.691683	0.47519	0.07	0	0	0	0	0	0
TP53_SM	TP53	YWHAG	YWHAG	4|3|2	1|0|1|0|1|1	-	9	3	0.895067	0.671064	0.07	0	0	0	0	1	0
TP53_GM	TP53	YWHAG	YWHAG	3|2|2	1|0|1|0|1|1	-	7	2.33333	0.887182	0.666481	0.07	0	0	0	0	1	0
TP53_GM	TP53	ZFYVE26	ZFYVE26	0|2|1	0|0|0|0|0|0	-	3	1	1.24015	1.22524	0.07	0	0	0	0	0	0
TP53_SM	TP53	ACTR2	ACTR2	2|1|2	0|0|1|2|0|1	-	5	1.66667	0.86332	0.639245	0.06	0	0	0	0	0	0
TP53_SM	TP53	DLST	DLST	8|6|5	1|0|0|2|2|3	-	19	6.33333	0.997705	0.758559	0.06	0	0	0	0	0	0
TP53_SM	TP53	EEF1B2	EEF1B2	3|3|3	1|1|1|1|1|0	-	9	3	0.740348	0.597513	0.06	0	0	0	0	0	0
TP53_GM	TP53	HSD17B4	HSD17B4	1|2|0	0|0|0|0|1|2	-	3	1	0.897229	0.697143	0.06	0	0	0	0	0	0
TP53_GM	TP53	PCBP2	PCBP2	2|3|3	0|0|0|2|1|2	-	8	2.66667	1.00335	0.719958	0.06	0	0	0	0	0	0
TP53_GM	TP53	PTBP1	PTBP1	6|4|6	0|0|1|2|0|5	-	16	5.33333	1.21027	0.817735	0.06	0	0	0	0	0	0
TP53_SM	TP53	RPL12	RPL12	3|3|3	0|1|1|0|2|1	-	9	3	0.792844	0.563354	0.06	0	0	1	0	1	0
TP53_GM	TP53	SEPTIN2	SEPTIN2	2|2|2	0|0|1|1|0|2	-	6	2	0.994331	0.748679	0.06	0	0	0	0	0	0
TP53_GM	TP53	USP5	USP5	0|1|2	0|1|1|0|0|1	-	3	1	0.781155	0.560451	0.06	0	0	0	0	0	0
TP53_SM	TP53	YWHAZ	YWHAZ	6|5|5	1|0|1|2|0|3	-	16	5.33333	1.00997	0.76302	0.06	0	0	1	0	1	0
TP53_SM	TP53	ATP5C1	ATP5C1	2|4|2	0|0|1|1|1|2	-	8	2.66667	0.896148	0.713297	0.05	0	0	0	0	0	0
TP53_SM	TP53	CLTC	CLTC	32|33|29	0|1|5|11|2|9	-	94	31.3333	1.43941	0.960697	0.05	0	0	1	0	1	0
TP53_SM	TP53	CNDP2	CNDP2	2|2|1	0|0|0|2|1|1	-	5	1.66667	0.85041	0.626905	0.05	0	0	0	0	0	0
TP53_SM	TP53	DDX3X	DDX3X	8|7|5	0|0|1|3|1|4	-	20	6.66667	1.06854	0.781558	0.05	0	0	1	0	1	0
TP53_GM	TP53	DSP	DSP	30|28|28	3|2|6|3|2|12	-	86	28.6667	1.44058	1.11868	0.05	0	0	0	0	0	0
TP53_SM	TP53	FABP1	FABP1	4|3|3	0|0|2|1|1|2	-	10	3.33333	0.880284	0.665752	0.05	0	0	0	0	0	0
TP53_GM	TP53	GMDS	GMDS	3|3|2	1|0|0|1|1|2	-	8	2.66667	0.908956	0.699891	0.05	0	0	0	0	0	0
TP53_SM	TP53	HNRNPC	HNRNPC	5|3|3	0|0|2|2|0|2	-	11	3.66667	0.945655	0.651966	0.05	0	0	0	0	0	0
TP53_GM	TP53	HNRNPC	HNRNPC	4|2|3	0|0|2|2|0|2	-	9	3	0.956097	0.657987	0.05	0	0	0	0	0	0
TP53_GM	TP53	MTHFD1	MTHFD1	6|11|8	0|0|1|3|1|6	-	25	8.33333	1.30111	0.909862	0.05	0	0	0	0	0	0
TP53_GM	TP53	MYO1B	MYO1B	2|2|2	1|0|2|0|1|0	-	6	2	0.802629	0.550615	0.05	0	0	0	0	0	0
TP53_SM	TP53	NFS1	NFS1	2|2|1	0|0|1|1|0|2	-	5	1.66667	0.884586	0.664849	0.05	0	0	0	0	0	0
TP53_SM	TP53	RBM39	RBM39	5|4|5	1|0|0|2|1|3	-	14	4.66667	0.939927	0.715328	0.05	0	0	1	0	1	0
TP53_GM	TP53	RPL34	RPL34	0|1|2	0|0|1|2|0|1	-	3	1	0.815289	0.596817	0.05	0	0	0	0	0	0
TP53_GM	TP53	RPLP0P6	RPLP0P6	2|2|1	1|0|1|1|0|1	-	5	1.66667	0.82412	0.630578	0.05	0	0	0	0	0	0
TP53_SM	TP53	SSBP1	SSBP1	2|1|1	1|0|0|2|1|0	-	4	1.33333	0.716038	0.499946	0.05	0	0	0	0	0	0
TP53_GM	TP53	TIMM44	TIMM44	2|1|2	0|1|1|1|0|1	-	5	1.66667	0.810595	0.612158	0.05	0	0	0	0	0	0
TP53_GM	TP53	YWHAZ	YWHAZ	4|4|4	1|0|1|2|0|3	-	12	4	0.978685	0.739721	0.05	0	0	1	0	1	0
TP53_GM	TP53	ATP5C1	ATP5C1	2|3|3	0|0|1|1|1|2	-	8	2.66667	0.975962	0.778912	0.04	0	0	0	0	0	0
TP53_GM	TP53	CPS1	CPS1	2|0|0	1|0|1|0|0|1	-	2	0.666667	0.739889	0.535509	0.04	0	0	0	0	0	0
TP53_SM	TP53	ELAVL1	ELAVL1	3|3|3	0|0|0|1|1|3	-	9	3	0.988579	0.720147	0.04	0	0	1	0	1	0
TP53_SM	TP53	ENO2	ENO2	2|1|1	2|1|1|0|0|0	-	4	1.33333	0.598836	0.392451	0.04	0	0	0	0	0	0
TP53_GM	TP53	HIST2H3A	HIST2H3A	1|1|3	0|0|0|2|2|1	-	5	1.66667	0.809462	0.559102	0.04	0	0	0	0	0	0
TP53_GM	TP53	LASP1	LASP1	5|5|7	2|0|0|3|2|2	-	17	5.66667	0.929597	0.628458	0.04	0	0	0	0	0	0
TP53_GM	TP53	PGD	PGD	2|1|2	0|0|1|1|1|2	-	5	1.66667	0.833253	0.664576	0.04	0	0	0	0	0	0
TP53_SM	TP53	RANBP2	RANBP2	3|3|2	0|0|1|2|1|0	-	8	2.66667	0.921477	0.662618	0.04	0	0	1	0	1	0
TP53_GM	TP53	RANBP2	RANBP2	2|1|3	0|0|1|2|1|0	-	6	2	0.908893	0.647259	0.04	0	0	1	0	1	0
TP53_GM	TP53	RPL4	RPL4	2|3|2	0|0|1|2|1|1	-	7	2.33333	0.9022	0.683468	0.04	0	0	1	0	1	0
TP53_GM	TP53	RPS3	RPS3	5|7|7	1|0|0|3|1|4	-	19	6.33333	1.12714	0.812157	0.04	0	0	1	0	1	0
TP53_GM	TP53	RPSA	RPSA	3|3|3	1|0|1|0|2|2	-	9	3	0.8435	0.63179	0.04	0	0	0	0	0	0
TP53_GM	TP53	SSR4	SSR4	0|2|1	0|1|1|0|1|1	-	3	1	0.691813	0.509008	0.04	0	0	0	0	0	0
TP53_SM	TP53	VIL1	VIL1	17|17|14	4|0|1|2|1|8	-	48	16	1.15328	0.766142	0.04	0	0	0	0	0	0
TP53_GM	TP53	XRCC5	XRCC5	2|3|5	0|0|0|3|0|4	-	10	3.33333	1.0348	0.711518	0.04	0	0	0	0	0	0
TP53_GM	TP53	XRCC6	XRCC6	4|6|6	0|0|3|3|0|2	-	16	5.33333	1.0839	0.705601	0.04	0	0	1	0	1	0
TP53_SM	TP53	C3	C3	2|4|2	0|1|1|0|1|2	-	8	2.66667	0.801431	0.622669	0.03	0	0	0	0	0	0
TP53_SM	TP53	CCT2	CCT2	5|4|4	0|0|1|2|1|3	-	13	4.33333	0.96115	0.745664	0.03	0	0	1	0	1	0
TP53_GM	TP53	DARS	DARS	0|2|2	0|0|1|2|0|2	-	4	1.33333	0.818243	0.581904	0.03	0	0	0	0	0	0
TP53_SM	TP53	EEF1A1P5	EEF1A1P5	5|5|7	0|2|2|1|3|0	-	17	5.66667	0.766144	0.495413	0.03	0	0	0	0	0	0
TP53_GM	TP53	EEF1B2	EEF1B2	2|1|2	1|1|1|1|1|0	-	5	1.66667	0.658821	0.529678	0.03	0	0	0	0	0	0
TP53_GM	TP53	FABP1	FABP1	3|3|2	0|0|2|1|1|2	-	8	2.66667	0.87814	0.663959	0.03	0	0	0	0	0	0
TP53_SM	TP53	HNRNPH2	HNRNPH2	3|2|3	0|0|1|1|1|2	-	8	2.66667	0.899456	0.718545	0.03	0	0	0	0	0	0
TP53_SM	TP53	IMMT	IMMT	2|2|3	0|0|0|3|0|3	-	7	2.33333	0.872677	0.622165	0.03	0	0	0	0	0	0
TP53_GM	TP53	MYCBP2	MYCBP2	2|1|0	0|0|0|0|0|0	-	3	1	1.2314	1.21677	0.03	0	0	0	0	0	0
TP53_GM	TP53	P4HB	P4HB	4|4|3	0|0|1|2|1|3	-	11	3.66667	0.984205	0.763625	0.03	0	0	0	0	0	0
TP53_GM	TP53	PABPC1	PABPC1	2|3|3	0|0|0|2|1|3	-	8	2.66667	0.951587	0.667663	0.03	0	0	1	0	1	0
TP53_SM	TP53	RPL4	RPL4	3|3|2	0|0|1|2|1|1	-	8	2.66667	0.873931	0.662618	0.03	0	0	1	0	1	0
TP53_GM	TP53	RPL6	RPL6	3|4|2	1|0|2|1|1|2	-	9	3	0.794691	0.633806	0.03	0	0	1	0	1	0
TP53_SM	TP53	RPS26	RPS26	2|2|2	0|1|1|0|1|2	-	6	2	0.735415	0.574761	0.03	0	0	1	0	1	0
TP53_GM	TP53	RPS26	RPS26	1|1|2	0|1|1|0|1|2	-	4	1.33333	0.704256	0.547813	0.03	0	0	1	0	1	0
TP53_SM	TP53	RPS3	RPS3	6|6|8	1|0|0|3|1|4	-	20	6.66667	1.02089	0.736224	0.03	0	0	1	0	1	0
TP53_GM	TP53	RPS3A	RPS3A	3|2|3	0|0|0|2|1|3	-	8	2.66667	0.951373	0.667563	0.03	0	0	1	0	1	0
TP53_SM	TP53	RUVBL2	RUVBL2	4|5|4	1|0|1|2|1|2	-	13	4.33333	0.868176	0.730361	0.03	0	0	0	0	0	0
TP53_GM	TP53	RUVBL2	RUVBL2	3|5|3	1|0|1|2|1|2	-	11	3.66667	0.889244	0.744439	0.03	0	0	0	0	0	0
TP53_SM	TP53	TIMM44	TIMM44	1|1|2	0|1|1|1|0|1	-	4	1.33333	0.728077	0.550229	0.03	0	0	0	0	0	0
TP53_GM	TP53	TKT	TKT	2|2|2	0|0|1|0|1|3	-	6	2	0.902261	0.648945	0.03	0	0	0	0	0	0
TP53_GM	TP53	ACADSB	ACADSB	3|3|3	0|1|2|1|0|3	-	9	3	0.824298	0.591191	0.02	0	0	0	0	0	0
TP53_SM	TP53	AGMAT	AGMAT	2|2|1	0|0|1|1|1|2	-	5	1.66667	0.782196	0.625116	0.02	0	0	0	0	0	0
TP53_GM	TP53	C3	C3	1|3|0	0|1|1|0|1|2	-	4	1.33333	0.695751	0.53094	0.02	0	0	0	0	0	0
TP53_SM	TP53	COPG1	COPG1	3|2|3	0|0|1|2|1|2	-	8	2.66667	0.834041	0.66416	0.02	0	0	0	0	0	0
TP53_GM	TP53	DDX3X	DDX3X	5|6|5	0|0|1|3|1|4	-	16	5.33333	1.07127	0.785884	0.02	0	0	1	0	1	0
TP53_SM	TP53	DSP	DSP	32|32|29	3|2|6|3|2|12	-	93	31	1.27034	0.98709	0.02	0	0	0	0	0	0
TP53_GM	TP53	EEF1A1P5	EEF1A1P5	4|5|3	0|2|2|1|3|0	-	12	4	0.713675	0.462559	0.02	0	0	0	0	0	0
TP53_GM	TP53	FLOT1	FLOT1	2|4|2	0|0|1|1|1|3	-	8	2.66667	0.922399	0.711342	0.02	0	0	0	0	0	0
TP53_SM	TP53	GDI2	GDI2	2|2|3	0|1|1|2|1|1	-	7	2.33333	0.705703	0.561121	0.02	0	0	0	0	0	0
TP53_SM	TP53	HADHB	HADHB	5|5|4	1|0|2|3|0|1	-	14	4.66667	0.886739	0.612168	0.02	0	0	1	0	1	0
TP53_GM	TP53	HADHB	HADHB	4|3|4	1|0|2|3|0|1	-	11	3.66667	0.881951	0.60749	0.02	0	0	1	0	1	0
TP53_GM	TP53	HNRNPA3	HNRNPA3	3|2|2	1|0|1|2|0|2	-	7	2.33333	0.813792	0.629051	0.02	0	0	0	0	0	0
TP53_GM	TP53	HNRNPH2	HNRNPH2	2|1|2	0|0|1|1|1|2	-	5	1.66667	0.833253	0.664576	0.02	0	0	0	0	0	0
TP53_SM	TP53	LASP1	LASP1	6|5|6	2|0|0|3|2|2	-	17	5.66667	0.819603	0.557414	0.02	0	0	0	0	0	0
TP53_SM	TP53	MTHFD1	MTHFD1	10|10|8	0|0|1|3|1|6	-	28	9.33333	1.20886	0.855839	0.02	0	0	0	0	0	0
TP53_GM	TP53	NFS1	NFS1	0|2|0	0|0|1|1|0|2	-	2	0.666667	0.776057	0.574682	0.02	0	0	0	0	0	0
TP53_SM	TP53	PABPC1	PABPC1	3|3|2	0|0|0|2|1|3	-	8	2.66667	0.873848	0.6144	0.02	0	0	1	0	1	0
TP53_SM	TP53	PC	PC	4|5|3	1|0|0|3|1|2	-	12	4	0.854762	0.635058	0.02	0	0	0	0	0	0
TP53_GM	TP53	PCNA	PCNA	2|2|2	1|0|1|1|1|1	-	6	2	0.78429	0.634672	0.02	0	0	1	0	1	0
TP53_SM	TP53	PDIA4	PDIA4	4|3|3	0|1|2|0|1|3	-	10	3.33333	0.762323	0.562662	0.02	0	0	0	0	0	0
TP53_GM	TP53	PEBP1	PEBP1	4|2|3	0|0|1|2|1|3	-	9	3	0.902913	0.696643	0.02	0	0	0	0	0	0
TP53_SM	TP53	RAB5C	RAB5C	9|9|6	2|0|0|1|2|6	-	24	8	0.955753	0.625724	0.02	0	0	0	0	0	0
TP53_GM	TP53	RAB5C	RAB5C	7|8|5	2|0|0|1|2|6	-	20	6.66667	0.978697	0.640525	0.02	0	0	0	0	0	0
TP53_GM	TP53	RBM39	RBM39	4|3|3	1|0|0|2|1|3	-	10	3.33333	0.88988	0.677515	0.02	0	0	1	0	1	0
TP53_SM	TP53	RPL11	RPL11	3|3|3	1|0|1|2|0|2	-	9	3	0.823788	0.637961	0.02	0	0	1	0	1	0
TP53_GM	TP53	RPS19	RPS19	2|1|1	1|0|0|1|1|2	-	4	1.33333	0.732522	0.563163	0.02	0	0	1	0	1	0
TP53_SM	TP53	RPS3A	RPS3A	3|3|2	0|0|0|2|1|3	-	8	2.66667	0.873848	0.6144	0.02	0	0	1	0	1	0
TP53_SM	TP53	RPSA	RPSA	3|3|3	1|0|1|0|2|2	-	9	3	0.773029	0.579063	0.02	0	0	0	0	0	0
TP53_GM	TP53	VIL1	VIL1	12|13|14	4|0|1|2|1|8	-	39	13	1.17199	0.776567	0.02	0	0	0	0	0	0
TP53_SM	TP53	ACADSB	ACADSB	4|2|3	0|1|2|1|0|3	-	9	3	0.755498	0.539288	0.01	0	0	0	0	0	0
TP53_SM	TP53	ACTN4	ACTN4	7|6|7	0|0|2|2|2|5	-	20	6.66667	0.929348	0.673644	0.01	0	0	0	0	0	0
TP53_GM	TP53	ACTN4	ACTN4	6|6|4	0|0|2|2|2|5	-	16	5.33333	0.923943	0.668725	0.01	0	0	0	0	0	0
TP53_GM	TP53	AGMAT	AGMAT	1|2|2	0|0|1|1|1|2	-	5	1.66667	0.833473	0.664713	0.01	0	0	0	0	0	0
TP53_GM	TP53	ALDH1B1	ALDH1B1	3|2|3	0|0|1|2|2|3	-	8	2.66667	0.782411	0.576036	0.01	0	0	0	0	0	0
TP53_GM	TP53	ALDOC	ALDOC	2|2|3	2|0|1|2|1|1	-	7	2.33333	0.677101	0.504634	0.01	0	0	0	0	0	0
TP53_SM	TP53	ATP1A1	ATP1A1	4|4|3	1|0|2|1|1|2	-	11	3.66667	0.789452	0.632273	0.01	0	0	0	0	0	0
TP53_GM	TP53	ATP1A1	ATP1A1	2|4|3	1|0|2|1|1|2	-	9	3	0.798579	0.635872	0.01	0	0	0	0	0	0
TP53_GM	TP53	CCT2	CCT2	4|2|2	0|0|1|2|1|3	-	8	2.66667	0.858064	0.661239	0.01	0	0	1	0	1	0
TP53_GM	TP53	CCT8	CCT8	7|6|8	1|0|2|4|1|4	-	21	7	0.984951	0.768101	0.01	0	0	1	0	1	0
TP53_GM	TP53	COPG1	COPG1	2|1|1	0|0|1|2|1|2	-	4	1.33333	0.725603	0.577429	0.01	0	0	0	0	0	0
TP53_SM	TP53	EEF1D	EEF1D	4|4|3	2|0|1|3|0|2	-	11	3.66667	0.7273	0.511815	0.01	0	0	0	0	0	0
TP53_GM	TP53	EEF1D	EEF1D	4|4|2	2|0|1|3|0|2	-	10	3.33333	0.765073	0.535405	0.01	0	0	0	0	0	0
TP53_SM	TP53	EEF1G	EEF1G	2|1|1	1|1|1|0|1|1	-	4	1.33333	0.601403	0.474579	0.01	0	0	0	0	0	0
TP53_GM	TP53	EEF1G	EEF1G	0|2|1	1|1|1|0|1|1	-	3	1	0.594691	0.464671	0.01	0	0	0	0	0	0
TP53_GM	TP53	GDI2	GDI2	3|2|2	0|1|1|2|1|1	-	7	2.33333	0.756875	0.602323	0.01	0	0	0	0	0	0
TP53_SM	TP53	GMDS	GMDS	2|2|2	1|0|0|1|1|2	-	6	2	0.769795	0.593547	0.01	0	0	0	0	0	0
TP53_SM	TP53	GNB2L1	GNB2L1	5|5|6	0|1|2|3|2|2	-	16	5.33333	0.764826	0.616185	0.01	0	0	0	0	0	0
TP53_GM	TP53	GNB2L1	GNB2L1	4|4|6	0|1|2|3|2|2	-	14	4.66667	0.803636	0.643223	0.01	0	0	0	0	0	0
TP53_SM	TP53	HIST1H1C	HIST1H1C	3|3|2	0|1|1|1|2|2	-	8	2.66667	0.682912	0.538557	0.01	0	0	0	0	0	0
TP53_SM	TP53	HIST1H2AJ	HIST1H2AJ	1|2|2	1|1|1|1|0|2	-	5	1.66667	0.625846	0.506227	0.01	0	0	0	0	0	0
TP53_GM	TP53	HNRNPA2B1	HNRNPA2B1	6|6|7	2|0|3|2|1|3	-	19	6.33333	0.887136	0.667168	0.01	0	0	1	0	1	0
TP53_SM	TP53	HNRNPA3	HNRNPA3	2|3|2	1|0|1|2|0|2	-	7	2.33333	0.755935	0.584576	0.01	0	0	0	0	0	0
TP53_SM	TP53	HNRNPU	HNRNPU	3|3|4	1|1|2|2|0|2	-	10	3.33333	0.678594	0.553952	0.01	0	0	1	0	1	0
TP53_SM	TP53	HYOU1	HYOU1	4|3|3	0|2|2|3|0|1	-	10	3.33333	0.654506	0.427494	0.01	0	0	0	0	0	0
TP53_GM	TP53	HYOU1	HYOU1	2|3|4	0|2|2|3|0|1	-	9	3	0.690376	0.44746	0.01	0	0	0	0	0	0
TP53_SM	TP53	IGF2BP1	IGF2BP1	5|6|5	0|1|2|3|0|3	-	16	5.33333	0.860331	0.638228	0.01	0	0	1	0	1	0
TP53_GM	TP53	IGF2BP1	IGF2BP1	3|4|5	0|1|2|3|0|3	-	12	4	0.837304	0.616953	0.01	0	0	1	0	1	0
TP53_GM	TP53	IMMT	IMMT	2|1|0	0|0|0|3|0|3	-	3	1	0.740439	0.523085	0.01	0	0	0	0	0	0
TP53_SM	TP53	MATR3	MATR3	2|2|2	0|1|2|2|0|1	-	6	2	0.678426	0.476922	0.01	0	0	0	0	0	0
TP53_GM	TP53	MATR3	MATR3	1|0|3	0|1|2|2|0|1	-	4	1.33333	0.653604	0.446708	0.01	0	0	0	0	0	0
TP53_SM	TP53	NCL	NCL	9|8|8	0|2|3|1|2|4	-	25	8.33333	0.845183	0.622574	0.01	0	0	1	0	1	0
TP53_GM	TP53	NDUFS1	NDUFS1	2|3|3	0|0|2|3|0|3	-	8	2.66667	0.813465	0.538851	0.01	0	0	0	0	0	0
TP53_SM	TP53	P4HB	P4HB	3|5|3	0|0|1|2|1|3	-	11	3.66667	0.892904	0.690204	0.01	0	0	0	0	0	0
TP53_GM	TP53	PC	PC	2|3|4	1|0|0|3|1|2	-	9	3	0.83805	0.618884	0.01	0	0	0	0	0	0
TP53_GM	TP53	PCMT1	PCMT1	1|1|2	1|1|2|1|1|0	-	4	1.33333	0.574601	0.445714	0.01	0	0	1	0	1	0
TP53_SM	TP53	PCMT1	PCMT1	2|1|1	1|1|2|1|1|0	-	4	1.33333	0.543808	0.422914	0.01	0	0	1	0	1	0
TP53_SM	TP53	PCNA	PCNA	2|2|2	1|0|1|1|1|1	-	6	2	0.733528	0.593631	0.01	0	0	1	0	1	0
TP53_GM	TP53	PDIA4	PDIA4	3|3|3	0|1|2|0|1|3	-	9	3	0.800206	0.591191	0.01	0	0	0	0	0	0
TP53_SM	TP53	PEBP1	PEBP1	3|3|3	0|0|1|2|1|3	-	9	3	0.827656	0.642613	0.01	0	0	0	0	0	0
TP53_SM	TP53	PGAM5	PGAM5	3|3|3	1|0|1|1|2|2	-	9	3	0.726019	0.579063	0.01	0	0	0	0	0	0
TP53_SM	TP53	PGD	PGD	2|2|2	0|0|1|1|1|2	-	6	2	0.82233	0.658416	0.01	0	0	0	0	0	0
TP53_SM	TP53	PRDX3	PRDX3	2|2|1	1|2|1|1|0|2	-	5	1.66667	0.538903	0.40235	0.01	0	0	0	0	0	0
TP53_GM	TP53	PSMC5	PSMC5	1|1|2	0|0|2|1|0|3	-	4	1.33333	0.755098	0.525452	0.01	0	0	1	0	1	0
TP53_SM	TP53	PTBP1	PTBP1	5|4|4	0|0|1|2|0|5	-	13	4.33333	0.969653	0.658994	0.01	0	0	0	0	0	0
TP53_SM	TP53	RAB6A	RAB6A	2|2|3	1|0|1|1|1|2	-	7	2.33333	0.734652	0.620803	0.01	0	0	0	0	0	0
TP53_GM	TP53	RAB6A	RAB6A	2|2|1	1|0|1|1|1|2	-	5	1.66667	0.70572	0.596517	0.01	0	0	0	0	0	0
TP53_GM	TP53	RPL11	RPL11	3|2|2	1|0|1|2|0|2	-	7	2.33333	0.813792	0.629051	0.01	0	0	1	0	1	0
TP53_SM	TP53	RPL13	RPL13	9|8|6	1|1|1|4|4|3	-	23	7.66667	0.729426	0.574119	0.01	0	0	1	0	1	0
TP53_SM	TP53	RPL6	RPL6	4|2|3	1|0|2|1|1|2	-	9	3	0.731768	0.583626	0.01	0	0	1	0	1	0
TP53_GM	TP53	RPS14	RPS14	4|3|4	1|1|1|2|1|3	-	11	3.66667	0.744526	0.674672	0.01	0	0	1	0	1	0
TP53_SM	TP53	RPS19	RPS19	2|1|1	1|0|0|1|1|2	-	4	1.33333	0.697674	0.53678	0.01	0	0	1	0	1	0
TP53_SM	TP53	RPS8	RPS8	4|4|5	0|0|2|3|1|2	-	13	4.33333	0.863725	0.632854	0.01	0	0	1	0	1	0
TP53_GM	TP53	RPS8	RPS8	4|3|1	0|0|2|3|1|2	-	8	2.66667	0.765101	0.553226	0.01	0	0	1	0	1	0
TP53_SM	TP53	SND1	SND1	9|9|5	1|0|1|3|0|6	-	23	7.66667	1.02334	0.706768	0.01	0	0	0	0	0	0
TP53_GM	TP53	SND1	SND1	7|8|7	1|0|1|3|0|6	-	22	7.33333	1.14783	0.799184	0.01	0	0	0	0	0	0
TP53_SM	TP53	SSR4	SSR4	2|1|0	0|1|1|0|1|1	-	3	1	0.661947	0.488854	0.01	0	0	0	0	0	0
TP53_GM	TP53	STOML2	STOML2	3|3|3	0|0|1|3|2|2	-	9	3	0.802857	0.587247	0.01	0	0	0	0	0	0
TP53_SM	TP53	VCP	VCP	7|9|5	1|0|1|4|1|4	-	21	7	0.914829	0.690773	0.01	0	0	1	0	1	0
TP53_GM	TP53	VCP	VCP	8|6|5	1|0|1|4|1|4	-	19	6.33333	0.983424	0.74416	0.01	0	0	1	0	1	0
TP53_SM	TP53	XRCC6	XRCC6	5|6|6	0|0|3|3|0|2	-	17	5.66667	0.991141	0.648654	0.01	0	0	1	0	1	0
TP53_GM	TP53	AAAS	AAAS	1|1|1	0|0|0|0|0|0	-	3	1	1.23978	1.23972	0	0	0	0	0	0	0
TP53_SM	TP53	AAAS	AAAS	1|1|1	0|0|0|0|0|0	-	3	1	1.1919	1.19187	0	0	0	0	0	0	0
TP53_GM	TP53	AARS	AARS	7|8|6	0|2|1|3|1|5	-	21	7	0.928659	0.665798	0	0	0	0	0	0	0
TP53_SM	TP53	AARS	AARS	6|7|5	0|2|1|3|1|5	-	18	6	0.746265	0.534882	0	0	0	0	0	0	0
TP53_GM	TP53	ABCB6	ABCB6	1|1|0	0|1|0|1|1|0	-	2	0.666667	0.696415	0.496265	0	0	0	0	0	0	0
TP53_SM	TP53	ABCB6	ABCB6	1|0|0	0|1|0|1|1|0	-	1	0.333333	0.640827	0.457287	0	0	0	0	0	0	0
TP53_GM	TP53	ABCD1	ABCD1	1|1|1	0|0|0|0|1|0	-	3	1	1.03766	0.892169	0	0	0	0	0	0	0
TP53_SM	TP53	ABCD1	ABCD1	1|1|1	0|0|0|0|1|0	-	3	1	0.997585	0.857732	0	0	0	0	0	0	0
TP53_SM	TP53	ABHD14B	ABHD14B	1|1|0	0|0|1|1|0|1	-	2	0.666667	0.803719	0.623387	0	0	0	0	0	0	0
TP53_GM	TP53	ACADM	ACADM	1|1|1	0|0|1|0|0|0	-	3	1	1.05251	0.914356	0	0	0	0	0	0	0
TP53_GM	TP53	ACAT1	ACAT1	3|4|4	1|1|1|3|1|3	-	11	3.66667	0.707715	0.617547	0	0	0	0	0	0	0
TP53_SM	TP53	ACAT1	ACAT1	4|3|4	1|1|1|3|1|3	-	11	3.66667	0.6413	0.560044	0	0	0	0	0	0	0
TP53_GM	TP53	ACAT2	ACAT2	1|0|0	0|0|0|0|0|0	-	1	0.333333	1.07701	1.07174	0	0	0	0	0	0	0
TP53_SM	TP53	ACAT2	ACAT2	1|0|0	0|0|0|0|0|0	-	1	0.333333	1.06225	1.05873	0	0	0	0	0	0	0
TP53_SM	TP53	ACBD3	ACBD3	0|0|0	0|0|0|0|0|0	-	0	0	0	0	0	0	0	0	0	0	0
TP53_GM	TP53	ACIN1	ACIN1	1|1|1	0|0|0|0|0|0	-	3	1	1.23978	1.23972	0	0	0	0	0	0	0
TP53_SM	TP53	ACIN1	ACIN1	1|0|1	0|0|0|0|0|0	-	2	0.666667	1.12979	1.12589	0	0	0	0	0	0	0
TP53_SM	TP53	ACLY	ACLY	9|11|7	2|0|1|5|2|5	-	27	9	0.83367	0.617161	0	0	0	0	0	0	0
TP53_GM	TP53	ACLY	ACLY	8|7|5	2|0|1|5|2|5	-	20	6.66667	0.793303	0.587483	0	0	0	0	0	0	0
TP53_GM	TP53	ACOT7	ACOT7	1|1|1	0|0|0|0|0|0	-	3	1	1.23978	1.23972	0	0	0	0	0	0	0
TP53_SM	TP53	ACOT7	ACOT7	0|1|0	0|0|0|0|0|0	-	1	0.333333	1.06211	1.05861	0	0	0	0	0	0	0
TP53_SM	TP53	ACTG1	ACTG1	10|9|11	6|5|10|4|5|6	-	30	10	0.355498	0.256198	0	0	0	0	0	0	0
TP53_GM	TP53	ACTG1	ACTG1	6|7|11	6|5|10|4|5|6	-	24	8	0.357756	0.253161	0	0	0	0	0	0	0
TP53_SM	TP53	ACTG2	ACTG2	7|5|7	3|3|6|3|3|4	-	19	6.33333	0.420685	0.32121	0	0	0	0	0	0	0
TP53_GM	TP53	ACTG2	ACTG2	3|4|8	3|3|6|3|3|4	-	15	5	0.421553	0.312837	0	0	0	0	0	0	0
TP53_SM	TP53	ADAM7	ADAM7	1|1|1	0|0|0|0|0|0	-	3	1	1.1919	1.19187	0	0	0	0	0	0	0
TP53_GM	TP53	ADAM7	ADAM7	0|0|0	0|0|0|0|0|0	-	0	0	0	0	0	0	0	0	0	0	0
TP53_SM	TP53	ADH6	ADH6	1|1|0	0|0|0|0|0|0	-	2	0.666667	1.12436	1.12078	0	0	0	0	0	0	0
TP53_GM	TP53	ADH6	ADH6	1|0|0	0|0|0|0|0|0	-	1	0.333333	1.07701	1.07174	0	0	0	0	0	0	0
TP53_GM	TP53	AGRN	AGRN	1|0|0	2|0|1|0|0|0	-	1	0.333333	0.610744	0.424135	0	0	0	0	0	0	0
TP53_SM	TP53	AGRN	AGRN	0|1|0	2|0|1|0|0|0	-	1	0.333333	0.602293	0.418938	0	0	0	0	0	0	0
TP53_GM	TP53	AHCTF1	AHCTF1	0|1|0	0|0|0|0|0|0	-	1	0.333333	1.07738	1.07206	0	0	0	0	0	0	0
TP53_SM	TP53	AHCY	AHCY	10|10|10	1|1|2|3|5|5	-	30	10	0.769254	0.630217	0	0	0	0	0	0	0
TP53_GM	TP53	AHCY	AHCY	8|8|9	1|1|2|3|5|5	-	25	8.33333	0.791561	0.647121	0	0	0	0	0	0	0
TP53_GM	TP53	AHCYL1	AHCYL1	1|1|1	0|0|0|0|0|0	-	3	1	1.23978	1.23972	0	0	0	0	0	0	0
TP53_SM	TP53	AHCYL1	AHCYL1	1|1|1	0|0|0|0|0|0	-	3	1	1.1919	1.19187	0	0	0	0	0	0	0
TP53_SM	TP53	AIP	AIP	1|1|1	0|0|0|0|0|0	-	3	1	1.1919	1.19187	0	0	0	0	0	0	0
TP53_GM	TP53	AIP	AIP	1|1|0	0|0|0|0|0|0	-	2	0.666667	1.15439	1.14898	0	0	0	0	0	0	0
TP53_GM	TP53	AKR1A1	AKR1A1	1|1|1	0|0|0|0|0|0	-	3	1	1.23978	1.23972	0	0	0	0	0	0	0
TP53_SM	TP53	AKR1A1	AKR1A1	1|1|1	0|0|0|0|0|0	-	3	1	1.1919	1.19187	0	0	0	0	0	0	0
TP53_SM	TP53	AKR1B1	AKR1B1	1|1|1	0|0|1|0|0|0	-	3	1	1.01186	0.879064	0	0	0	0	0	0	0
TP53_GM	TP53	AKR1B1	AKR1B1	0|1|1	0|0|1|0|0|0	-	2	0.666667	0.987133	0.85315	0	0	0	0	0	0	0
TP53_GM	TP53	AKR1C1	AKR1C1	8|5|6	2|3|3|2|6|4	-	19	6.33333	0.513255	0.384897	0	0	0	0	0	0	0
TP53_SM	TP53	AKR1C1	AKR1C1	4|7|7	2|3|3|2|6|4	-	18	6	0.440045	0.328822	0	0	0	0	0	0	0
TP53_GM	TP53	AKR1C3	AKR1C3	7|4|5	1|3|3|2|3|2	-	16	5.33333	0.591738	0.43245	0	0	0	0	0	0	0
TP53_SM	TP53	AKR1C3	AKR1C3	3|7|6	1|3|3|2|3|2	-	16	5.33333	0.527041	0.382496	0	0	0	0	0	0	0
TP53_SM	TP53	AKR1D1	AKR1D1	1|1|1	0|0|0|1|1|0	-	3	1	0.898349	0.720806	0	0	0	0	0	0	0
TP53_GM	TP53	AKR1D1	AKR1D1	1|0|0	0|0|0|1|1|0	-	1	0.333333	0.811759	0.648156	0	0	0	0	0	0	0
TP53_SM	TP53	ALDH18A1	ALDH18A1	6|6|7	1|1|5|4|4|4	-	19	6.33333	0.531291	0.410612	0	0	0	0	0	0	0
TP53_GM	TP53	ALDH18A1	ALDH18A1	3|5|7	1|1|5|4|4|4	-	15	5	0.530505	0.402345	0	0	0	0	0	0	0
TP53_SM	TP53	ALDH1B1	ALDH1B1	3|2|3	0|0|1|2|2|3	-	8	2.66667	0.721241	0.531472	0	0	0	0	0	0	0
TP53_GM	TP53	ALDH5A1	ALDH5A1	1|1|0	0|0|1|1|0|1	-	2	0.666667	0.825188	0.639068	0	0	0	0	0	0	0
TP53_SM	TP53	ALDH5A1	ALDH5A1	1|0|1	0|0|1|1|0|1	-	2	0.666667	0.807598	0.626226	0	0	0	0	0	0	0
TP53_SM	TP53	ALDH6A1	ALDH6A1	1|1|1	0|0|0|0|0|1	-	3	1	1.09444	1.0117	0	0	0	0	0	0	0
TP53_GM	TP53	ALDH6A1	ALDH6A1	1|0|0	0|0|0|0|0|1	-	1	0.333333	0.988953	0.909732	0	0	0	0	0	0	0
TP53_GM	TP53	ALDH9A1	ALDH9A1	1|1|0	0|0|0|0|0|1	-	2	0.666667	1.06001	0.975291	0	0	0	0	0	0	0
TP53_SM	TP53	ALDH9A1	ALDH9A1	0|1|0	0|0|0|0|0|1	-	1	0.333333	0.975269	0.898583	0	0	0	0	0	0	0
TP53_SM	TP53	ALDOA	ALDOA	10|11|8	2|4|4|3|4|3	-	29	9.66667	0.562133	0.428531	0	0	0	0	0	0	0
TP53_GM	TP53	ALDOA	ALDOA	6|9|11	2|4|4|3|4|3	-	26	8.66667	0.611854	0.458888	0	0	0	0	0	0	0
TP53_SM	TP53	ALDOC	ALDOC	2|2|2	2|0|1|2|1|1	-	6	2	0.598725	0.448015	0	0	0	0	0	0	0
TP53_SM	TP53	ANKRD18B	ANKRD18B	1|1|1	0|0|0|0|0|0	-	3	1	1.1919	1.19187	0	0	0	0	0	0	0
TP53_GM	TP53	ANKRD18B	ANKRD18B	1|0|1	0|0|0|0|0|0	-	2	0.666667	1.16239	1.15639	0	0	0	0	0	0	0
TP53_SM	TP53	ANP32E	ANP32E	1|1|1	0|0|0|0|0|0	-	3	1	1.1919	1.19187	0	0	0	0	0	0	0
TP53_GM	TP53	ANP32E	ANP32E	0|1|0	0|0|0|0|0|0	-	1	0.333333	1.07738	1.07206	0	0	0	0	0	0	0
TP53_GM	TP53	ANXA6	ANXA6	1|0|1	0|0|0|0|0|0	-	2	0.666667	1.16239	1.15639	0	0	0	0	0	0	0
TP53_GM	TP53	ANXA7	ANXA7	1|0|1	0|0|0|0|0|1	-	2	0.666667	1.06735	0.981584	0	0	0	1	0	1	0
TP53_SM	TP53	ANXA7	ANXA7	1|1|0	0|0|0|0|0|1	-	2	0.666667	1.03243	0.951359	0	0	0	1	0	1	0
TP53_SM	TP53	AP2S1	AP2S1	1|1|1	0|0|1|0|0|0	-	3	1	1.01186	0.879064	0	0	0	0	0	0	0
TP53_GM	TP53	AP2S1	AP2S1	0|0|1	0|0|1|0|0|0	-	1	0.333333	0.92144	0.795801	0	0	0	0	0	0	0
TP53_SM	TP53	AP3S1	AP3S1	1|1|1	0|0|1|1|0|0	-	3	1	0.909911	0.735811	0	0	0	0	0	0	0
TP53_GM	TP53	AP3S1	AP3S1	0|1|1	0|0|1|1|0|0	-	2	0.666667	0.887672	0.71412	0	0	0	0	0	0	0
TP53_GM	TP53	API5	API5	1|1|0	0|0|0|0|0|0	-	2	0.666667	1.15439	1.14898	0	0	0	0	0	0	0
TP53_SM	TP53	API5	API5	1|1|0	0|0|0|0|0|0	-	2	0.666667	1.12436	1.12078	0	0	0	0	0	0	0
TP53_GM	TP53	APOC3	APOC3	1|1|1	1|1|1|1|1|1	-	3	1	0.559126	0.470161	0	0	0	0	0	0	0
TP53_SM	TP53	APOC3	APOC3	1|1|0	1|1|1|1|1|1	-	2	0.666667	0.507074	0.425053	0	0	0	0	0	0	0
TP53_GM	TP53	APPL1	APPL1	1|1|0	0|0|0|0|0|1	-	2	0.666667	1.06001	0.975291	0	0	0	1	0	1	0
TP53_SM	TP53	ARAP1	ARAP1	1|1|1	0|1|0|0|0|0	-	3	1	0.895583	0.717252	0	0	0	0	0	0	0
TP53_GM	TP53	ARAP1	ARAP1	0|1|0	0|1|0|0|0|0	-	1	0.333333	0.809538	0.645153	0	0	0	0	0	0	0
TP53_GM	TP53	ARHGEF1	ARHGEF1	1|0|1	0|0|0|0|0|1	-	2	0.666667	1.06735	0.981584	0	0	0	0	0	0	0
TP53_SM	TP53	ARL2	ARL2	1|1|1	0|0|0|0|0|0	-	3	1	1.1919	1.19187	0	0	0	0	0	0	0
TP53_GM	TP53	ARL2	ARL2	0|0|0	0|0|0|0|0|0	-	0	0	0	0	0	0	0	0	0	0	0
TP53_GM	TP53	ARPC1B	ARPC1B	1|1|1	0|1|0|0|0|0	-	3	1	0.931561	0.746048	0	0	0	0	0	0	0
TP53_SM	TP53	ARPC1B	ARPC1B	1|1|1	0|1|0|0|0|0	-	3	1	0.895583	0.717252	0	0	0	0	0	0	0
TP53_GM	TP53	ASPH	ASPH	1|1|0	0|0|1|0|0|0	-	2	0.666667	0.980026	0.847426	0	0	0	0	0	0	0
TP53_GM	TP53	ASS1	ASS1	0|0|0	0|0|0|0|0|0	-	0	0	0	0	0	0	0	0	0	0	0
TP53_GM	TP53	ATG4B	ATG4B	1|1|1	0|0|0|0|0|0	-	3	1	1.23978	1.23972	0	0	0	0	0	0	0
TP53_SM	TP53	ATG4B	ATG4B	1|1|1	0|0|0|0|0|0	-	3	1	1.1919	1.19187	0	0	0	0	0	0	0
TP53_GM	TP53	ATG9A	ATG9A	0|0|1	0|0|1|1|0|0	-	1	0.333333	0.828598	0.666117	0	0	0	0	0	0	0
TP53_SM	TP53	ATG9A	ATG9A	0|1|0	0|0|1|1|0|0	-	1	0.333333	0.81083	0.653539	0	0	0	0	0	0	0
TP53_GM	TP53	ATP2A2	ATP2A2	0|1|1	0|0|0|0|1|1	-	2	0.666667	0.905705	0.737881	0	0	0	0	0	0	0
TP53_SM	TP53	ATP5A1	ATP5A1	9|8|9	4|2|3|7|6|7	-	26	8.66667	0.438142	0.353576	0	0	0	1	0	1	0
TP53_GM	TP53	ATP5A1	ATP5A1	5|10|10	4|2|3|7|6|7	-	25	8.33333	0.495317	0.391003	0	0	0	1	0	1	0
TP53_SM	TP53	ATP5B	ATP5B	15|12|16	7|4|7|7|4|10	-	43	14.3333	0.457843	0.365041	0	0	0	0	0	0	0
TP53_GM	TP53	ATP5B	ATP5B	12|9|10	7|4|7|7|4|10	-	31	10.3333	0.423108	0.338238	0	0	0	0	0	0	0
TP53_GM	TP53	ATP5J2	ATP5J2	1|1|1	0|0|0|0|1|1	-	3	1	0.965691	0.790818	0	0	0	0	0	0	0
TP53_SM	TP53	ATP5J2	ATP5J2	1|1|1	0|0|0|0|1|1	-	3	1	0.928395	0.760294	0	0	0	0	0	0	0
TP53_GM	TP53	ATP5L	ATP5L	1|0|0	0|0|1|0|0|0	-	1	0.333333	0.914333	0.790462	0	0	0	0	0	0	0
TP53_SM	TP53	ATP5O	ATP5O	1|1|1	0|0|1|1|0|1	-	3	1	0.851995	0.662927	0	0	0	0	0	0	0
TP53_GM	TP53	ATP5O	ATP5O	1|0|1	0|0|1|1|0|1	-	2	0.666667	0.830908	0.643192	0	0	0	0	0	0	0
TP53_SM	TP53	ATP6V1E1	ATP6V1E1	1|1|1	0|0|0|0|0|0	-	3	1	1.1919	1.19187	0	0	0	0	0	0	0
TP53_GM	TP53	ATP6V1E1	ATP6V1E1	1|1|0	0|0|0|0|0|0	-	2	0.666667	1.15439	1.14898	0	0	0	0	0	0	0
TP53_GM	TP53	ATP6V1G1	ATP6V1G1	1|1|1	0|0|0|0|0|0	-	3	1	1.23978	1.23972	0	0	0	0	0	0	0
TP53_SM	TP53	ATP6V1G1	ATP6V1G1	1|1|0	0|0|0|0|0|0	-	2	0.666667	1.12436	1.12078	0	0	0	0	0	0	0
TP53_GM	TP53	BAG2	BAG2	1|1|1	0|0|0|0|0|1	-	3	1	1.13841	1.05232	0	0	0	1	0	1	0
TP53_SM	TP53	BAG2	BAG2	1|1|1	0|0|0|0|0|1	-	3	1	1.09444	1.0117	0	0	0	1	0	1	0
TP53_GM	TP53	BCKDHA	BCKDHA	0|0|0	0|0|0|0|0|1	-	0	0	0	0	0	0	0	0	0	0	0
TP53_SM	TP53	BOLA2	BOLA2	1|1|1	0|0|1|1|1|0	-	3	1	0.792124	0.593157	0	0	0	0	0	0	0
TP53_GM	TP53	BOLA2	BOLA2	1|0|1	0|0|1|1|1|0	-	2	0.666667	0.772518	0.575499	0	0	0	0	0	0	0
TP53_SM	TP53	C11orf98	C11orf98	1|1|1	0|0|0|0|0|0	-	3	1	1.1919	1.19187	0	0	0	0	0	0	0
TP53_GM	TP53	C11orf98	C11orf98	1|0|0	0|0|0|0|0|0	-	1	0.333333	1.07701	1.07174	0	0	0	0	0	0	0
TP53_GM	TP53	CAMSAP3	CAMSAP3	1|1|1	0|0|0|1|0|0	-	3	1	1.09523	0.980821	0	0	0	0	0	0	0
TP53_SM	TP53	CAMSAP3	CAMSAP3	1|0|1	0|0|0|1|0|0	-	2	0.666667	0.99806	0.890758	0	0	0	0	0	0	0
TP53_GM	TP53	CAPZB	CAPZB	1|1|1	0|0|0|0|0|0	-	3	1	1.23978	1.23972	0	0	0	1	0	1	0
TP53_SM	TP53	CAPZB	CAPZB	1|1|1	0|0|0|0|0|0	-	3	1	1.1919	1.19187	0	0	0	1	0	1	0
TP53_SM	TP53	CASP8	CASP8	0|1|1	0|0|0|0|0|0	-	2	0.666667	1.12965	1.12575	0	0	0	1	0	1	0
TP53_GM	TP53	CASP8	CASP8	0|0|0	0|0|0|0|0|0	-	0	0	0	0	0	0	0	1	0	1	0
TP53_GM	TP53	CBX3	CBX3	1|1|1	0|0|0|1|1|1	-	3	1	0.875669	0.676848	0	0	0	0	0	0	0
TP53_SM	TP53	CBX3	CBX3	1|1|1	0|0|0|1|1|1	-	3	1	0.84185	0.650723	0	0	0	0	0	0	0
TP53_GM	TP53	CCDC124	CCDC124	1|1|1	0|0|0|0|0|0	-	3	1	1.23978	1.23972	0	0	0	0	0	0	0
TP53_SM	TP53	CCDC124	CCDC124	1|1|0	0|0|0|0|0|0	-	2	0.666667	1.12436	1.12078	0	0	0	0	0	0	0
TP53_GM	TP53	CCDC50	CCDC50	1|1|0	0|0|0|0|0|0	-	2	0.666667	1.15439	1.14898	0	0	0	0	0	0	0
TP53_SM	TP53	CCDC61	CCDC61	1|1|1	0|0|0|0|0|0	-	3	1	1.1919	1.19187	0	0	0	0	0	0	0
TP53_GM	TP53	CCDC61	CCDC61	0|1|0	0|0|0|0|0|0	-	1	0.333333	1.07738	1.07206	0	0	0	0	0	0	0
TP53_SM	TP53	CCT4	CCT4	6|5|6	0|0|1|4|2|4	-	17	5.66667	0.85221	0.588014	0	0	0	1	0	1	0
TP53_GM	TP53	CCT4	CCT4	5|6|3	0|0|1|4|2|4	-	14	4.66667	0.858833	0.588976	0	0	0	1	0	1	0
TP53_GM	TP53	CCT5	CCT5	2|3|2	1|2|1|1|1|1	-	7	2.33333	0.610992	0.471044	0	0	0	1	0	1	0
TP53_SM	TP53	CCT5	CCT5	2|2|3	1|2|1|1|1|1	-	7	2.33333	0.569548	0.438757	0	0	0	1	0	1	0
TP53_SM	TP53	CCT8	CCT8	6|6|6	1|0|2|4|1|4	-	18	6	0.788776	0.618095	0	0	0	1	0	1	0
TP53_SM	TP53	CDK1	CDK1	1|0|1	0|0|1|0|0|0	-	2	0.666667	0.959136	0.830396	0	0	0	1	0	1	0
TP53_SM	TP53	CENPV	CENPV	1|0|1	0|0|0|0|0|0	-	2	0.666667	1.12979	1.12589	0	0	0	0	0	0	0
TP53_GM	TP53	CENPV	CENPV	0|0|0	0|0|0|0|0|0	-	0	0	0	0	0	0	0	0	0	0	0
TP53_SM	TP53	CFL1	CFL1	7|5|7	2|2|1|2|2|4	-	19	6.33333	0.646038	0.516868	0	0	0	0	0	0	0
TP53_GM	TP53	CFL1	CFL1	7|5|3	2|2|1|2|2|4	-	15	5	0.635293	0.50414	0	0	0	0	0	0	0
TP53_GM	TP53	CHCHD3	CHCHD3	0|1|1	0|0|0|1|0|1	-	2	0.666667	0.952286	0.802147	0	0	0	0	0	0	0
TP53_SM	TP53	CHCHD3	CHCHD3	1|0|1	0|0|0|1|0|1	-	2	0.666667	0.925277	0.780754	0	0	0	0	0	0	0
TP53_SM	TP53	CHD4	CHD4	1|1|1	0|0|0|0|0|0	-	3	1	1.1919	1.19187	0	0	0	0	0	0	0
TP53_GM	TP53	CHD4	CHD4	1|0|0	0|0|0|0|0|0	-	1	0.333333	1.07701	1.07174	0	0	0	0	0	0	0
TP53_GM	TP53	CHMP1A	CHMP1A	1|1|0	0|0|0|0|0|0	-	2	0.666667	1.15439	1.14898	0	0	0	0	0	0	0
TP53_SM	TP53	CHMP1A	CHMP1A	0|1|1	0|0|0|0|0|0	-	2	0.666667	1.12965	1.12575	0	0	0	0	0	0	0
TP53_SM	TP53	CIITA	CIITA	1|0|0	0|0|0|0|0|0	-	1	0.333333	1.06225	1.05873	0	0	0	0	0	0	0
TP53_GM	TP53	CIITA	CIITA	0|0|0	0|0|0|0|0|0	-	0	0	0	0	0	0	0	0	0	0	0
TP53_GM	TP53	CKAP5	CKAP5	1|1|1	0|0|0|0|0|0	-	3	1	1.23978	1.23972	0	0	0	0	0	0	0
TP53_GM	TP53	CLASP1	CLASP1	1|1|1	0|0|0|0|0|0	-	3	1	1.23978	1.23972	0	0	0	0	0	0	0
TP53_SM	TP53	CLASP1	CLASP1	1|1|1	0|0|0|0|0|0	-	3	1	1.1919	1.19187	0	0	0	0	0	0	0
TP53_SM	TP53	CLIC1	CLIC1	5|7|7	3|1|1|2|1|4	-	19	6.33333	0.692937	0.534726	0	0	0	0	0	0	0
TP53_GM	TP53	CLIC1	CLIC1	3|4|4	3|1|1|2|1|4	-	11	3.66667	0.587791	0.454365	0	0	0	0	0	0	0
TP53_GM	TP53	CLIP2	CLIP2	1|0|0	0|0|0|0|0|0	-	1	0.333333	1.07701	1.07174	0	0	0	0	0	0	0
TP53_GM	TP53	CLTA	CLTA	1|1|1	0|0|0|0|0|0	-	3	1	1.23978	1.23972	0	0	0	1	0	1	0
TP53_SM	TP53	CNN2	CNN2	1|1|1	0|0|0|0|0|0	-	3	1	1.1919	1.19187	0	0	0	0	0	0	0
TP53_GM	TP53	CNN2	CNN2	0|1|1	0|0|0|0|0|0	-	2	0.666667	1.16276	1.15674	0	0	0	0	0	0	0
TP53_GM	TP53	CNN3	CNN3	1|1|1	0|0|0|1|0|0	-	3	1	1.09523	0.980821	0	0	0	0	0	0	0
TP53_GM	TP53	COL18A1	COL18A1	1|1|0	0|0|0|0|0|0	-	2	0.666667	1.15439	1.14898	0	0	0	0	0	0	0
TP53_SM	TP53	COL18A1	COL18A1	1|1|0	0|0|0|0|0|0	-	2	0.666667	1.12436	1.12078	0	0	0	0	0	0	0
TP53_SM	TP53	COMMD10	COMMD10	1|1|1	0|0|0|0|0|0	-	3	1	1.1919	1.19187	0	0	0	0	0	0	0
TP53_GM	TP53	COMMD10	COMMD10	0|1|0	0|0|0|0|0|0	-	1	0.333333	1.07738	1.07206	0	0	0	0	0	0	0
TP53_GM	TP53	COPB1	COPB1	1|1|1	0|0|1|0|0|1	-	3	1	0.978542	0.808202	0	0	0	0	0	0	0
TP53_SM	TP53	COPS7B	COPS7B	1|1|0	0|0|0|0|0|0	-	2	0.666667	1.12436	1.12078	0	0	0	0	0	0	0
TP53_GM	TP53	COPS7B	COPS7B	0|1|0	0|0|0|0|0|0	-	1	0.333333	1.07738	1.07206	0	0	0	0	0	0	0
TP53_GM	TP53	COPZ1	COPZ1	1|1|1	0|0|1|1|1|2	-	3	1	0.736748	0.589902	0	0	0	0	0	0	0
TP53_SM	TP53	COPZ1	COPZ1	1|0|0	0|0|1|1|1|2	-	1	0.333333	0.631251	0.503781	0	0	0	0	0	0	0
TP53_GM	TP53	CORO1C	CORO1C	0|1|1	0|0|0|1|0|1	-	2	0.666667	0.952286	0.802147	0	0	0	1	0	1	0
TP53_SM	TP53	CORO1C	CORO1C	0|1|1	0|0|0|1|0|1	-	2	0.666667	0.925162	0.780662	0	0	0	1	0	1	0
TP53_GM	TP53	CORO7	CORO7	1|1|1	0|0|0|0|0|0	-	3	1	1.23978	1.23972	0	0	0	0	0	0	0
TP53_SM	TP53	CORO7	CORO7	1|1|1	0|0|0|0|0|0	-	3	1	1.1919	1.19187	0	0	0	0	0	0	0
TP53_SM	TP53	CPNE3	CPNE3	1|0|1	0|0|0|0|0|0	-	2	0.666667	1.12979	1.12589	0	0	0	0	0	0	0
TP53_GM	TP53	CPNE3	CPNE3	0|0|0	0|0|0|0|0|0	-	0	0	0	0	0	0	0	0	0	0	0
TP53_GM	TP53	CPSF7	CPSF7	1|0|0	0|0|0|0|0|0	-	1	0.333333	1.07701	1.07174	0	0	0	0	0	0	0
TP53_GM	TP53	CPT2	CPT2	0|1|0	0|0|0|0|0|1	-	1	0.333333	0.989293	0.910006	0	0	0	0	0	0	0
TP53_SM	TP53	CPT2	CPT2	0|0|0	0|0|0|0|0|1	-	0	0	0	0	0	0	0	0	0	0	0
TP53_GM	TP53	CRYZL1	CRYZL1	1|1|0	0|0|0|0|0|0	-	2	0.666667	1.15439	1.14898	0	0	0	0	0	0	0
TP53_SM	TP53	CRYZL1	CRYZL1	1|1|0	0|0|0|0|0|0	-	2	0.666667	1.12436	1.12078	0	0	0	0	0	0	0
TP53_SM	TP53	CS	CS	1|1|1	0|0|0|1|0|0	-	3	1	1.05293	0.942962	0	0	0	0	0	0	0
TP53_GM	TP53	CS	CS	1|0|0	0|0|0|1|0|0	-	1	0.333333	0.951439	0.847921	0	0	0	0	0	0	0
TP53_SM	TP53	CSK	CSK	0|1|1	0|0|0|1|0|0	-	2	0.666667	0.997936	0.890652	0	0	0	0	0	0	0
TP53_SM	TP53	CSNK1A1L	CSNK1A1L	0|1|1	0|0|1|0|0|0	-	2	0.666667	0.959017	0.830298	0	0	0	0	0	0	0
TP53_GM	TP53	CSNK1A1L	CSNK1A1L	1|0|0	0|0|1|0|0|0	-	1	0.333333	0.914333	0.790462	0	0	0	0	0	0	0
TP53_GM	TP53	CTGF	CTGF	1|1|1	1|0|0|0|0|1	-	3	1	0.897216	0.702947	0	0	0	0	0	0	0
TP53_SM	TP53	CTGF	CTGF	1|1|1	1|0|0|0|0|1	-	3	1	0.862565	0.675815	0	0	0	0	0	0	0
TP53_GM	TP53	CUL4A	CUL4A	0|1|1	0|0|0|0|0|0	-	2	0.666667	1.16276	1.15674	0	0	0	1	0	1	0
TP53_SM	TP53	CUL4A	CUL4A	0|0|1	0|0|0|0|0|0	-	1	0.333333	1.06754	1.06343	0	0	0	1	0	1	0
TP53_SM	TP53	DCAF7	DCAF7	1|1|1	0|0|0|0|0|0	-	3	1	1.1919	1.19187	0	0	0	1	0	1	0
TP53_GM	TP53	DCAF7	DCAF7	1|0|0	0|0|0|0|0|0	-	1	0.333333	1.07701	1.07174	0	0	0	1	0	1	0
TP53_GM	TP53	DCTN4	DCTN4	0|1|0	1|0|0|0|0|0	-	1	0.333333	0.833396	0.676158	0	0	0	0	0	0	0
TP53_SM	TP53	DCTN4	DCTN4	0|0|0	1|0|0|0|0|0	-	0	0	0	0	0	0	0	0	0	0	0
TP53_GM	TP53	DDI2	DDI2	1|1|1	0|0|1|0|0|1	-	3	1	0.978542	0.808202	0	0	0	0	0	0	0
TP53_SM	TP53	DDI2	DDI2	1|1|1	0|0|1|0|0|1	-	3	1	0.94075	0.777007	0	0	0	0	0	0	0
TP53_GM	TP53	DDX1	DDX1	0|1|1	0|0|0|0|1|0	-	2	0.666667	0.973204	0.832448	0	0	0	0	0	0	0
TP53_SM	TP53	DDX1	DDX1	0|0|0	0|0|0|0|1|0	-	0	0	0	0	0	0	0	0	0	0	0
TP53_GM	TP53	DDX19A	DDX19A	1|0|1	0|1|0|0|0|1	-	2	0.666667	0.818644	0.628539	0	0	0	0	0	0	0
TP53_GM	TP53	DDX23	DDX23	0|1|0	0|0|0|0|0|0	-	1	0.333333	1.07738	1.07206	0	0	0	0	0	0	0
TP53_SM	TP53	DDX6	DDX6	1|1|1	0|0|0|0|0|0	-	3	1	1.1919	1.19187	0	0	0	0	0	0	0
TP53_GM	TP53	DDX6	DDX6	1|1|0	0|0|0|0|0|0	-	2	0.666667	1.15439	1.14898	0	0	0	0	0	0	0
TP53_SM	TP53	DIP2A	DIP2A	1|1|1	0|0|0|0|0|0	-	3	1	1.1919	1.19187	0	0	0	0	0	0	0
TP53_GM	TP53	DIP2A	DIP2A	1|1|0	0|0|0|0|0|0	-	2	0.666667	1.15439	1.14898	0	0	0	0	0	0	0
TP53_GM	TP53	DNAJB1	DNAJB1	0|1|1	0|0|0|0|0|1	-	2	0.666667	1.06769	0.981879	0	0	0	1	0	1	0
TP53_SM	TP53	DNAJB1	DNAJB1	0|1|1	0|0|0|0|0|1	-	2	0.666667	1.03728	0.955579	0	0	0	1	0	1	0
TP53_GM	TP53	DNAJC12	DNAJC12	1|0|0	0|0|0|0|1|0	-	1	0.333333	0.901431	0.771281	0	0	0	0	0	0	0
TP53_SM	TP53	DNAJC12	DNAJC12	0|0|1	0|0|0|0|1|0	-	1	0.333333	0.8935	0.765298	0	0	0	0	0	0	0
TP53_SM	TP53	DNPEP	DNPEP	1|1|1	0|0|0|0|0|1	-	3	1	1.09444	1.0117	0	0	0	0	0	0	0
TP53_GM	TP53	DNPEP	DNPEP	0|1|0	0|0|0|0|0|1	-	1	0.333333	0.989293	0.910006	0	0	0	0	0	0	0
TP53_SM	TP53	DRG1	DRG1	1|1|1	0|0|0|0|0|0	-	3	1	1.1919	1.19187	0	0	0	0	0	0	0
TP53_GM	TP53	DRG1	DRG1	1|1|0	0|0|0|0|0|0	-	2	0.666667	1.15439	1.14898	0	0	0	0	0	0	0
TP53_GM	TP53	DSC2	DSC2	1|1|0	0|0|0|0|0|0	-	2	0.666667	1.15439	1.14898	0	0	0	0	0	0	0
TP53_SM	TP53	DSG1	DSG1	1|1|1	0|0|0|0|1|0	-	3	1	0.997585	0.857732	0	0	0	0	0	0	0
TP53_GM	TP53	DSG1	DSG1	0|0|0	0|0|0|0|1|0	-	0	0	0	0	0	0	0	0	0	0	0
TP53_GM	TP53	DSTN	DSTN	1|1|1	1|0|0|1|1|1	-	3	1	0.725624	0.553683	0	0	0	0	0	0	0
TP53_SM	TP53	DSTN	DSTN	1|1|1	1|0|0|1|1|1	-	3	1	0.6976	0.532312	0	0	0	0	0	0	0
TP53_GM	TP53	DTD1	DTD1	1|1|0	0|0|0|0|0|0	-	2	0.666667	1.15439	1.14898	0	0	0	0	0	0	0
TP53_SM	TP53	DTD1	DTD1	0|0|1	0|0|0|0|0|0	-	1	0.333333	1.06754	1.06343	0	0	0	0	0	0	0
TP53_SM	TP53	DVL3	DVL3	1|1|1	0|0|0|0|0|0	-	3	1	1.1919	1.19187	0	0	0	0	0	0	0
TP53_GM	TP53	DVL3	DVL3	1|1|0	0|0|0|0|0|0	-	2	0.666667	1.15439	1.14898	0	0	0	0	0	0	0
TP53_GM	TP53	DYNLRB1	DYNLRB1	1|0|0	0|1|0|0|0|0	-	1	0.333333	0.80926	0.644959	0	0	0	0	0	0	0
TP53_SM	TP53	DYNLRB1	DYNLRB1	0|1|0	0|1|0|0|0|0	-	1	0.333333	0.798062	0.637055	0	0	0	0	0	0	0
TP53_GM	TP53	ECHDC1	ECHDC1	0|1|1	0|0|0|0|0|0	-	2	0.666667	1.16276	1.15674	0	0	0	0	0	0	0
TP53_SM	TP53	ECHDC1	ECHDC1	1|0|1	0|0|0|0|0|0	-	2	0.666667	1.12979	1.12589	0	0	0	0	0	0	0
TP53_GM	TP53	ECI1	ECI1	1|0|0	0|0|0|0|1|1	-	1	0.333333	0.83891	0.683663	0	0	0	0	0	0	0
TP53_SM	TP53	ECI1	ECI1	0|0|0	0|0|0|0|1|1	-	0	0	0	0	0	0	0	0	0	0	0
TP53_GM	TP53	EDF1	EDF1	0|0|1	0|0|0|1|0|2	-	1	0.333333	0.828494	0.665982	0	0	0	0	0	0	0
TP53_SM	TP53	EEF2	EEF2	12|11|11	2|3|6|3|4|6	-	34	11.3333	0.592554	0.474942	0	0	0	1	0	1	0
TP53_GM	TP53	EEF2	EEF2	12|11|8	2|3|6|3|4|6	-	31	10.3333	0.645833	0.515801	0	0	0	1	0	1	0
TP53_GM	TP53	EFTUD2	EFTUD2	0|0|0	0|1|1|0|1|0	-	0	0	0	0	0	0	0	0	0	0	0
TP53_SM	TP53	EHD1	EHD1	1|1|0	1|0|1|0|0|0	-	2	0.666667	0.764515	0.577317	0	0	0	0	0	0	0
TP53_GM	TP53	EHD1	EHD1	0|1|0	1|0|1|0|0|0	-	1	0.333333	0.732573	0.552222	0	0	0	0	0	0	0
TP53_GM	TP53	EIF1	EIF1	0|1|1	0|0|0|0|0|0	-	2	0.666667	1.16276	1.15674	0	0	0	0	0	0	0
TP53_SM	TP53	EIF1	EIF1	0|0|0	0|0|0|0|0|0	-	0	0	0	0	0	0	0	0	0	0	0
TP53_GM	TP53	EIF2D	EIF2D	1|1|1	0|0|0|0|1|0	-	3	1	1.03766	0.892169	0	0	0	0	0	0	0
TP53_SM	TP53	EIF2D	EIF2D	1|1|1	0|0|0|0|1|0	-	3	1	0.997585	0.857732	0	0	0	0	0	0	0
TP53_SM	TP53	EIF2S2	EIF2S2	1|1|1	0|0|0|0|0|0	-	3	1	1.1919	1.19187	0	0	0	1	0	1	0
TP53_GM	TP53	EIF2S2	EIF2S2	0|0|0	0|0|0|0|0|0	-	0	0	0	0	0	0	0	1	0	1	0
TP53_GM	TP53	EIF3L	EIF3L	0|1|1	0|0|0|0|0|1	-	2	0.666667	1.06769	0.981879	0	0	0	0	0	0	0
TP53_SM	TP53	EIF3L	EIF3L	0|1|1	0|0|0|0|0|1	-	2	0.666667	1.03728	0.955579	0	0	0	0	0	0	0
TP53_GM	TP53	EIF3M	EIF3M	1|0|0	0|0|0|0|0|0	-	1	0.333333	1.07701	1.07174	0	0	0	0	0	0	0
TP53_SM	TP53	EIF3M	EIF3M	0|0|0	0|0|0|0|0|0	-	0	0	0	0	0	0	0	0	0	0	0
TP53_SM	TP53	EIF4A1	EIF4A1	9|10|8	3|3|4|5|4|6	-	27	9	0.489869	0.431701	0	0	0	0	0	0	0
TP53_GM	TP53	EIF4A1	EIF4A1	8|7|7	3|3|4|5|4|6	-	22	7.33333	0.495956	0.437112	0	0	0	0	0	0	0
TP53_SM	TP53	EIF4H	EIF4H	1|1|1	0|0|0|0|0|0	-	3	1	1.1919	1.19187	0	0	0	0	0	0	0
TP53_GM	TP53	EIF4H	EIF4H	1|0|0	0|0|0|0|0|0	-	1	0.333333	1.07701	1.07174	0	0	0	0	0	0	0
TP53_GM	TP53	EIF5A	EIF5A	1|1|1	0|0|1|1|0|0	-	3	1	0.946464	0.765352	0	0	0	0	0	0	0
TP53_GM	TP53	EML4	EML4	7|6|6	0|0|1|5|1|7	-	19	6.33333	0.947197	0.635479	0	0	0	0	0	0	0
TP53_SM	TP53	EML4	EML4	6|6|6	0|0|1|5|1|7	-	18	6	0.810032	0.543708	0	0	0	0	0	0	0
TP53_SM	TP53	ENO1	ENO1	13|11|13	5|6|6|7|6|11	-	37	12.3333	0.392433	0.328429	0	0	0	0	0	0	0
TP53_GM	TP53	ENO1	ENO1	12|11|11	5|6|6|7|6|11	-	34	11.3333	0.432502	0.362739	0	0	0	0	0	0	0
TP53_GM	TP53	ENO2	ENO2	1|1|1	2|1|1|0|0|0	-	3	1	0.591976	0.388798	0	0	0	0	0	0	0
TP53_GM	TP53	EPB41	EPB41	0|1|1	0|0|0|0|0|1	-	2	0.666667	1.06769	0.981879	0	0	0	0	0	0	0
TP53_GM	TP53	EPS15	EPS15	1|1|0	0|0|0|1|0|0	-	2	0.666667	1.0198	0.909025	0	0	0	0	0	0	0
TP53_GM	TP53	ERH	ERH	0|0|1	0|0|0|0|0|0	-	1	0.333333	1.08538	1.07898	0	0	0	1	0	1	0
TP53_SM	TP53	ERH	ERH	0|0|1	0|0|0|0|0|0	-	1	0.333333	1.06754	1.06343	0	0	0	1	0	1	0
TP53_SM	TP53	ERLEC1	ERLEC1	1|1|1	0|0|0|0|0|0	-	3	1	1.1919	1.19187	0	0	0	0	0	0	0
TP53_GM	TP53	ERLEC1	ERLEC1	0|1|1	0|0|0|0|0|0	-	2	0.666667	1.16276	1.15674	0	0	0	0	0	0	0
TP53_GM	TP53	ERP29	ERP29	1|1|1	0|0|0|0|0|0	-	3	1	1.23978	1.23972	0	0	0	0	0	0	0
TP53_SM	TP53	ERP29	ERP29	1|1|1	0|0|0|0|0|0	-	3	1	1.1919	1.19187	0	0	0	0	0	0	0
TP53_GM	TP53	ESD	ESD	1|1|1	1|0|0|0|0|1	-	3	1	0.897216	0.702947	0	0	0	0	0	0	0
TP53_SM	TP53	ESD	ESD	1|1|1	1|0|0|0|0|1	-	3	1	0.862565	0.675815	0	0	0	0	0	0	0
TP53_GM	TP53	ETFB	ETFB	1|1|1	0|0|1|1|0|1	-	3	1	0.886222	0.689543	0	0	0	0	0	0	0
TP53_SM	TP53	ETFB	ETFB	1|0|1	0|0|1|1|0|1	-	2	0.666667	0.807598	0.626226	0	0	0	0	0	0	0
TP53_SM	TP53	EXOC5	EXOC5	1|1|1	0|0|0|0|0|0	-	3	1	1.1919	1.19187	0	0	0	0	0	0	0
TP53_GM	TP53	EXOC5	EXOC5	1|0|1	0|0|0|0|0|0	-	2	0.666667	1.16239	1.15639	0	0	0	0	0	0	0
TP53_SM	TP53	EXOSC3	EXOSC3	0|1|1	0|0|1|0|0|1	-	2	0.666667	0.891617	0.733903	0	0	0	0	0	0	0
TP53_GM	TP53	EXOSC3	EXOSC3	0|0|1	0|0|1|0|0|1	-	1	0.333333	0.856681	0.703411	0	0	0	0	0	0	0
TP53_SM	TP53	EXOSC4	EXOSC4	0|1|1	0|0|0|0|0|0	-	2	0.666667	1.12965	1.12575	0	0	0	1	0	1	0
TP53_GM	TP53	EXOSC4	EXOSC4	0|0|1	0|0|0|0|0|0	-	1	0.333333	1.08538	1.07898	0	0	0	1	0	1	0
TP53_GM	TP53	FABP5	FABP5	1|1|1	0|0|1|0|1|1	-	3	1	0.848149	0.644518	0	0	0	0	0	0	0
TP53_SM	TP53	FABP5	FABP5	1|1|1	0|0|1|0|1|1	-	3	1	0.815393	0.619641	0	0	0	0	0	0	0
TP53_SM	TP53	FAF2	FAF2	0|1|1	0|0|0|0|0|0	-	2	0.666667	1.12965	1.12575	0	0	0	0	0	0	0
TP53_GM	TP53	FAF2	FAF2	0|1|0	0|0|0|0|0|0	-	1	0.333333	1.07738	1.07206	0	0	0	0	0	0	0
TP53_SM	TP53	FAM21C	FAM21C	1|1|1	0|0|1|0|0|0	-	3	1	1.01186	0.879064	0	0	0	0	0	0	0
TP53_GM	TP53	FAM21C	FAM21C	0|0|1	0|0|1|0|0|0	-	1	0.333333	0.92144	0.795801	0	0	0	0	0	0	0
TP53_SM	TP53	FAM98A	FAM98A	1|1|0	0|0|0|0|0|0	-	2	0.666667	1.12436	1.12078	0	0	0	0	0	0	0
TP53_GM	TP53	FAM98A	FAM98A	0|0|0	0|0|0|0|0|0	-	0	0	0	0	0	0	0	0	0	0	0
TP53_GM	TP53	FAM98B	FAM98B	1|1|1	0|0|0|0|0|0	-	3	1	1.23978	1.23972	0	0	0	0	0	0	0
TP53_SM	TP53	FAM98B	FAM98B	1|1|1	0|0|0|0|0|0	-	3	1	1.1919	1.19187	0	0	0	0	0	0	0
TP53_GM	TP53	FARP1	FARP1	1|1|0	0|1|0|0|0|1	-	2	0.666667	0.813009	0.624509	0	0	0	0	0	0	0
TP53_SM	TP53	FARSA	FARSA	1|1|1	1|0|0|1|0|1	-	3	1	0.787361	0.587832	0	0	0	0	0	0	0
TP53_GM	TP53	FARSA	FARSA	1|1|0	1|0|0|1|0|1	-	2	0.666667	0.762587	0.566676	0	0	0	0	0	0	0
TP53_SM	TP53	FASN	FASN	36|37|31	2|5|9|13|7|18	-	104	34.6667	0.801488	0.696918	0	0	0	0	0	0	0
TP53_GM	TP53	FASN	FASN	30|27|34	2|5|9|13|7|18	-	91	30.3333	0.871846	0.752889	0	0	0	0	0	0	0
TP53_SM	TP53	FAU	FAU	1|0|1	0|0|0|0|1|0	-	2	0.666667	0.945601	0.810246	0	0	0	1	0	1	0
TP53_GM	TP53	FAU	FAU	0|0|0	0|0|0|0|1|0	-	0	0	0	0	0	0	0	1	0	1	0
TP53_SM	TP53	FBLIM1	FBLIM1	0|1|1	0|1|0|0|0|0	-	2	0.666667	0.848809	0.677463	0	0	0	0	0	0	0
TP53_GM	TP53	FBLIM1	FBLIM1	1|0|0	0|1|0|0|0|0	-	1	0.333333	0.80926	0.644959	0	0	0	0	0	0	0
TP53_SM	TP53	FER1L4	FER1L4	1|0|0	0|1|0|0|0|0	-	1	0.333333	0.798168	0.637131	0	0	0	0	0	0	0
TP53_GM	TP53	FER1L4	FER1L4	0|0|0	0|1|0|0|0|0	-	0	0	0	0	0	0	0	0	0	0	0
TP53_SM	TP53	FERMT1	FERMT1	0|1|0	0|0|0|0|0|0	-	1	0.333333	1.06211	1.05861	0	0	0	0	0	0	0
TP53_GM	TP53	FERMT1	FERMT1	0|0|0	0|0|0|0|0|0	-	0	0	0	0	0	0	0	0	0	0	0
TP53_SM	TP53	FGG	FGG	1|1|1	0|0|0|0|0|0	-	3	1	1.1919	1.19187	0	0	0	0	0	0	0
TP53_GM	TP53	FGG	FGG	0|0|0	0|0|0|0|0|0	-	0	0	0	0	0	0	0	0	0	0	0
TP53_GM	TP53	FH	FH	1|1|1	0|0|1|1|0|0	-	3	1	0.946464	0.765352	0	0	0	0	0	0	0
TP53_GM	TP53	FKBP1A	FKBP1A	1|1|1	0|0|0|0|0|1	-	3	1	1.13841	1.05232	0	0	0	0	0	0	0
TP53_SM	TP53	FKBP1A	FKBP1A	1|1|1	0|0|0|0|0|1	-	3	1	1.09444	1.0117	0	0	0	0	0	0	0
TP53_SM	TP53	FKBP4	FKBP4	1|0|1	0|0|0|0|0|1	-	2	0.666667	1.03741	0.955692	0	0	0	0	0	0	0
TP53_GM	TP53	FKBP4	FKBP4	0|0|1	0|0|0|0|0|1	-	1	0.333333	0.99664	0.915877	0	0	0	0	0	0	0
TP53_SM	TP53	FLNA	FLNA	17|17|15	0|0|5|8|2|7	-	49	16.3333	1.04265	0.672368	0	0	0	1	0	1	0
TP53_GM	TP53	FLNA	FLNA	15|16|15	0|0|5|8|2|7	-	46	15.3333	1.18081	0.76112	0	0	0	1	0	1	0
TP53_SM	TP53	FN3K	FN3K	1|1|1	0|0|0|0|0|1	-	3	1	1.09444	1.0117	0	0	0	0	0	0	0
TP53_GM	TP53	FN3K	FN3K	1|1|0	0|0|0|0|0|1	-	2	0.666667	1.06001	0.975291	0	0	0	0	0	0	0
TP53_SM	TP53	FTCD	FTCD	1|1|0	0|0|0|0|0|1	-	2	0.666667	1.03243	0.951359	0	0	0	0	0	0	0
TP53_GM	TP53	FTCD	FTCD	1|0|0	0|0|0|0|0|1	-	1	0.333333	0.988953	0.909732	0	0	0	0	0	0	0
TP53_GM	TP53	G6PD	G6PD	1|1|0	0|0|0|0|0|0	-	2	0.666667	1.15439	1.14898	0	0	0	0	0	0	0
TP53_SM	TP53	G6PD	G6PD	1|1|0	0|0|0|0|0|0	-	2	0.666667	1.12436	1.12078	0	0	0	0	0	0	0
TP53_SM	TP53	GAK	GAK	1|1|1	0|0|0|0|0|0	-	3	1	1.1919	1.19187	0	0	0	0	0	0	0
TP53_GM	TP53	GAK	GAK	1|0|0	0|0|0|0|0|0	-	1	0.333333	1.07701	1.07174	0	0	0	0	0	0	0
TP53_SM	TP53	GALNT16	GALNT16	1|0|1	0|0|1|1|0|0	-	2	0.666667	0.862496	0.695074	0	0	0	0	0	0	0
TP53_GM	TP53	GALNT16	GALNT16	0|0|0	0|0|1|1|0|0	-	0	0	0	0	0	0	0	0	0	0	0
TP53_SM	TP53	GAPDH	GAPDH	6|6|7	5|2|4|2|5|4	-	19	6.33333	0.408545	0.303415	0	0	0	1	0	1	0
TP53_GM	TP53	GAPDH	GAPDH	7|5|5	5|2|4|2|5|4	-	17	5.66667	0.433217	0.321309	0	0	0	1	0	1	0
TP53_GM	TP53	GART	GART	1|0|0	0|0|0|0|0|0	-	1	0.333333	1.07701	1.07174	0	0	0	0	0	0	0
TP53_SM	TP53	GART	GART	1|0|0	0|0|0|0|0|0	-	1	0.333333	1.06225	1.05873	0	0	0	0	0	0	0
TP53_GM	TP53	GBP1	GBP1	0|0|1	0|0|0|0|0|0	-	1	0.333333	1.08538	1.07898	0	0	0	0	0	0	0
TP53_SM	TP53	GBP1	GBP1	0|0|0	0|0|0|0|0|0	-	0	0	0	0	0	0	0	0	0	0	0
TP53_SM	TP53	GCLC	GCLC	1|1|1	0|0|0|0|0|0	-	3	1	1.1919	1.19187	0	0	0	0	0	0	0
TP53_GM	TP53	GCLC	GCLC	0|0|0	0|0|0|0|0|0	-	0	0	0	0	0	0	0	0	0	0	0
TP53_GM	TP53	GEMIN4	GEMIN4	1|1|0	0|0|0|0|0|0	-	2	0.666667	1.15439	1.14898	0	0	0	0	0	0	0
TP53_SM	TP53	GEMIN4	GEMIN4	0|1|0	0|0|0|0|0|0	-	1	0.333333	1.06211	1.05861	0	0	0	0	0	0	0
TP53_GM	TP53	GET4	GET4	1|1|0	0|0|0|0|1|0	-	2	0.666667	0.966197	0.826862	0	0	0	0	0	0	0
TP53_SM	TP53	GET4	GET4	1|1|0	0|0|0|0|1|0	-	2	0.666667	0.941059	0.806573	0	0	0	0	0	0	0
TP53_SM	TP53	GFPT1	GFPT1	7|8|6	0|0|3|6|2|4	-	21	7	0.761167	0.527053	0	0	0	0	0	0	0
TP53_GM	TP53	GFPT1	GFPT1	5|3|8	0|0|3|6|2|4	-	16	5.33333	0.748935	0.504222	0	0	0	0	0	0	0
TP53_GM	TP53	GGA2	GGA2	1|1|0	0|0|0|0|0|0	-	2	0.666667	1.15439	1.14898	0	0	0	0	0	0	0
TP53_SM	TP53	GGA2	GGA2	1|1|0	0|0|0|0|0|0	-	2	0.666667	1.12436	1.12078	0	0	0	0	0	0	0
TP53_SM	TP53	GGA3	GGA3	1|0|0	0|0|0|0|0|0	-	1	0.333333	1.06225	1.05873	0	0	0	0	0	0	0
TP53_GM	TP53	GGA3	GGA3	0|0|0	0|0|0|0|0|0	-	0	0	0	0	0	0	0	0	0	0	0
TP53_SM	TP53	GIGYF2	GIGYF2	1|1|1	0|0|0|0|0|0	-	3	1	1.1919	1.19187	0	0	0	1	0	1	0
TP53_GM	TP53	GIGYF2	GIGYF2	0|1|1	0|0|0|0|0|0	-	2	0.666667	1.16276	1.15674	0	0	0	1	0	1	0
TP53_SM	TP53	GLUD1	GLUD1	11|10|9	2|1|2|3|4|2	-	30	10	0.803686	0.644068	0	0	0	0	0	0	0
TP53_GM	TP53	GLUD1	GLUD1	7|5|9	2|1|2|3|4|2	-	21	7	0.743216	0.586996	0	0	0	0	0	0	0
TP53_SM	TP53	GMPS	GMPS	1|1|1	0|0|0|0|0|0	-	3	1	1.1919	1.19187	0	0	0	1	0	1	0
TP53_GM	TP53	GMPS	GMPS	1|1|0	0|0|0|0|0|0	-	2	0.666667	1.15439	1.14898	0	0	0	1	0	1	0
TP53_GM	TP53	GNB4	GNB4	1|1|1	0|0|0|0|0|0	-	3	1	1.23978	1.23972	0	0	0	0	0	0	0
TP53_SM	TP53	GNB4	GNB4	1|1|1	0|0|0|0|0|0	-	3	1	1.1919	1.19187	0	0	0	0	0	0	0
TP53_SM	TP53	GOLGB1	GOLGB1	1|1|1	0|0|0|1|0|1	-	3	1	0.976143	0.826512	0	0	0	0	0	0	0
TP53_GM	TP53	GOLGB1	GOLGB1	1|0|0	0|0|0|1|0|1	-	1	0.333333	0.882055	0.743207	0	0	0	0	0	0	0
TP53_GM	TP53	GOT2	GOT2	1|1|1	0|0|0|0|0|0	-	3	1	1.23978	1.23972	0	0	0	0	0	0	0
TP53_SM	TP53	GOT2	GOT2	1|1|1	0|0|0|0|0|0	-	3	1	1.1919	1.19187	0	0	0	0	0	0	0
TP53_GM	TP53	GPHN	GPHN	0|1|1	0|0|0|0|0|0	-	2	0.666667	1.16276	1.15674	0	0	0	0	0	0	0
TP53_SM	TP53	GPHN	GPHN	0|1|1	0|0|0|0|0|0	-	2	0.666667	1.12965	1.12575	0	0	0	0	0	0	0
TP53_SM	TP53	GPRC5C	GPRC5C	1|1|1	0|0|0|0|0|0	-	3	1	1.1919	1.19187	0	0	0	0	0	0	0
TP53_GM	TP53	GPRC5C	GPRC5C	1|1|0	0|0|0|0|0|0	-	2	0.666667	1.15439	1.14898	0	0	0	0	0	0	0
TP53_GM	TP53	GPT2	GPT2	1|1|0	0|0|0|0|0|0	-	2	0.666667	1.15439	1.14898	0	0	0	0	0	0	0
TP53_SM	TP53	GPT2	GPT2	1|1|0	0|0|0|0|0|0	-	2	0.666667	1.12436	1.12078	0	0	0	0	0	0	0
TP53_SM	TP53	GSTM5	GSTM5	1|1|1	0|0|0|0|0|0	-	3	1	1.1919	1.19187	0	0	0	0	0	0	0
TP53_GM	TP53	GSTM5	GSTM5	0|1|0	0|0|0|0|0|0	-	1	0.333333	1.07738	1.07206	0	0	0	0	0	0	0
TP53_GM	TP53	H1F0	H1F0	1|1|1	0|0|0|1|0|0	-	3	1	1.09523	0.980821	0	0	0	0	0	0	0
TP53_SM	TP53	H1F0	H1F0	1|1|1	0|0|0|1|0|0	-	3	1	1.05293	0.942962	0	0	0	0	0	0	0
TP53_SM	TP53	H2AFY2	H2AFY2	1|0|1	0|1|0|0|0|1	-	2	0.666667	0.795679	0.61196	0	0	0	0	0	0	0
TP53_GM	TP53	H2AFY2	H2AFY2	0|0|0	0|1|0|0|0|1	-	0	0	0	0	0	0	0	0	0	0	0
TP53_SM	TP53	HADHA	HADHA	8|7|4	1|2|2|5|2|4	-	19	6.33333	0.592822	0.493646	0	0	0	0	0	0	0
TP53_GM	TP53	HADHA	HADHA	7|6|5	1|2|2|5|2|4	-	18	6	0.654013	0.548644	0	0	0	0	0	0	0
TP53_SM	TP53	HDAC6	HDAC6	1|1|1	0|0|1|0|0|0	-	3	1	1.01186	0.879064	0	0	0	0	0	0	0
TP53_GM	TP53	HEATR9	HEATR9	0|1|1	0|1|1|0|0|0	-	2	0.666667	0.770665	0.573334	0	0	0	0	0	0	0
TP53_SM	TP53	HEATR9	HEATR9	0|0|0	0|1|1|0|0|0	-	0	0	0	0	0	0	0	0	0	0	0
TP53_GM	TP53	HIGD1A	HIGD1A	0|1|1	0|0|0|0|1|0	-	2	0.666667	0.973204	0.832448	0	0	0	0	0	0	0
TP53_SM	TP53	HIGD1A	HIGD1A	0|0|0	0|0|0|0|1|0	-	0	0	0	0	0	0	0	0	0	0	0
TP53_GM	TP53	HIST1H1C	HIST1H1C	2|1|2	0|1|1|1|2|2	-	5	1.66667	0.634924	0.499338	0	0	0	0	0	0	0
TP53_SM	TP53	HIST1H1E	HIST1H1E	3|3|3	1|2|2|0|1|3	-	9	3	0.568382	0.43515	0	0	0	0	0	0	0
TP53_GM	TP53	HIST1H1E	HIST1H1E	3|2|2	1|2|2|0|1|3	-	7	2.33333	0.561485	0.429072	0	0	0	0	0	0	0
TP53_GM	TP53	HIST1H2AJ	HIST1H2AJ	2|1|0	1|1|1|1|0|2	-	3	1	0.58316	0.467377	0	0	0	0	0	0	0
TP53_SM	TP53	HIST1H2BL	HIST1H2BL	4|3|4	3|1|3|2|1|3	-	11	3.66667	0.491664	0.37943	0	0	0	0	0	0	0
TP53_GM	TP53	HIST1H2BL	HIST1H2BL	4|2|3	3|1|3|2|1|3	-	9	3	0.495552	0.380754	0	0	0	0	0	0	0
TP53_GM	TP53	HIST1H4A	HIST1H4A	5|5|5	1|1|2|2|3|4	-	15	5	0.690617	0.611831	0	0	0	0	0	0	0
TP53_SM	TP53	HIST1H4A	HIST1H4A	5|6|4	1|1|2|2|3|4	-	15	5	0.613721	0.542765	0	0	0	0	0	0	0
TP53_GM	TP53	HMGB2	HMGB2	1|1|0	0|0|0|0|0|0	-	2	0.666667	1.15439	1.14898	0	0	0	0	0	0	0
TP53_SM	TP53	HMGB2	HMGB2	1|1|0	0|0|0|0|0|0	-	2	0.666667	1.12436	1.12078	0	0	0	0	0	0	0
TP53_SM	TP53	HNRNPA1	HNRNPA1	5|4|4	2|1|2|2|1|3	-	13	4.33333	0.610331	0.515786	0	0	0	1	0	1	0
TP53_GM	TP53	HNRNPA1	HNRNPA1	5|3|4	2|1|2|2|1|3	-	12	4	0.653327	0.549842	0	0	0	1	0	1	0
TP53_SM	TP53	HNRNPA2B1	HNRNPA2B1	6|4|7	2|0|3|2|1|3	-	17	5.66667	0.73623	0.550307	0	0	0	1	0	1	0
TP53_SM	TP53	HNRNPF	HNRNPF	4|3|3	1|1|1|2|2|3	-	10	3.33333	0.601697	0.540592	0	0	0	1	0	1	0
TP53_GM	TP53	HNRNPF	HNRNPF	2|3|4	1|1|1|2|2|3	-	9	3	0.634672	0.56584	0	0	0	1	0	1	0
TP53_SM	TP53	HNRNPH1	HNRNPH1	7|7|6	2|1|3|4|3|6	-	20	6.66667	0.555507	0.516154	0	0	0	1	0	1	0
TP53_GM	TP53	HNRNPH1	HNRNPH1	5|3|7	2|1|3|4|3|6	-	15	5	0.540655	0.492154	0	0	0	1	0	1	0
TP53_SM	TP53	HNRNPK	HNRNPK	7|7|7	2|0|1|3|1|5	-	21	7	0.837066	0.607956	0	0	0	1	0	1	0
TP53_GM	TP53	HNRNPK	HNRNPK	5|4|7	2|0|1|3|1|5	-	16	5.33333	0.818848	0.587615	0	0	0	1	0	1	0
TP53_SM	TP53	HNRNPM	HNRNPM	8|9|7	1|0|3|4|0|7	-	24	8	0.849546	0.578363	0	0	0	1	0	1	0
TP53_GM	TP53	HNRNPM	HNRNPM	5|6|8	1|0|3|4|0|7	-	19	6.33333	0.850445	0.573301	0	0	0	1	0	1	0
TP53_GM	TP53	HNRNPU	HNRNPU	3|2|2	1|1|2|2|0|2	-	7	2.33333	0.642807	0.525028	0	0	0	1	0	1	0
TP53_SM	TP53	HSD17B10	HSD17B10	2|2|2	1|1|1|1|2|2	-	6	2	0.553257	0.457218	0	0	0	0	0	0	0
TP53_GM	TP53	HSD17B10	HSD17B10	2|3|0	1|1|1|1|2|2	-	5	1.66667	0.554208	0.447281	0	0	0	0	0	0	0
TP53_SM	TP53	HSD17B12	HSD17B12	1|1|1	0|0|0|0|0|1	-	3	1	1.09444	1.0117	0	0	0	0	0	0	0
TP53_GM	TP53	HSD17B12	HSD17B12	1|1|0	0|0|0|0|0|1	-	2	0.666667	1.06001	0.975291	0	0	0	0	0	0	0
TP53_SM	TP53	HSP90AA1	HSP90AA1	13|12|9	3|3|4|4|5|7	-	34	11.3333	0.554058	0.471196	0	0	0	1	0	1	0
TP53_GM	TP53	HSP90AA1	HSP90AA1	12|10|11	3|3|4|4|5|7	-	33	11	0.637242	0.542649	0	0	0	1	0	1	0
TP53_GM	TP53	HSP90AB1	HSP90AB1	17|15|16	8|5|4|8|7|11	-	48	16	0.531034	0.412037	0	0	0	1	0	1	0
TP53_SM	TP53	HSP90AB1	HSP90AB1	18|15|13	8|5|4|8|7|11	-	46	15.3333	0.431554	0.334314	0	0	0	1	0	1	0
TP53_SM	TP53	HSP90B1	HSP90B1	10|10|8	3|2|3|3|5|3	-	28	9.33333	0.590964	0.461436	0	0	0	1	0	1	0
TP53_GM	TP53	HSP90B1	HSP90B1	8|8|10	3|2|3|3|5|3	-	26	8.66667	0.655731	0.509593	0	0	0	1	0	1	0
TP53_SM	TP53	HSPA1B	HSPA1B	13|13|13	3|1|3|4|11|5	-	39	13	0.596494	0.430775	0	0	0	1	0	1	0
TP53_GM	TP53	HSPA1B	HSPA1B	10|8|12	3|1|3|4|11|5	-	30	10	0.58269	0.416506	0	0	0	1	0	1	0
TP53_SM	TP53	HSPA5	HSPA5	16|16|15	5|2|7|5|9|8	-	47	15.6667	0.533972	0.403314	0	0	0	1	0	1	0
TP53_GM	TP53	HSPA5	HSPA5	15|15|11	5|2|7|5|9|8	-	41	13.6667	0.567633	0.427571	0	0	0	1	0	1	0
TP53_SM	TP53	HSPA6	HSPA6	5|4|5	3|1|2|3|2|2	-	14	4.66667	0.537715	0.437653	0	0	0	1	0	1	0
TP53_GM	TP53	HSPA6	HSPA6	3|4|4	3|1|2|3|2|2	-	11	3.66667	0.533386	0.433686	0	0	0	1	0	1	0
TP53_SM	TP53	HSPA8	HSPA8	14|13|15	2|3|7|8|9|9	-	42	14	0.496644	0.404354	0	0	0	1	0	1	0
TP53_GM	TP53	HSPA8	HSPA8	14|13|12	2|3|7|8|9|9	-	39	13	0.552707	0.450967	0	0	0	1	0	1	0
TP53_SM	TP53	HSPA9	HSPA9	14|15|12	7|7|8|12|8|12	-	41	13.6667	0.328529	0.279923	0	0	0	1	0	1	0
TP53_GM	TP53	HSPA9	HSPA9	12|11|15	7|7|8|12|8|12	-	38	12.6667	0.36876	0.311588	0	0	0	1	0	1	0
TP53_SM	TP53	HSPD1	HSPD1	16|17|14	10|6|7|11|10|11	-	47	15.6667	0.346473	0.271384	0	0	0	0	0	1	0
TP53_GM	TP53	HSPD1	HSPD1	14|12|14	10|6|7|11|10|11	-	40	13.3333	0.36422	0.284571	0	0	0	0	0	1	0
TP53_GM	TP53	HSPE1	HSPE1	1|1|1	0|0|1|1|1|1	-	3	1	0.777911	0.616972	0	0	0	0	0	0	0
TP53_SM	TP53	HSPE1	HSPE1	1|1|1	0|0|1|1|1|1	-	3	1	0.747867	0.593157	0	0	0	0	0	0	0
TP53_GM	TP53	IGKC	IGKC	0|0|1	0|0|0|0|1|0	-	1	0.333333	0.908437	0.776491	0	0	0	0	0	0	0
TP53_SM	TP53	ILF3	ILF3	1|1|1	0|0|0|0|0|0	-	3	1	1.1919	1.19187	0	0	0	0	0	0	0
TP53_GM	TP53	ILF3	ILF3	0|1|0	0|0|0|0|0|0	-	1	0.333333	1.07738	1.07206	0	0	0	0	0	0	0
TP53_GM	TP53	IPO4	IPO4	1|1|1	0|0|0|0|0|0	-	3	1	1.23978	1.23972	0	0	0	0	0	0	0
TP53_SM	TP53	IPO4	IPO4	0|0|0	0|0|0|0|0|0	-	0	0	0	0	0	0	0	0	0	0	0
TP53_GM	TP53	IPO5	IPO5	0|1|1	0|0|0|0|0|0	-	2	0.666667	1.16276	1.15674	0	0	0	0	0	0	0
TP53_SM	TP53	IPO5	IPO5	0|1|0	0|0|0|0|0|0	-	1	0.333333	1.06211	1.05861	0	0	0	0	0	0	0
TP53_SM	TP53	IQGAP2	IQGAP2	1|1|1	0|0|0|0|0|0	-	3	1	1.1919	1.19187	0	0	0	0	0	0	0
TP53_GM	TP53	IQGAP2	IQGAP2	1|0|0	0|0|0|0|0|0	-	1	0.333333	1.07701	1.07174	0	0	0	0	0	0	0
TP53_GM	TP53	IST1	IST1	1|0|0	0|0|0|0|0|0	-	1	0.333333	1.07701	1.07174	0	0	0	0	0	0	0
TP53_SM	TP53	IST1	IST1	0|0|0	0|0|0|0|0|0	-	0	0	0	0	0	0	0	0	0	0	0
TP53_GM	TP53	ITPR2	ITPR2	1|0|0	0|0|0|0|0|0	-	1	0.333333	1.07701	1.07174	0	0	0	0	0	0	0
TP53_SM	TP53	ITPR2	ITPR2	0|1|0	0|0|0|0|0|0	-	1	0.333333	1.06211	1.05861	0	0	0	0	0	0	0
TP53_SM	TP53	KDM4C	KDM4C	1|1|1	0|0|0|0|0|0	-	3	1	1.1919	1.19187	0	0	0	0	0	0	0
TP53_GM	TP53	KDM4C	KDM4C	1|1|0	0|0|0|0|0|0	-	2	0.666667	1.15439	1.14898	0	0	0	0	0	0	0
TP53_GM	TP53	KIAA1033	KIAA1033	1|1|0	0|0|0|0|0|0	-	2	0.666667	1.15439	1.14898	0	0	0	0	0	0	0
TP53_SM	TP53	KIAA1033	KIAA1033	1|1|0	0|0|0|0|0|0	-	2	0.666667	1.12436	1.12078	0	0	0	0	0	0	0
TP53_SM	TP53	KPNA6	KPNA6	1|1|0	0|0|0|0|0|0	-	2	0.666667	1.12436	1.12078	0	0	0	0	0	0	0
TP53_GM	TP53	KPNA6	KPNA6	1|0|0	0|0|0|0|0|0	-	1	0.333333	1.07701	1.07174	0	0	0	0	0	0	0
TP53_SM	TP53	KRT18	KRT18	20|21|22	12|9|15|13|14|11	-	63	21	0.323138	0.258592	0	0	0	0	0	0	0
TP53_GM	TP53	KRT18	KRT18	20|17|19	12|9|15|13|14|11	-	56	18.6667	0.351563	0.281125	0	0	0	0	0	0	0
TP53_GM	TP53	KRT6B	KRT6B	9|7|9	5|2|3|3|1|4	-	25	8.33333	0.651999	0.473132	0	0	0	0	0	0	0
TP53_SM	TP53	KRT6B	KRT6B	7|8|9	5|2|3|3|1|4	-	24	8	0.55153	0.40066	0	0	0	0	0	0	0
TP53_SM	TP53	KTN1	KTN1	1|1|0	0|1|0|0|0|0	-	2	0.666667	0.844836	0.674471	0	0	0	0	0	0	0
TP53_GM	TP53	KTN1	KTN1	0|1|0	0|1|0|0|0|0	-	1	0.333333	0.809538	0.645153	0	0	0	0	0	0	0
TP53_GM	TP53	LAD1	LAD1	1|1|1	0|0|0|0|0|0	-	3	1	1.23978	1.23972	0	0	0	0	0	0	0
TP53_SM	TP53	LAD1	LAD1	1|1|1	0|0|0|0|0|0	-	3	1	1.1919	1.19187	0	0	0	0	0	0	0
TP53_GM	TP53	LAMC1	LAMC1	0|1|0	0|1|1|0|0|0	-	1	0.333333	0.714074	0.531366	0	0	0	0	0	0	0
TP53_SM	TP53	LAMC1	LAMC1	0|0|0	0|1|1|0|0|0	-	0	0	0	0	0	0	0	0	0	0	0
TP53_SM	TP53	LAMTOR1	LAMTOR1	1|1|1	0|0|0|0|0|1	-	3	1	1.09444	1.0117	0	0	0	0	0	0	0
TP53_GM	TP53	LAMTOR1	LAMTOR1	0|1|0	0|0|0|0|0|1	-	1	0.333333	0.989293	0.910006	0	0	0	0	0	0	0
TP53_GM	TP53	LBR	LBR	1|0|0	0|0|0|0|0|0	-	1	0.333333	1.07701	1.07174	0	0	0	0	0	0	0
TP53_SM	TP53	LBR	LBR	1|0|0	0|0|0|0|0|0	-	1	0.333333	1.06225	1.05873	0	0	0	0	0	0	0
TP53_SM	TP53	LDHA	LDHA	6|6|6	1|4|4|5|2|5	-	18	6	0.446105	0.3366	0	0	0	0	0	0	0
TP53_GM	TP53	LDHA	LDHA	5|6|5	1|4|4|5|2|5	-	16	5.33333	0.472002	0.355894	0	0	0	0	0	0	0
TP53_SM	TP53	LMNA	LMNA	16|15|18	0|1|3|2|3|10	-	49	16.3333	1.14984	0.822734	0	0	0	1	0	1	0
TP53_GM	TP53	LMNA	LMNA	14|13|12	0|1|3|2|3|10	-	39	13	1.14025	0.818748	0	0	0	1	0	1	0
TP53_GM	TP53	LRRC47	LRRC47	1|1|1	0|1|0|0|0|0	-	3	1	0.931561	0.746048	0	0	0	0	0	0	0
TP53_GM	TP53	LSM12	LSM12	1|1|1	0|0|0|1|0|1	-	3	1	1.01536	0.859695	0	0	0	0	0	0	0
TP53_SM	TP53	LSM12	LSM12	0|0|0	0|0|0|1|0|1	-	0	0	0	0	0	0	0	0	0	0	0
TP53_GM	TP53	LUC7L2	LUC7L2	0|1|0	0|0|0|0|0|0	-	1	0.333333	1.07738	1.07206	0	0	0	0	0	0	0
TP53_GM	TP53	LUZP1	LUZP1	0|1|0	0|0|1|0|0|0	-	1	0.333333	0.914647	0.7907	0	0	0	0	0	0	0
TP53_SM	TP53	LYN	LYN	1|0|1	0|0|0|0|0|0	-	2	0.666667	1.12979	1.12589	0	0	0	1	0	1	0
TP53_GM	TP53	LYN	LYN	1|0|0	0|0|0|0|0|0	-	1	0.333333	1.07701	1.07174	0	0	0	1	0	1	0
TP53_GM	TP53	LYZ	LYZ	1|1|0	0|0|0|0|0|0	-	2	0.666667	1.15439	1.14898	0	0	0	1	0	1	0
TP53_SM	TP53	LYZ	LYZ	0|1|1	0|0|0|0|0|0	-	2	0.666667	1.12965	1.12575	0	0	0	1	0	1	0
TP53_GM	TP53	MAGOH	MAGOH	1|0|0	0|0|0|0|0|1	-	1	0.333333	0.988953	0.909732	0	0	0	0	0	0	0
TP53_SM	TP53	MAGOH	MAGOH	0|1|0	0|0|0|0|0|1	-	1	0.333333	0.975269	0.898583	0	0	0	0	0	0	0
TP53_SM	TP53	MALT1	MALT1	1|1|1	0|0|0|0|0|0	-	3	1	1.1919	1.19187	0	0	0	0	0	0	0
TP53_GM	TP53	MALT1	MALT1	0|0|0	0|0|0|0|0|0	-	0	0	0	0	0	0	0	0	0	0	0
TP53_SM	TP53	MAP4K3	MAP4K3	1|1|1	0|0|0|0|0|1	-	3	1	1.09444	1.0117	0	0	0	0	0	0	0
TP53_GM	TP53	MAP4K3	MAP4K3	1|0|0	0|0|0|0|0|1	-	1	0.333333	0.988953	0.909732	0	0	0	0	0	0	0
TP53_GM	TP53	MAPRE1	MAPRE1	1|1|1	0|0|0|0|1|1	-	3	1	0.965691	0.790818	0	0	0	0	0	0	0
TP53_SM	TP53	MAPRE1	MAPRE1	1|1|1	0|0|0|0|1|1	-	3	1	0.928395	0.760294	0	0	0	0	0	0	0
TP53_GM	TP53	MARS	MARS	1|1|0	0|0|0|1|0|1	-	2	0.666667	0.94543	0.796766	0	0	0	0	0	0	0
TP53_GM	TP53	MCCC1	MCCC1	1|0|0	0|1|0|0|0|0	-	1	0.333333	0.80926	0.644959	0	0	0	0	0	0	0
TP53_SM	TP53	MCCC1	MCCC1	0|0|0	0|1|0|0|0|0	-	0	0	0	0	0	0	0	0	0	0	0
TP53_GM	TP53	MCM2	MCM2	0|1|0	0|0|0|0|0|1	-	1	0.333333	0.989293	0.910006	0	0	0	0	0	0	0
TP53_GM	TP53	MCM3	MCM3	1|0|1	0|0|0|0|0|0	-	2	0.666667	1.16239	1.15639	0	0	0	0	0	0	0
TP53_SM	TP53	MCM3	MCM3	1|1|0	0|0|0|0|0|0	-	2	0.666667	1.12436	1.12078	0	0	0	0	0	0	0
TP53_GM	TP53	MCM6	MCM6	1|0|1	1|0|0|0|0|0	-	2	0.666667	0.899157	0.729343	0	0	0	0	0	0	0
TP53_SM	TP53	MDH2	MDH2	1|1|1	0|0|0|0|0|0	-	3	1	1.1919	1.19187	0	0	0	0	0	0	0
TP53_GM	TP53	MDH2	MDH2	0|1|0	0|0|0|0|0|0	-	1	0.333333	1.07738	1.07206	0	0	0	0	0	0	0
TP53_GM	TP53	MDM2	MDM2	1|1|0	0|0|0|0|0|0	-	2	0.666667	1.15439	1.14898	0	0	0	1	0	1	0
TP53_SM	TP53	MDM2	MDM2	0|1|0	0|0|0|0|0|0	-	1	0.333333	1.06211	1.05861	0	0	0	1	0	1	0
TP53_SM	TP53	MED4	MED4	1|1|1	0|0|0|0|0|0	-	3	1	1.1919	1.19187	0	0	0	0	0	0	0
TP53_GM	TP53	MED4	MED4	0|0|0	0|0|0|0|0|0	-	0	0	0	0	0	0	0	0	0	0	0
TP53_SM	TP53	MEMO1	MEMO1	1|1|1	0|0|0|0|0|0	-	3	1	1.1919	1.19187	0	0	0	0	0	0	0
TP53_GM	TP53	MEMO1	MEMO1	0|0|0	0|0|0|0|0|0	-	0	0	0	0	0	0	0	0	0	0	0
TP53_SM	TP53	MGAT1	MGAT1	1|1|1	0|0|0|1|0|1	-	3	1	0.976143	0.826512	0	0	0	0	0	0	0
TP53_GM	TP53	MGAT1	MGAT1	1|1|0	0|0|0|1|0|1	-	2	0.666667	0.94543	0.796766	0	0	0	0	0	0	0
TP53_GM	TP53	MIB1	MIB1	1|1|1	0|0|0|0|0|0	-	3	1	1.23978	1.23972	0	0	0	0	0	0	0
TP53_GM	TP53	MIF	MIF	0|1|1	0|0|0|0|0|1	-	2	0.666667	1.06769	0.981879	0	0	0	1	0	1	0
TP53_SM	TP53	MIF	MIF	1|0|1	0|0|0|0|0|1	-	2	0.666667	1.03741	0.955692	0	0	0	1	0	1	0
TP53_GM	TP53	MLEC	MLEC	1|1|1	0|0|1|0|0|0	-	3	1	1.05251	0.914356	0	0	0	0	0	0	0
TP53_SM	TP53	MLEC	MLEC	1|1|1	0|0|1|0|0|0	-	3	1	1.01186	0.879064	0	0	0	0	0	0	0
TP53_GM	TP53	MOGS	MOGS	1|1|1	0|0|0|0|0|0	-	3	1	1.23978	1.23972	0	0	0	1	0	1	0
TP53_SM	TP53	MOV10	MOV10	1|0|1	0|0|0|0|0|0	-	2	0.666667	1.12979	1.12589	0	0	0	1	0	1	0
TP53_GM	TP53	MOV10	MOV10	0|1|0	0|0|0|0|0|0	-	1	0.333333	1.07738	1.07206	0	0	0	1	0	1	0
TP53_GM	TP53	MPC1	MPC1	1|0|0	1|1|1|1|0|1	-	1	0.333333	0.532498	0.41172	0	0	0	0	0	0	0
TP53_SM	TP53	MPC1	MPC1	0|0|0	1|1|1|1|0|1	-	0	0	0	0	0	0	0	0	0	0	0
TP53_SM	TP53	MRPL14	MRPL14	1|1|1	0|0|0|0|0|1	-	3	1	1.09444	1.0117	0	0	0	0	0	0	0
TP53_GM	TP53	MRPL14	MRPL14	1|1|0	0|0|0|0|0|1	-	2	0.666667	1.06001	0.975291	0	0	0	0	0	0	0
TP53_SM	TP53	MRPS21	MRPS21	1|1|0	0|0|0|0|0|0	-	2	0.666667	1.12436	1.12078	0	0	0	0	0	0	0
TP53_GM	TP53	MRPS21	MRPS21	0|0|1	0|0|0|0|0|0	-	1	0.333333	1.08538	1.07898	0	0	0	0	0	0	0
TP53_SM	TP53	MRPS36	MRPS36	1|1|0	1|0|0|0|0|0	-	2	0.666667	0.869735	0.706885	0	0	0	0	0	0	0
TP53_GM	TP53	MTDH	MTDH	0|1|1	0|0|0|0|0|0	-	2	0.666667	1.16276	1.15674	0	0	0	0	0	0	0
TP53_GM	TP53	MVK	MVK	1|1|1	0|0|0|0|0|0	-	3	1	1.23978	1.23972	0	0	0	0	0	0	0
TP53_GM	TP53	MYADM	MYADM	1|0|0	0|0|0|0|0|0	-	1	0.333333	1.07701	1.07174	0	0	0	0	0	0	0
TP53_SM	TP53	MYADM	MYADM	0|0|0	0|0|0|0|0|0	-	0	0	0	0	0	0	0	0	0	0	0
TP53_SM	TP53	MYH16	MYH16	0|1|0	0|0|0|0|0|0	-	1	0.333333	1.06211	1.05861	0	0	0	0	0	0	0
TP53_GM	TP53	MYH16	MYH16	0|0|0	0|0|0|0|0|0	-	0	0	0	0	0	0	0	0	0	0	0
TP53_GM	TP53	MYL12A	MYL12A	1|1|1	0|0|0|0|0|0	-	3	1	1.23978	1.23972	0	0	0	0	0	0	0
TP53_SM	TP53	MYL12A	MYL12A	1|1|1	0|0|0|0|0|0	-	3	1	1.1919	1.19187	0	0	0	0	0	0	0
TP53_GM	TP53	MYL6	MYL6	0|1|1	0|0|0|0|0|0	-	2	0.666667	1.16276	1.15674	0	0	0	0	0	0	0
TP53_SM	TP53	MYO1C	MYO1C	1|1|1	0|0|0|0|0|0	-	3	1	1.1919	1.19187	0	0	0	1	0	1	0
TP53_GM	TP53	MYO1C	MYO1C	1|0|1	0|0|0|0|0|0	-	2	0.666667	1.16239	1.15639	0	0	0	1	0	1	0
TP53_SM	TP53	MYO5C	MYO5C	0|1|1	0|0|0|0|0|0	-	2	0.666667	1.12965	1.12575	0	0	0	0	0	0	0
TP53_GM	TP53	MYO5C	MYO5C	0|1|0	0|0|0|0|0|0	-	1	0.333333	1.07738	1.07206	0	0	0	0	0	0	0
TP53_SM	TP53	NACA	NACA	1|1|1	0|0|0|0|0|0	-	3	1	1.1919	1.19187	0	0	0	0	0	0	0
TP53_GM	TP53	NACA	NACA	1|1|0	0|0|0|0|0|0	-	2	0.666667	1.15439	1.14898	0	0	0	0	0	0	0
TP53_SM	TP53	NAP1L4	NAP1L4	0|1|0	0|0|0|0|0|1	-	1	0.333333	0.975269	0.898583	0	0	0	0	0	0	0
TP53_GM	TP53	NARS	NARS	1|1|1	0|0|0|0|0|0	-	3	1	1.23978	1.23972	0	0	0	0	0	0	0
TP53_GM	TP53	NBN	NBN	0|1|0	0|0|0|0|0|0	-	1	0.333333	1.07738	1.07206	0	0	0	0	0	0	0
TP53_SM	TP53	NBN	NBN	0|0|1	0|0|0|0|0|0	-	1	0.333333	1.06754	1.06343	0	0	0	0	0	0	0
TP53_GM	TP53	NCL	NCL	7|3|8	0|2|3|1|2|4	-	18	6	0.798612	0.571536	0	0	0	1	0	1	0
TP53_GM	TP53	NDC1	NDC1	1|1|1	0|0|0|0|0|0	-	3	1	1.23978	1.23972	0	0	0	0	0	0	0
TP53_SM	TP53	NDC1	NDC1	1|0|1	0|0|0|0|0|0	-	2	0.666667	1.12979	1.12589	0	0	0	0	0	0	0
TP53_SM	TP53	NDUFA4	NDUFA4	1|1|1	0|0|1|0|1|1	-	3	1	0.815393	0.619641	0	0	0	0	0	0	0
TP53_GM	TP53	NDUFA4	NDUFA4	1|1|0	0|0|1|0|1|1	-	2	0.666667	0.789737	0.59734	0	0	0	0	0	0	0
TP53_SM	TP53	NDUFS1	NDUFS1	4|3|1	0|0|2|3|0|3	-	8	2.66667	0.744391	0.488865	0	0	0	0	0	0	0
TP53_GM	TP53	NDUFS3	NDUFS3	0|1|1	0|0|0|1|0|0	-	2	0.666667	1.02719	0.915165	0	0	0	0	0	0	0
TP53_SM	TP53	NDUFS3	NDUFS3	0|1|0	0|0|0|1|0|0	-	1	0.333333	0.938274	0.837529	0	0	0	0	0	0	0
TP53_SM	TP53	NECAP2	NECAP2	1|1|1	0|0|1|0|0|0	-	3	1	1.01186	0.879064	0	0	0	0	0	0	0
TP53_GM	TP53	NECAP2	NECAP2	1|1|0	0|0|1|0|0|0	-	2	0.666667	0.980026	0.847426	0	0	0	0	0	0	0
TP53_SM	TP53	NFKB1	NFKB1	1|1|0	0|0|0|0|1|1	-	2	0.666667	0.87579	0.714946	0	0	0	0	0	0	0
TP53_GM	TP53	NFKB1	NFKB1	1|0|0	0|0|0|0|1|1	-	1	0.333333	0.83891	0.683663	0	0	0	0	0	0	0
TP53_SM	TP53	NISCH	NISCH	1|1|0	0|0|0|0|0|0	-	2	0.666667	1.12436	1.12078	0	0	0	0	0	0	0
TP53_GM	TP53	NISCH	NISCH	1|0|0	0|0|0|0|0|0	-	1	0.333333	1.07701	1.07174	0	0	0	0	0	0	0
TP53_SM	TP53	NOP56	NOP56	1|0|1	0|0|0|0|0|0	-	2	0.666667	1.12979	1.12589	0	0	0	0	0	0	0
TP53_GM	TP53	NOP56	NOP56	0|0|0	0|0|0|0|0|0	-	0	0	0	0	0	0	0	0	0	0	0
TP53_GM	TP53	NPLOC4	NPLOC4	1|1|1	0|0|0|0|0|0	-	3	1	1.23978	1.23972	0	0	0	0	0	0	0
TP53_SM	TP53	NPLOC4	NPLOC4	1|1|0	0|0|0|0|0|0	-	2	0.666667	1.12436	1.12078	0	0	0	0	0	0	0
TP53_SM	TP53	NPM1	NPM1	2|2|2	1|1|1|2|1|1	-	6	2	0.589015	0.498603	0	0	0	1	0	1	0
TP53_GM	TP53	NPM1	NPM1	2|2|1	1|1|1|2|1|1	-	5	1.66667	0.593433	0.501098	0	0	0	1	0	1	0
TP53_SM	TP53	NPM3	NPM3	1|1|1	0|0|0|0|0|1	-	3	1	1.09444	1.0117	0	0	0	0	0	0	0
TP53_GM	TP53	NPM3	NPM3	1|0|0	0|0|0|0|0|1	-	1	0.333333	0.988953	0.909732	0	0	0	0	0	0	0
TP53_SM	TP53	NSF	NSF	1|1|1	0|0|0|0|0|0	-	3	1	1.1919	1.19187	0	0	0	0	0	0	0
TP53_GM	TP53	NSF	NSF	1|1|0	0|0|0|0|0|0	-	2	0.666667	1.15439	1.14898	0	0	0	0	0	0	0
TP53_GM	TP53	NUDC	NUDC	1|1|1	1|0|1|0|0|0	-	3	1	0.842994	0.638583	0	0	0	0	0	0	0
TP53_SM	TP53	NUMB	NUMB	1|1|1	0|0|0|0|0|0	-	3	1	1.1919	1.19187	0	0	0	1	0	1	0
TP53_GM	TP53	NUMB	NUMB	0|1|0	0|0|0|0|0|0	-	1	0.333333	1.07738	1.07206	0	0	0	1	0	1	0
TP53_GM	TP53	NUP214	NUP214	1|1|0	0|0|0|0|0|0	-	2	0.666667	1.15439	1.14898	0	0	0	0	0	0	0
TP53_SM	TP53	NUP214	NUP214	1|1|0	0|0|0|0|0|0	-	2	0.666667	1.12436	1.12078	0	0	0	0	0	0	0
TP53_SM	TP53	NUP88	NUP88	1|0|1	0|0|0|0|0|0	-	2	0.666667	1.12979	1.12589	0	0	0	0	0	0	0
TP53_GM	TP53	NUP88	NUP88	0|1|0	0|0|0|0|0|0	-	1	0.333333	1.07738	1.07206	0	0	0	0	0	0	0
TP53_SM	TP53	NUPL1	NUPL1	1|1|1	0|0|0|0|0|0	-	3	1	1.1919	1.19187	0	0	0	0	0	0	0
TP53_GM	TP53	NUPL1	NUPL1	1|1|0	0|0|0|0|0|0	-	2	0.666667	1.15439	1.14898	0	0	0	0	0	0	0
TP53_SM	TP53	NXF1	NXF1	0|1|1	0|0|0|0|0|0	-	2	0.666667	1.12965	1.12575	0	0	0	0	0	0	0
TP53_GM	TP53	NXF1	NXF1	1|0|0	0|0|0|0|0|0	-	1	0.333333	1.07701	1.07174	0	0	0	0	0	0	0
TP53_GM	TP53	OARD1	OARD1	0|1|1	0|0|0|0|0|0	-	2	0.666667	1.16276	1.15674	0	0	0	0	0	0	0
TP53_SM	TP53	OARD1	OARD1	0|0|1	0|0|0|0|0|0	-	1	0.333333	1.06754	1.06343	0	0	0	0	0	0	0
TP53_SM	TP53	OLA1	OLA1	3|3|2	1|1|1|2|1|2	-	8	2.66667	0.618507	0.542796	0	0	0	0	0	1	0
TP53_GM	TP53	OLA1	OLA1	2|3|2	1|1|1|2|1|2	-	7	2.33333	0.638514	0.559875	0	0	0	0	0	1	0
TP53_SM	TP53	P4HA1	P4HA1	1|1|0	0|0|0|0|0|1	-	2	0.666667	1.03243	0.951359	0	0	0	0	0	0	0
TP53_GM	TP53	P4HA1	P4HA1	0|1|0	0|0|0|0|0|1	-	1	0.333333	0.989293	0.910006	0	0	0	0	0	0	0
TP53_GM	TP53	PABPN1	PABPN1	1|1|1	0|0|0|0|0|2	-	3	1	1.05237	0.914135	0	0	0	0	0	0	0
TP53_SM	TP53	PARVA	PARVA	1|1|1	0|0|0|0|0|0	-	3	1	1.1919	1.19187	0	0	0	0	0	0	0
TP53_GM	TP53	PARVA	PARVA	0|1|0	0|0|0|0|0|0	-	1	0.333333	1.07738	1.07206	0	0	0	0	0	0	0
TP53_GM	TP53	PAWR	PAWR	1|0|1	0|0|0|0|0|0	-	2	0.666667	1.16239	1.15639	0	0	0	0	0	0	0
TP53_SM	TP53	PCBP1	PCBP1	6|6|6	3|1|3|6|4|5	-	18	6	0.452051	0.364645	0	0	0	1	0	1	0
TP53_GM	TP53	PCBP1	PCBP1	5|5|4	3|1|3|6|4|5	-	14	4.66667	0.444093	0.358145	0	0	0	1	0	1	0
TP53_GM	TP53	PDDC1	PDDC1	0|1|0	0|0|0|0|0|0	-	1	0.333333	1.07738	1.07206	0	0	0	0	0	0	0
TP53_SM	TP53	PDDC1	PDDC1	0|1|0	0|0|0|0|0|0	-	1	0.333333	1.06211	1.05861	0	0	0	0	0	0	0
TP53_SM	TP53	PDHB	PDHB	5|5|3	2|0|2|3|2|4	-	13	4.33333	0.591754	0.485748	0	0	0	0	0	0	0
TP53_GM	TP53	PDHB	PDHB	2|3|3	2|0|2|3|2|4	-	8	2.66667	0.532694	0.437444	0	0	0	0	0	0	0
TP53_GM	TP53	PDIA3	PDIA3	6|6|4	2|0|1|4|2|2	-	16	5.33333	0.793242	0.564428	0	0	0	0	0	0	0
TP53_SM	TP53	PDIA3	PDIA3	4|6|5	2|0|1|4|2|2	-	15	5	0.685318	0.4875	0	0	0	0	0	0	0
TP53_SM	TP53	PDLIM5	PDLIM5	1|1|1	0|0|0|0|0|0	-	3	1	1.1919	1.19187	0	0	0	0	0	0	0
TP53_GM	TP53	PDLIM5	PDLIM5	1|0|0	0|0|0|0|0|0	-	1	0.333333	1.07701	1.07174	0	0	0	0	0	0	0
TP53_GM	TP53	PDXP	PDXP	1|1|1	0|0|0|0|0|1	-	3	1	1.13841	1.05232	0	0	0	0	0	0	0
TP53_SM	TP53	PDXP	PDXP	1|1|1	0|0|0|0|0|1	-	3	1	1.09444	1.0117	0	0	0	0	0	0	0
TP53_GM	TP53	PEAK1	PEAK1	0|1|0	0|0|0|0|0|1	-	1	0.333333	0.989293	0.910006	0	0	0	0	0	0	0
TP53_SM	TP53	PEF1	PEF1	1|1|1	0|0|0|0|0|0	-	3	1	1.1919	1.19187	0	0	0	0	0	0	0
TP53_GM	TP53	PEF1	PEF1	1|1|0	0|0|0|0|0|0	-	2	0.666667	1.15439	1.14898	0	0	0	0	0	0	0
TP53_GM	TP53	PFDN2	PFDN2	1|1|1	0|0|0|0|0|0	-	3	1	1.23978	1.23972	0	0	0	0	0	0	0
TP53_SM	TP53	PFDN2	PFDN2	0|1|1	0|0|0|0|0|0	-	2	0.666667	1.12965	1.12575	0	0	0	0	0	0	0
TP53_GM	TP53	PFKFB4	PFKFB4	1|0|0	0|0|0|1|0|0	-	1	0.333333	0.951439	0.847921	0	0	0	0	0	0	0
TP53_SM	TP53	PFKFB4	PFKFB4	1|0|0	0|0|0|1|0|0	-	1	0.333333	0.938398	0.837628	0	0	0	0	0	0	0
TP53_SM	TP53	PFN1	PFN1	4|4|4	1|2|2|3|3|1	-	12	4	0.523007	0.412539	0	0	0	0	0	0	0
TP53_GM	TP53	PFN1	PFN1	4|3|4	1|2|2|3|3|1	-	11	3.66667	0.55678	0.438046	0	0	0	0	0	0	0
TP53_GM	TP53	PGAM5	PGAM5	1|2|1	1|0|1|1|2|2	-	4	1.33333	0.606899	0.48263	0	0	0	0	0	0	0
TP53_SM	TP53	PGK1	PGK1	3|4|3	0|1|2|1|3|2	-	10	3.33333	0.634531	0.461859	0	0	0	0	0	0	0
TP53_GM	TP53	PGK1	PGK1	2|2|3	0|1|2|1|3|2	-	7	2.33333	0.606304	0.440018	0	0	0	0	0	0	0
TP53_SM	TP53	PGPEP1	PGPEP1	1|1|0	0|0|0|1|0|0	-	2	0.666667	0.993265	0.886719	0	0	0	0	0	0	0
TP53_GM	TP53	PGPEP1	PGPEP1	0|0|0	0|0|0|1|0|0	-	0	0	0	0	0	0	0	0	0	0	0
TP53_SM	TP53	PHACTR4	PHACTR4	1|1|0	0|0|0|0|0|0	-	2	0.666667	1.12436	1.12078	0	0	0	0	0	0	0
TP53_GM	TP53	PHACTR4	PHACTR4	1|0|0	0|0|0|0|0|0	-	1	0.333333	1.07701	1.07174	0	0	0	0	0	0	0
TP53_GM	TP53	PHB	PHB	7|8|7	2|3|3|4|4|6	-	22	7.33333	0.556375	0.481924	0	0	0	1	0	1	0
TP53_SM	TP53	PHB	PHB	8|9|5	2|3|3|4|4|6	-	22	7.33333	0.483461	0.41606	0	0	0	1	0	1	0
TP53_SM	TP53	PHB2	PHB2	7|9|8	1|3|4|6|3|4	-	24	8	0.53601	0.422149	0	0	0	0	0	0	0
TP53_GM	TP53	PHB2	PHB2	7|7|6	1|3|4|6|3|4	-	20	6.66667	0.54828	0.432678	0	0	0	0	0	0	0
TP53_SM	TP53	PHGDH	PHGDH	10|9|9	0|1|4|3|2|5	-	28	9.33333	0.852149	0.679084	0	0	0	0	0	0	0
TP53_GM	TP53	PHGDH	PHGDH	8|9|8	0|1|4|3|2|5	-	25	8.33333	0.91517	0.729162	0	0	0	0	0	0	0
TP53_GM	TP53	PIGK	PIGK	1|0|0	0|0|0|0|0|0	-	1	0.333333	1.07701	1.07174	0	0	0	0	0	0	0
TP53_SM	TP53	PIGK	PIGK	0|0|1	0|0|0|0|0|0	-	1	0.333333	1.06754	1.06343	0	0	0	0	0	0	0
TP53_SM	TP53	PIKFYVE	PIKFYVE	1|1|1	0|0|0|0|0|0	-	3	1	1.1919	1.19187	0	0	0	0	0	0	0
TP53_GM	TP53	PIKFYVE	PIKFYVE	0|0|0	0|0|0|0|0|0	-	0	0	0	0	0	0	0	0	0	0	0
TP53_GM	TP53	PIPOX	PIPOX	0|1|1	0|0|1|0|0|0	-	2	0.666667	0.987133	0.85315	0	0	0	0	0	0	0
TP53_SM	TP53	PIPOX	PIPOX	0|1|0	0|0|1|0|0|0	-	1	0.333333	0.901681	0.780775	0	0	0	0	0	0	0
TP53_SM	TP53	PKM	PKM	13|15|14	2|5|6|4|5|10	-	42	14	0.550241	0.438745	0	0	0	0	0	0	0
TP53_GM	TP53	PKM	PKM	9|7|13	2|5|6|4|5|10	-	29	9.66667	0.499247	0.389809	0	0	0	0	0	0	0
TP53_GM	TP53	PKN2	PKN2	1|1|1	0|0|0|0|0|0	-	3	1	1.23978	1.23972	0	0	0	0	0	0	0
TP53_SM	TP53	PKP2	PKP2	1|1|1	0|0|0|0|0|0	-	3	1	1.1919	1.19187	0	0	0	0	0	0	0
TP53_GM	TP53	PKP2	PKP2	0|1|1	0|0|0|0|0|0	-	2	0.666667	1.16276	1.15674	0	0	0	0	0	0	0
TP53_GM	TP53	PLCG1	PLCG1	1|0|0	0|1|0|0|0|0	-	1	0.333333	0.80926	0.644959	0	0	0	0	0	0	0
TP53_GM	TP53	PLD1	PLD1	1|0|1	0|0|0|0|0|0	-	2	0.666667	1.16239	1.15639	0	0	0	0	0	0	0
TP53_SM	TP53	PLD1	PLD1	0|1|0	0|0|0|0|0|0	-	1	0.333333	1.06211	1.05861	0	0	0	0	0	0	0
TP53_GM	TP53	PLOD2	PLOD2	1|0|0	0|0|0|0|0|0	-	1	0.333333	1.07701	1.07174	0	0	0	0	0	0	0
TP53_SM	TP53	PLOD2	PLOD2	0|0|0	0|0|0|0|0|0	-	0	0	0	0	0	0	0	0	0	0	0
TP53_SM	TP53	PMPCB	PMPCB	1|1|1	0|0|0|0|0|1	-	3	1	1.09444	1.0117	0	0	0	0	0	0	0
TP53_GM	TP53	PMPCB	PMPCB	1|0|1	0|0|0|0|0|1	-	2	0.666667	1.06735	0.981584	0	0	0	0	0	0	0
TP53_GM	TP53	POLDIP3	POLDIP3	1|1|1	0|0|0|0|0|0	-	3	1	1.23978	1.23972	0	0	0	0	0	0	0
TP53_SM	TP53	POR	POR	1|0|1	0|0|0|0|0|1	-	2	0.666667	1.03741	0.955692	0	0	0	0	0	0	0
TP53_SM	TP53	PPIA	PPIA	6|6|6	1|2|3|2|2|4	-	18	6	0.61504	0.515792	0	0	0	0	0	0	0
TP53_GM	TP53	PPIA	PPIA	4|4|6	1|2|3|2|2|4	-	14	4.66667	0.608894	0.506346	0	0	0	0	0	0	0
TP53_GM	TP53	PPIB	PPIB	1|1|1	0|0|0|1|2|0	-	3	1	0.814815	0.606789	0	0	0	0	0	0	0
TP53_GM	TP53	PPP1R7	PPP1R7	0|0|1	0|0|0|0|0|0	-	1	0.333333	1.08538	1.07898	0	0	0	0	0	0	0
TP53_SM	TP53	PPP1R7	PPP1R7	1|0|0	0|0|0|0|0|0	-	1	0.333333	1.06225	1.05873	0	0	0	0	0	0	0
TP53_SM	TP53	PRDX1	PRDX1	6|9|7	3|2|5|5|0|3	-	22	7.33333	0.552084	0.408653	0	0	0	0	0	0	0
TP53_GM	TP53	PRDX1	PRDX1	5|4|7	3|2|5|5|0|3	-	16	5.33333	0.526154	0.38645	0	0	0	0	0	0	0
TP53_SM	TP53	PRDX2	PRDX2	8|8|5	5|2|2|4|3|5	-	21	7	0.462914	0.36155	0	0	0	0	0	0	0
TP53_GM	TP53	PRDX2	PRDX2	5|2|6	5|2|2|4|3|5	-	13	4.33333	0.40726	0.311617	0	0	0	0	0	0	0
TP53_GM	TP53	PRDX3	PRDX3	2|2|1	1|2|1|1|0|2	-	5	1.66667	0.570804	0.425904	0	0	0	0	0	0	0
TP53_SM	TP53	PRDX6	PRDX6	3|3|3	1|1|1|1|2|3	-	9	3	0.608323	0.5206	0	0	0	0	0	0	0
TP53_GM	TP53	PRDX6	PRDX6	2|2|1	1|1|1|1|2|3	-	5	1.66667	0.538245	0.459506	0	0	0	0	0	0	0
TP53_GM	TP53	PRKAR1A	PRKAR1A	0|1|1	0|0|0|0|0|1	-	2	0.666667	1.06769	0.981879	0	0	0	0	0	0	0
TP53_SM	TP53	PRKAR1A	PRKAR1A	1|0|1	0|0|0|0|0|1	-	2	0.666667	1.03741	0.955692	0	0	0	0	0	0	0
TP53_GM	TP53	PRMT1	PRMT1	1|1|1	0|0|0|1|0|1	-	3	1	1.01536	0.859695	0	0	0	1	0	1	0
TP53_SM	TP53	PRMT1	PRMT1	1|1|1	0|0|0|1|0|1	-	3	1	0.976143	0.826512	0	0	0	1	0	1	0
TP53_GM	TP53	PRMT5	PRMT5	1|1|0	1|0|0|0|0|1	-	2	0.666667	0.835425	0.651492	0	0	0	1	0	1	0
TP53_GM	TP53	PRPF19	PRPF19	1|1|1	0|0|0|0|0|0	-	3	1	1.23978	1.23972	0	0	0	0	0	0	0
TP53_GM	TP53	PRPF4B	PRPF4B	0|0|0	0|0|0|0|0|0	-	0	0	0	0	0	0	0	0	0	0	0
TP53_SM	TP53	PSMA2	PSMA2	1|1|1	0|0|1|0|0|0	-	3	1	1.01186	0.879064	0	0	0	0	0	0	0
TP53_GM	TP53	PSMA2	PSMA2	1|0|0	0|0|1|0|0|0	-	1	0.333333	0.914333	0.790462	0	0	0	0	0	0	0
TP53_SM	TP53	PSMA3	PSMA3	1|1|0	0|0|0|0|0|1	-	2	0.666667	1.03243	0.951359	0	0	0	0	0	0	0
TP53_GM	TP53	PSMA3	PSMA3	1|0|0	0|0|0|0|0|1	-	1	0.333333	0.988953	0.909732	0	0	0	0	0	0	0
TP53_GM	TP53	PSMB1	PSMB1	1|1|0	0|0|0|1|0|0	-	2	0.666667	1.0198	0.909025	0	0	0	0	0	0	0
TP53_SM	TP53	PSMB1	PSMB1	1|1|0	0|0|0|1|0|0	-	2	0.666667	0.993265	0.886719	0	0	0	0	0	0	0
TP53_SM	TP53	PSMC1	PSMC1	1|1|1	0|0|0|1|0|1	-	3	1	0.976143	0.826512	0	0	0	0	0	1	0
TP53_GM	TP53	PSMC2	PSMC2	1|0|0	0|0|0|0|1|0	-	1	0.333333	0.901431	0.771281	0	0	0	0	0	0	0
TP53_SM	TP53	PSMC2	PSMC2	0|0|1	0|0|0|0|1|0	-	1	0.333333	0.8935	0.765298	0	0	0	0	0	0	0
TP53_GM	TP53	PSMC3	PSMC3	1|1|1	0|0|0|0|0|1	-	3	1	1.13841	1.05232	0	0	0	1	0	1	0
TP53_SM	TP53	PSMC5	PSMC5	1|1|1	0|0|2|1|0|3	-	3	1	0.679161	0.474867	0	0	0	1	0	1	0
TP53_SM	TP53	PSMD1	PSMD1	1|1|0	0|0|0|0|0|0	-	2	0.666667	1.12436	1.12078	0	0	0	0	0	0	0
TP53_GM	TP53	PSMD1	PSMD1	1|0|0	0|0|0|0|0|0	-	1	0.333333	1.07701	1.07174	0	0	0	0	0	0	0
TP53_SM	TP53	PSMD11	PSMD11	1|1|1	0|0|0|0|0|1	-	3	1	1.09444	1.0117	0	0	0	1	0	1	0
TP53_GM	TP53	PSMD11	PSMD11	1|0|0	0|0|0|0|0|1	-	1	0.333333	0.988953	0.909732	0	0	0	1	0	1	0
TP53_SM	TP53	PSMD14	PSMD14	1|0|1	0|0|0|1|0|0	-	2	0.666667	0.99806	0.890758	0	0	0	0	0	0	0
TP53_GM	TP53	PSMD14	PSMD14	0|0|1	0|0|0|1|0|0	-	1	0.333333	0.958834	0.853648	0	0	0	0	0	0	0
TP53_SM	TP53	PSMD4	PSMD4	1|1|1	0|0|0|0|0|1	-	3	1	1.09444	1.0117	0	0	0	1	0	1	0
TP53_GM	TP53	PSMD4	PSMD4	1|1|0	0|0|0|0|0|1	-	2	0.666667	1.06001	0.975291	0	0	0	1	0	1	0
TP53_SM	TP53	PSMD5	PSMD5	1|0|0	0|0|0|0|0|0	-	1	0.333333	1.06225	1.05873	0	0	0	0	0	1	0
TP53_GM	TP53	PSMD5	PSMD5	0|0|0	0|0|0|0|0|0	-	0	0	0	0	0	0	0	0	0	1	0
TP53_GM	TP53	PSME3	PSME3	1|1|0	0|0|0|0|0|1	-	2	0.666667	1.06001	0.975291	0	0	0	1	0	1	0
TP53_SM	TP53	PSME3	PSME3	1|1|0	0|0|0|0|0|1	-	2	0.666667	1.03243	0.951359	0	0	0	1	0	1	0
TP53_GM	TP53	PTGR1	PTGR1	0|1|1	0|0|0|1|0|1	-	2	0.666667	0.952286	0.802147	0	0	0	0	0	0	0
TP53_SM	TP53	PTGR1	PTGR1	1|0|1	0|0|0|1|0|1	-	2	0.666667	0.925277	0.780754	0	0	0	0	0	0	0
TP53_SM	TP53	PTRH2	PTRH2	1|1|1	0|0|0|0|0|0	-	3	1	1.1919	1.19187	0	0	0	0	0	0	0
TP53_GM	TP53	PTRH2	PTRH2	1|1|0	0|0|0|0|0|0	-	2	0.666667	1.15439	1.14898	0	0	0	0	0	0	0
TP53_SM	TP53	PUF60	PUF60	1|1|1	0|0|0|0|0|0	-	3	1	1.1919	1.19187	0	0	0	0	0	0	0
TP53_GM	TP53	PUF60	PUF60	1|0|0	0|0|0|0|0|0	-	1	0.333333	1.07701	1.07174	0	0	0	0	0	0	0
TP53_GM	TP53	PYCR2	PYCR2	1|1|0	0|0|0|2|0|1	-	2	0.666667	0.853206	0.673485	0	0	0	0	0	0	0
TP53_SM	TP53	QARS	QARS	1|1|1	1|0|0|0|0|0	-	3	1	0.921977	0.751722	0	0	0	0	0	0	0
TP53_GM	TP53	QARS	QARS	1|0|0	1|0|0|0|0|0	-	1	0.333333	0.83311	0.675955	0	0	0	0	0	0	0
TP53_GM	TP53	RAB1A	RAB1A	5|4|5	3|1|1|2|4|3	-	14	4.66667	0.573801	0.425278	0	0	0	0	0	0	0
TP53_SM	TP53	RAB1A	RAB1A	4|5|4	3|1|1|2|4|3	-	13	4.33333	0.494875	0.367345	0	0	0	0	0	0	0
TP53_GM	TP53	RAB21	RAB21	1|1|0	0|0|0|1|1|0	-	2	0.666667	0.870083	0.694864	0	0	0	0	0	0	0
TP53_SM	TP53	RAB32	RAB32	1|1|0	0|0|0|0|0|0	-	2	0.666667	1.12436	1.12078	0	0	0	0	0	0	0
TP53_GM	TP53	RAB32	RAB32	1|0|0	0|0|0|0|0|0	-	1	0.333333	1.07701	1.07174	0	0	0	0	0	0	0
TP53_SM	TP53	RAB4A	RAB4A	1|1|0	0|0|0|0|0|0	-	2	0.666667	1.12436	1.12078	0	0	0	1	0	1	0
TP53_GM	TP53	RAB4A	RAB4A	1|0|0	0|0|0|0|0|0	-	1	0.333333	1.07701	1.07174	0	0	0	1	0	1	0
TP53_SM	TP53	RAB6C	RAB6C	1|1|1	1|0|0|0|0|1	-	3	1	0.862565	0.675815	0	0	0	0	0	0	0
TP53_GM	TP53	RAB6C	RAB6C	0|1|1	1|0|0|0|0|1	-	2	0.666667	0.841484	0.655893	0	0	0	0	0	0	0
TP53_SM	TP53	RAN	RAN	5|5|5	1|2|3|3|3|1	-	15	5	0.55079	0.429663	0	0	0	0	0	0	0
TP53_GM	TP53	RAN	RAN	4|5|4	1|2|3|3|3|1	-	13	4.33333	0.572437	0.446129	0	0	0	0	0	0	0
TP53_SM	TP53	RAVER1	RAVER1	1|1|1	0|0|0|0|0|0	-	3	1	1.1919	1.19187	0	0	0	1	0	1	0
TP53_GM	TP53	RAVER1	RAVER1	1|0|1	0|0|0|0|0|0	-	2	0.666667	1.16239	1.15639	0	0	0	1	0	1	0
TP53_GM	TP53	RBBP4	RBBP4	0|0|1	0|0|0|1|0|0	-	1	0.333333	0.958834	0.853648	0	0	0	1	0	1	0
TP53_SM	TP53	RBBP4	RBBP4	0|1|0	0|0|0|1|0|0	-	1	0.333333	0.938274	0.837529	0	0	0	1	0	1	0
TP53_SM	TP53	RBM14	RBM14	1|1|1	0|0|0|0|0|1	-	3	1	1.09444	1.0117	0	0	0	0	0	0	0
TP53_GM	TP53	RBM14	RBM14	0|1|1	0|0|0|0|0|1	-	2	0.666667	1.06769	0.981879	0	0	0	0	0	0	0
TP53_SM	TP53	RBM22	RBM22	1|1|0	0|0|0|1|0|0	-	2	0.666667	0.993265	0.886719	0	0	0	0	0	0	0
TP53_GM	TP53	RBM22	RBM22	1|0|0	0|0|0|1|0|0	-	1	0.333333	0.951439	0.847921	0	0	0	0	0	0	0
TP53_GM	TP53	RBM4	RBM4	1|1|1	0|0|0|0|0|0	-	3	1	1.23978	1.23972	0	0	0	0	0	0	0
TP53_GM	TP53	RBX1	RBX1	0|1|1	0|0|0|0|0|0	-	2	0.666667	1.16276	1.15674	0	0	0	1	0	1	0
TP53_SM	TP53	RBX1	RBX1	1|1|0	0|0|0|0|0|0	-	2	0.666667	1.12436	1.12078	0	0	0	1	0	1	0
TP53_SM	TP53	RFC5	RFC5	1|1|1	0|0|0|0|0|0	-	3	1	1.1919	1.19187	0	0	0	0	0	0	0
TP53_GM	TP53	RFC5	RFC5	1|0|0	0|0|0|0|0|0	-	1	0.333333	1.07701	1.07174	0	0	0	0	0	0	0
TP53_GM	TP53	RPL13	RPL13	6|8|6	1|1|1|4|4|3	-	20	6.66667	0.768258	0.604824	0	0	0	1	0	1	0
TP53_SM	TP53	RPL22	RPL22	1|1|1	0|0|0|0|0|1	-	3	1	1.09444	1.0117	0	0	0	0	0	0	0
TP53_GM	TP53	RPL22	RPL22	1|0|0	0|0|0|0|0|1	-	1	0.333333	0.988953	0.909732	0	0	0	0	0	0	0
TP53_GM	TP53	RPL23A	RPL23A	1|1|0	0|0|0|1|1|0	-	2	0.666667	0.870083	0.694864	0	0	0	1	0	1	0
TP53_SM	TP53	RPL23A	RPL23A	0|1|1	0|0|0|1|1|0	-	2	0.666667	0.85143	0.68082	0	0	0	1	0	1	0
TP53_SM	TP53	RPL24	RPL24	1|1|1	0|0|0|0|0|0	-	3	1	1.1919	1.19187	0	0	0	1	0	1	0
TP53_GM	TP53	RPL24	RPL24	0|1|0	0|0|0|0|0|0	-	1	0.333333	1.07738	1.07206	0	0	0	1	0	1	0
TP53_GM	TP53	RPL28	RPL28	1|1|1	0|0|0|0|0|0	-	3	1	1.23978	1.23972	0	0	0	1	0	1	0
TP53_GM	TP53	RPL31	RPL31	2|2|2	1|1|2|2|1|1	-	6	2	0.58544	0.49997	0	0	0	1	0	1	0
TP53_SM	TP53	RPL31	RPL31	2|2|1	1|1|2|2|1|1	-	5	1.66667	0.520825	0.443987	0	0	0	1	0	1	0
TP53_SM	TP53	RPL34	RPL34	1|1|1	0|0|1|2|0|1	-	3	1	0.778544	0.578057	0	0	0	0	0	0	0
TP53_SM	TP53	RPL36	RPL36	1|1|1	0|0|1|1|0|0	-	3	1	0.909911	0.735811	0	0	0	0	0	0	0
TP53_GM	TP53	RPL36	RPL36	0|1|1	0|0|1|1|0|0	-	2	0.666667	0.887672	0.71412	0	0	0	0	0	0	0
TP53_GM	TP53	RPL37A	RPL37A	1|0|1	0|0|0|0|1|0	-	2	0.666667	0.972894	0.832197	0	0	0	1	0	1	0
TP53_SM	TP53	RPL37A	RPL37A	1|1|0	0|0|0|0|1|0	-	2	0.666667	0.941059	0.806573	0	0	0	1	0	1	0
TP53_SM	TP53	RPL8	RPL8	1|1|1	0|1|1|1|1|1	-	3	1	0.6193	0.495144	0	0	0	1	0	1	0
TP53_GM	TP53	RPL8	RPL8	1|1|0	0|1|1|1|1|1	-	2	0.666667	0.599814	0.477323	0	0	0	1	0	1	0
TP53_GM	TP53	RPL9	RPL9	2|0|2	1|2|2|1|0|2	-	4	1.33333	0.50557	0.359818	0	0	0	0	0	0	0
TP53_SM	TP53	RPL9	RPL9	1|2|1	1|2|2|1|0|2	-	4	1.33333	0.478557	0.345591	0	0	0	0	0	0	0
TP53_GM	TP53	RPN2	RPN2	0|0|1	0|1|1|0|0|0	-	1	0.333333	0.719378	0.534795	0	0	0	0	0	0	0
TP53_SM	TP53	RPN2	RPN2	1|0|0	0|1|1|0|0|0	-	1	0.333333	0.704045	0.524758	0	0	0	0	0	0	0
TP53_GM	TP53	RPS11	RPS11	1|0|1	0|0|0|0|1|0	-	2	0.666667	0.972894	0.832197	0	0	0	0	0	0	0
TP53_SM	TP53	RPS11	RPS11	1|1|0	0|0|0|0|1|0	-	2	0.666667	0.941059	0.806573	0	0	0	0	0	0	0
TP53_SM	TP53	RPS14	RPS14	5|4|3	1|1|1|2|1|3	-	12	4	0.697272	0.631769	0	0	0	1	0	1	0
TP53_GM	TP53	RPS21	RPS21	2|2|1	1|0|2|2|1|1	-	5	1.66667	0.634755	0.492236	0	0	0	0	0	0	0
TP53_SM	TP53	RPS21	RPS21	1|2|2	1|0|2|2|1|1	-	5	1.66667	0.601688	0.466497	0	0	0	0	0	0	0
TP53_GM	TP53	RPS24	RPS24	1|1|1	0|1|0|2|0|0	-	3	1	0.777375	0.566174	0	0	0	1	0	1	0
TP53_SM	TP53	RPS25	RPS25	1|1|1	0|0|0|0|0|0	-	3	1	1.1919	1.19187	0	0	0	1	0	1	0
TP53_GM	TP53	RPS25	RPS25	1|1|0	0|0|0|0|0|0	-	2	0.666667	1.15439	1.14898	0	0	0	1	0	1	0
TP53_GM	TP53	RPS27L	RPS27L	1|1|1	1|0|0|0|0|0	-	3	1	0.959015	0.781902	0	0	0	0	0	0	0
TP53_SM	TP53	RPS27L	RPS27L	0|1|1	1|0|0|0|0|0	-	2	0.666667	0.873824	0.710021	0	0	0	0	0	0	0
TP53_SM	TP53	RPS28	RPS28	3|3|3	1|2|2|3|2|1	-	9	3	0.494741	0.404555	0	0	0	0	0	0	0
TP53_GM	TP53	RPS28	RPS28	2|2|2	1|2|2|3|2|1	-	6	2	0.464556	0.379866	0	0	0	0	0	0	0
TP53_SM	TP53	RPS4X	RPS4X	3|4|3	1|0|0|2|2|3	-	10	3.33333	0.739941	0.564333	0	0	0	1	0	1	0
TP53_GM	TP53	RPS4X	RPS4X	3|3|3	1|0|0|2|2|3	-	9	3	0.776777	0.592978	0	0	0	1	0	1	0
TP53_GM	TP53	RPS4Y2	RPS4Y2	1|1|1	0|0|0|1|0|1	-	3	1	1.01536	0.859695	0	0	0	0	0	0	0
TP53_SM	TP53	RPS4Y2	RPS4Y2	1|1|1	0|0|0|1|0|1	-	3	1	0.976143	0.826512	0	0	0	0	0	0	0
TP53_GM	TP53	RPS5	RPS5	2|2|2	2|1|1|1|2|2	-	6	2	0.52956	0.409585	0	0	0	0	0	0	0
TP53_SM	TP53	RPS5	RPS5	1|1|2	2|1|1|1|2|2	-	4	1.33333	0.450774	0.347564	0	0	0	0	0	0	0
TP53_GM	TP53	RPS7	RPS7	1|1|1	0|0|0|1|0|1	-	3	1	1.01536	0.859695	0	0	0	1	0	1	0
TP53_SM	TP53	RPS7	RPS7	1|1|1	0|0|0|1|0|1	-	3	1	0.976143	0.826512	0	0	0	1	0	1	0
TP53_SM	TP53	RRBP1	RRBP1	18|15|16	4|0|3|13|8|8	-	49	16.3333	0.617638	0.417118	0	0	0	0	0	0	0
TP53_GM	TP53	RRBP1	RRBP1	12|15|14	4|0|3|13|8|8	-	41	13.6667	0.639684	0.431171	0	0	0	0	0	0	0
TP53_SM	TP53	RRM2	RRM2	1|1|1	0|0|0|0|0|0	-	3	1	1.1919	1.19187	0	0	0	1	0	1	0
TP53_GM	TP53	RRM2	RRM2	1|1|0	0|0|0|0|0|0	-	2	0.666667	1.15439	1.14898	0	0	0	1	0	1	0
TP53_SM	TP53	RSRC2	RSRC2	1|1|1	0|0|0|0|0|0	-	3	1	1.1919	1.19187	0	0	0	0	0	0	0
TP53_GM	TP53	RSRC2	RSRC2	0|0|0	0|0|0|0|0|0	-	0	0	0	0	0	0	0	0	0	0	0
TP53_SM	TP53	S100P	S100P	1|1|1	0|0|0|0|0|0	-	3	1	1.1919	1.19187	0	0	0	0	0	0	0
TP53_GM	TP53	S100P	S100P	1|1|0	0|0|0|0|0|0	-	2	0.666667	1.15439	1.14898	0	0	0	0	0	0	0
TP53_SM	TP53	SARDH	SARDH	1|1|0	0|0|0|0|0|0	-	2	0.666667	1.12436	1.12078	0	0	0	0	0	0	0
TP53_GM	TP53	SARDH	SARDH	0|1|0	0|0|0|0|0|0	-	1	0.333333	1.07738	1.07206	0	0	0	0	0	0	0
TP53_GM	TP53	SART3	SART3	0|1|1	0|0|0|0|0|0	-	2	0.666667	1.16276	1.15674	0	0	0	0	0	0	0
TP53_SM	TP53	SART3	SART3	0|0|0	0|0|0|0|0|0	-	0	0	0	0	0	0	0	0	0	0	0
TP53_SM	TP53	SCFD1	SCFD1	0|1|1	0|0|0|0|0|0	-	2	0.666667	1.12965	1.12575	0	0	0	0	0	0	0
TP53_GM	TP53	SCFD1	SCFD1	0|1|0	0|0|0|0|0|0	-	1	0.333333	1.07738	1.07206	0	0	0	0	0	0	0
TP53_SM	TP53	SCP2	SCP2	0|1|1	0|0|0|0|0|0	-	2	0.666667	1.12965	1.12575	0	0	0	0	0	0	0
TP53_GM	TP53	SCP2	SCP2	0|0|1	0|0|0|0|0|0	-	1	0.333333	1.08538	1.07898	0	0	0	0	0	0	0
TP53_SM	TP53	SDF2L1	SDF2L1	1|1|1	0|0|0|0|0|1	-	3	1	1.09444	1.0117	0	0	0	0	0	0	0
TP53_GM	TP53	SDF2L1	SDF2L1	1|1|0	0|0|0|0|0|1	-	2	0.666667	1.06001	0.975291	0	0	0	0	0	0	0
TP53_GM	TP53	SEPTIN11	SEPTIN11	1|1|0	0|0|0|0|0|0	-	2	0.666667	1.15439	1.14898	0	0	0	0	0	0	0
TP53_SM	TP53	SERBP1	SERBP1	1|1|1	0|0|0|0|0|0	-	3	1	1.1919	1.19187	0	0	0	1	0	1	0
TP53_GM	TP53	SERBP1	SERBP1	1|1|0	0|0|0|0|0|0	-	2	0.666667	1.15439	1.14898	0	0	0	1	0	1	0
TP53_GM	TP53	SF3A3	SF3A3	1|1|1	0|0|0|0|0|0	-	3	1	1.23978	1.23972	0	0	0	0	0	0	0
TP53_SM	TP53	SF3A3	SF3A3	1|1|1	0|0|0|0|0|0	-	3	1	1.1919	1.19187	0	0	0	0	0	0	0
TP53_GM	TP53	SF3B1	SF3B1	0|1|1	0|0|1|0|0|0	-	2	0.666667	0.987133	0.85315	0	0	0	0	0	0	0
TP53_SM	TP53	SF3B2	SF3B2	1|1|1	0|0|0|0|0|0	-	3	1	1.1919	1.19187	0	0	0	1	0	1	0
TP53_GM	TP53	SF3B2	SF3B2	1|0|0	0|0|0|0|0|0	-	1	0.333333	1.07701	1.07174	0	0	0	1	0	1	0
TP53_GM	TP53	SF3B3	SF3B3	0|1|1	0|0|0|0|0|1	-	2	0.666667	1.06769	0.981879	0	0	0	0	0	0	0
TP53_SM	TP53	SF3B4	SF3B4	0|1|1	0|0|0|0|0|0	-	2	0.666667	1.12965	1.12575	0	0	0	0	0	0	0
TP53_GM	TP53	SF3B4	SF3B4	0|0|1	0|0|0|0|0|0	-	1	0.333333	1.08538	1.07898	0	0	0	0	0	0	0
TP53_GM	TP53	SFXN3	SFXN3	1|0|1	0|0|0|1|1|1	-	2	0.666667	0.821013	0.631351	0	0	0	0	0	0	0
TP53_SM	TP53	SFXN3	SFXN3	1|1|0	0|0|0|1|1|1	-	2	0.666667	0.794148	0.611911	0	0	0	0	0	0	0
TP53_GM	TP53	SH3GL2	SH3GL2	1|1|1	0|0|0|0|0|0	-	3	1	1.23978	1.23972	0	0	0	0	0	0	0
TP53_SM	TP53	SH3GL2	SH3GL2	0|1|1	0|0|0|0|0|0	-	2	0.666667	1.12965	1.12575	0	0	0	0	0	0	0
TP53_SM	TP53	SHMT2	SHMT2	4|6|4	0|1|4|3|3|4	-	14	4.66667	0.559869	0.429998	0	0	0	0	0	0	0
TP53_GM	TP53	SHMT2	SHMT2	6|4|3	0|1|4|3|3|4	-	13	4.33333	0.600102	0.458826	0	0	0	0	0	0	0
TP53_SM	TP53	SIRT3	SIRT3	0|0|1	0|0|0|0|0|0	-	1	0.333333	1.06754	1.06343	0	0	0	0	0	0	0
TP53_GM	TP53	SIRT3	SIRT3	0|0|0	0|0|0|0|0|0	-	0	0	0	0	0	0	0	0	0	0	0
TP53_GM	TP53	SLC25A1	SLC25A1	1|1|1	0|1|0|0|0|0	-	3	1	0.931561	0.746048	0	0	0	0	0	0	0
TP53_SM	TP53	SLC25A1	SLC25A1	1|1|1	0|1|0|0|0|0	-	3	1	0.895583	0.717252	0	0	0	0	0	0	0
TP53_GM	TP53	SLC25A11	SLC25A11	1|1|0	1|0|0|0|1|0	-	2	0.666667	0.776041	0.581735	0	0	0	0	0	0	0
TP53_SM	TP53	SLC25A11	SLC25A11	1|1|0	1|0|0|0|1|0	-	2	0.666667	0.75585	0.567461	0	0	0	0	0	0	0
TP53_GM	TP53	SLC25A13	SLC25A13	1|1|1	1|1|2|1|1|1	-	3	1	0.517594	0.418977	0	0	0	0	0	0	0
TP53_SM	TP53	SLC25A13	SLC25A13	1|1|0	1|1|2|1|1|1	-	2	0.666667	0.469408	0.37878	0	0	0	0	0	0	0
TP53_SM	TP53	SLC25A5	SLC25A5	4|5|4	0|1|2|2|1|3	-	13	4.33333	0.758398	0.62872	0	0	0	1	0	1	0
TP53_GM	TP53	SLC25A5	SLC25A5	3|4|3	0|1|2|2|1|3	-	10	3.33333	0.744728	0.617013	0	0	0	1	0	1	0
TP53_SM	TP53	SLC25A6	SLC25A6	3|4|3	1|2|2|2|1|2	-	10	3.33333	0.555721	0.451838	0	0	0	0	0	0	0
TP53_GM	TP53	SLC25A6	SLC25A6	2|3|2	1|2|2|2|1|2	-	7	2.33333	0.528284	0.429136	0	0	0	0	0	0	0
TP53_GM	TP53	SLC2A1	SLC2A1	1|1|0	1|1|1|1|0|0	-	2	0.666667	0.597041	0.44139	0	0	0	0	0	0	0
TP53_SM	TP53	SLC2A1	SLC2A1	0|1|0	1|1|1|1|0|0	-	1	0.333333	0.549313	0.406674	0	0	0	0	0	0	0
TP53_GM	TP53	SLC38A2	SLC38A2	1|1|1	0|0|0|0|0|2	-	3	1	1.05237	0.914135	0	0	0	0	0	0	0
TP53_SM	TP53	SLIRP	SLIRP	1|1|1	0|0|0|1|0|0	-	3	1	1.05293	0.942962	0	0	0	0	0	0	0
TP53_GM	TP53	SLIRP	SLIRP	1|1|0	0|0|0|1|0|0	-	2	0.666667	1.0198	0.909025	0	0	0	0	0	0	0
TP53_SM	TP53	SLU7	SLU7	1|1|0	0|0|0|0|0|0	-	2	0.666667	1.12436	1.12078	0	0	0	0	0	0	0
TP53_GM	TP53	SLU7	SLU7	0|0|1	0|0|0|0|0|0	-	1	0.333333	1.08538	1.07898	0	0	0	0	0	0	0
TP53_SM	TP53	SMAD3	SMAD3	1|1|1	0|0|0|0|0|0	-	3	1	1.1919	1.19187	0	0	0	1	0	1	0
TP53_GM	TP53	SMAD3	SMAD3	0|0|0	0|0|0|0|0|0	-	0	0	0	0	0	0	0	1	0	1	0
TP53_GM	TP53	SMARCA1	SMARCA1	0|1|1	0|0|0|0|0|0	-	2	0.666667	1.16276	1.15674	0	0	0	0	0	0	0
TP53_GM	TP53	SMC1A	SMC1A	1|1|0	0|0|0|0|0|0	-	2	0.666667	1.15439	1.14898	0	0	0	0	0	0	0
TP53_GM	TP53	SMC2	SMC2	1|1|0	0|1|1|0|0|1	-	2	0.666667	0.722479	0.523297	0	0	0	0	0	0	0
TP53_SM	TP53	SNAP23	SNAP23	0|1|1	0|0|0|0|0|0	-	2	0.666667	1.12965	1.12575	0	0	0	0	0	0	0
TP53_GM	TP53	SNAP23	SNAP23	0|0|0	0|0|0|0|0|0	-	0	0	0	0	0	0	0	0	0	0	0
TP53_SM	TP53	SNAPIN	SNAPIN	0|1|1	0|0|0|0|0|0	-	2	0.666667	1.12965	1.12575	0	0	0	0	0	0	0
TP53_GM	TP53	SNAPIN	SNAPIN	0|1|0	0|0|0|0|0|0	-	1	0.333333	1.07738	1.07206	0	0	0	0	0	0	0
TP53_GM	TP53	SNRPD3	SNRPD3	1|1|0	0|0|1|0|0|2	-	2	0.666667	0.851319	0.671126	0	0	0	1	0	1	0
TP53_SM	TP53	SNRPF	SNRPF	1|1|1	0|0|0|0|0|0	-	3	1	1.1919	1.19187	0	0	0	0	0	0	0
TP53_GM	TP53	SNRPF	SNRPF	0|0|0	0|0|0|0|0|0	-	0	0	0	0	0	0	0	0	0	0	0
TP53_SM	TP53	SNW1	SNW1	1|1|1	0|0|0|0|0|0	-	3	1	1.1919	1.19187	0	0	0	1	0	1	0
TP53_GM	TP53	SNW1	SNW1	1|0|0	0|0|0|0|0|0	-	1	0.333333	1.07701	1.07174	0	0	0	1	0	1	0
TP53_GM	TP53	SON	SON	0|0|1	0|0|0|0|0|1	-	1	0.333333	0.99664	0.915877	0	0	0	0	0	0	0
TP53_GM	TP53	SPCS3	SPCS3	0|1|1	0|0|0|0|0|1	-	2	0.666667	1.06769	0.981879	0	0	0	0	0	0	0
TP53_SM	TP53	SPCS3	SPCS3	0|1|1	0|0|0|0|0|1	-	2	0.666667	1.03728	0.955579	0	0	0	0	0	0	0
TP53_GM	TP53	SPR	SPR	1|1|0	0|0|0|0|0|2	-	2	0.666667	0.97989	0.847221	0	0	0	0	0	0	0
TP53_SM	TP53	SPTLC1	SPTLC1	1|1|1	0|0|0|0|0|1	-	3	1	1.09444	1.0117	0	0	0	0	0	0	0
TP53_GM	TP53	SPTLC1	SPTLC1	1|0|1	0|0|0|0|0|1	-	2	0.666667	1.06735	0.981584	0	0	0	0	0	0	0
TP53_SM	TP53	SQSTM1	SQSTM1	1|1|1	0|0|0|0|0|0	-	3	1	1.1919	1.19187	0	0	0	1	0	1	0
TP53_GM	TP53	SQSTM1	SQSTM1	1|1|0	0|0|0|0|0|0	-	2	0.666667	1.15439	1.14898	0	0	0	1	0	1	0
TP53_GM	TP53	SRP14	SRP14	1|1|1	0|0|0|1|0|0	-	3	1	1.09523	0.980821	0	0	0	0	0	0	0
TP53_SM	TP53	SRP14	SRP14	1|1|1	0|0|0|1|0|0	-	3	1	1.05293	0.942962	0	0	0	0	0	0	0
TP53_GM	TP53	SRP54	SRP54	1|1|1	0|0|0|0|0|1	-	3	1	1.13841	1.05232	0	0	0	0	0	0	0
TP53_SM	TP53	SRP54	SRP54	1|1|1	0|0|0|0|0|1	-	3	1	1.09444	1.0117	0	0	0	0	0	0	0
TP53_GM	TP53	SRP72	SRP72	1|1|1	0|0|0|0|0|1	-	3	1	1.13841	1.05232	0	0	0	0	0	0	0
TP53_SM	TP53	SRPK1	SRPK1	1|1|1	0|0|0|0|0|0	-	3	1	1.1919	1.19187	0	0	0	1	0	1	0
TP53_GM	TP53	SRPK1	SRPK1	0|0|0	0|0|0|0|0|0	-	0	0	0	0	0	0	0	1	0	1	0
TP53_SM	TP53	SRRM2	SRRM2	1|1|1	0|1|0|0|0|0	-	3	1	0.895583	0.717252	0	0	0	0	0	0	0
TP53_GM	TP53	SRRM2	SRRM2	1|0|0	0|1|0|0|0|0	-	1	0.333333	0.80926	0.644959	0	0	0	0	0	0	0
TP53_SM	TP53	SRRT	SRRT	0|1|1	0|0|0|0|0|0	-	2	0.666667	1.12965	1.12575	0	0	0	0	0	0	0
TP53_SM	TP53	SRSF1	SRSF1	1|0|1	0|0|0|0|0|0	-	2	0.666667	1.12979	1.12589	0	0	0	1	0	1	0
TP53_GM	TP53	SRSF1	SRSF1	0|0|1	0|0|0|0|0|0	-	1	0.333333	1.08538	1.07898	0	0	0	1	0	1	0
TP53_GM	TP53	SRSF11	SRSF11	1|1|1	1|0|1|1|1|1	-	3	1	0.657188	0.531859	0	0	0	0	0	0	0
TP53_SM	TP53	SRSF11	SRSF11	1|1|1	1|0|1|1|1|1	-	3	1	0.631807	0.51133	0	0	0	0	0	0	0
TP53_SM	TP53	SRSF2	SRSF2	1|1|0	0|0|0|0|0|1	-	2	0.666667	1.03243	0.951359	0	0	0	0	0	0	0
TP53_GM	TP53	SRSF2	SRSF2	0|0|0	0|0|0|0|0|1	-	0	0	0	0	0	0	0	0	0	0	0
TP53_GM	TP53	SSR3	SSR3	1|1|1	0|0|0|1|0|0	-	3	1	1.09523	0.980821	0	0	0	0	0	0	0
TP53_SM	TP53	SSR3	SSR3	1|1|1	0|0|0|1|0|0	-	3	1	1.05293	0.942962	0	0	0	0	0	0	0
TP53_SM	TP53	SSRP1	SSRP1	1|1|1	0|0|1|1|1|1	-	3	1	0.747867	0.593157	0	0	0	0	0	0	0
TP53_GM	TP53	SSRP1	SSRP1	1|0|1	0|0|1|1|1|1	-	2	0.666667	0.729357	0.575499	0	0	0	0	0	0	0
TP53_SM	TP53	STAU1	STAU1	1|1|1	0|0|0|1|0|0	-	3	1	1.05293	0.942962	0	0	0	0	0	0	0
TP53_GM	TP53	STAU1	STAU1	0|1|1	0|0|0|1|0|0	-	2	0.666667	1.02719	0.915165	0	0	0	0	0	0	0
TP53_SM	TP53	STOML2	STOML2	2|3|3	0|0|1|3|2|2	-	8	2.66667	0.706713	0.515845	0	0	0	0	0	0	0
TP53_SM	TP53	STT3A	STT3A	1|1|1	0|0|0|0|0|0	-	3	1	1.1919	1.19187	0	0	0	0	0	0	0
TP53_GM	TP53	STT3A	STT3A	0|1|1	0|0|0|0|0|0	-	2	0.666667	1.16276	1.15674	0	0	0	0	0	0	0
TP53_SM	TP53	STX7	STX7	0|1|1	0|0|0|0|0|0	-	2	0.666667	1.12965	1.12575	0	0	0	0	0	0	0
TP53_SM	TP53	SUCLA2	SUCLA2	1|0|1	0|0|0|0|0|0	-	2	0.666667	1.12979	1.12589	0	0	0	0	0	0	0
TP53_GM	TP53	SUCLA2	SUCLA2	1|0|0	0|0|0|0|0|0	-	1	0.333333	1.07701	1.07174	0	0	0	0	0	0	0
TP53_SM	TP53	SUGT1	SUGT1	1|1|0	0|0|0|0|0|0	-	2	0.666667	1.12436	1.12078	0	0	0	0	0	0	0
TP53_GM	TP53	SUGT1	SUGT1	0|0|0	0|0|0|0|0|0	-	0	0	0	0	0	0	0	0	0	0	0
TP53_SM	TP53	SULT2A1	SULT2A1	1|1|1	0|0|0|1|0|1	-	3	1	0.976143	0.826512	0	0	0	0	0	0	0
TP53_GM	TP53	SULT2A1	SULT2A1	1|0|1	0|0|0|1|0|1	-	2	0.666667	0.951983	0.801906	0	0	0	0	0	0	0
TP53_SM	TP53	SUPT16H	SUPT16H	0|0|1	0|0|0|0|0|0	-	1	0.333333	1.06754	1.06343	0	0	0	0	0	0	0
TP53_GM	TP53	SUPT16H	SUPT16H	0|0|0	0|0|0|0|0|0	-	0	0	0	0	0	0	0	0	0	0	0
TP53_SM	TP53	SUPT6H	SUPT6H	0|1|1	0|0|0|0|0|0	-	2	0.666667	1.12965	1.12575	0	0	0	1	0	1	0
TP53_GM	TP53	SUPT6H	SUPT6H	0|0|0	0|0|0|0|0|0	-	0	0	0	0	0	0	0	1	0	1	0
TP53_GM	TP53	SURF4	SURF4	0|0|1	0|0|1|1|0|0	-	1	0.333333	0.828598	0.666117	0	0	0	0	0	0	0
TP53_SM	TP53	SURF4	SURF4	1|0|0	0|0|1|1|0|0	-	1	0.333333	0.810937	0.653617	0	0	0	0	0	0	0
TP53_SM	TP53	SYNCRIP	SYNCRIP	1|0|0	0|0|0|0|0|0	-	1	0.333333	1.06225	1.05873	0	0	0	0	0	0	0
TP53_GM	TP53	SYNCRIP	SYNCRIP	0|0|0	0|0|0|0|0|0	-	0	0	0	0	0	0	0	0	0	0	0
TP53_GM	TP53	TAB3	TAB3	0|1|0	0|0|0|0|0|0	-	1	0.333333	1.07738	1.07206	0	0	0	0	0	0	0
TP53_GM	TP53	TBC1D5	TBC1D5	1|1|0	0|0|0|0|0|0	-	2	0.666667	1.15439	1.14898	0	0	0	0	0	0	0
TP53_SM	TP53	TBC1D5	TBC1D5	1|0|0	0|0|0|0|0|0	-	1	0.333333	1.06225	1.05873	0	0	0	0	0	0	0
TP53_SM	TP53	TBCD	TBCD	1|1|1	0|0|0|0|0|0	-	3	1	1.1919	1.19187	0	0	0	0	0	0	0
TP53_GM	TP53	TBCD	TBCD	1|0|0	0|0|0|0|0|0	-	1	0.333333	1.07701	1.07174	0	0	0	0	0	0	0
TP53_SM	TP53	TCEA1	TCEA1	1|1|1	0|0|0|0|0|0	-	3	1	1.1919	1.19187	0	0	0	0	0	0	0
TP53_GM	TP53	TCEA1	TCEA1	0|0|0	0|0|0|0|0|0	-	0	0	0	0	0	0	0	0	0	0	0
TP53_GM	TP53	TCOF1	TCOF1	1|0|0	0|0|0|0|0|1	-	1	0.333333	0.988953	0.909732	0	0	0	0	0	0	0
TP53_SM	TP53	TCP1	TCP1	6|7|8	2|3|2|5|3|4	-	21	7	0.517946	0.427243	0	0	0	1	0	1	0
TP53_GM	TP53	TCP1	TCP1	6|6|8	2|3|2|5|3|4	-	20	6.66667	0.575477	0.473303	0	0	0	1	0	1	0
TP53_GM	TP53	TGFBR2	TGFBR2	0|1|1	0|0|0|0|0|0	-	2	0.666667	1.16276	1.15674	0	0	0	0	0	0	0
TP53_GM	TP53	THRAP3	THRAP3	1|1|0	0|0|0|0|0|0	-	2	0.666667	1.15439	1.14898	0	0	0	1	0	1	0
TP53_GM	TP53	TIAL1	TIAL1	1|1|1	0|0|0|0|0|0	-	3	1	1.23978	1.23972	0	0	0	0	0	0	0
TP53_SM	TP53	TIAL1	TIAL1	1|1|0	0|0|0|0|0|0	-	2	0.666667	1.12436	1.12078	0	0	0	0	0	0	0
TP53_GM	TP53	TMPO	TMPO	0|1|0	0|0|0|0|0|0	-	1	0.333333	1.07738	1.07206	0	0	0	0	0	0	0
TP53_SM	TP53	TOMM22	TOMM22	1|1|1	0|0|0|0|0|0	-	3	1	1.1919	1.19187	0	0	0	0	0	0	0
TP53_GM	TP53	TOMM22	TOMM22	1|0|1	0|0|0|0|0|0	-	2	0.666667	1.16239	1.15639	0	0	0	0	0	0	0
TP53_GM	TP53	TOP1	TOP1	0|1|1	0|0|1|0|1|1	-	2	0.666667	0.795464	0.601375	0	0	0	1	0	1	0
TP53_GM	TP53	TOP2A	TOP2A	0|0|0	0|0|0|0|0|0	-	0	0	0	0	0	0	0	1	0	1	0
TP53_SM	TP53	TPM4	TPM4	1|1|1	0|0|0|0|0|0	-	3	1	1.1919	1.19187	0	0	0	1	0	1	0
TP53_GM	TP53	TPM4	TPM4	1|1|0	0|0|0|0|0|0	-	2	0.666667	1.15439	1.14898	0	0	0	1	0	1	0
TP53_SM	TP53	TRAK1	TRAK1	1|1|1	0|0|0|0|0|0	-	3	1	1.1919	1.19187	0	0	0	0	0	0	0
TP53_GM	TP53	TRAK1	TRAK1	1|0|0	0|0|0|0|0|0	-	1	0.333333	1.07701	1.07174	0	0	0	0	0	0	0
TP53_GM	TP53	TRAP1	TRAP1	4|5|3	0|0|2|3|2|2	-	12	4	0.841198	0.59235	0	0	0	0	0	0	0
TP53_SM	TP53	TRAP1	TRAP1	4|3|4	0|0|2|3|2|2	-	11	3.66667	0.735296	0.518491	0	0	0	0	0	0	0
TP53_GM	TP53	TRIM15	TRIM15	1|1|1	0|0|0|0|0|0	-	3	1	1.23978	1.23972	0	0	0	0	0	0	0
TP53_GM	TP53	TRIM71	TRIM71	1|1|0	0|0|0|0|0|0	-	2	0.666667	1.15439	1.14898	0	0	0	0	0	0	0
TP53_SM	TP53	TRIM71	TRIM71	1|1|0	0|0|0|0|0|0	-	2	0.666667	1.12436	1.12078	0	0	0	0	0	0	0
TP53_SM	TP53	TRIP4	TRIP4	1|1|0	0|0|0|0|0|0	-	2	0.666667	1.12436	1.12078	0	0	0	0	0	0	0
TP53_GM	TP53	TRIP4	TRIP4	0|1|0	0|0|0|0|0|0	-	1	0.333333	1.07738	1.07206	0	0	0	0	0	0	0
TP53_GM	TP53	TST	TST	1|0|0	0|0|0|0|0|0	-	1	0.333333	1.07701	1.07174	0	0	0	0	0	0	0
TP53_SM	TP53	TST	TST	0|0|1	0|0|0|0|0|0	-	1	0.333333	1.06754	1.06343	0	0	0	0	0	0	0
TP53_GM	TP53	TTN	TTN	1|1|1	0|0|1|0|0|0	-	3	1	1.05251	0.914356	0	0	0	0	0	0	0
TP53_SM	TP53	TUBA1C	TUBA1C	10|9|10	3|0|3|5|4|6	-	29	9.66667	0.651454	0.506379	0	0	0	1	0	1	0
TP53_GM	TP53	TUBA1C	TUBA1C	7|6|8	3|0|3|5|4|6	-	21	7	0.612596	0.47437	0	0	0	1	0	1	0
TP53_SM	TP53	TUBA4A	TUBA4A	7|7|6	1|0|3|3|1|4	-	20	6.66667	0.82055	0.637033	0	0	0	1	0	1	0
TP53_GM	TP53	TUBA4A	TUBA4A	7|5|4	1|0|3|3|1|4	-	16	5.33333	0.817591	0.631023	0	0	0	1	0	1	0
TP53_SM	TP53	TUBB	TUBB	13|16|13	6|3|5|4|5|6	-	42	14	0.551469	0.434989	0	0	0	1	0	1	0
TP53_GM	TP53	TUBB	TUBB	10|12|14	6|3|5|4|5|6	-	36	12	0.583394	0.456913	0	0	0	1	0	1	0
TP53_SM	TP53	TUBB3	TUBB3	10|10|8	6|3|4|2|7|4	-	28	9.33333	0.431983	0.301505	0	0	0	0	0	1	0
TP53_GM	TP53	TUBB3	TUBB3	6|10|7	6|3|4|2|7|4	-	23	7.66667	0.439693	0.304365	0	0	0	0	0	1	0
TP53_SM	TP53	TUBB4B	TUBB4B	10|13|11	6|2|6|3|5|5	-	34	11.3333	0.503552	0.368117	0	0	0	1	0	1	0
TP53_GM	TP53	TUBB4B	TUBB4B	9|11|11	6|2|6|3|5|5	-	31	10.3333	0.552863	0.403655	0	0	0	1	0	1	0
TP53_SM	TP53	TUBGCP3	TUBGCP3	1|1|0	0|0|0|0|0|0	-	2	0.666667	1.12436	1.12078	0	0	0	0	0	0	0
TP53_GM	TP53	TUBGCP3	TUBGCP3	1|0|0	0|0|0|0|0|0	-	1	0.333333	1.07701	1.07174	0	0	0	0	0	0	0
TP53_SM	TP53	TUFM	TUFM	6|7|6	2|2|4|4|3|5	-	19	6.33333	0.490098	0.449832	0	0	0	0	0	0	0
TP53_GM	TP53	TUFM	TUFM	4|6|4	2|2|4|4|3|5	-	14	4.66667	0.468042	0.427947	0	0	0	0	0	0	0
TP53_GM	TP53	TWF2	TWF2	1|1|1	0|0|0|0|0|0	-	3	1	1.23978	1.23972	0	0	0	0	0	0	0
TP53_SM	TP53	TWF2	TWF2	1|1|0	0|0|0|0|0|0	-	2	0.666667	1.12436	1.12078	0	0	0	0	0	0	0
TP53_SM	TP53	TXNL1	TXNL1	1|1|1	0|0|0|0|0|2	-	3	1	1.01172	0.878851	0	0	0	0	0	0	0
TP53_SM	TP53	U2AF1	U2AF1	0|1|1	0|0|0|0|0|0	-	2	0.666667	1.12965	1.12575	0	0	0	0	0	0	0
TP53_GM	TP53	U2AF1	U2AF1	0|1|0	0|0|0|0|0|0	-	1	0.333333	1.07738	1.07206	0	0	0	0	0	0	0
TP53_SM	TP53	U2AF2	U2AF2	1|1|1	0|0|0|0|0|1	-	3	1	1.09444	1.0117	0	0	0	0	0	0	0
TP53_GM	TP53	U2AF2	U2AF2	1|0|1	0|0|0|0|0|1	-	2	0.666667	1.06735	0.981584	0	0	0	0	0	0	0
TP53_SM	TP53	UBAP1	UBAP1	1|1|1	0|0|0|0|0|0	-	3	1	1.1919	1.19187	0	0	0	0	0	0	0
TP53_GM	TP53	UBAP1	UBAP1	0|1|0	0|0|0|0|0|0	-	1	0.333333	1.07738	1.07206	0	0	0	0	0	0	0
TP53_GM	TP53	UBFD1	UBFD1	1|0|0	0|0|0|0|0|0	-	1	0.333333	1.07701	1.07174	0	0	0	0	0	0	0
TP53_SM	TP53	UBFD1	UBFD1	1|0|0	0|0|0|0|0|0	-	1	0.333333	1.06225	1.05873	0	0	0	0	0	0	0
TP53_GM	TP53	UBQLN1	UBQLN1	0|1|0	0|0|0|0|1|1	-	1	0.333333	0.839198	0.683869	0	0	0	0	0	0	0
TP53_SM	TP53	UBQLN1	UBQLN1	0|1|0	0|0|0|0|1|1	-	1	0.333333	0.827302	0.675285	0	0	0	0	0	0	0
TP53_SM	TP53	UBR4	UBR4	1|1|1	0|0|0|0|0|0	-	3	1	1.1919	1.19187	0	0	0	1	0	1	0
TP53_GM	TP53	UBR4	UBR4	0|0|0	0|0|0|0|0|0	-	0	0	0	0	0	0	0	1	0	1	0
TP53_SM	TP53	UBXN1	UBXN1	1|1|1	0|0|0|0|0|0	-	3	1	1.1919	1.19187	0	0	0	0	0	0	0
TP53_GM	TP53	UBXN1	UBXN1	0|1|1	0|0|0|0|0|0	-	2	0.666667	1.16276	1.15674	0	0	0	0	0	0	0
TP53_SM	TP53	UCHL3	UCHL3	1|1|1	0|0|0|0|0|0	-	3	1	1.1919	1.19187	0	0	0	0	0	0	0
TP53_GM	TP53	UCHL3	UCHL3	1|0|1	0|0|0|0|0|0	-	2	0.666667	1.16239	1.15639	0	0	0	0	0	0	0
TP53_SM	TP53	UGDH	UGDH	10|9|9	3|2|2|3|4|4	-	28	9.33333	0.630055	0.494498	0	0	0	0	0	0	0
TP53_GM	TP53	UGDH	UGDH	8|9|6	3|2|2|3|4|4	-	23	7.66667	0.638079	0.499388	0	0	0	0	0	0	0
TP53_GM	TP53	UQCRC1	UQCRC1	1|1|1	0|1|1|1|1|1	-	3	1	0.644178	0.515023	0	0	0	0	0	0	0
TP53_SM	TP53	UQCRC1	UQCRC1	1|1|1	0|1|1|1|1|1	-	3	1	0.6193	0.495144	0	0	0	0	0	0	0
TP53_SM	TP53	USO1	USO1	1|1|1	0|0|0|0|0|0	-	3	1	1.1919	1.19187	0	0	0	1	0	1	0
TP53_GM	TP53	USO1	USO1	0|1|1	0|0|0|0|0|0	-	2	0.666667	1.16276	1.15674	0	0	0	1	0	1	0
TP53_SM	TP53	USP10	USP10	1|0|1	0|0|0|1|0|0	-	2	0.666667	0.99806	0.890758	0	0	0	1	0	1	0
TP53_GM	TP53	USP10	USP10	0|0|0	0|0|0|1|0|0	-	0	0	0	0	0	0	0	1	0	1	0
TP53_SM	TP53	USP7	USP7	1|1|0	0|0|0|0|0|1	-	2	0.666667	1.03243	0.951359	0	0	0	1	0	1	0
TP53_GM	TP53	USP7	USP7	1|0|0	0|0|0|0|0|1	-	1	0.333333	0.988953	0.909732	0	0	0	1	0	1	0
TP53_GM	TP53	VIM	VIM	1|1|1	0|0|1|0|0|1	-	3	1	0.978542	0.808202	0	0	0	1	0	1	0
TP53_GM	TP53	VPS37A	VPS37A	1|0|0	0|0|0|0|0|0	-	1	0.333333	1.07701	1.07174	0	0	0	0	0	0	0
TP53_SM	TP53	VPS37A	VPS37A	0|0|0	0|0|0|0|0|0	-	0	0	0	0	0	0	0	0	0	0	0
TP53_GM	TP53	VPS37B	VPS37B	0|0|1	0|0|0|0|0|0	-	1	0.333333	1.08538	1.07898	0	0	0	0	0	0	0
TP53_SM	TP53	VPS37B	VPS37B	0|0|0	0|0|0|0|0|0	-	0	0	0	0	0	0	0	0	0	0	0
TP53_GM	TP53	VPS45	VPS45	1|1|1	0|0|0|0|0|0	-	3	1	1.23978	1.23972	0	0	0	0	0	0	0
TP53_GM	TP53	VPS4B	VPS4B	0|1|0	0|0|0|0|0|0	-	1	0.333333	1.07738	1.07206	0	0	0	0	0	0	0
TP53_GM	TP53	VTI1B	VTI1B	0|1|1	0|0|1|1|1|0	-	2	0.666667	0.772764	0.575672	0	0	0	0	0	0	0
TP53_SM	TP53	VTI1B	VTI1B	0|1|0	0|0|1|1|1|0	-	1	0.333333	0.705869	0.526836	0	0	0	0	0	0	0
TP53_SM	TP53	WDR1	WDR1	4|5|3	0|1|2|3|2|3	-	12	4	0.643278	0.535289	0	0	0	0	0	0	0
TP53_GM	TP53	WDR1	WDR1	3|3|5	0|1|2|3|2|3	-	11	3.66667	0.689983	0.569991	0	0	0	0	0	0	0
TP53_SM	TP53	WDR11	WDR11	1|1|1	0|0|0|0|0|0	-	3	1	1.1919	1.19187	0	0	0	0	0	0	0
TP53_GM	TP53	WDR11	WDR11	0|1|0	0|0|0|0|0|0	-	1	0.333333	1.07738	1.07206	0	0	0	0	0	0	0
TP53_GM	TP53	WDR81	WDR81	1|1|0	0|0|0|0|1|0	-	2	0.666667	0.966197	0.826862	0	0	0	0	0	0	0
TP53_SM	TP53	WDR81	WDR81	0|0|1	0|0|0|0|1|0	-	1	0.333333	0.8935	0.765298	0	0	0	0	0	0	0
TP53_GM	TP53	WDR91	WDR91	1|1|0	0|0|0|0|0|0	-	2	0.666667	1.15439	1.14898	0	0	0	0	0	0	0
TP53_SM	TP53	WDR91	WDR91	1|1|0	0|0|0|0|0|0	-	2	0.666667	1.12436	1.12078	0	0	0	0	0	0	0
TP53_GM	TP53	WRNIP1	WRNIP1	1|1|1	0|0|0|0|0|0	-	3	1	1.23978	1.23972	0	0	0	0	0	0	0
TP53_GM	TP53	XPO1	XPO1	1|1|1	0|0|0|0|0|1	-	3	1	1.13841	1.05232	0	0	0	0	0	1	0
TP53_SM	TP53	XPO1	XPO1	1|0|1	0|0|0|0|0|1	-	2	0.666667	1.03741	0.955692	0	0	0	0	0	1	0
TP53_GM	TP53	XPO5	XPO5	1|1|0	0|0|0|0|0|0	-	2	0.666667	1.15439	1.14898	0	0	0	0	0	0	0
TP53_SM	TP53	XPO5	XPO5	1|0|0	0|0|0|0|0|0	-	1	0.333333	1.06225	1.05873	0	0	0	0	0	0	0
TP53_GM	TP53	YBX1	YBX1	1|1|1	0|0|0|1|1|1	-	3	1	0.875669	0.676848	0	0	0	1	0	1	0
TP53_SM	TP53	YBX1	YBX1	1|1|1	0|0|0|1|1|1	-	3	1	0.84185	0.650723	0	0	0	1	0	1	0
TP53_SM	TP53	ZC3H15	ZC3H15	1|1|1	0|0|0|0|0|0	-	3	1	1.1919	1.19187	0	0	0	0	0	0	0
TP53_GM	TP53	ZC3H15	ZC3H15	0|0|0	0|0|0|0|0|0	-	0	0	0	0	0	0	0	0	0	0	0
TP53_SM	TP53	ZFYVE9	ZFYVE9	1|1|0	0|0|0|0|0|0	-	2	0.666667	1.12436	1.12078	0	0	0	0	0	0	0
[truncated: 3 more rows]
