# Supplementary material for: Complementary omics strategies to dissect p53 signaling networks under nutrient stress
Source: Cell Mol Life Sci. 2022 May 30;79(6):326. doi: 10.1007/s00018-022-04345-8 (PMC9151573; doi:10.1007/s00018-022-04345-8)
Supplement: Supplementary file 5 — Supplementary file5 (XLSX 18420 KB) [file 18_2022_4345_MOESM5_ESM.xlsx]

## Sheet: RNAseq processed
gene_id	gene_symbol	EV-GM-1	EV-GM-2	EV-GM-3	EV-SM-1	EV-SM-2	EV-SM-3	p53-GM-1	p53-GM-2	p53-GM-3	p53-SM-1	p53-SM-2	p53-SM-3	EV-GM	EV-SM	p53-GM	p53-SM	fold change GM-p53/EV	fold change SM-p53/EV	fold change EV-SM/GM	fold change p53OE-SM/GM
ENSG00000107159	CA9	237.599	233.822	183.023	8.09512	5.47811	4.88299	211.575	196.435	209.804	5.49007	2.12244	2.30342	218.148	6.15207	205.938	3.30531	-0.0830982	-0.896287	-5.14809	-5.96128
ENSG00000181577	C6orf223	1.73039	2.81193	2.05054	0.0882508	0.0412915	0.0534517	0.971028	1.78425	1.63609	0	0.0497201	0.0224363	2.19762	0.060998	1.46379	0.0240521	-0.58623	-1.3426	-5.17103	-5.9274
ENSG00000227051	C14orf132	0.0242193	0.286043	0.187627	0	0	0.00485593	0.025909	0.962023	0.0595844	0	0.0174155	0	0.165963	0.00161864	0.349172	0.00580517	1.07308	1.84255	-6.67993	-5.91046
ENSG00000130598	TNNI2	4.0803	7.82399	7.70022	0.147714	0.106559	0.204223	8.75174	11.936	12.5214	0	0.443649	0.134134	6.53484	0.152832	11.0697	0.192594	0.760393	0.333619	-5.41813	-5.84491
ENSG00000261043	MIR4313	0	0.0228529	0.0239755	0.111237	0	0.0505552	7.69113	0.028875	0.0551263	0.0557166	0.0626602	0.0279882	0.0156095	0.0539307	2.59171	0.0487883	7.37534	-0.144571	1.78869	-5.73123
ENSG00000156222	SLC28A1	2.1863	2.10355	1.01593	0.131372	0	0.0292651	1.3149	1.38328	1.5473	0	0.0606376	0.0340956	1.76859	0.0535458	1.41516	0.0315777	-0.321639	-0.761866	-5.04568	-5.48591
ENSG00000183473	SSTR3	0.0581438	0.126646	0.0166983	0	0.0333822	0.0176398	0.199013	0.199526	0.0383846	0	0	0.00978638	0.0671627	0.0170073	0.145641	0.00326213	1.11669	-2.38227	-1.9815	-5.48046
ENSG00000070915	SLC12A3	0.537324	0.724493	0.644473	0	0.0135694	0.00872804	0.406523	0.491705	0.941287	0.0128238	0.0160198	0.0145323	0.63543	0.00743247	0.613172	0.0144586	-0.051442	0.960018	-6.41775	-5.40629
ENSG00000259128	DUX4L2	0	0	0	0	0	0.00421048	0.00594018	0	0.18043	0	0	0.00466202	0	0.00140349	0.0621234	0.00155401	#DIV/0!	0.14697	#DIV/0!	-5.32107
ENSG00000059804	SLC2A3	163.847	163.613	276.458	3.40737	3.3179	5.30687	133.002	181.05	258.078	2.86304	5.88509	7.24768	201.306	4.01071	190.71	5.33194	-0.0780087	0.4108	-5.64939	-5.16058
ENSG00000105122	RASAL3	0.0351711	0	0.0423308	0	0	0	0	0	0.572246	0.016381	0	0	0.025834	0	0.190749	0.00546033	2.88433	#DIV/0!	#NUM!	-5.12654
ENSG00000130558	OLFM1	0	0.0780166	0	0	0.0236112	0	0.304402	0	0.275421	0	0	0.0169188	0.0260055	0.0078704	0.193274	0.0056396	2.89376	-0.480844	-1.72431	-5.09891
ENSG00000163687	DNASE1L3	1.35009	0.442854	2.13307	0.224129	0.0558334	0.036699	0.378291	0.939447	0.521325	0.0543405	0	0	1.30867	0.105554	0.613021	0.0181135	-1.0941	-2.54284	-3.63205	-5.0808
ENSG00000181625	SLX1B	1.01764	0.398701	1.42421	0	0	1.52188	0.765486	24.9894	14.4247	0.439511	0.251339	0.496732	0.94685	0.507293	13.3932	0.395861	3.82222	-0.357827	-0.900316	-5.08036
ENSG00000233392	AC104809.4	3.09663	1.50622	1.0491	0	0.0760664	0.0821051	2.73602	2.47961	1.73968	0	0.08141	0.126929	1.88399	0.0527238	2.31844	0.0694463	0.299367	0.397443	-5.15919	-5.06111
ENSG00000268790	CTC-429P9.4	8.05604	13.3342	3.04628	0	0.668504	0.264927	13.358	3.52585	0	0	0	0.510536	8.14551	0.311144	5.62795	0.170179	-0.533395	-0.870531	-4.71035	-5.04749
ENSG00000260027	HOXB7	0.125506	0.516422	0	0.127061	0	0	0.522636	0.632819	0	0	0.0361006	0	0.213976	0.0423537	0.385152	0.0120335	0.847977	-1.81543	-2.33689	-5.00029
ENSG00000179071	CCDC89	0.161462	0.191908	0	0.0339027	0.0473225	0.0154232	0.0648934	0.277069	0.266038	0	0.0191092	0	0.11779	0.0322161	0.202667	0.00636973	0.782893	-2.33848	-1.87036	-4.99173
ENSG00000230432	AC114803.3	2.92319	4.28935	1.28856	0	0	0	1.70998	2.96559	3.50435	0	0	0.266461	2.8337	0	2.72664	0.0888203	-0.0555628	#DIV/0!	#NUM!	-4.94009
ENSG00000213215	OR2F1	0.44686	0.202135	0.213537	0	0	0	0.264441	0.594799	0.575493	0	0.0471661	0	0.287511	0	0.478244	0.015722	0.734132	#DIV/0!	#NUM!	-4.92689
ENSG00000105697	HAMP	94.7645	23.2144	35.064	1.10558	0.567524	2.4791	74.988	16.3561	32.5448	1.23103	0.387341	2.5604	51.0143	1.38407	41.2963	1.39292	-0.304889	0.00920255	-5.20391	-4.88982
ENSG00000264668	ZFP41	0	0	0	0	0.140485	0	1.07019	0	0.89801	0	0.0720354	0	0	0.0468283	0.656067	0.0240118	#DIV/0!	-0.963638	#DIV/0!	-4.77203
ENSG00000092096	SLC22A17	0	0	0	0	0.0341048	0	0.629673	0	0.0365002	0	0	0.0244272	0	0.0113683	0.222058	0.0081424	#DIV/0!	-0.481486	#DIV/0!	-4.76934
ENSG00000118473	SGIP1	0	0	0	0	0.0947001	0	0	0.151329	0.0376791	0.00721635	0	0	0	0.0315667	0.0630027	0.00240545	#DIV/0!	-3.71402	#DIV/0!	-4.71103
ENSG00000207805	MIR483	33.416	11.6491	21.3071	0	4.87664	3.4255	56.4358	18.6885	33.7806	0	0	4.17753	22.1241	2.76738	36.3016	1.39251	0.714418	-0.990833	-2.99902	-4.70427
ENSG00000130822	PNCK	24.3792	26.9094	18.7327	1.18449	1.22189	0.922136	21.923	20.4299	21.4001	1.03569	0.711796	0.859303	23.3404	1.10951	21.251	0.868929	-0.1353	-0.352609	-4.39484	-4.61215
ENSG00000167798	C3P1	0.0137172	0.0186422	0.0195453	0	0	0.0103772	0.101939	0.140162	0.0672883	0	0.012866	0	0.0173016	0.00345907	0.10313	0.00428867	2.57549	0.310146	-2.32245	-4.58779
ENSG00000231728	LL0XNC01-116E7.2	0	0.058537	0	0	0	0.58245	0.04603	2.54842	0	0	0	0.108445	0.0195123	0.19415	0.864817	0.0361483	5.46994	-2.42517	3.31471	-4.58039
ENSG00000211448	DIO2	0	0.537157	0.281482	0.0263263	0.507704	0.0124035	0.00806029	0	0.516544	0.00863269	0.00724187	0.00629564	0.27288	0.182145	0.174868	0.00739007	-0.641997	-4.62335	-0.583181	-4.56454
ENSG00000256528	AP006285.1	0.125508	0.136364	0.0425226	0.0838223	0.239898	0.0951785	0.321525	0.135488	0.0417216	0	0	0.021205	0.101465	0.139633	0.166245	0.00706833	0.71233	-4.30413	0.460659	-4.5558
ENSG00000069998	CECR5	0	0	0	0	0.0568283	0.0201239	0.102137	0.164831	0.0797766	0.0148668	0	0	0	0.0256507	0.115582	0.0049556	#DIV/0!	-2.37187	#DIV/0!	-4.54371
ENSG00000079215	SLC1A3	0.0132222	0.0179704	0.018839	0.0220288	0	0.0199043	0	0.794432	0.0433086	0.0146973	0.0124011	0.0110439	0.0166772	0.0139777	0.279247	0.0127141	4.06559	-0.136698	-0.25475	-4.45704
ENSG00000173349	SFT2D3	3.98594	6.03135	3.40595	0.685061	0	0	6.82264	8.5215	3.23085	0.849558	0	0	4.47441	0.228354	6.19166	0.283186	0.468628	0.31048	-4.29236	-4.45051
ENSG00000256545	AL139819.1	0	30.59	25.9714	0	0.271819	0	11.5281	39.2185	22.3026	3.17153	0	0.171462	18.8538	0.0906063	24.3497	1.11433	0.369051	3.62042	-7.70103	-4.44966
ENSG00000132965	ALOX5AP	0.931392	2.42697	2.57807	0.104041	0	0.0953207	0.989055	2.22756	2.77972	0	0.176102	0.105632	1.97881	0.0664539	1.99878	0.0939113	0.0144854	0.498945	-4.89614	-4.41168
ENSG00000186310	NAP1L3	0.0923923	0.250753	0.326849	0	0.0447968	0	0.143141	0.53839	0.152193	0.0214267	0.0180937	0	0.223331	0.0149323	0.277908	0.0131735	0.315421	-0.180798	-3.90268	-4.3989
ENSG00000226777	KIAA0125	0.016633	0	0.0237072	0	0.0194031	0.528652	0.696634	0	0.402644	0.0367908	0.0156057	0	0.0134467	0.182685	0.366426	0.0174655	4.76819	-3.38678	3.76403	-4.39094
ENSG00000258458	CTD-2555K7.2	0.726343	0.554056	0.132196	0.682342	0.258198	0.163789	0.578822	2.1376	1.75484	0.132446	0.0869991	0	0.470865	0.36811	1.49042	0.0731484	1.66233	-2.33124	-0.355178	-4.34875
ENSG00000125968	ID1	709.762	543.768	445.722	31.0646	25.1818	25.4668	677.14	465.622	472.754	27.264	27.589	24.4516	566.417	27.2377	538.505	26.4349	-0.0729046	-0.0431628	-4.37819	-4.34844
ENSG00000260459	FTLP14	0.565761	1.70568	2.03932	0	0	0	1.47975	2.86889	0.476121	0	0	0.24551	1.43692	0	1.60825	0.0818367	0.162515	#DIV/0!	#NUM!	-4.2966
ENSG00000267124	CTD-3113P16.5	0	0	0	0	0	0.137074	1.5503	0.799909	0.386149	0	0.139255	0	0	0.0456913	0.912119	0.0464183	#DIV/0!	0.0227742	#DIV/0!	-4.29646
ENSG00000070985	TRPM5	0	0.073818	0	0	0	0.0103494	0.0917166	0.0631523	0.0894036	0	0.0128316	0	0.024606	0.0034498	0.0814242	0.0042772	1.72645	0.310154	-2.83443	-4.25072
ENSG00000215906	LACTBL1	0.278154	0.251708	0.264862	0	0.0727347	0	0.29696	0.0534468	0.204318	0	0.0293	0	0.264908	0.0242449	0.184908	0.00976667	-0.518682	-1.31174	-3.44974	-4.2428
ENSG00000167178	ISLR2	0.0115647	0.188186	0	0.037352	0.412334	0.0535325	0.0188576	0.426016	0.229348	0.0129005	0.0227169	0	0.0665836	0.16774	0.224741	0.0118725	1.75502	-3.82053	1.33298	-4.24257
ENSG00000174469	CNTNAP2	0.00781933	0.021313	0.209463	0	0.0090949	0	0	0.0267509	0.207902	0.00869239	0	0.00395443	0.0795319	0.00303163	0.0782176	0.00421561	-0.0240405	0.475645	-4.71337	-4.21368
ENSG00000133703	KRAS	3.07054	5.83458	3.99976	5.8425	4.80221	5.0458	2.50131	300.532	4.42868	5.17221	6.66213	4.75316	4.30162	5.23017	102.487	5.52917	4.57442	0.080204	0.281977	-4.21224
ENSG00000145287	PLAC8	7.66423	13.1768	12.9245	0	0.489154	0.312873	9.1306	14.0166	9.76519	0.459355	0.532399	0.81901	11.2552	0.267342	10.9708	0.603588	-0.0369177	1.17487	-5.39575	-4.18396
ENSG00000136514	RTP4	0.0331269	0	0.140961	0	0.0388549	0	0.0703602	0	0.433735	0	0	0.0278237	0.0580293	0.0129516	0.168032	0.00927457	1.53388	-0.481782	-2.16365	-4.17931
ENSG00000154146	NRGN	1.97652	1.94735	1.2776	0.0811407	0.171544	0.147721	2.51678	3.48541	1.59388	0.161571	0.126089	0.134653	1.73382	0.133469	2.53202	0.140771	0.546334	0.0768519	-3.69939	-4.16887
ENSG00000161640	SIGLEC11	0.076401	0	0	0.0760774	0.0710871	0.0575718	0.0330401	0.239472	0.116161	0.0221291	0	0	0.025467	0.0682454	0.129558	0.00737637	2.34689	-3.20975	1.4221	-4.13454
ENSG00000147082	CCNB3	0.0421505	0.0144327	0.0600394	0.0564499	0.0245979	0.015973	0.345418	0.483041	0.0693464	0.0118017	0.0395219	0	0.0388742	0.0323403	0.299268	0.0171079	2.94455	-0.918672	-0.265481	-4.12871
ENSG00000120217	CD274	0.0432305	0	0.0206708	0.0241654	0	0.0582107	0.338307	0.0678231	0.0650044	0	0.0270791	0	0.0213004	0.0274587	0.157045	0.00902637	2.88222	-1.60505	0.366381	-4.12089
ENSG00000204710	SPDYC	0.275698	0.0752147	0.158309	0.0923226	0.0656779	0	0.410167	0.471407	0.183247	0.0617092	0	0	0.169741	0.0526668	0.35494	0.0205697	1.06425	-1.35637	-1.68836	-4.10898
ENSG00000169583	CLIC3	4.31018	4.90968	3.12478	0	0.0962313	0.488915	4.37045	2.00848	2.91734	0.119086	0.251817	0.18077	4.11488	0.195049	3.09876	0.183891	-0.409161	-0.084984	-4.39894	-4.07477
ENSG00000224036	CTSLP2	0.987621	0.959757	1.43224	0.327081	0	0.619637	0.747185	0.667888	1.59215	0	0.189716	0	1.12654	0.315573	1.00241	0.0632387	-0.168428	-2.31909	-1.83585	-3.98652
ENSG00000170627	GTSF1	0	0.053799	0	0	0	0.0261516	0	0.199375	0.223559	0	0	0.0268635	0.017933	0.0087172	0.140978	0.0089545	2.97478	0.0387481	-1.04068	-3.97671
ENSG00000221802	MIR1234	0	45.945	0	0	0	0	90.2016	16.4572	95.5861	0	12.9321	0	15.315	0	67.415	4.3107	2.13812	#DIV/0!	#NUM!	-3.96707
ENSG00000227039	ITGB2-AS1	0.086394	0.146573	0.0924813	0.0721058	0	0	0.27668	0.406989	0.177888	0	0	0.0553526	0.108483	0.0240353	0.287186	0.0184509	1.40452	-0.381464	-2.17424	-3.96022
ENSG00000182508	LHFPL1	0	0	0	0	0	0.0232791	0.395455	0.0525621	0	0	0.0288119	0	0	0.0077597	0.149339	0.00960397	#DIV/0!	0.30763	#DIV/0!	-3.95882
ENSG00000130427	EPO	7.5038	6.62213	5.52846	0.390609	0.367931	0.654241	6.79178	6.35916	5.68393	0.608162	0.184147	0.427802	6.55146	0.470927	6.27829	0.406704	-0.0614455	-0.211525	-3.79824	-3.94832
ENSG00000168874	ATOH8	3.77594	1.82356	3.01304	0.0443521	0.130453	0.0880581	3.11167	1.10628	1.64889	0.114159	0.141684	0.130256	2.87085	0.0876212	1.95561	0.1287	-0.553856	0.554658	-5.03405	-3.92554
ENSG00000138400	MDH1B	0.482477	0.541454	0.583521	0.0957652	0.167997	0.0638691	0.458945	0.760731	0.588186	0	0.0718976	0.0482749	0.535817	0.10921	0.602621	0.0400575	0.169509	-1.44697	-2.29463	-3.91111
ENSG00000169427	KCNK9	0.0588313	0.0244921	0.318076	0.0597591	0.181133	0.17058	0.936889	0.0615857	0.562018	0	0.105167	0	0.1338	0.137157	0.520164	0.0350557	1.95889	-1.96811	0.0357572	-3.89125
ENSG00000237276	ANO7P1	1.10184	0.67052	0.475814	0.880654	0.0346789	0.372627	0.724532	0.495549	0.398652	0.0328888	0.0278112	0.0494296	0.749392	0.42932	0.539578	0.0367099	-0.473889	-3.54781	-0.803666	-3.87759
ENSG00000183662	FAM19A1	0.0262814	0	0	0.173689	0.0307561	0.0396717	0	0.320723	0	0	0	0.0220318	0.00876047	0.0813723	0.106908	0.00734393	3.60921	-3.46991	3.21546	-3.86367
ENSG00000137204	SLC22A7	7.367	5.01877	3.40227	1.27214	0.873956	0.401255	5.07171	5.8298	4.18177	0.322373	0.385511	0.331156	5.26268	0.849117	5.02776	0.346347	-0.0658821	-1.29375	-2.63176	-3.85963
ENSG00000173838	MARCH10	0	0	0.0227152	0.137226	0	0	1.06932	0	0	0.0312275	0.0168754	0.0256905	0.00757173	0.045742	0.356441	0.0245978	5.55689	-0.89499	2.59482	-3.85706
ENSG00000153993	SEMA3D	0.0421371	0.0102844	0.0602337	0	0.0374687	0	0.00810589	0.0129944	0.0696909	0	0	0.00630675	0.0375517	0.0124896	0.0302637	0.00210225	-0.31129	-2.57072	-1.58816	-3.84758
ENSG00000182580	EPHB3	0.0113276	0	0	0	0	0	0.367038	0.320161	0.110985	0.0250607	0.0211431	0.00956738	0.00377587	0	0.266061	0.0185904	6.13881	#DIV/0!	#NUM!	-3.83913
ENSG00000124191	TOX2	0	0	0	0	0	0.0226287	0.0467444	0.0750059	0.136752	0	0	0.018393	0	0.0075429	0.0861674	0.006131	#DIV/0!	-0.298997	#DIV/0!	-3.81295
ENSG00000258500	CTD-2062F14.2	0	0	0	0	0	0.227885	0	1.84819	1.88039	0	0.265386	0	0	0.0759617	1.24286	0.088462	#DIV/0!	0.219786	#DIV/0!	-3.81246
ENSG00000131094	C1QL1	0.0406886	0.109746	0.11571	0	0	0	0.258077	0.207653	0.0672533	0	0.0382735	0	0.0887149	0	0.177661	0.0127578	1.00188	#DIV/0!	#NUM!	-3.79967
ENSG00000256006	AC084117.3	0	1.65801	0.611192	0	0.537117	0.337407	0	4.87456	0.726149	0	0.405555	0	0.756401	0.291508	1.8669	0.135185	1.30342	-1.1086	-1.37562	-3.78764
ENSG00000105370	LIM2	40.3826	44.4528	23.0034	1.75714	2.52711	1.70183	44.6444	32.1368	29.5378	3.06128	3.0069	1.77602	35.9463	1.99536	35.4397	2.61473	-0.0204769	0.390013	-4.17112	-3.76063
ENSG00000162753	SLC9C2	0	0	0.11043	0	0	0.0110104	0.16228	0	0	0	0	0.0121588	0.03681	0.00367013	0.0540933	0.00405293	0.555353	0.143134	-3.32619	-3.73841
ENSG00000251694	USP17L9P	0	0	0	0	0	0.00166767	0.0854264	0	0	0	0	0.00642817	0	0.00055589	0.0284755	0.00214272	#DIV/0!	1.94657	#DIV/0!	-3.7322
ENSG00000103310	ZP2	0.0184268	0	0	0.0299153	0	0	0.101399	0.0915879	0.0297702	0	0.0167899	0	0.00614227	0.00997177	0.0742524	0.00559663	3.59559	-0.83329	0.699078	-3.72981
ENSG00000113083	LOX	51.2388	69.2126	90.2362	5.6906	5.09252	8.2897	50.4013	70.0038	90.2356	4.52849	4.35848	7.18146	70.2292	6.35761	70.2135	5.35614	-0.000321234	-0.247289	-3.46551	-3.71248
ENSG00000064989	CALCRL	0	0.0125678	0	0	0.0967528	0.140202	0.0270539	0.197147	0	0	0.0172455	0	0.00418927	0.078985	0.0747337	0.0057485	4.15699	-3.78032	4.23681	-3.7005
ENSG00000227544	AC018647.3	0.790307	0.508424	0.120551	0	0.0363006	0.0956793	0.371846	0.508077	1.24659	0.105356	0	0.060522	0.473094	0.0439933	0.708838	0.0552927	0.583329	0.329804	-3.42677	-3.6803
ENSG00000250327	RP11-173M11.2	0	0	0	0.108897	0	0	0.599884	0	0.108868	0	0	0.0556145	0	0.036299	0.236251	0.0185382	#DIV/0!	-0.969431	#DIV/0!	-3.67175
ENSG00000163286	ALPPL2	0.0589834	0.106726	0.0561586	0	0	0.0446782	0.267583	0.370249	0.0901426	0.0219959	0.0185756	0.0165614	0.073956	0.0148927	0.242658	0.0190443	1.71419	0.354751	-2.31206	-3.67149
ENSG00000089472	HEPH	0	0.0972083	0.0186147	0	0	0.017079	0	0.12281	0.0330916	0	0.0122535	0	0.0386077	0.005693	0.0519672	0.0040845	0.428714	-0.47903	-2.76163	-3.66937
ENSG00000213277	MARCKSL1P1	0.481286	0.647101	0.347649	0.795409	0.291317	0.279496	0.506029	0.613408	0.202871	0	0	0.104386	0.492012	0.455407	0.440769	0.0347953	-0.15867	-3.71019	-0.111536	-3.66306
ENSG00000203778	FAM229B	9.61458	10.9769	7.06805	0.698441	1.00604	0.559682	7.71164	7.64349	10.1213	0.701871	0.788397	0.529981	9.21986	0.754722	8.49215	0.673416	-0.118614	-0.164446	-3.61073	-3.65656
ENSG00000204978	C19orf69	0.75694	0.787888	0.667165	0	0.0695135	0	0.309738	0.299346	0.772461	0	0.110216	0	0.737331	0.0231712	0.460515	0.0367387	-0.679064	0.664969	-4.99191	-3.64788
ENSG00000267228	IER3IP1	6.90303	0.346429	0	0	0	1.37212	9.84617	0.580927	0	0.401525	0	0.431102	2.41649	0.457373	3.4757	0.277542	0.524392	-0.720664	-2.40147	-3.64652
ENSG00000131055	COX4I2	0.710197	0.232696	0.371185	0	0	0.0665621	0.63604	0	0.287089	0	0	0.0738815	0.438026	0.0221874	0.30771	0.0246272	-0.509447	0.150512	-4.30321	-3.64325
ENSG00000143847	PPFIA4	2.08293	1.47651	0.57011	0.049365	0.08209	0.2665	0.927764	1.49045	1.24291	0.0408359	0.0264075	0.228462	1.37652	0.132652	1.22037	0.0985685	-0.173698	-0.428443	-3.37531	-3.63005
ENSG00000233711	EIF4EBP2P1	4.19725	7.87267	2.86772	0.408535	0.617532	0.585067	7.92078	7.88086	5.0391	0.546594	0.709179	0.440367	4.97921	0.537045	6.94691	0.56538	0.480454	0.0741788	-3.2128	-3.61908
ENSG00000172348	RCAN2	0	0.0590436	0.115873	0	0	0.011547	0.0648495	0.274026	0.0251216	0.01696	0	0.012752	0.0583055	0.003849	0.121332	0.009904	1.05726	1.36353	-3.92108	-3.61481
ENSG00000257355	CTD-2006C1.10	0.397497	0	0.688615	0.305726	0.306649	0.218159	1.01706	0.758819	0	0.147533	0	0	0.362037	0.276845	0.59196	0.0491777	0.70936	-2.493	-0.387062	-3.58942
ENSG00000224198	RP4-604K5.2	0	0.701857	0.764613	0	0	0	0	0.729652	4.52142	0.437387	0	0	0.488823	0	1.75036	0.145796	1.84026	#DIV/0!	#NUM!	-3.58563
ENSG00000171840	NINJ2	2.37939	1.56801	2.87524	0.600479	0.296065	0.522176	1.02646	1.13845	2.29354	0.165744	0.137034	0.0708726	2.27421	0.472907	1.48615	0.12455	-0.613789	-1.92483	-2.26574	-3.57678
ENSG00000150667	FSIP1	0	0	0	0	0	0.0132166	0	0.0596331	0.114148	0	0	0.0145981	0	0.00440553	0.057927	0.00486603	#DIV/0!	0.14343	#DIV/0!	-3.57342
ENSG00000114200	BCHE	0	0.054404	0.0855313	0	0	0	0.0215289	0.137138	0.0659995	0	0.0188922	0	0.0466451	0	0.0748888	0.0062974	0.683024	#DIV/0!	#NUM!	-3.57192
ENSG00000204472	AIF1	1.77316	1.49253	0.954302	0.414044	0.298033	0.158503	1.40598	2.0899	1.43142	0	0.239468	0.176129	1.40667	0.290193	1.64243	0.138532	0.223555	-1.06679	-2.27719	-3.56754
ENSG00000254221	PCDHGB1	0.290323	0.24165	0.418534	0.0185827	0	0.0473249	0.218604	0.452352	0.510408	0	0.0117739	0.0885616	0.316836	0.0219692	0.393788	0.0334452	0.313684	0.606315	-3.85018	-3.55755
ENSG00000138061	CYP1B1	0.0360351	0	0.0327166	0	0	0.0204427	0.0730838	0.0155926	0	0	0	0.00757212	0.0229172	0.00681423	0.0295588	0.00252404	0.367155	-1.43282	-1.74981	-3.54978
ENSG00000233719	GOT2P3	0	0.229441	0	0.219382	0.0519756	0.0336153	0.279882	0.0756542	0.217604	0.0490362	0	0	0.0764803	0.101658	0.191047	0.0163454	1.32076	-2.63676	0.410558	-3.54697
ENSG00000172201	ID4	0.272337	0.511974	0.477904	0.139774	0.0491555	0.0477403	0.470323	0.503213	0.517771	0.0932858	0	0.0352211	0.420738	0.0788899	0.497102	0.0428356	0.24062	-0.88103	-2.41501	-3.53666
ENSG00000160180	TFF3	27.7643	36.9284	21.429	4.66816	4.72298	3.79258	42.8716	31.9856	30.1658	3.60991	2.46547	3.04632	28.7072	4.39457	35.0077	3.04057	0.286257	-0.531383	-2.70762	-3.52526
ENSG00000235908	RHOA-IT1	1.07732	0.693397	1.55689	1.0495	0	0.243246	1.33413	2.52278	1.05243	0	0	0.426971	1.1092	0.430915	1.63645	0.142324	0.561044	-1.59823	-1.36405	-3.52332
ENSG00000215863	LINC01138	0.0138838	0	0.0647385	0.211165	0.0535563	2.72408	3.21239	0.132518	9.38401	0.0255372	1.09311	0	0.0262074	0.996266	4.24297	0.372881	7.33896	-1.41782	5.24848	-3.50829
ENSG00000204832	ST8SIA6-AS1	0	0	0	0	0	0.0350042	0.427441	0	0	0	0.0375987	0	0	0.0116681	0.14248	0.0125329	#DIV/0!	0.103155	#DIV/0!	-3.50697
ENSG00000253731	PCDHGA6	0.0788259	0.0732453	0.0914317	0.0185155	0.0129972	0.0511658	0.0411487	0.0618731	0.120855	0	0	0.0197912	0.0811676	0.0275595	0.0746256	0.00659707	-0.121234	-2.06265	-1.55835	-3.49977
ENSG00000213316	LTC4S	2.76558	0.531658	2.20143	0	0.667036	0.323987	2.32336	2.04125	1.67104	0.158351	0.282257	0.0932518	1.83289	0.330341	2.01188	0.177953	0.134426	-0.892458	-2.47209	-3.49897
ENSG00000238952	AC099757.1	3.79514	0	5.21416	0	0	5.85499	3.94526	31.8319	6.38642	3.73369	0	0	3.0031	1.95166	14.0545	1.24456	2.22651	-0.649065	-0.621748	-3.49732
ENSG00000006047	YBX2	0.37007	0.113316	0.137399	0.416166	0.131562	0.0787485	0.144353	0.124936	0.301568	0.0232514	0.00985457	0.0174571	0.206928	0.208825	0.190286	0.0168544	-0.120964	-3.6311	0.0131667	-3.49697
ENSG00000171766	GATM	12.1408	16.3338	20.9959	1.88036	1.98134	2.35409	9.34299	17.8745	18.5526	1.34952	1.50345	1.20194	16.4902	2.07193	15.2567	1.35164	-0.112165	-0.616269	-2.99256	-3.49666
ENSG00000238413	Y_RNA	0	0	0	0	3.76589	0	6.53538	0	0	0	0	0.58171	0	1.2553	2.17846	0.193903	#DIV/0!	-2.69462	#DIV/0!	-3.4899
ENSG00000243896	OR2A7	0.0483098	0	0	0	0	0	0.0259691	0.164511	0.0403682	0	0	0.0205766	0.0161033	0	0.0769494	0.00685887	2.25656	#DIV/0!	#NUM!	-3.48787
ENSG00000269066	CTD-2528A14.5	0.103638	0.418454	0	0	0	0	0.222091	0.520783	0.340884	0	0.097144	0	0.174031	0	0.361253	0.0323813	1.05367	#DIV/0!	#NUM!	-3.47977
ENSG00000269547	CTC-360G5.8	0	0	0.186639	0	0	0.266865	0.907327	0	0	0.0505207	0	0.0310854	0.062213	0.088955	0.302442	0.027202	2.28137	-1.70936	0.51586	-3.47487
ENSG00000162755	KLHDC9	3.27675	2.05998	2.51644	0.749417	0.358759	0.187645	2.65518	4.40001	2.44694	0.367626	0.267479	0.220365	2.61772	0.43194	3.16738	0.285157	0.274975	-0.599078	-2.59941	-3.47346
ENSG00000117834	SLC5A9	18.7438	16.2742	16.5633	1.98094	1.55982	1.57025	14.3707	19.7269	18.3604	1.43118	1.61094	1.68101	17.1938	1.70367	17.486	1.57438	0.0243152	-0.113863	-3.33517	-3.47335
ENSG00000152954	NRSN1	0.625452	0.455487	0.886048	0.0350447	0.20658	0.125949	0.536712	0.790249	0.369884	0.0465624	0.0393483	0.0675193	0.655662	0.122525	0.565615	0.0511433	-0.213133	-1.26045	-2.41988	-3.4672
ENSG00000101336	HCK	0.155764	0.240484	0.0364168	0	0.0341919	0	0.178233	0.0820145	0.0958443	0.0324317	0	0	0.144222	0.0113973	0.118697	0.0108106	-0.281001	-0.0762499	-3.66152	-3.45677
ENSG00000104814	MAP4K1	0.959841	0.142557	0.711707	0	0	0.055686	0.219246	0.243183	1.09317	0	0	0.141921	0.604702	0.018562	0.518533	0.047307	-0.221786	1.3497	-5.0258	-3.45431
ENSG00000107317	PTGDS	1.66838	0.208973	0.221983	0.176958	0	0	0.323179	1.78287	0.626826	0.249462	0	0	0.699779	0.058986	0.910958	0.083154	0.380485	0.495413	-3.56846	-3.45353
ENSG00000196407	THEM5	0	0	0.0802284	0.384717	0.263018	0	0.531576	0.190726	0.368716	0	0.0528117	0.0473836	0.0267428	0.215912	0.363673	0.0333984	3.76542	-2.69259	3.01322	-3.44479
ENSG00000237614	AC073257.2	0.374032	0.669616	0.180945	0	0	0.193372	0.915211	1.26737	0.626316	0.139061	0.119005	0	0.408198	0.0644573	0.936299	0.086022	1.1977	0.416361	-2.66285	-3.44419
ENSG00000266964	FXYD1	48.1016	52.391	67.9444	2.94658	0.636835	6.40255	42.6984	35.8231	69.0225	7.19559	2.57807	3.79429	56.1457	3.32865	49.1813	4.52265	-0.191065	0.442229	-4.07616	-3.44287
ENSG00000123999	INHA	53.329	47.9122	30.5733	4.9434	2.79774	3.82481	44.6693	37.0674	37.525	5.58894	1.90783	3.56478	43.9382	3.85532	39.7539	3.68718	-0.144379	-0.0643296	-3.51055	-3.43051
ENSG00000197768	C9orf173	0.135869	0.415178	0.194255	0	0	0	0.186743	0.387075	0.299412	0	0.042907	0.0384265	0.248434	0	0.291077	0.0271112	0.228537	#DIV/0!	#NUM!	-3.42444
ENSG00000224130	AP001652.1	0.0321578	0.0652168	0.0459108	0.0270185	0	0	0.0343263	0.111858	0	0	0	0.0136349	0.0477618	0.00900617	0.0487281	0.00454497	0.0288968	-0.986643	-2.40687	-3.42241
ENSG00000266037	RN7SL3	0.650372	0.43611	0	2.696	0.82629	0.772557	0	6.06492	0.56874	0	0.622875	0	0.362161	1.43162	2.21122	0.207625	2.61014	-2.78559	1.98294	-3.41279
ENSG00000263305	AP005530.2	0	0.152687	0	0	0	0	0	1.14037	0	0	0.10751	0	0.0508957	0	0.380123	0.0358367	2.90085	#DIV/0!	#NUM!	-3.40696
ENSG00000261594	TPBGL	0.0869877	0.0238234	0.0744971	0	0	0.0132771	0.148818	0	0.0574779	0.0194906	0	0	0.0617694	0.0044257	0.0687653	0.00649687	0.154788	0.553838	-3.80291	-3.40386
ENSG00000267191	RP11-15A1.2	0	0	0	0	0.311701	0.100224	0	0.436663	0.860543	0	0.12272	0	0	0.137308	0.432402	0.0409067	#DIV/0!	-1.74701	#DIV/0!	-3.40197
ENSG00000165449	SLC16A9	0.013245	0	0.037556	0	0	0.0298628	0.0141898	0	0.543237	0.0292995	0.0124242	0.0110646	0.0169337	0.00995427	0.185809	0.0175961	3.45585	0.821869	-0.766507	-3.40049
ENSG00000225774	SIRPAP1	0.341055	0.462803	0.446208	0	0	0.064867	0.468483	0.487378	0.422124	0.031868	0.0269447	0.0717037	0.416689	0.0216223	0.459328	0.0435055	0.140556	1.00867	-4.26838	-3.40026
ENSG00000121297	TSHZ3	0.0365452	0	0.0260885	0.045715	0.0213169	0.0207327	0.142063	0.0627829	0.0301306	0.0222841	0	0	0.0208779	0.0292549	0.0783255	0.00742803	1.90751	-1.97762	0.4867	-3.39843
ENSG00000222437	AC118282.3	0.522946	2.62568	2.16274	1.64002	2.85408	0	17.2663	0	0	1.63881	0	0	1.77046	1.49803	5.75543	0.54627	1.7008	-1.45538	-0.241051	-3.39724
ENSG00000182022	CHST15	10.4734	25.9741	22.4419	0.978091	1.65582	1.35625	12.5101	25.747	30.4398	2.15565	2.89547	1.47415	19.6298	1.33005	22.8989	2.17509	0.222234	0.709592	-3.88349	-3.39613
ENSG00000267943	CTD-2620I22.3	0.0123643	0.0320272	0.0335694	0.0197263	0.0143254	0.0267161	0.0383633	0.0808021	0.0195052	0.0132836	0	0	0.025987	0.0202559	0.0462235	0.00442787	0.830839	-2.19366	-0.359444	-3.38394
ENSG00000118307	CASC1	0	0.0388239	0	0	0.0335075	0	0.0910687	0	0.182396	0	0	0.0264448	0.0129413	0.0111692	0.0911549	0.00881493	2.81634	-0.3415	-0.212461	-3.3703
ENSG00000267047	RP11-589P10.7	0.251388	0	0	0	0	0	0.250832	0.539196	0.55706	0	0.131789	0	0.083796	0	0.449029	0.0439297	2.42186	#DIV/0!	#NUM!	-3.35354
ENSG00000081800	SLC13A1	0.0378543	0	0	0.0420683	0	0.0104017	0.0269695	0.0863637	0	0	0	0.0110958	0.0126181	0.01749	0.0377777	0.0036986	1.58204	-2.24148	0.471036	-3.35248
ENSG00000155269	GPR78	0.0077517	0.0104518	0	0	0	0	0.0615884	0	0	0	0	0.00605652	0.00606783	0	0.0205295	0.00201884	1.75844	#DIV/0!	#NUM!	-3.3461
ENSG00000120075	HOXB5	0	0	0.035019	0	0.0287118	0	0.0262373	0.25056	0	0.0272789	0	0	0.011673	0.0095706	0.0922658	0.00909297	2.98262	-0.0738583	-0.286494	-3.34297
ENSG00000145604	SKP2	16.5539	19.2395	21.6821	2.90408	2.74022	1.57418	15.961	17.5341	22.0937	2.45692	1.33962	1.69106	19.1585	2.40616	18.5296	1.8292	-0.0481525	-0.395518	-2.99318	-3.34055
ENSG00000211445	GPX3	218.977	192.04	327.463	16.4631	19.67	31.0408	261.108	181.222	343.307	23.6457	23.8658	30.1099	246.16	22.3913	261.879	25.8738	0.0893036	0.208553	-3.45859	-3.33934
ENSG00000263219	RYKP1	0.0582773	0	0	0.048734	0	0.0222414	0.0313136	0.199888	0.0967302	0.0325526	0	0	0.0194258	0.0236585	0.109311	0.0108509	2.49239	-1.12455	0.284385	-3.33255
ENSG00000052802	MSMO1	27.9733	75.9748	65.4009	4.33679	5.26438	6.52654	20.4232	74.2078	59.3605	4.78504	5.81685	4.70526	56.4497	5.3759	51.3305	5.10238	-0.137148	-0.0753359	-3.39239	-3.33057
ENSG00000231240	KLF2P1	0.902116	0.702553	0.45844	0	0.126056	0.245533	0.772743	0.976358	0.689484	0.0581447	0.0521432	0.132155	0.687703	0.123863	0.812862	0.0808143	0.241224	-0.616063	-2.47304	-3.33033
ENSG00000204588	LINC01123	0	0.0878504	0.0620792	0.108541	0	0.0535943	0	0.264032	0.0453627	0	0	0.0307886	0.0499765	0.0540451	0.103132	0.0102629	1.04516	-2.39673	0.112913	-3.32898
ENSG00000137225	CAPN11	0.321367	0.358475	0.62384	0	0.061177	0.0779767	0.564885	0.413173	0.340324	0	0	0.131425	0.434561	0.0463846	0.439461	0.0438085	0.0161764	-0.0824351	-3.22784	-3.32645
ENSG00000145248	SLC10A4	0	0	0	0.0471499	0.0660223	0	0	0.144761	0.0930089	0	0	0.0237624	0	0.0377241	0.0792566	0.0079208	#DIV/0!	-2.25177	#DIV/0!	-3.32281
ENSG00000205838	TTC23L	0.346917	0.441462	0.180593	0.0705344	1.11634	0.093295	0.25469	1.97734	0.880742	0	0.144537	0.167677	0.322991	0.426722	1.03759	0.104071	1.68367	-2.03573	0.401803	-3.3176
ENSG00000009694	TENM1	0.0180114	0.0440667	0.0421477	0.0605758	0.0209216	0.0461647	0.0231738	0.0495319	1.20609	0.0600628	0.0378503	0.0304547	0.0347419	0.042554	0.426264	0.0427893	3.617	0.00795307	0.292618	-3.31643
ENSG00000269302	AC110771.1	0	0	0	0	0.0994473	0.0639998	0.088223	0.282857	0.413404	0	0.0787589	0	0	0.0544824	0.261495	0.026253	#DIV/0!	-1.05331	#DIV/0!	-3.31623
ENSG00000203878	CHIAP2	0.0561885	0	0	0	0	0	0	0.191187	0	0.0193054	0	0	0.0187295	0	0.063729	0.00643513	1.76664	#DIV/0!	#NUM!	-3.30791
ENSG00000185155	MIXL1	4.59676	8.33492	7.16947	0.24792	0.486523	0.616937	5.85401	7.49554	7.34603	0.390459	0.877121	0.826577	6.70038	0.45046	6.89853	0.698052	0.0420446	0.631936	-3.89477	-3.30488
ENSG00000215033	AL603965.1	0	0.137491	0	0	0	0	0	0.483176	0.25033	0	0	0.0743606	0.0458303	0	0.244502	0.0247869	2.41547	#DIV/0!	#NUM!	-3.3022
ENSG00000270145	CTD-2267D19.6	1.90988	2.0144	2.07117	0.47118	0.332508	0.564645	1.7734	1.81818	2.21992	0.118241	0.233048	0.238076	1.99848	0.456111	1.93717	0.196455	-0.0449575	-1.21519	-2.13145	-3.30168
ENSG00000167619	TMEM145	11.5524	16.0279	10.8625	1.20558	0.981053	1.27329	15.6611	7.90754	14.2006	1.42368	1.25241	1.17674	12.8142	1.15331	12.5897	1.28428	-0.0255004	0.155178	-3.4739	-3.29322
ENSG00000220506	RP3-415N12.1	0.0935224	0.375656	0	0	0	0	0	0.316864	0.464373	0	0	0.0798717	0.156393	0	0.260412	0.0266239	0.735624	#DIV/0!	#NUM!	-3.29
ENSG00000068831	RASGRP2	0.0944793	0	0.0327003	0	0	0.0925384	0	0.479314	0.0673245	0	0	0.0559121	0.0423932	0.0308461	0.182213	0.0186374	2.10372	-0.726892	-0.458743	-3.28935
ENSG00000267417	CTC-239J10.1	0	0.170951	0	0	0	0	0	0.857113	0.213091	0	0	0.109688	0.0569837	0	0.356735	0.0365627	2.64623	#DIV/0!	#NUM!	-3.28641
ENSG00000120068	HOXB8	0	0	0.0396241	0	0	0.0607616	0	0	0.226432	0	0	0.0232871	0.013208	0.0202539	0.0754773	0.00776237	2.51463	-1.38363	0.616782	-3.28147
ENSG00000262668	AJ003147.9	0.0985113	0	0.141586	0.163025	0	0.0758306	0.309777	0.499504	0	0	0	0.0842505	0.0800324	0.0796185	0.26976	0.0280835	1.75302	-1.50338	-0.00748048	-3.26388
ENSG00000143167	GPA33	0	0	0.0275561	0	0	0.0146388	0.0411461	0.58201	0.031841	0	0.0360989	0.032182	0.00918537	0.0048796	0.218332	0.0227603	4.57105	2.22168	-0.912574	-3.26193
ENSG00000235126	AC128709.3	0.230979	0	0.332612	0.381806	0.139912	0.178487	0.243066	0.7827	0	0	0.109971	0	0.187864	0.233402	0.341922	0.036657	0.863981	-2.67065	0.313129	-3.22151
ENSG00000260655	CTA-250D10.23	0.199747	0.270457	0.214473	0	0	0.0383539	0.265584	0.171288	0.0832812	0.0558668	0	0	0.228226	0.0127846	0.173384	0.0186223	-0.396487	0.542618	-4.15798	-3.21887
ENSG00000100373	UPK3A	12.148	10.1916	13.9117	1.62119	3.3676	1.75002	8.69764	14.9728	15.0123	0.741415	1.89211	1.53287	12.0838	2.24627	12.8942	1.3888	0.0936566	-0.693694	-2.42747	-3.21482
ENSG00000234859	AC003958.2	0	0	0.0217186	0	0.0144198	0.00964997	0	0.0854813	0.0407955	0	0.0136336	0	0.00723953	0.00802326	0.0420923	0.00454453	2.53959	-0.820056	0.148291	-3.21135
ENSG00000158966	CACHD1	0.0180164	0.0488714	0.0892226	0	0.00997164	0.0405937	0.0289107	0.390336	0.0443767	0.0100642	0.024989	0.0150308	0.0520368	0.0168551	0.154541	0.0166947	1.57039	-0.013799	-1.62635	-3.21053
ENSG00000170927	PKHD1	0.00403961	0.0154689	0.0114431	0	0	0.00982479	0.0061132	0.0275678	0.0132128	0	0.00268747	0.002385	0.0103172	0.00327493	0.0156313	0.00169082	0.599383	-0.953738	-1.65552	-3.20864
ENSG00000230076	AC016708.2	0	0.768549	2.09879	0.474959	0.361189	0.455007	1.50652	0.969884	3.01653	0.318976	0.275362	0	0.95578	0.430385	1.83098	0.198113	0.937864	-1.11931	-1.15105	-3.20822
ENSG00000241828	RP11-277J24.1	0.270065	0.358288	0	0	0	0	0.555218	0	1.82655	0	0.257818	0	0.209451	0	0.793923	0.0859393	1.92239	#DIV/0!	#NUM!	-3.20761
ENSG00000265815	MIR1273G	11.1837	5.45845	5.13544	0	4.44119	2.91758	12.257	6.69869	12.7298	0	3.43997	0	7.2592	2.45292	10.5618	1.14666	0.540978	-1.09707	-1.56531	-3.20335
ENSG00000089116	LHX5	0.0336491	0.0449241	0.0705758	0	0.019382	0	0.0705981	0.0573005	0	0	0	0.0138908	0.0497163	0.00646067	0.0426329	0.00463027	-0.221754	-0.480588	-2.94396	-3.2028
ENSG00000176919	C8G	8.30718	4.93602	3.63809	1.13673	1.30147	0.788967	8.04115	5.75729	5.00709	0.628767	0.750199	0.673726	5.6271	1.07572	6.26851	0.684231	0.155732	-0.652754	-2.38708	-3.19557
ENSG00000227306	AP006285.6	0.108209	0.433991	0.463906	0.178922	0.387642	0.166084	0.309699	0	0.538397	0	0	0.0927771	0.335369	0.244216	0.282699	0.0309257	-0.246483	-2.98128	-0.45759	-3.19239
ENSG00000272989	RP13-616I3.1	0	0	0	0	0	0.0679475	0.131887	0	0.166966	0.0328045	0	0	0	0.0226492	0.0996177	0.0109348	#DIV/0!	-1.05053	#DIV/0!	-3.18747
ENSG00000188032	C19orf67	1.66038	1.66415	0.412873	0.283824	0.557918	0.297253	2.49152	1.29894	1.9268	0.281018	0.16999	0.182335	1.2458	0.379665	1.90575	0.211114	0.613287	-0.846702	-1.71427	-3.17426
ENSG00000115318	LOXL3	4.20919	4.29304	2.79442	0.710394	0.563012	0.592296	3.91854	4.77336	3.52581	0.578347	0.308045	0.474511	3.76555	0.621901	4.07257	0.453634	0.113078	-0.455154	-2.5981	-3.16634
ENSG00000100884	CPNE6	0.0629005	0.0339012	0.0324099	0	0	0	0.0355876	0.351574	0.0411779	0.0391	0	0.00879806	0.0430705	0	0.14278	0.015966	1.72902	#DIV/0!	#NUM!	-3.16072
ENSG00000238317	SNORD11	4.12132	16.2706	6.00241	6.70224	4.61614	9.38857	13.3137	14.429	6.70326	0	3.85745	0	8.79811	6.90232	11.482	1.28582	0.384107	-2.4244	-0.350113	-3.15862
ENSG00000187372	PCDHB13	0.275248	0.19038	0.257626	0	0.0162912	0.0144113	0.264887	0.140927	0.339476	0.0462276	0	0.0373002	0.241085	0.0102342	0.24843	0.0278426	0.0432995	1.4439	-4.55807	-3.15747
ENSG00000244187	TMEM141	284.225	211.21	160.651	24.4574	22.8864	19.7097	259.752	250.199	181.778	25.4672	29.3092	22.9544	218.695	22.3512	230.577	25.9103	0.0763241	0.213175	-3.2905	-3.15365
ENSG00000162460	TMEM82	1.05364	0.82118	0.768581	0.0564913	0.20434	0.179044	1.06215	1.2104	0.72219	0.0750709	0.0635179	0.197988	0.881133	0.146625	0.998246	0.112192	0.180036	-0.386159	-2.58723	-3.15342
ENSG00000178597	PSAPL1	0.0607965	0.0140022	0.0433696	0.0338826	0	0.0246795	0.0326216	0.0523043	0	0	0.00957988	0	0.0393894	0.0195207	0.0283086	0.00319329	-0.476567	-2.61189	-1.0128	-3.14813
ENSG00000240673	AC006539.2	0.217807	0.361864	0.195382	0.444852	0.164318	0.313097	0	0.911479	0.22713	0	0.128522	0	0.258351	0.307422	0.379536	0.0428407	0.554906	-2.84317	0.25089	-3.14719
ENSG00000213704	EEF1A1P15	0.146917	0	0.10519	0.0615504	0	0	0.156698	0	0.206415	0.0411057	0	0	0.0840357	0.0205168	0.121038	0.0137019	0.526382	-0.58243	-2.0342	-3.14301
ENSG00000184144	CNTN2	0.0115125	0	0.00823581	0.00964281	0	0.00436907	0.0184841	0	0.180715	0.0123794	0.00542136	0.00482184	0.00658277	0.00467063	0.0663998	0.00754087	3.33441	0.691114	-0.495079	-3.13838
ENSG00000265344	AP001992.1	3.90971	4.87591	0	0	0	0	4.10741	6.60586	19.9409	0	3.48604	0	2.92854	0	10.2181	1.16201	1.80287	#DIV/0!	#NUM!	-3.13642
ENSG00000114854	TNNC1	70.7786	54.4158	36.0044	3.8322	5.67368	3.16754	54.7524	43.7568	35.2898	5.49423	5.37925	4.34848	53.7329	4.22447	44.5997	5.07398	-0.268774	0.264348	-3.66896	-3.13584
ENSG00000160181	TFF2	0.351192	0.484413	0	0	0.284235	0.181271	0.58823	0.166903	0.392192	0.130572	0	0	0.278535	0.155169	0.382442	0.043524	0.457381	-1.83395	-0.844021	-3.13536
ENSG00000078328	RBFOX1	0	0	0.0211705	0	0	0	0.12244	0	0	0	0.0139358	0	0.00705683	0	0.0408133	0.00464527	2.53195	#DIV/0!	#NUM!	-3.13521
ENSG00000129521	EGLN3	12.2057	18.5789	15.4564	0.563914	1.47484	1.50226	14.2481	10.6259	17.0196	1.02104	1.68819	2.07683	15.4137	1.18034	13.9645	1.59535	-0.142442	0.434676	-3.70694	-3.12982
ENSG00000105675	ATP4A	0.223504	0.0351892	0.0368884	0.130747	0.061384	0.0793732	0.22865	0.266752	0.355136	0.0292864	0.0247542	0.0431405	0.0985273	0.0905014	0.283513	0.0323937	1.52482	-1.48223	-0.122584	-3.12963
ENSG00000254870	ATP6V1G2-DDX39B	1.62698	3.0866	0.458514	0.916867	3.8484	2.03305	0.153978	0.947502	0.573629	0.191577	0	0	1.72403	2.26611	0.55837	0.063859	-1.62649	-5.14918	0.394429	-3.12826
ENSG00000134627	PIWIL4	0	0.061527	0	0	0	0.0114639	0.274028	0	0	0.0313448	0	0	0.020509	0.0038213	0.0913426	0.0104483	2.15503	1.45113	-2.42412	-3.12802
ENSG00000200345	RNU6-485P	3.45349	4.37995	0	0	0	0	10.5854	5.75114	11.6102	0	3.20224	0	2.61115	0	9.31558	1.06741	1.83496	#DIV/0!	#NUM!	-3.12553
ENSG00000272689	RP4-539M6.21	0	0	0	0	0	0.416738	0.274519	0.886894	0.900275	0	0	0.236332	0	0.138913	0.687229	0.0787773	#DIV/0!	-0.818326	#DIV/0!	-3.12494
ENSG00000149506	ZP1	2.34019	1.24436	0.601048	0.108215	0.0762738	0.0739751	3.65474	1.94153	1.57933	0.40564	0.355673	0.0642951	1.3952	0.0861546	2.39187	0.275203	0.777665	1.67549	-4.0174	-3.11957
ENSG00000165188	RNF183	3.29689	4.92828	2.8921	0.533145	0.193593	0.425616	3.79332	4.26501	2.97111	0.41494	0.427434	0.430843	3.70576	0.384118	3.67648	0.424406	-0.011443	0.143894	-3.27015	-3.11481
ENSG00000178226	PRSS36	5.2897	4.38931	0.805509	1.0683	0.278711	0.19845	3.21546	3.37036	2.08031	0.568794	0.332832	0.10237	3.49484	0.515154	2.88871	0.334666	-0.274802	-0.622284	-2.76215	-3.10963
ENSG00000265637	AC010235.1	0	0	0	0	0	3.31528	4.80789	25.093	7.67469	0	4.35439	0	0	1.10509	12.5252	1.45146	#DIV/0!	0.39334	#DIV/0!	-3.10925
ENSG00000196859	KRT39	0.35749	0.243828	0.107361	0	0	0.057359	0.334102	0.460636	0.148528	0	0.0841824	0.0252292	0.236226	0.0191197	0.314422	0.0364705	0.412532	0.931674	-3.62704	-3.1079
ENSG00000179715	PCED1B	1.38739	0.899338	0.908665	0.23937	0	0.0727345	0.687151	0.780124	0.513144	0.0534359	0.0676175	0.109015	1.06513	0.104035	0.66014	0.0766894	-0.690187	-0.439968	-3.35589	-3.10567
ENSG00000128340	RAC2	0.125404	0.0852114	0.208355	0	0.148557	0	0.295576	0.287461	0.207998	0.0388057	0.0532132	0	0.139657	0.049519	0.263678	0.030673	0.916893	-0.691014	-1.49583	-3.10374
ENSG00000266104	MIR4326	0	8.27401	0	0	0	6.7405	26.2285	0	10.8329	0	0	4.3168	2.758	2.24683	12.3538	1.43893	2.16326	-0.642893	-0.295731	-3.10188
ENSG00000157168	NRG1	0	0.171204	0.3666	0	0	0	0.0224558	0.108697	0.075413	0	0	0.0240751	0.179268	0	0.0688553	0.00802503	-1.38048	#DIV/0!	#NUM!	-3.10099
ENSG00000185339	TCN2	0.107214	0.0624151	0	0	0.0629054	0.0407685	0.422743	0.458945	0.132737	0.0597137	0.0363122	0.0226421	0.056543	0.034558	0.338142	0.039556	2.58021	0.194878	-0.710331	-3.09566
ENSG00000264423	RN7SL718P	9.52383	30.7655	5.37726	6.52968	0	3.62912	12.1702	28.6503	12.904	5.56846	0.766133	0	15.2222	3.38627	17.9082	2.11153	0.234441	-0.681406	-2.16841	-3.08426
ENSG00000265867	MIR4516	16.5097	17.1292	0	13.7075	0	0	9.282	15.6776	6.99864	0	0	3.77376	11.213	4.56917	10.6527	1.25792	-0.0739426	-1.86089	-1.29517	-3.08211
ENSG00000100298	APOBEC3H	0	0.129962	0	0	0.115511	0	0.165344	0.0894636	0.160775	0	0.0491021	0	0.0433207	0.0385037	0.138528	0.0163674	1.67705	-1.23417	-0.17006	-3.08128
ENSG00000227256	MIS18A-AS1	0.231945	0	0	0.125802	0	0.231072	0.159928	0.385648	0	0	0	0.0645137	0.077315	0.118958	0.181859	0.0215046	1.234	-2.46774	0.621632	-3.0801
ENSG00000240869	RN7SL128P	0.674764	1.82883	2.91256	0.696623	0	0	0	4.02836	0	0	0.476647	0	1.80538	0.232208	1.34279	0.158882	-0.427076	-0.547457	-2.95882	-3.0792
ENSG00000205358	MT1H	0.194243	0	0	0	0	0	0.293055	0.325402	0	0	0	0.0733344	0.0647477	0	0.206152	0.0244448	1.67081	#DIV/0!	#NUM!	-3.07611
ENSG00000136688	IL36G	0	0	0.0797414	0	0.156569	0	0.227688	0.0763814	0.0923033	0	0	0.0470932	0.0265805	0.0521897	0.132124	0.0156977	2.31346	-1.73321	0.973398	-3.07327
ENSG00000213213	CCDC183	80.6566	66.0256	51.1296	4.57825	5.75661	5.92642	59.7726	53.6769	50.1306	7.56686	3.67335	8.19933	65.9373	5.42043	54.5267	6.47985	-0.274131	0.257554	-3.60462	-3.07293
ENSG00000179038	AP001885.1	0.0844734	0.0575188	0	0.0705779	0	0.0323056	0.0452316	0.0726754	0.27863	0.0471449	0	0	0.0473307	0.0342945	0.132179	0.015715	1.48164	-1.12584	-0.4648	-3.07228
ENSG00000207704	MIR548D1	3.92677	14.6939	0	6.13494	0	0	0	32.7774	0	3.89833	0	0	6.20689	2.04498	10.9258	1.29944	0.815796	-0.654193	-1.60178	-3.07177
ENSG00000132031	MATN3	396.23	557.892	287.899	38.2614	57.2801	21.557	574.282	611.081	368.275	59.824	98.9523	26.2279	414.007	39.0328	517.88	61.6681	0.322962	0.659835	-3.40689	-3.07002
ENSG00000005381	MPO	0.0151138	0	0	0	0	0.0227608	0.0642354	0.0516414	0.0248826	0.0167991	0	0	0.00503793	0.00758693	0.0469198	0.0055997	3.21929	-0.438167	0.590685	-3.06678
ENSG00000255397	AC022182.2	0.0459479	0.0938232	0.326719	0.0762854	0.0535243	0.0697413	0.0491934	0.157479	0.189878	0.0255752	0.0217558	0	0.155497	0.066517	0.132183	0.015777	-0.234342	-2.0759	-1.22509	-3.06665
ENSG00000244067	GSTA2	0.171805	0.1632	0.322281	0.06719	0	0.0611705	0.229632	0.230254	0.272297	0.0493988	0.0380044	0	0.219095	0.0427868	0.244061	0.0291344	0.155683	-0.554443	-2.35632	-3.06645
ENSG00000134871	COL4A2	1.03742	0.142285	0.330021	0.184852	0.0261449	0.130516	0.842929	1.16785	0.172056	0.0665044	0.126073	0.0685697	0.503241	0.113837	0.727612	0.087049	0.531921	-0.387075	-2.14427	-3.06327
ENSG00000163958	ZDHHC19	0.368163	0.37369	1.16186	0	0	0.172276	1.52923	0.448036	0.81026	0.133396	0.106201	0.0962348	0.634571	0.0574253	0.929176	0.111944	0.550172	0.963017	-3.46602	-3.05318
ENSG00000215244	RP11-563J2.2	0.0314087	0.0888966	0.0700249	0	0	0	0.0684494	0.140905	0.0279242	0	0.0150604	0.0135835	0.0634434	0	0.0790929	0.00954797	0.318077	#DIV/0!	#NUM!	-3.05028
ENSG00000186810	CXCR3	0.624918	0.169889	0.340442	0.0524859	0.0735884	0.0239516	0.267051	0.252995	0.206703	0.0350441	0	0.0527004	0.378416	0.0500086	0.24225	0.0292482	-0.643479	-0.773831	-2.91973	-3.05008
ENSG00000267629	AC138430.4	0.208583	0.174803	0.155209	0.0516831	0.106935	0.122094	0.254068	0.0875404	0.138141	0	0	0.0580203	0.179532	0.0935707	0.159916	0.0193401	-0.16692	-2.27446	-0.94011	-3.04765
ENSG00000255123	MTND5P21	0	0.171417	0	1.25948	0	0	0.266725	0.21647	0.425267	0	0	0.110002	0.057139	0.419827	0.302821	0.0366673	2.40592	-3.51723	2.87725	-3.0459
ENSG00000134824	FADS2	94.0145	79.6437	88.6191	12.0143	7.40212	8.42678	64.1465	83.7048	88.911	11.0197	8.97322	8.69444	87.4258	9.28107	78.9208	9.56245	-0.147654	0.0430887	-3.2357	-3.04495
ENSG00000171777	RASGRP4	0.0368939	0	0	0	0.172595	0	0.04642	0.274157	0	0	0.0203698	0.0185157	0.012298	0.0575317	0.106859	0.0129618	3.11922	-2.15009	2.22594	-3.04337
ENSG00000238334	snoU13	10.9174	13.5687	24.1995	0	4.00223	2.76857	22.2192	17.9668	12.2383	0	0	6.36344	16.2285	2.25693	17.4748	2.12115	0.106741	-0.0895194	-2.8461	-3.04236
ENSG00000100558	PLEK2	0.375272	0.347173	0.123964	0	0	0.0663153	0.181702	0.757948	0.26538	0	0	0.146468	0.282136	0.0221051	0.401677	0.0488227	0.509642	1.14317	-3.67394	-3.04041
ENSG00000139410	SDSL	1.38514	0.577667	0.557782	0.124808	0.166984	0.256499	1.41634	1.21607	1.1723	0.0826088	0.281062	0.0996334	0.840196	0.182764	1.26824	0.154435	0.594027	-0.242981	-2.20075	-3.03776
ENSG00000164128	NPY1R	0	0.0218667	0.0229373	0.0268077	0	0	0	0	0.146573	0.0178878	0	0	0.0149347	0.0089359	0.0488576	0.0059626	1.70992	-0.583671	-0.74098	-3.03457
ENSG00000106302	HYAL4	0.214342	0.027908	0	0	0.0240195	0.132866	0.360134	0.0353526	0.402501	0.0229097	0.0574828	0.0172008	0.08075	0.0522951	0.265996	0.0325311	1.71987	-0.684856	-0.626786	-3.03151
ENSG00000235151	AC114730.2	0	0.300938	0	0	0.269294	0	0.118345	0.190974	0.559676	0	0.106462	0	0.100313	0.0897647	0.289665	0.0354873	1.52988	-1.33884	-0.160284	-3.02901
ENSG00000264761	RN7SL43P	0	0	0	0	0.471488	0.282757	0	1.34193	1.18663	0	0	0.310272	0	0.251415	0.842853	0.103424	#DIV/0!	-1.2815	#DIV/0!	-3.02671
ENSG00000120322	PCDHB8	0.199656	0.441227	0.360115	0	0	0.0494293	0.249662	0.158315	0.254827	0	0.0508557	0.0304943	0.333666	0.0164764	0.220935	0.0271167	-0.594785	0.718776	-4.33993	-3.02637
ENSG00000136235	GPNMB	1.27277	1.37694	1.90208	0.118265	0.662286	0.660119	1.26644	1.39146	1.85758	0.117315	0.116863	0.322529	1.51727	0.480223	1.50516	0.185569	-0.0115575	-1.37175	-1.6597	-3.01989
ENSG00000232745	ANKRD20A14P	0	0.0395075	0.116647	0	0.067872	0	0	0.279651	0	0	0.0345297	0	0.0520515	0.022624	0.093217	0.0115099	0.840653	-0.974979	-1.20209	-3.01772
ENSG00000106031	HOXA13	0.0543233	0.0148876	0.0773811	0.10783	0.0127515	0.139928	0.0117314	0.0560595	0.0893778	0	0.0102688	0.00914138	0.048864	0.0868364	0.0523896	0.00647006	0.100508	-3.74645	0.829529	-3.01743
ENSG00000186231	KLHL32	0.232603	0.230396	0.37043	0.139688	0.0602733	0.0782859	0.269875	0.70713	0.176025	0	0	0.142909	0.277809	0.0927491	0.384343	0.0476363	0.4683	-0.96127	-1.58269	-3.01226
ENSG00000163377	FAM19A4	0.330982	0.0294103	0.030886	0	0	0	0	0.0739526	0.0710321	0	0	0.0181325	0.130426	0	0.0483282	0.00604417	-1.4323	#DIV/0!	#NUM!	-2.99925
ENSG00000244582	RPL21P120	0	0	0.397925	0.456179	0.167372	0.427448	0.289947	0.468927	0.463447	0	0	0.153083	0.132642	0.350333	0.40744	0.0510277	1.61905	-2.77938	1.40119	-2.99724
ENSG00000142549	IGLON5	9.51868	10.8052	7.88056	1.71443	1.20676	1.63337	7.85142	8.06281	8.3695	0.899104	0.776648	1.36778	9.40148	1.51819	8.09458	1.01451	-0.215932	-0.581565	-2.63054	-2.99617
ENSG00000149043	SYT8	2.8923	4.02392	1.09736	0	0.0460308	0.0423151	4.02126	4.05041	2.21201	0.271718	0.259057	0.762283	2.67119	0.0294486	3.42789	0.431019	0.359838	3.87148	-6.50314	-2.9915
ENSG00000258435	RP11-711D18.2	0.234517	0	0	0	0	0	0.406566	0.39826	0	0	0	0.10131	0.0781723	0	0.268275	0.03377	1.77898	#DIV/0!	#NUM!	-2.9899
ENSG00000254388	DUTP2	0.604788	1.01298	0.438056	0	0	0	0.317109	0.512817	0.50964	0.168668	0	0	0.685275	0	0.446522	0.0562227	-0.617951	#DIV/0!	#NUM!	-2.98951
ENSG00000162723	SLAMF9	1.46958	0.68075	0.525807	0.153394	0.106772	0.0702901	1.29033	0.52691	0.711519	0.256488	0.0632257	0	0.892046	0.110152	0.842921	0.106571	-0.0817201	-0.0476781	-3.01762	-2.98358
ENSG00000252244	RNU7-3P	11.3429	0	0	0	0	0	0	22.4257	11.0181	0	0	4.23523	3.78097	0	11.1479	1.41174	1.55995	#DIV/0!	#NUM!	-2.98123
ENSG00000235265	LA16c-4G1.5	0	0.148712	0	0	0.132965	0.254195	0.462139	0.559715	0	0	0.129757	0	0.0495707	0.129053	0.340618	0.0432523	2.7806	-1.57712	1.38041	-2.9773
ENSG00000113212	PCDHB7	0.0258471	0.0875625	0	0	0	0.00982391	0	0	0.0853601	0	0	0.0108474	0.0378032	0.00327464	0.0284534	0.0036158	-0.409909	0.14298	-3.5291	-2.97621
ENSG00000263882	RN7SL774P	0	1.24064	0.92905	0.607807	0.450976	1.41656	1.33059	1.15892	0	0	0	0.318376	0.72323	0.825114	0.829837	0.106125	0.198373	-2.95882	0.19014	-2.96706
ENSG00000234335	RPS4XP11	0	0.103263	0.109727	0	0	0	0	0	0.508561	0	0	0.0651138	0.0709967	0	0.16952	0.0217046	1.25564	#DIV/0!	#NUM!	-2.96539
ENSG00000170525	PFKFB3	17.8861	12.9238	19.4194	1.0398	0.764835	2.00072	12.2081	12.5934	20.3289	1.83925	1.44371	2.49785	16.7431	1.26845	15.0435	1.92694	-0.15443	0.603239	-3.72243	-2.96476
ENSG00000215032	GNL3LP1	0.751048	1.24024	0.595316	0	0.233474	0.181928	0.459842	0.373586	1.08174	0	0.246923	0	0.862201	0.138467	0.638389	0.0823077	-0.433588	-0.750447	-2.63848	-2.95534
ENSG00000137747	TMPRSS13	0	0.0569032	0.0326841	0.0429419	0.0301842	0.0173694	0.141581	0.0325846	0.0751719	0.0182283	0.0139313	0	0.0298624	0.0301652	0.0831125	0.0107199	1.47673	-1.4926	0.0145518	-2.95478
ENSG00000171388	APLN	0.293356	0.348708	0.209235	0	0	0.0556412	0.34921	0.251904	0.211578	0.0205682	0.0689521	0.0154804	0.283766	0.0185471	0.270897	0.0350002	-0.0669572	0.916174	-3.93544	-2.95231
ENSG00000177181	RIMKLA	3.69369	4.63782	3.70516	1.04029	1.14464	0.826422	4.61194	5.09454	3.59106	0.400937	0.647477	0.685186	4.01222	1.00378	4.43251	0.577867	0.143723	-0.796641	-1.99895	-2.93932
ENSG00000183801	OLFML1	0.0471261	0.0486177	0	0.177357	0.133963	0.0266802	0.0960769	0.0609692	0.222053	0	0.0191015	0.0303755	0.0319146	0.112667	0.126366	0.0164923	1.98532	-2.77219	1.81977	-2.93774
ENSG00000131095	GFAP	0.374098	0.452506	0.0670252	0.0476459	0.149683	0.387052	1.2168	0.198123	0.0774327	0.124553	0.0441204	0.0262495	0.297876	0.194794	0.497451	0.0649743	0.739841	-1.584	-0.612767	-2.93661
ENSG00000252516	RNA5SP82	4.1001	10.5479	0	0	0	3.08652	4.45848	13.5988	6.61914	0	0	3.25058	4.88267	1.02884	8.22547	1.08353	0.752429	0.074716	-2.24665	-2.92436
ENSG00000159904	ZNF890P	0	0.0628087	0.187294	0.0895518	0	0.0647831	0.217198	0.0793592	0	0	0	0.0390912	0.0833677	0.051445	0.0988524	0.0130304	0.245788	-1.98115	-0.696458	-2.92339
ENSG00000213876	RPL7AP64	0.182786	0.614172	0.262556	0	0.109837	0.0706037	0.673406	0.620943	0.607416	0	0.172789	0.0784047	0.353171	0.0601469	0.633922	0.0837312	0.843936	0.477275	-2.55381	-2.92047
ENSG00000136943	CTSV	3.44549	3.74132	7.09204	0.8735	1.04186	0.877305	2.81683	5.08857	7.90415	0.769986	0.6586	0.66319	4.75962	0.93089	5.26985	0.697259	0.146917	-0.416916	-2.35416	-2.918
ENSG00000248890	HHIP-AS1	0	0.128107	0.241966	0	0	0.112323	0	0	0.315279	0	0	0.0417232	0.123358	0.037441	0.105093	0.0139077	-0.231182	-1.42873	-1.72016	-2.91771
ENSG00000061656	SPAG4	112.46	108.515	62.6949	16.9527	12.9235	12.3765	100.193	74.8039	63.6435	12.2837	8.15874	11.2476	94.5569	14.0842	79.547	10.5634	-0.249375	-0.415012	-2.7471	-2.91274
ENSG00000116741	RGS2	0	0	0	0	0.0458375	0.0884045	0.0415869	0.0668044	0.904211	0	0.0366825	0.097793	0	0.0447473	0.337534	0.0448252	#DIV/0!	0.00250724	#DIV/0!	-2.91265
ENSG00000106333	PCOLCE	9.49123	12.1194	8.83705	1.32274	1.07534	1.73521	9.99213	11.4222	11.0146	1.51972	1.44373	1.34428	10.1492	1.37776	10.8096	1.43591	0.0909505	0.0596404	-2.88097	-2.91228
ENSG00000102970	CCL17	0	0.13675	0	0	0	0.155655	0.21312	0.172695	0.337077	0	0.0960649	0	0.0455833	0.051885	0.240964	0.0320216	2.40224	-0.696271	0.186811	-2.9117
ENSG00000253356	RP11-90P5.2	0	4.43958	0	0	0	0	0	2.93048	0	0	0.200582	0.189582	1.47986	0	0.976827	0.130055	-0.599286	#DIV/0!	#NUM!	-2.90898
ENSG00000134321	RSAD2	0.0137458	0	0	0.0230313	0	0	0.0441152	0.368532	0	0.0320321	0	0.0229091	0.00458193	0.0076771	0.137549	0.0183137	4.90785	1.25429	0.744605	-2.90895
ENSG00000229005	HNF4A-AS1	10.4506	7.27735	8.28154	0.15672	0.560418	2.08837	4.18111	9.73896	8.08703	0.92144	1.07134	0.955984	8.66983	0.935171	7.3357	0.982921	-0.241069	0.0718463	-3.2127	-2.89979
ENSG00000263802	AL121655.1	0	0	0	5.18677	0	0	14.5505	7.61566	0	0	2.9702	0	0	1.72892	7.38872	0.990067	#DIV/0!	-0.804276	#DIV/0!	-2.89973
ENSG00000105696	TMEM59L	12.5971	14.0636	6.11929	2.20262	1.58744	0.583492	14.8343	15.6726	8.82336	2.06581	2.47341	0.736276	10.9267	1.45785	13.1101	1.7585	0.262822	0.270501	-2.90594	-2.89826
ENSG00000176654	NANOGP1	1.565	2.00457	1.84683	0.375293	0.250787	0.250036	0.86464	1.80085	2.49799	0.181425	0.216112	0.298506	1.80547	0.292039	1.72116	0.232014	-0.0689892	-0.331946	-2.62814	-2.8911
ENSG00000225969	LINC00035	0.345894	0.465214	0.167133	0	0	0.356087	0.726781	0.587513	0.962543	0	0.109971	0.198477	0.32608	0.118696	0.758946	0.102816	1.21877	-0.207202	-1.45796	-2.88393
ENSG00000168675	LDLRAD4	26.9554	22.5573	30.4052	5.00164	2.70327	2.9205	19.9022	18.33	20.5262	3.21164	2.52056	2.23202	26.6393	3.5418	19.5861	2.65474	-0.443722	-0.415913	-2.911	-2.88319
ENSG00000252579	RNU7-117P	6.86796	3.12599	21.8956	0	0	5.18079	1.23866	3.94974	1.89576	0	0	0.960489	10.6298	1.72693	2.36139	0.320163	-2.17042	-2.43133	-2.62184	-2.88276
ENSG00000226711	FAM66C	0	0.219087	0	0.0398934	0	0.0337728	0.246425	0.384752	0.0379241	0.0908435	0	0	0.0730289	0.0245554	0.223034	0.0302812	1.61072	0.30238	-1.57243	-2.88077
ENSG00000174876	AMY1B	0	0.0520402	0.0276925	0.0341258	0.0227754	0	0	0.653566	0	0.0892484	0	0	0.0265776	0.0189671	0.217855	0.0297495	3.03509	0.649367	-0.486712	-2.87243
ENSG00000213673	SLC25A5P3	0.126838	0.0861924	0	0	0.150279	0.0487124	0.080091	0	0.314953	0	0	0.0539899	0.0710101	0.0663305	0.131681	0.0179966	0.890954	-1.88194	-0.0983532	-2.87125
ENSG00000267345	CTD-2293H3.2	0	0	0.1614	0.552483	0.141176	0	0.118063	0.39735	0.187334	0	0	0.0962348	0.0538	0.23122	0.234249	0.0320783	2.12236	-2.8496	2.10359	-2.86837
ENSG00000271161	RP11-708J19.2	0.225869	0.303863	0.325198	0	0	0	0.82931	1.54146	0.748459	0.125774	0.10751	0.193946	0.284977	0	1.03974	0.14241	1.86731	#DIV/0!	#NUM!	-2.86811
ENSG00000235131	RP5-1092A11.2	0.239211	0.318272	1.37837	0	0	0	0.738737	0.402354	0.406842	0	0	0.212099	0.645284	0	0.515978	0.0706997	-0.322626	#DIV/0!	#NUM!	-2.86753
ENSG00000202379	SNORA70	6.00915	7.74356	8.61629	3.37546	0	0	4.318	0	10.3079	2.00768	0	0	7.45633	1.12515	4.8753	0.669227	-0.612975	-0.749555	-2.72834	-2.86492
ENSG00000258766	DIO2-AS1	0.127587	0	0.136728	0	0	0.0485679	0.0343026	0.382277	0	0	0.0302004	0.0269834	0.088105	0.0161893	0.13886	0.0190613	0.656334	0.235603	-2.44418	-2.86491
ENSG00000185187	SIGIRR	1.13799	1.8175	1.76	0.258818	0.440281	0.135444	1.75355	3.69662	3.51836	0.462184	0.296765	0.474905	1.57183	0.278181	2.98951	0.411285	0.927466	0.564114	-2.49835	-2.8617
ENSG00000260880	HCCAT5	0.0502556	0.0680464	0	0	0.0592812	0.0383117	0.0534831	0.171103	0.0831898	0	0	0.0424141	0.039434	0.032531	0.102592	0.014138	1.37941	-1.20223	-0.277626	-2.85926
ENSG00000085552	IGSF9	0.0135854	0.0184572	0.0193743	0.0285364	0.0472167	0	0.0790758	0.116793	0.0223762	0.0300843	0	0	0.017139	0.025251	0.0727483	0.0100281	2.08563	-1.33229	0.559062	-2.85887
ENSG00000267715	CTB-25B13.6	0.369892	0.375347	1.03411	0.311329	0.244909	0.203023	0.19884	0	0.990049	0	0	0.164078	0.593116	0.253087	0.396296	0.0546927	-0.581735	-2.21021	-1.22868	-2.85716
ENSG00000171246	NPTX1	0.0185734	0	0	0	0	0	0.0198931	0.031883	0.0457248	0.013517	0	0	0.00619113	0	0.0325003	0.00450567	2.39218	#DIV/0!	#NUM!	-2.85064
ENSG00000238132	CASC4P1	0.198852	0.108133	0.228638	0	0	0.0909964	0.127717	0.136627	0.328648	0.0445936	0.0377421	0	0.178541	0.0303321	0.197664	0.0274452	0.146795	-0.144291	-2.55734	-2.84842
ENSG00000252743	RNU6-850P	21.7647	27.3216	4.95809	0	0	0	11.3856	12.2727	0	0	3.29148	0	18.0148	0	7.8861	1.09716	-1.1918	#DIV/0!	#NUM!	-2.84554
ENSG00000118997	DNAH7	0.00566966	0.0231226	0.166519	0.356546	0.127593	0.0339063	0.00613843	0.772975	0.170141	0.0233257	0.0052985	0.104149	0.0651036	0.172682	0.316418	0.0442577	2.28102	-1.96412	1.40731	-2.83783
ENSG00000211890	IGHA2	0.0506971	0.0686411	0	0	0	0	0.641512	0.430207	0.831785	0.22351	0	0.0427921	0.0397794	0	0.634501	0.0887674	3.99553	#DIV/0!	#NUM!	-2.83752
ENSG00000214491	SEC14L6	12.4064	13.7135	9.74339	0.82956	1.76998	2.62847	11.0471	11.6917	13.8417	2.11735	1.34036	1.66752	11.9544	1.74267	12.1935	1.70841	0.0285674	-0.0286451	-2.77817	-2.83539
ENSG00000229370	AC092635.1	0.311367	0	0	0	0	0.124669	0.811198	0	0.523685	0.187126	0	0	0.103789	0.0415563	0.444961	0.0623753	2.10003	0.585907	-1.32051	-2.83463
ENSG00000227617	CERS6-AS1	1.62652	0	1.50677	2.22784	1.31119	0.66827	2.08559	1.87067	0	0	0.393629	0.162025	1.04443	1.40243	1.31875	0.185218	0.336459	-2.92063	0.425215	-2.83188
ENSG00000149435	GGTLC1	0.0568873	0	0.0812122	0	0.0615284	0	0.121428	0	0.259587	0	0.053556	0	0.0460332	0.0205095	0.127005	0.017852	1.46414	-0.200204	-1.16638	-2.83073
ENSG00000236654	AC079780.3	0.704443	2.8611	1.9987	0	0.879265	0	8.68787	3.49939	2.50871	0.741378	0.699833	0.62845	1.85475	0.293088	4.89866	0.689887	1.40116	1.23502	-2.66182	-2.82795
ENSG00000244411	KRTAP5-7	0.062587	0.168437	0.0896345	0	0.0741314	0.0951897	0.263877	0	0.206575	0	0.0663197	0	0.106886	0.0564404	0.156817	0.0221066	0.55301	-1.35225	-0.921276	-2.82654
ENSG00000131153	GINS2	20.1798	21.0783	24.215	3.53342	3.43167	3.94785	20.0702	23.9162	24.2125	4.29077	2.23098	3.10441	21.8243	3.63765	22.733	3.20872	0.0588481	-0.181008	-2.58486	-2.82472
ENSG00000175262	C1orf127	0.0208744	0	0	0	0.0484187	0.0157812	0.0222781	0.0357384	0.0719465	0	0	0.0183666	0.00695813	0.0214	0.043321	0.0061222	2.63829	-1.80549	1.62084	-2.82294
ENSG00000137404	NRM	39.0242	36.1769	35.2374	6.46839	4.93161	4.68298	37.497	38.4371	40.2727	6.15199	5.02314	5.29963	36.8128	5.36099	38.7356	5.49159	0.0734513	0.034724	-2.77964	-2.81836
ENSG00000228612	HK2P1	0	0	0.152799	0	0	0	0	0	0.118358	0	0.0168367	0	0.050933	0	0.0394527	0.00561223	-0.368478	#DIV/0!	#NUM!	-2.81348
ENSG00000117318	ID3	156.356	90.6466	85.2451	10.2606	6.06537	7.54836	135.23	77.783	83.7713	15.1225	13.5075	13.6269	110.749	7.95812	98.9282	14.0856	-0.162844	0.823723	-3.79873	-2.81216
ENSG00000205215	AC015818.3	0.114623	0.154186	0.16505	0.0956838	0.0697377	0.0885476	0	0.0983245	0.286443	0	0.0548327	0	0.14462	0.0846564	0.128256	0.0182776	-0.173239	-2.21154	-0.772573	-2.81088
ENSG00000205266	AL353997.3	0.114623	0.154186	0	0.0956838	0.0697377	0.0885476	0	0.0983245	0.286443	0	0.0548327	0	0.089603	0.0846564	0.128256	0.0182776	0.517406	-2.21154	-0.0819285	-2.81088
ENSG00000131686	CA6	0.0350878	0.0477283	0	0	0.164899	0.0603405	0.225304	0.640526	0.410187	0.0788711	0.0701389	0.0331699	0.0276054	0.0750798	0.425339	0.0607266	3.94559	-0.306096	1.44348	-2.80821
ENSG00000254507	RP11-481A20.10	0.0883331	0.119132	0.629156	0	0	0	0.0933676	0.299447	0.292656	0.0979396	0	0	0.278874	0	0.22849	0.0326465	-0.28748	#DIV/0!	#NUM!	-2.80713
ENSG00000237351	CTD-2522E6.4	0	0	0	0.210336	0.0499403	0.0323056	0.134799	0.144631	0	0	0.0399349	0	0	0.0975273	0.0931433	0.0133116	#DIV/0!	-2.87312	#DIV/0!	-2.80676
ENSG00000161031	PGLYRP2	0.176909	0.167573	0.947953	0.0739147	0	0.0933969	0.0946927	0.379299	0.261131	0.0247893	0	0.0804287	0.430812	0.0557705	0.245041	0.0350727	-0.814035	-0.669156	-2.94948	-2.8046
ENSG00000109107	ALDOC	68.9918	63.0007	47.7804	9.54151	7.22399	6.5299	50.8179	52.8229	51.0719	8.2719	7.21401	6.68009	59.9243	7.76513	51.5709	7.38867	-0.216583	-0.0716963	-2.94806	-2.80317
ENSG00000231178	RP11-125D12.1	0.177249	0	0	0	0	0	0.184755	0.299209	0.594997	0	0	0.154855	0.059083	0	0.359654	0.0516183	2.60579	#DIV/0!	#NUM!	-2.80065
ENSG00000264925	Z98949.1	6.98066	9.48012	17.1102	0	18.2288	7.71389	0	30.3899	13.8059	6.34488	0	0	11.1903	8.64756	14.7319	2.11496	0.396695	-2.03166	-0.371887	-2.80024
ENSG00000271337	NDE1P2	0.0974449	0.133552	0	0.246836	0.288545	0.150796	0.0522854	0.0842653	0.241047	0.0546188	0	0	0.076999	0.228726	0.125866	0.0182063	0.708976	-3.65111	1.57071	-2.78938
ENSG00000095932	C19orf77	31.8362	28.4176	42.2085	3.55358	5.96833	6.40049	27.5527	35.8262	40.161	3.5049	6.11033	5.38625	34.1541	5.30747	34.5133	5.00049	0.0150946	-0.0859524	-2.68596	-2.78701
ENSG00000231735	RP11-1O7.1	0	0	0.0913817	0	0	0	0.0677369	0	0.420189	0.0708114	0	0	0.0304606	0	0.162642	0.0236038	2.41668	#DIV/0!	#NUM!	-2.78461
ENSG00000221294	AL021394.1	0	0	6.48249	6.89313	4.90281	6.57081	9.87746	25.0872	0	5.07664	0	0	2.16083	6.12225	11.6549	1.69221	2.43128	-1.85515	1.50248	-2.78395
ENSG00000082684	SEMA5B	0	0	0.0949507	0	0	0.00961772	0.371274	0.0650806	0.0764033	0.0223364	0.0314069	0.0211339	0.0316502	0.00320591	0.170919	0.0249591	2.43303	2.96076	-3.30341	-2.77568
ENSG00000128310	GALR3	0.13805	0.311245	0.131811	0.22948	0.16263	0	0.586584	0.55025	0.0766324	0.051444	0.0867668	0.0390514	0.193702	0.130703	0.404489	0.0590874	1.06226	-1.14537	-0.567543	-2.77518
ENSG00000150625	GPM6A	0.0214164	0.902981	0.245134	0.515352	0.0402926	0.13115	0.401701	0.994348	0.764227	0.235932	0.0487079	0.0321569	0.389844	0.228932	0.720092	0.105599	0.885285	-1.11632	-0.76798	-2.76959
ENSG00000203403	AC020907.2	0.130383	0.0708021	0.0372734	0.0869607	0.0630716	0.128315	0.110801	0.355561	0.298193	0.0611836	0.0509769	0	0.0794862	0.0927824	0.254852	0.0373868	1.68088	-1.31132	0.223148	-2.76906
ENSG00000204653	ASPDH	6.97777	6.02402	3.38253	1.38236	0.686851	0.91848	5.51462	5.90346	5.8013	0.993252	0.538844	0.994492	5.46144	0.995897	5.7398	0.842196	0.071718	-0.24184	-2.45521	-2.76877
ENSG00000149596	JPH2	0.195185	0.16914	0.0743697	0.0166284	0	0.0150112	0.0769713	0.106534	0	0	0.0186186	0.00832706	0.146232	0.0105465	0.0611685	0.00898189	-1.25739	-0.231678	-3.79341	-2.7677
ENSG00000159650	UROC1	0.379273	0.340651	0.436155	0.0890039	0.0209268	0.0464144	0.212995	0.499178	0.252068	0.0199295	0.0834652	0.0384761	0.38536	0.052115	0.321414	0.0472903	-0.261774	-0.140156	-2.88643	-2.76482
ENSG00000234377	RNF219-AS1	0.0480949	0	0	0.0737189	0.0525344	0.166789	0	0	0.320881	0	0.0074094	0.0398563	0.0160316	0.0976808	0.10696	0.0157552	2.73808	-2.63224	2.60715	-2.76317
ENSG00000073282	TP63	0.0197326	0.121141	0.189073	0	0	0.00776668	0.026363	0.484701	0.064698	0.075415	0.00963284	0	0.109982	0.00258889	0.191921	0.0283493	0.80324	3.4529	-5.40879	-2.75913
ENSG00000267424	CTD-2265O21.3	0.505331	0.368778	0.149346	0.591066	0.124664	0.352261	0.314542	0.324661	0.59767	0.0930791	0.0900152	0	0.341152	0.355997	0.412291	0.0610314	0.27325	-2.54424	0.0614518	-2.75604
ENSG00000137078	SIT1	17.0339	15.192	10.86	3.13509	1.50777	1.91772	15.7854	16.5365	12.1613	3.00038	1.78614	1.79836	14.362	2.18686	14.8278	2.19496	0.0460457	0.00533444	-2.71532	-2.75603
ENSG00000205978	NYNRIN	0.17229	0.113168	0.143825	0.0693954	0.0414926	0.058358	0.687941	0.091958	0.175848	0.0264774	0.0557143	0.0594562	0.143094	0.0564153	0.318582	0.047216	1.1547	-0.256813	-1.34281	-2.75432
ENSG00000237361	LINC01071	3.39028	3.27564	3.27607	0.465209	0.71345	0.61864	2.5407	2.088	4.88096	0.508344	0.480396	0.42174	3.314	0.5991	3.16989	0.47016	-0.0641401	-0.349644	-2.4677	-2.75321
ENSG00000236499	LINC00896	0.116387	0.126477	0.0666021	0.0390635	0.0817542	0.0706171	0.307903	0.119953	0	0	0.0438419	0.0196538	0.103155	0.0638116	0.142619	0.0211652	0.467344	-1.59212	-0.692928	-2.75239
ENSG00000172828	CES3	7.90528	9.71378	8.45575	0.522919	0.478004	0.522272	7.64396	10.2491	10.8497	1.73204	1.22383	1.31356	8.6916	0.507732	9.5809	1.42314	0.140538	1.48694	-4.09748	-2.75108
ENSG00000215217	C5orf49	0.0412998	0.0304611	0	0.0892285	0	0.0169732	0.226787	0.182782	0.169625	0.0687327	0	0.0173701	0.0239203	0.0354006	0.193065	0.0287009	3.01278	-0.302675	0.565537	-2.74991
ENSG00000086205	FOLH1	0	0.325201	0.036276	0.204827	0	0	0.154955	0.608336	0	0.113535	0	0	0.120492	0.0682757	0.25443	0.037845	1.07833	-0.851269	-0.819498	-2.7491
ENSG00000189057	FAM111B	2.77973	7.84411	7.48104	1.64148	1.0582	0.803827	3.99536	9.44494	8.24121	1.66858	0.848405	0.709126	6.03496	1.16784	7.22717	1.07537	0.260087	-0.119003	-2.36951	-2.7486
ENSG00000250804	RP11-747H12.3	0	0	0	0	0	0.0461213	0.381663	0	0	0	0.0569129	0	0	0.0153738	0.127221	0.018971	#DIV/0!	0.303323	#DIV/0!	-2.74547
ENSG00000264317	RN7SL154P	0.329971	0.468439	0	1.06412	0	0	0.959395	0.546025	0.584014	0	0.31173	0	0.266137	0.354707	0.696478	0.10391	1.38791	-1.77129	0.414459	-2.74474
ENSG00000264467	RN7SL29P	0.585886	1.70356	0	0.559856	0	0	1.13705	1.1355	0	0	0	0.340602	0.763149	0.186619	0.757517	0.113534	-0.0106865	-0.716969	-2.03187	-2.73815
ENSG00000169903	TM4SF4	0.166471	0.405753	0.674036	0.768522	0.137984	0.125174	0.151317	0.560735	1.3723	0.0787847	0.155034	0.0791241	0.41542	0.343893	0.694785	0.104314	0.741996	-1.72102	-0.272611	-2.73563
ENSG00000034063	UHRF1	38.1754	37.6667	51.0437	8.40569	6.16684	6.54472	33.9953	40.7464	51.1268	9.37384	3.91902	5.63567	42.2953	7.03908	41.9562	6.30951	-0.0116144	-0.15786	-2.58704	-2.73328
ENSG00000100652	SLC10A1	0.0970523	0.0331849	0.0348703	0	0.0285892	0	0.103731	0.166473	0	0	0	0.0407602	0.0550358	0.00952973	0.090068	0.0135867	0.710643	0.511691	-2.52986	-2.72882
ENSG00000082497	SERTAD4	0	0.0663225	0	0.0813981	0	0	0.0521325	0	0.0150286	0.0101457	0	0	0.0221075	0.0271327	0.022387	0.0033819	0.0181275	-3.00413	0.295497	-2.72676
ENSG00000113205	PCDHB3	0.0811288	0.107415	0.273795	0	0.0717497	0.0607138	0.19173	0.109947	0.29843	0.0175056	0.0296807	0.043717	0.154113	0.0441545	0.200036	0.0303011	0.376269	-0.54319	-1.80336	-2.72282
ENSG00000267606	AC006116.21	0.406125	0	0	0	0	0.0878773	0.831657	0	0	0.126083	0	0	0.135375	0.0292924	0.277219	0.0420277	1.03406	0.520811	-2.20836	-2.72161
ENSG00000167664	TMIGD2	6.70626	5.97847	2.67374	0.207821	0.251238	0.273499	4.63346	4.40328	2.07241	0.473052	0.747354	0.468266	5.11949	0.244186	3.70305	0.562891	-0.467285	1.20487	-4.38995	-2.71779
ENSG00000233198	RNF224	0.817415	0.508344	0.681115	0.113843	0.160192	0.0519927	0.872213	1.05066	0.675165	0	0.224338	0.171915	0.668958	0.108676	0.866013	0.132084	0.372472	0.281427	-2.62188	-2.71293
ENSG00000251768	RNA5SP217	4.14867	0	5.48586	6.56271	4.44659	12.1297	4.49902	0	19.7893	0	3.70884	0	3.21151	7.713	8.09611	1.23628	1.33398	-2.64129	1.26404	-2.71122
ENSG00000272763	RP11-357H14.17	0.0416053	0.0903979	0	0	0	0	0.0590775	0.0732737	0.181793	0.0480493	0	0	0.0440011	0	0.104715	0.0160164	1.25085	#DIV/0!	#NUM!	-2.70884
ENSG00000197459	HIST1H2BH	0.518441	0.232819	0.251782	0	0.213281	0.135776	1.01471	0.87573	0.87405	0.193335	0	0.230147	0.334347	0.116352	0.921497	0.141161	1.46263	0.278838	-1.52285	-2.70664
ENSG00000165457	FOLR2	1.27247	0.548289	0.166351	0	0.0690653	0	0.737856	0.692765	0.575888	0.128997	0.0809712	0.0982988	0.66237	0.0230218	0.668836	0.102756	0.0140159	2.15815	-4.84657	-2.70244
ENSG00000203691	AC092811.1	0.0622202	0.252387	0.221391	0.155044	0.109219	0.164765	0.198617	0.265833	0.255965	0	0.0584684	0.0522323	0.178666	0.143009	0.240138	0.0369002	0.4266	-1.95441	-0.321156	-2.70216
ENSG00000182156	ENPP7	2.82166	2.41168	1.73641	0.164958	0.285287	0.204229	2.57566	2.71327	2.36646	0.379546	0.594512	0.204964	2.32325	0.218158	2.5518	0.393008	0.13537	0.849183	-3.4127	-2.69888
ENSG00000172116	CD8B	0.618733	0.726401	0.260302	0.11406	0	0.0736251	0.91953	1.05998	0.541376	0.168643	0.129033	0.0920535	0.535145	0.0625617	0.840295	0.12991	0.650966	1.05416	-3.09658	-2.69339
ENSG00000143797	MBOAT2	0	0.0165557	0.017327	0.0101787	0.0210874	0.0273769	0.0430441	0.29359	0.0100297	0.0201636	0.0283701	0.00508232	0.0112942	0.0195477	0.115555	0.017872	3.35492	-0.129295	0.79141	-2.6928
ENSG00000196660	SLC30A10	8.09339	5.30899	8.1198	1.56317	0.939533	1.85224	6.59923	4.79266	11.1663	1.05108	1.00771	1.43399	7.17406	1.45165	7.51941	1.16426	0.0678287	-0.318277	-2.3051	-2.6912
ENSG00000197241	SLC2A7	0.0997989	0	0	0.0557145	0	0	0.0357376	0.0573876	0.11003	0	0.0314755	0	0.0332663	0.0185715	0.0677184	0.0104918	1.02549	-0.823824	-0.840971	-2.69028
ENSG00000237675	TEX36-AS1	0.0784291	0.105891	0	0	0.185834	0.179206	0.0830474	0.133764	0.259449	0	0.074046	0	0.06144	0.12168	0.158753	0.024682	1.36954	-2.30156	0.985841	-2.68526
ENSG00000188269	OR7A5	0	0	0.517855	0	0.289733	0.370357	0.252347	0.204766	0.401584	0.133631	0	0	0.172618	0.22003	0.286232	0.0445437	0.729601	-2.30441	0.350115	-2.68389
ENSG00000150750	C11orf53	0.0879505	0.0598758	0.188276	0	0	0	0.0936934	0	0.145451	0	0	0.0372348	0.112034	0	0.0797148	0.0124116	-0.491018	#DIV/0!	#NUM!	-2.68316
ENSG00000260507	RP11-356C4.3	0	0.520062	0	0	0	0	0.374171	0.72522	0	0	0.171274	0	0.173354	0	0.366464	0.0570913	1.07995	#DIV/0!	#NUM!	-2.68233
ENSG00000268144	NIFKP6	0	0.181387	0.192467	0	0.0800388	0	0	0.519403	0	0	0.0809548	0	0.124618	0.0266796	0.173134	0.0269849	0.474379	0.0164171	-2.2237	-2.68167
ENSG00000256742	RP13-941N14.1	0	0	0.173307	0	0	0	0.586618	0.204239	0.727633	0.133285	0	0.103493	0.057769	0	0.506163	0.078926	3.13124	#DIV/0!	#NUM!	-2.68103
ENSG00000234805	AC090505.5	0	0.037436	0	0	0	0	0.0586432	0.0473008	0.0905533	0.0306503	0	0	0.0124787	0	0.0654991	0.0102168	2.39201	#DIV/0!	#NUM!	-2.68054
ENSG00000162779	AXDND1	0.213723	0	0.367602	0.0446413	0.146725	0.0389447	0.270622	0.310824	0.221171	0	0.125195	0	0.193775	0.0767703	0.267539	0.0417317	0.465368	-0.879406	-1.33576	-2.68054
ENSG00000214548	MEG3	0	0.0284131	0.118378	0.0654361	0.317467	0.0109828	0.103295	0.279356	0	0.0232406	0.036466	0	0.0489304	0.131295	0.12755	0.0199022	1.38226	-2.72182	1.42401	-2.68007
ENSG00000153404	PLEKHG4B	0.0433542	0.0219652	0.0173076	0	0.0140798	0.0213583	0.105864	0.0277532	0.00668437	0	0.0151336	0.00677276	0.0275423	0.0118127	0.0467672	0.00730212	0.763847	-0.693951	-1.22131	-2.67911
ENSG00000252542	SNORD36C	0	0	0	0	10.7042	14.6822	0	18.4783	41.4316	5.60034	0	3.76274	0	8.46213	19.97	3.12103	#DIV/0!	-1.439	#DIV/0!	-2.67774
ENSG00000148965	SAA4	14.1176	11.2157	10.1868	2.27484	1.34695	1.48592	25.7836	38.7832	18.5145	3.13231	6.62802	3.22774	11.84	1.70257	27.6938	4.32936	1.22589	1.34644	-2.79789	-2.67734
ENSG00000230997	RAB42P1	0.211706	0.137566	0	0	0	0	0.459029	0.177935	0.521504	0	0.0956553	0.0859281	0.116424	0	0.386156	0.0605278	1.7298	#DIV/0!	#NUM!	-2.67351
ENSG00000108759	KRT32	0	0.0394084	0.0414494	0	0	0	0.860185	0.345592	0.474901	0.128116	0.135343	0	0.0269526	0	0.560226	0.0878197	4.37751	#DIV/0!	#NUM!	-2.67339
ENSG00000249201	CTD-3080P12.3	0.591434	0.523436	0.613286	0.695205	0.118344	0.177642	0.740403	0.936537	0.664015	0.0963942	0.137914	0.133424	0.576052	0.330397	0.780318	0.122577	0.437864	-1.43051	-0.801998	-2.67037
ENSG00000236145	AC079988.3	0	0.163472	0	0.199852	0.432703	0	0.251703	0.205983	0.201256	0	0	0.103602	0.0544907	0.210852	0.219647	0.034534	2.01111	-2.61014	1.95215	-2.6691
ENSG00000186281	GPAT2	0	0.0420958	0	0.0360512	0	0.015168	0.235604	0.0186735	0.0212022	0.0240506	0.0101938	0.00907444	0.0140319	0.0170731	0.0918266	0.0144396	2.7102	-0.24169	0.283008	-2.66888
ENSG00000077152	UBE2T	34.2914	34.756	36.0391	7.46191	10.8847	9.6954	33.7553	41.6073	38.7736	7.66493	5.3658	4.91995	35.0289	9.34733	38.0454	5.98356	0.119177	-0.64355	-1.90592	-2.66865
ENSG00000224566	FAM96AP2	0.866574	0.582165	0.210357	0.47805	0.352546	0.113203	1.0586	1.95498	0.244598	0	0.13832	0.376901	0.553032	0.3146	1.08606	0.17174	0.973668	-0.873288	-0.813846	-2.6608
ENSG00000224137	AC079767.4	0.139106	0.371469	0	0.45672	0	0.214895	0.290139	0.235561	0.233401	0	0	0.120276	0.170192	0.223872	0.253034	0.040092	0.572169	-2.48129	0.395512	-2.65794
ENSG00000145920	CPLX2	182.092	158.169	202.222	14.9022	24.362	20.6961	175.376	165.773	218.734	19.7121	38.5477	30.4517	180.827	19.9868	186.628	29.5705	0.0455496	0.565113	-3.1775	-2.65793
ENSG00000164406	LEAP2	11.8187	13.0584	10.9017	1.80223	3.29521	2.44862	8.45102	11.8837	10.7491	1.77997	1.39785	1.74802	11.9263	2.51535	10.3613	1.64195	-0.202943	-0.615351	-2.24531	-2.65772
ENSG00000198569	SLC34A3	1.60446	0.961492	0.651749	0.152463	0.160443	0.0521021	1.52036	1.21486	1.39316	0.207202	0.196927	0.250444	1.07257	0.121669	1.37613	0.218191	0.359546	0.842626	-3.14003	-2.65695
ENSG00000214402	LCNL1	0.054733	0	0.0392453	0.0522366	0.0350419	0.0336857	0.116648	0	0.0493516	0	0	0.0263541	0.0313261	0.0403214	0.0553332	0.0087847	0.82078	-2.19848	0.364181	-2.65508
ENSG00000272110	Y_RNA	3.75267	23.4592	0	0	0	0	7.78393	12.6202	0	0	0	3.24288	9.07062	0	6.80138	1.08096	-0.415375	#DIV/0!	#NUM!	-2.65351
ENSG00000188163	FAM166A	0.0964707	0.120694	0.137288	0.0807159	0.0567274	0.036735	0.0515901	0.203333	0	0	0	0.0405264	0.118151	0.0580594	0.0849744	0.0135088	-0.475531	-2.10363	-1.02503	-2.65313
ENSG00000270300	PHACTR2P1	0.10975	0.247678	0.260927	0.121905	0.0860656	0.0279948	0.0392791	0.250479	0.121064	0	0.0346262	0.0309631	0.206118	0.0786551	0.136941	0.0218631	-0.589922	-1.84704	-1.38986	-2.64698
ENSG00000262117	BCAR4	0	0.280895	0.36563	0.245578	0.366877	0.230484	0.310158	0.124936	0	0	0	0.0695193	0.215508	0.28098	0.145031	0.0231731	-0.57138	-3.59994	0.382722	-2.64584
ENSG00000104044	OCA2	0.173085	0.0856548	0.107865	0.0505845	0	0.0715081	0.420632	0.189193	0.233222	0.0525946	0.0443931	0.0380036	0.122202	0.0406975	0.281016	0.0449971	1.20139	0.144891	-1.58625	-2.64275
ENSG00000106688	SLC1A1	0.0386303	0.110161	0	0.0643611	0.0450097	0.0486345	0	0.485442	0	0.0429404	0.0241936	0.010826	0.0495971	0.0526684	0.161814	0.0259867	1.70601	-1.01917	0.0866828	-2.63849
ENSG00000120057	SFRP5	0.109389	0.111434	0.0393158	0.0912618	0	0.0209037	0.262561	0.0940212	0.0904447	0	0.0258803	0.0459814	0.0867129	0.0373885	0.149009	0.0239539	0.78108	-0.642334	-1.21365	-2.63707
ENSG00000221660	AC022861.1	0	21.0434	10.7778	0	0	0	0	13.5988	6.61914	0	0	3.25058	10.6071	0	6.73931	1.08353	-0.654352	#DIV/0!	#NUM!	-2.63687
ENSG00000130283	GDF1	1.30214	1.7604	0.859806	1.01934	0.634466	0.366304	0	1.75111	1.16649	0	0	0.470939	1.30745	0.67337	0.972533	0.15698	-0.426935	-2.10082	-0.957283	-2.63117
ENSG00000264518	AC017028.4	0	0	0	0	4.70234	0	8.50292	0	0	1.37347	0	0	0	1.56745	2.83431	0.457823	#DIV/0!	-1.77555	#DIV/0!	-2.63013
ENSG00000103145	HCFC1R1	73.9614	80.8684	54.419	16.1235	10.5119	11.686	76.1237	79.3129	71.8016	13.6854	10.2584	12.7706	69.7496	12.7738	75.7461	12.2381	0.118987	-0.0618039	-2.449	-2.62979
ENSG00000104808	DHDH	2.4405	3.07124	1.16392	0.495894	0.740856	0.434703	2.80384	1.64648	1.51667	0.624905	0.256322	0.0833367	2.22522	0.557151	1.989	0.321521	-0.161906	-0.793155	-1.99781	-2.62905
ENSG00000131746	TNS4	0.283894	0.306205	0.285617	0.336239	0	0.00920509	0.230512	0.383485	0.526875	0.0261657	0.0799709	0.0782967	0.291905	0.115148	0.380291	0.0614778	0.381602	-0.905353	-1.34201	-2.62897
ENSG00000100162	CENPM	21.6909	18.8278	16.4997	6.30779	3.64666	3.81708	21.3262	21.7615	20.5931	4.4099	2.8441	3.04805	19.0062	4.59051	21.2269	3.43402	0.159429	-0.418758	-2.04974	-2.62793
ENSG00000204165	CXorf65	0	0	0	0	0.0779051	0	0.382951	0	0	0	0.0619573	0	0	0.0259684	0.12765	0.0206524	#DIV/0!	-0.330444	#DIV/0!	-2.62781
ENSG00000221159	AL356741.1	8.05168	10.2773	0	9.34135	0	0	0	11.3552	9.29151	0	3.34335	0	6.10966	3.11378	6.88224	1.11445	0.171785	-1.48234	-0.972424	-2.62655
ENSG00000271138	IGLVIVOR22-1	1.15544	1.28624	0.281454	0	0	0.152058	1.0018	0.975623	2.92793	0.42727	0.367978	0	0.907711	0.050686	1.63512	0.265083	0.849089	2.38678	-4.16257	-2.62488
ENSG00000230651	RGPD4-AS1	2.67921	5.34873	1.77413	3.88595	0.378234	0.720457	5.38069	7.66473	8.89848	1.89471	0.59337	1.09406	3.26736	1.66155	7.31463	1.19404	1.16266	-0.476671	-0.975598	-2.61493
ENSG00000205436	EXOC3L4	23.8666	23.835	18.0497	3.00743	1.77552	3.61964	29.1243	27.7432	20.7589	3.95267	4.74628	3.99109	21.9171	2.80086	25.8755	4.23001	0.239526	0.594792	-2.96812	-2.61285
ENSG00000152672	CLEC4F	0.0496193	0.0673576	0	0	0.0232929	0	0.0266465	0.127449	0.130472	0	0.0465958	0	0.0389923	0.0077643	0.0948558	0.0155319	1.28255	1.00031	-2.32826	-2.6105
ENSG00000270072	RP11-750H9.7	0	0	0	0	0	0.267183	0.356224	0.575325	0	0	0	0.152592	0	0.089061	0.310516	0.050864	#DIV/0!	-0.808149	#DIV/0!	-2.60995
ENSG00000264614	MIR5588	5.22331	0	0	0	4.48853	5.05109	6.49789	16.7362	0	0	0	3.81471	1.7411	3.17987	7.7447	1.27157	2.15321	-1.32236	0.868967	-2.6066
ENSG00000207715	AC009065.2	8.03748	0	0	0	0	0	0	20.1855	0	0	0	3.31994	2.67916	0	6.7285	1.10665	1.3285	#DIV/0!	#NUM!	-2.60409
ENSG00000264878	Z85986.1	4.36108	6.04677	0	0	4.95783	0	0	8.00367	15.263	0	0	3.84196	3.46928	1.65261	7.75556	1.28065	1.16059	-0.367866	-1.06989	-2.59835
ENSG00000121933	ADORA3	0	0.103792	0	0	0	0.0456378	0.255475	0.131113	0	0.0639316	0	0	0.0345973	0.0152126	0.128863	0.0213105	1.8971	0.4863	-1.18539	-2.5962
ENSG00000185271	KLHL33	0.0539615	0.109672	0	0.0451321	0	0.102037	0	0.0925344	0.0447236	0	0	0.0227359	0.0545445	0.0490564	0.0457527	0.00757863	-0.253578	-2.69443	-0.152993	-2.59385
ENSG00000242753	RP11-716O23.2	0	0	0	0	0	0.0674647	0.0928427	0.173444	0.185336	0	0	0.0748896	0	0.0224882	0.150541	0.0249632	#DIV/0!	0.150633	#DIV/0!	-2.59228
ENSG00000203930	LINC00632	0.143627	0.25307	0	0	0.297163	0	0.191803	0	0	0	0	0.0318469	0.132232	0.0990544	0.0639342	0.0106156	-1.04842	-3.22203	-0.416783	-2.5904
ENSG00000223078	RNU2-55P	0	2.70139	1.48858	3.41906	0	5.62428	0	4.25459	1.79267	0	1.00449	0	1.39666	3.01445	2.01575	0.33483	0.529342	-3.17039	1.10992	-2.58982
ENSG00000149256	TENM4	0.00333682	0.00453837	0.0941302	0.0165743	0.00388657	0	0.114657	0.0114344	0.00548204	0.00738301	0.00622117	0.00828174	0.0340018	0.00682029	0.0438578	0.00729531	0.367224	0.0971355	-2.31771	-2.58779
ENSG00000263280	LA16c-325D7.2	0.632446	1.09589	1.81547	0.300274	0	0.0700357	1.14476	1.23064	1.35387	0.201046	0.341972	0.0777699	1.18127	0.123437	1.24309	0.206929	0.0735936	0.745368	-3.2585	-2.58672
ENSG00000184925	LCN12	7.95674	9.4289	8.02982	1.2942	2.09579	1.73375	8.1201	8.09373	8.28182	1.50652	1.63546	0.935836	8.47182	1.70791	8.16522	1.35927	-0.0531808	-0.329399	-2.31044	-2.58666
ENSG00000225357	RPF2P1	0	0	0	0.10311	0	0.0474118	0	0.211527	0.103214	0	0	0.052427	0	0.0501739	0.104914	0.0174757	#DIV/0!	-1.52159	#DIV/0!	-2.58578
ENSG00000268938	AC005387.3	0.709434	0	0.687408	0	0	1.48662	0.979265	1.98577	0.805415	0	0	0.628816	0.465614	0.49554	1.25682	0.209605	1.43257	-1.24133	0.0898671	-2.58403
ENSG00000224315	RPL7P7	0	0	0.243052	0	0	0	0.432953	0	0	0	0	0.0724901	0.0810173	0	0.144318	0.0241634	0.832945	#DIV/0!	#NUM!	-2.57835
ENSG00000186094	AGBL4	0.0577	0.0167906	0.0553037	0.0405508	0	0.0451534	0.226811	0.208772	0.329905	0.0136547	0.104357	0.0102682	0.0432648	0.0285681	0.255163	0.04276	2.56015	0.581857	-0.598789	-2.57709
ENSG00000114268	PFKFB4	35.3772	44.4846	39.3472	3.96743	3.56508	7.33633	24.5419	35.4971	41.5176	3.58025	6.21161	7.22712	39.7363	4.95628	33.8522	5.67299	-0.231209	0.194852	-3.00313	-2.57707
ENSG00000072818	ACAP1	14.2285	16.518	5.2379	3.26256	1.0494	2.15405	12.4874	9.00137	8.51172	0.541819	2.43583	2.05562	11.9948	2.15534	10.0002	1.67776	-0.262387	-0.36138	-2.47642	-2.57542
ENSG00000255432	RP11-831H9.11	0	0	0	0.434336	0	0	1.25648	0	0	0	0.210967	0	0	0.144779	0.418827	0.0703223	#DIV/0!	-1.04179	#DIV/0!	-2.5743
ENSG00000078898	BPIFB2	677.505	799.731	717.457	86.4356	119.794	128.206	724.205	633.15	928.358	106.456	134.901	142.469	731.564	111.479	761.904	127.942	0.0586251	0.198724	-2.71422	-2.57412
ENSG00000198570	RD3	0.0162544	0.0219109	0.0226913	0.0191077	0.0405916	0	0.0601733	0.0588632	0.0521959	0	0	0.0287694	0.0202855	0.0198998	0.0570775	0.0095898	1.49247	-1.05318	-0.0276997	-2.57335
ENSG00000227105	PARP1P1	0.0161148	0.0654803	0.0684742	0	0	0	0.0515155	0.0550948	0.105725	0.0357563	0	0	0.0500231	0	0.0707784	0.0119188	0.500715	#DIV/0!	#NUM!	-2.57007
ENSG00000120903	CHRNA2	0.17551	0.0315835	0.0191521	0	0	0.112355	0.0571445	0.264207	0.038346	0.0131903	0.0250895	0.0223445	0.0754154	0.0374517	0.119899	0.0202081	0.668892	-0.890099	-1.00983	-2.56882
ENSG00000101162	TUBB1	8.66682	12.1509	13.8389	0.756956	1.32018	1.46422	6.57281	11.1996	13.0997	1.57081	2.15835	1.47794	11.5522	1.18045	10.2907	1.7357	-0.166827	0.556178	-3.29076	-2.56775
ENSG00000261044	AP006547.3	0	0.929039	0	0.143865	0	0.198748	0.0918105	0.587385	0.287636	0	0.163281	0	0.30968	0.114204	0.322277	0.054427	0.0575253	-1.06922	-1.43916	-2.56591
ENSG00000108511	HOXB6	0	0.041766	0.216533	0	0	0.0423617	0.0150992	0.325737	0	0	0.0575687	0	0.0860997	0.0141206	0.113612	0.0191896	0.400035	0.442524	-2.60821	-2.56572
ENSG00000104549	SQLE	61.0679	94.7208	135.285	12.0337	14.2493	16.7978	45.8589	102.467	107.435	11.0452	15.0102	17.1472	97.0246	14.3603	85.2536	14.4008	-0.18659	0.0040711	-2.75627	-2.56561
ENSG00000169085	C8orf46	0.0896646	0.0372435	0.0427468	0	0.0457201	0.0792969	0.334764	0.0514856	0.0738642	0.0153253	0	0.0625066	0.0565516	0.0416723	0.153371	0.025944	1.43939	-0.683691	-0.440479	-2.56356
ENSG00000145861	C1QTNF2	0.203034	0.16615	0.151856	0.346292	0.0953436	0.0616693	0.267824	0.278809	0.396885	0.068205	0.0573111	0.0342608	0.17368	0.167768	0.314506	0.053259	0.856656	-1.65537	-0.0499615	-2.56199
ENSG00000110245	APOC3	322.918	346.295	228.293	51.5828	60.0956	44.0834	246.754	285.79	266.484	50.6559	51.5464	33.2858	299.168	51.9206	266.342	45.1627	-0.167676	-0.201174	-2.52658	-2.56008
ENSG00000227495	AC109333.10	0.109589	0.584932	0.314073	0	0	0.251119	0.345753	0.554599	0.366495	0.121383	0	0.093682	0.336198	0.0837063	0.422282	0.0716883	0.328897	-0.223598	-2.0059	-2.5584
ENSG00000197273	GUCA2A	0.336586	0	0.323588	0	0	0	0	0.381894	0.188733	0	0	0.0969635	0.220058	0	0.190209	0.0323212	-0.210298	#DIV/0!	#NUM!	-2.55703
ENSG00000174332	GLIS1	0.0518876	0.023653	0.0248179	0	0	0	0.0739695	0.0890659	0.113846	0	0.0325118	0.0145594	0.0334528	0	0.0922938	0.0156904	1.46411	#DIV/0!	#NUM!	-2.55635
ENSG00000166803	KIAA0101	70.073	86.8919	73.5168	21.7699	20.02	17.8481	64.6507	94.6744	83.7366	20.1593	8.74025	12.4936	76.8272	19.8793	81.0205	13.7977	0.0766701	-0.526837	-1.95035	-2.55386
ENSG00000183629	GOLGA8G	0.0077819	0	0	0	0	0	0.0331229	0	0.112335	0.00865137	0.00761419	0.00851069	0.00259397	0	0.048486	0.00825875	4.22434	#DIV/0!	#NUM!	-2.55357
ENSG00000163220	S100A9	0.87868	1.47737	2.36952	0	0.133296	0.254819	1.61841	1.49301	1.46771	0.487418	0.104912	0.189167	1.57519	0.129372	1.52638	0.260499	-0.0454148	1.00976	-3.60593	-2.55076
ENSG00000133317	LGALS12	0	0	0	0	0	0.0215106	0	0	0.179709	0	0	0.030691	0	0.0071702	0.059903	0.0102303	#DIV/0!	0.512768	#DIV/0!	-2.54978
ENSG00000119632	IFI27L2	9.33403	7.47394	6.06438	0.89143	0.948646	0.721909	10.1583	9.074	4.15072	1.01155	1.36095	1.62523	7.62412	0.853995	7.79434	1.33258	0.0318571	0.64192	-3.15827	-2.54821
ENSG00000252981	U3	0	4.7293	0	23.8694	0	0	0	37.735	0	0	0	6.45365	1.57643	7.95647	12.5783	2.15122	2.9962	-1.88698	2.33546	-2.54772
ENSG00000257246	RP11-416A17.6	0	0.105029	0	0	0	0	0	0	0.385928	0	0	0.0661248	0.0350097	0	0.128643	0.0220416	1.87754	#DIV/0!	#NUM!	-2.54507
ENSG00000253214	RP11-1149M10.2	0	0	0	0	0.154369	0	0	0.21647	0.425267	0	0	0.110145	0	0.0514563	0.213912	0.036715	#DIV/0!	-0.486979	#DIV/0!	-2.54258
ENSG00000125508	SRMS	0.0340555	0.091917	0.0486299	0.0566576	0.0399563	0.0514906	0.108302	0.0583579	0	0	0	0.0286111	0.0582008	0.0493682	0.0555533	0.00953703	-0.0671664	-2.37197	-0.237458	-2.54226
ENSG00000254479	SLC25A1P1	0.0603708	0.56583	0.0862225	0.198984	0.0712709	0.0915436	0.318496	0.102992	0.596328	0.0668452	0.0568289	0.0510659	0.237474	0.120599	0.339272	0.0582467	0.51467	-1.04998	-0.977548	-2.54219
ENSG00000178462	TUBAL3	0.111927	0.15189	0.199561	0	0.0656968	0.0260866	0.238811	0.233587	0.0566942	0.0381426	0.052703	0	0.154459	0.0305945	0.176364	0.0302819	0.19133	-0.0148166	-2.33588	-2.54203
ENSG00000072163	LIMS2	1.76739	1.2447	2.12721	0.215801	0.227217	0.343298	1.77091	1.59071	1.80035	0.0811242	0.403624	0.401826	1.7131	0.262105	1.72066	0.295525	0.00634876	0.173133	-2.70839	-2.54161
ENSG00000136630	HLX	0.144676	0.137681	0.375296	0.192859	0.0507153	0.254815	0.247725	0.416652	0.700484	0.0804856	0.0814808	0.0725805	0.219217	0.16613	0.454954	0.0781823	1.05336	-1.0874	-0.400053	-2.54081
ENSG00000231884	NDUFB1P1	0	1.27056	0	0	0	0.779538	2.09435	1.59431	1.67977	0	0.922916	0	0.42352	0.259846	1.78948	0.307639	2.07904	0.24358	-0.704773	-2.54023
ENSG00000236794	BCRP8	0	0	0	0	0	0.696698	0	1.69685	0.755602	0	0.42163	0	0	0.232233	0.817484	0.140543	#DIV/0!	-0.724556	#DIV/0!	-2.54018
ENSG00000130600	H19	7.54288	9.71935	8.62397	1.98354	3.62308	2.08988	21.063	9.45839	9.42494	3.35149	2.25777	1.25951	8.62873	2.5655	13.3154	2.28959	0.625879	-0.16415	-1.74991	-2.53994
ENSG00000101746	NOL4	0	0	0	0	0	0.0091974	0	0.296482	0	0	0.0509855	0	0	0.0030658	0.0988273	0.0169952	#DIV/0!	2.47079	#DIV/0!	-2.53979
ENSG00000225822	UBXN7-AS1	0.0258521	0.101087	0	0.0415962	0	0.0190049	0.0795832	0	0.0819926	0.0277971	0	0	0.042313	0.0202004	0.0538586	0.0092657	0.348075	-1.12441	-1.06672	-2.5392
ENSG00000236558	AC138655.6	0	0	0	0.0828254	0	0	0.0797381	0	0.0419861	0	0	0.0209621	0	0.0276085	0.0405747	0.00698737	#DIV/0!	-1.98229	#DIV/0!	-2.53776
ENSG00000267776	AC006116.24	0	0	0	0	0.402089	0.372933	0	0.856614	0	0.147561	0	0	0	0.258341	0.285538	0.049187	#DIV/0!	-2.39293	#DIV/0!	-2.53733
ENSG00000222022	AC112721.1	0.214843	0.289138	0	0	0	0.0832555	0	0	0.537117	0	0	0.0925536	0.167994	0.0277518	0.179039	0.0308512	0.091867	0.152744	-2.59775	-2.53688
ENSG00000144354	CDCA7	42.4105	46.8563	50.794	6.81162	6.16124	7.31408	36.4146	49.171	50.7356	8.82564	7.22034	7.44573	46.6869	6.76232	45.4404	7.83057	-0.039043	0.2116	-2.78743	-2.53679
ENSG00000122121	XPNPEP2	1.06511	1.86571	1.7358	0.0737067	0.171547	0.343683	0.865061	1.12515	1.81842	0.0981955	0.313445	0.245025	1.55554	0.196312	1.26954	0.218888	-0.293106	0.157046	-2.98619	-2.53604
ENSG00000008226	DLEC1	0.056317	0.18312	0.0990357	0.204599	0.11063	0.0363884	0.232794	0.455564	0.289606	0.0285067	0.10694	0.0331989	0.112824	0.117206	0.325988	0.0562152	1.53074	-1.06001	0.0549686	-2.53579
ENSG00000205396	LINC00661	0	0.128331	0	0	0	0	0.344463	0.41418	0.0475677	0.0321181	0.106978	0	0.042777	0	0.268737	0.0463654	2.65129	#DIV/0!	#NUM!	-2.53508
ENSG00000254124	EEF1A1P37	0	0.223543	0	0	0	0	0.175261	0.141878	0.138464	0	0.0786157	0	0.0745143	0	0.151868	0.0262052	1.02722	#DIV/0!	#NUM!	-2.53489
ENSG00000254885	RP11-802F5.1	0	0	0	0.367951	0	0.172201	0	0	1.13417	0	0	0.195774	0	0.180051	0.378057	0.065258	#DIV/0!	-1.46418	#DIV/0!	-2.53438
ENSG00000268805	PRED57	0	0.327912	0	0	0.611016	0	1.26726	0	0	0	0	0.218913	0.109304	0.203672	0.42242	0.072971	1.95033	-1.48085	0.897901	-2.53328
ENSG00000273368	RP11-376P6.3	0	0.175715	0	0	0	0	0	0	0.653415	0	0	0.1129	0.0585717	0	0.217805	0.0376333	1.89476	#DIV/0!	#NUM!	-2.53295
ENSG00000232434	C9orf172	1.53448	2.3986	1.74034	0.439955	0.365864	0.362293	2.34845	2.5492	1.9292	0.403595	0.294258	0.4829	1.89114	0.389371	2.27562	0.393584	0.267001	0.0155286	-2.28004	-2.53151
ENSG00000074047	GLI2	0.112865	0	0	0.0116455	0	0.0735732	0.0104278	0.0332724	0.0228633	0	0	0.0115346	0.0376216	0.0284062	0.0221878	0.00384487	-0.761792	-2.8852	-0.405353	-2.52876
ENSG00000253399	AC078852.2	0	0	0	0	0	0.127964	0	0	0.823679	0	0	0.142977	0	0.0426547	0.27456	0.047659	#DIV/0!	0.160045	#DIV/0!	-2.5263
ENSG00000169174	PCSK9	34.5896	34.7252	35.8907	6.30878	5.14551	3.11303	21.5372	29.9099	32.9053	6.83977	4.77937	3.05122	35.0685	4.85577	28.1175	4.89012	-0.31871	0.010169	-2.8524	-2.52352
ENSG00000229425	AJ006998.2	0.817138	1.99	2.1823	0.181787	0.515186	0.249672	1.15838	1.39728	1.9849	0.302826	0.256946	0.230493	1.66315	0.315548	1.51352	0.263422	-0.136007	-0.260487	-2.39798	-2.52246
ENSG00000266927	AC006273.7	0.202205	0.804256	0.561918	0.331336	0	0.982847	0.421701	0.679503	1.10201	0	0.383733	0	0.522793	0.438061	0.734405	0.127911	0.490335	-1.77599	-0.255108	-2.52143
ENSG00000196946	ZNF705A	0.116658	0	0	0	0	0.119257	0.286375	0.45564	0	0	0.129287	0	0.038886	0.0397523	0.247338	0.0430957	2.66916	0.116503	0.0317887	-2.52087
ENSG00000225598	RP11-339D23.1	0.110014	0	0	0	0	0	0.230562	0	0.365625	0	0.104154	0	0.0366713	0	0.198729	0.034718	2.43808	#DIV/0!	#NUM!	-2.51705
ENSG00000264551	AC099791.1	6.68268	0	3.63438	5.51238	8.25024	6.01754	0	27.2724	6.64027	0	5.9264	0	3.43902	6.59339	11.3042	1.97547	1.71679	-1.73883	0.939022	-2.5166
ENSG00000171004	HS6ST2	0	0	0.0153626	0	0	0.0142904	0.14749	0.110235	0.062078	0	0.0401504	0.0157857	0.00512087	0.00476347	0.106601	0.0186454	4.37969	1.96873	-0.104376	-2.51533
ENSG00000122952	ZWINT	52.5214	46.8325	63.1109	11.2005	11.5	12.0197	41.4079	52.7273	53.677	11.4722	5.40176	8.98943	54.1549	11.5734	49.2707	8.62113	-0.136361	-0.424862	-2.22628	-2.51478
ENSG00000253485	PCDHGA5	0.107682	0.054446	0.222103	0	0.0130067	0.0168739	0.0553675	0.0408211	0.14136	0	0.0217586	0.0198066	0.128077	0.0099602	0.0791829	0.0138551	-0.693751	0.476167	-3.68469	-2.51477
ENSG00000169894	MUC3A	0.0449518	0.106822	0.032097	0.0780161	0.0553028	0.0339894	0.139012	0.0772085	0.43219	0.0375083	0.0106168	0.0656006	0.0612903	0.0557694	0.216137	0.0379086	1.81821	-0.556951	-0.136183	-2.51135
ENSG00000253910	PCDHGB2	0.594977	0.849824	1.03239	0.0185289	0.0944263	0.123907	0.744562	0.644832	0.712857	0.0586107	0.143701	0.166494	0.82573	0.0789541	0.70075	0.122935	-0.23677	0.638813	-3.38659	-2.511
ENSG00000223298	RNY3P8	0	0	0	3.92926	0	0	5.07492	0	8.03221	2.30284	0	0	0	1.30975	4.36904	0.767613	#DIV/0!	-0.770843	#DIV/0!	-2.50887
ENSG00000163393	SLC22A15	0.0431611	0.0137655	0.201969	0.0168726	0.0351254	0.0328542	0	0	0.234847	0.0224001	0.0188925	0	0.0862985	0.0282841	0.0782823	0.0137642	-0.140649	-1.03907	-1.60935	-2.50777
ENSG00000118972	FGF23	0.0801386	0.0219508	0.0230258	0.106844	0.0188434	0.0243352	0.0686516	0.0551955	0.0792799	0.0357355	0	0	0.0417051	0.0500075	0.067709	0.0119118	0.699125	-2.06975	0.261923	-2.50695
ENSG00000179542	SLITRK4	0.0335684	0.00752781	0	0.0286678	0.0253786	0.0123903	0.00591718	0.0772582	0.0269711	0	0.0102821	0.00912197	0.0136987	0.0221456	0.0367155	0.00646802	1.42235	-1.77562	0.692975	-2.50499
ENSG00000206634	SNORA22	0	7.74356	14.3414	3.37546	0	1.66817	2.16974	6.64723	6.88332	0	0	2.76636	7.36165	1.68121	5.23343	0.92212	-0.492273	-0.866474	-2.13053	-2.50473
ENSG00000250170	RASA2-IT1	0.102219	0	0	0.336552	0	0.0787455	0	0.638844	0	0.113295	0	0	0.034073	0.138432	0.212948	0.037765	2.6438	-1.87406	2.02248	-2.49538
ENSG00000221829	FANCG	35.1784	24.8353	30.1652	6.75778	10.3242	8.91062	28.1772	38.7864	30.2571	5.43621	6.18424	5.64188	30.0596	8.6642	32.4069	5.75411	0.108475	-0.590473	-1.79469	-2.49364
ENSG00000099958	DERL3	0.0137213	0.0422809	0	0	0.0476569	0.0469822	0.0292381	0.182927	0.0257442	0	0.029192	0.0130687	0.0186674	0.0315464	0.0793032	0.0140869	2.08686	-1.16312	0.756953	-2.49303
ENSG00000180861	C12orf36	0	0.0263254	0.0254132	0	0.0208049	0.224524	0.117783	0.0608973	0.0293628	0.0203284	0.0167287	0	0.0172462	0.0817763	0.0693477	0.0123524	2.00757	-2.7269	2.2454	-2.48906
ENSG00000196104	SPOCK3	0	0	0	0	0	0.0411161	0.120066	0	0	0	0	0.0214656	0	0.0137054	0.040022	0.0071552	#DIV/0!	-0.937677	#DIV/0!	-2.48373
ENSG00000242411	CTD-2086L14.1	0	0.138282	0	0	0	0	0.108278	0	1.01947	0.113803	0	0.087904	0.046094	0	0.375916	0.0672357	3.02776	#DIV/0!	#NUM!	-2.48311
ENSG00000233496	SYNJ2-IT1	0	0	0	0	0.252613	0	0.294363	0.210838	0	0	0	0.0903659	0	0.0842043	0.1684	0.030122	#DIV/0!	-1.48308	#DIV/0!	-2.48301
ENSG00000214617	SLC6A10P	1.48163	2.11596	0.926371	0.124375	0.07245	0.226502	1.68474	1.61555	1.10923	0.318546	0.232949	0.238475	1.50799	0.141109	1.46984	0.263323	-0.036965	0.900025	-3.41774	-2.48075
ENSG00000187773	FAM69C	0.88847	0.703693	0.739503	0.195797	0.0291493	0.0895486	0.817688	0.635209	0.587167	0.109941	0.11073	0.144935	0.777222	0.104832	0.680021	0.121869	-0.192747	0.217253	-2.89025	-2.48025
ENSG00000261543	RP11-665J16.1	0	0	0	0	0	0.0915734	0	0.416694	0.202739	0	0.111101	0	0	0.0305245	0.206478	0.0370337	#DIV/0!	0.278871	#DIV/0!	-2.47908
ENSG00000218089	DNAJA1P4	0	0.246901	0	0.151874	0	0	0.0488916	0.234165	0	0.0509842	0	0	0.0823003	0.0506247	0.0943522	0.0169947	0.197158	-1.57475	-0.701058	-2.47297
ENSG00000273343	XXbac-B444P24.13	0.0980927	0.393828	0.699307	0.644529	0.233913	0.374519	0.410968	1.48891	0.325478	0.216375	0.184616	0	0.397076	0.417654	0.741785	0.133664	0.901587	-1.6437	0.0728923	-2.47239
ENSG00000214283	RP11-85F14.1	0	0.074325	0	0	0	0	0.0584003	0.27987	0	0.0609763	0	0	0.024775	0	0.112757	0.0203254	2.18626	#DIV/0!	#NUM!	-2.47186
ENSG00000102879	CORO1A	6.97645	5.33284	5.98292	0.741492	1.18136	0.873862	7.54102	6.0038	7.41393	1.18792	1.59727	0.997122	6.0974	0.932238	6.98625	1.26077	0.196324	0.435537	-2.70942	-2.47021
ENSG00000182162	P2RY8	1.95243	1.73078	3.49704	0.246666	0.25107	0.60852	1.41313	2.55652	3.27744	0.239234	0.425268	0.643361	2.39342	0.368752	2.4157	0.435954	0.0133677	0.241526	-2.69835	-2.47019
ENSG00000174502	SLC26A9	0.0736676	0.0956848	0.0749945	0	0.0137781	0.00894574	0.0753954	0.237158	0.113636	0.01315	0.0110934	0.052715	0.081449	0.00757461	0.142063	0.0256528	0.802564	1.75987	-3.42665	-2.46934
ENSG00000152253	SPC25	9.72308	18.914	18.0093	5.38249	4.67665	5.36747	10.5507	23.6113	17.2746	4.718	2.42329	2.15661	15.5488	5.1422	17.1455	3.0993	0.141028	-0.730444	-1.59634	-2.46782
ENSG00000267676	THA1P	0.0933098	0.063507	0.133425	0.0779372	0	0	0.0499262	0.159689	0.0775731	0.0520702	0	0	0.0967473	0.0259791	0.0957294	0.0173567	-0.0152583	-0.581854	-1.89687	-2.46347
ENSG00000227278	RP11-656D10.5	0.261247	0	0	0	0	0	0.307368	0.376089	0.411263	0	0	0.198497	0.0870823	0	0.364907	0.0661657	2.06708	#DIV/0!	#NUM!	-2.46337
ENSG00000169688	MT1B	0.208738	0.554056	0.602871	0	0.51384	1.46113	0.860913	0.351579	2.80564	0	0	0.729769	0.455222	0.658323	1.33938	0.243256	1.55692	-1.43632	0.532227	-2.46101
ENSG00000039068	CDH1	2.39103	3.59134	3.61537	0.636054	0.78973	0.624306	2.16262	5.12119	3.77921	0.378948	0.921331	0.710415	3.19925	0.683363	3.68767	0.670231	0.204979	-0.0279938	-2.22701	-2.45998
ENSG00000214733	RP11-429J17.8	0	0.248856	0.123035	0	0	0	0	0.290622	0.154549	0	0.0809712	0	0.123964	0	0.14839	0.0269904	0.25948	#DIV/0!	#NUM!	-2.45888
ENSG00000258708	SLC25A21-AS1	0.19022	0.208608	0	0	0.030633	0	0.031482	0.30487	0.256886	0	0.0489273	0.0589777	0.132943	0.010211	0.197746	0.0359683	0.572844	1.8166	-3.70261	-2.45885
ENSG00000250874	CTC-480C2.1	0	0	0	0	0.0511777	0.05406	0	0	0.184655	0	0.0336025	0	0	0.0350792	0.0615517	0.0112008	#DIV/0!	-1.64701	#DIV/0!	-2.45819
ENSG00000005844	ITGAL	0.92501	0.524949	0.397519	0.551457	0.398093	0.108267	0.918937	1.25539	0.595861	0.234717	0.0698183	0.200845	0.615826	0.352606	0.923396	0.16846	0.584426	-1.06565	-0.804467	-2.45454
ENSG00000230659	RP11-466F5.9	0	0	0	0.608132	0	0.432729	0.175012	0.623579	0	0	0	0.146222	0	0.346954	0.266197	0.0487407	#DIV/0!	-2.83155	#DIV/0!	-2.4493
ENSG00000218052	ADAMTS7P4	0.0133793	0	0	0	0	0	0.0591146	0	0.0220211	0.0148719	0	0	0.00445977	0	0.0270452	0.0049573	2.60033	#DIV/0!	#NUM!	-2.44775
ENSG00000248238	RP11-3J1.1	0.329759	0	0	0	0	0	0	0	0.318607	0	0.0584288	0	0.10992	0	0.106202	0.0194763	-0.0496341	#DIV/0!	#NUM!	-2.44703
ENSG00000137251	TINAG	0.086335	0.275141	0	0.343186	0.123204	0	0.10826	0.347459	0.17129	0	0.027216	0.0878952	0.120492	0.155463	0.209003	0.0383704	0.794586	-2.01851	0.367636	-2.44546
ENSG00000106689	LHX2	0.0417558	0.0580364	0	0	0	0.0643307	0.233547	0.0737746	0.139817	0.0429391	0.0392819	0	0.0332641	0.0214436	0.149046	0.027407	2.16372	0.354	-0.63342	-2.44314
ENSG00000117394	SLC2A1	832.173	780.894	736.517	114.116	108.05	137.521	768.751	745.111	838.464	132.377	158.239	142.097	783.195	119.896	784.109	144.238	0.00168234	0.266673	-2.70759	-2.4426
ENSG00000264205	RN7SL71P	0	0	1.32224	0	0	1.30157	1.82356	1.13613	2.02569	0	0.917273	0	0.440747	0.433857	1.66179	0.305758	1.91472	-0.50483	-0.0227312	-2.44228
ENSG00000154134	ROBO3	0.360709	0.244119	0.579411	0.0564913	0.0346142	0.181164	0.192178	0.308447	0.605209	0.154426	0	0.0494958	0.394746	0.0907566	0.368611	0.067974	-0.0988248	-0.41702	-2.12085	-2.43905
ENSG00000235997	AC109642.1	0.0658413	0	0.0235831	0.0275583	0.0195847	0.0125995	0.0177798	0	0.0819254	0.0183882	0	0	0.0298081	0.0199142	0.0332351	0.0061294	0.157	-1.69998	-0.581911	-2.43889
ENSG00000243955	GSTA1	0.943604	0.721269	2.0859	0.089332	0.252105	0.325311	0.375677	0.970408	2.01923	0.290121	0.150937	0.180342	1.25026	0.222249	1.12177	0.207133	-0.156446	-0.101619	-2.49197	-2.43715
ENSG00000132437	DDC	7.74879	5.87447	6.59684	1.22505	1.7596	1.55327	5.90977	8.23855	7.67668	1.46463	1.36254	1.20497	6.74003	1.51264	7.275	1.34405	0.110192	-0.170487	-2.15569	-2.43637
ENSG00000250448	RP11-19O2.2	0	0	0	0.0407717	0	0	0.0261629	0.0420286	0.165242	0	0	0.0432258	0	0.0135906	0.0778112	0.0144086	#DIV/0!	0.0843246	#DIV/0!	-2.43305
ENSG00000177855	CACYBPP2	0	0.122121	0.128674	0	0.107292	0.0695824	0.0990701	0.156849	0.155878	0	0	0.0763707	0.0835983	0.0589581	0.137266	0.0254569	0.715425	-1.21163	-0.503783	-2.43084
ENSG00000225178	RPSAP56	0.0636405	0.086329	0.0911604	0	0.0754104	0	0	0.217297	0.105816	0	0.0600016	0	0.0803766	0.0251368	0.107704	0.0200005	0.422228	-0.329763	-1.67698	-2.42897
ENSG00000232479	AC010900.2	0.0406528	0	0.115608	0	0	0.0615508	0	0.138543	0.0671937	0	0.0382397	0	0.0520869	0.0205169	0.0685789	0.0127466	0.396843	-0.686706	-1.34411	-2.42766
ENSG00000065328	MCM10	11.3976	7.56082	11.4275	2.02563	2.09649	2.25168	8.10051	8.90368	11.1247	2.08939	1.30451	1.83772	10.1286	2.1246	9.37629	1.74387	-0.111351	-0.284895	-2.25318	-2.42672
ENSG00000231389	HLA-DPA1	0.00954869	0.062746	0	0.0627919	0.0765509	0.0754537	0.135099	0.0818822	0.855652	0.0645892	0.0837483	0.0515824	0.0240982	0.0715988	0.357544	0.06664	3.89112	-0.103548	1.57101	-2.42366
ENSG00000171848	RRM2	135.12	114.579	159.919	41.5747	42.7641	34.5085	132.475	125.866	167.022	33.03	20.6813	25.641	136.539	39.6158	141.788	26.4508	0.0544165	-0.582765	-1.78517	-2.42235
ENSG00000138650	PCDH10	0	0	0.173028	0.189491	0	0.00423304	0	0.194721	0.381291	0	0	0.107762	0.0576759	0.0645747	0.192004	0.0359206	1.7351	-0.846156	0.163	-2.41825
ENSG00000258604	AL161668.5	8.44204	4.42501	3.59946	2.86144	2.43536	1.88836	6.27963	6.73383	4.36492	0.883752	1.70602	0.664079	5.48884	2.39506	5.79279	1.08462	0.0777591	-1.14287	-1.19644	-2.41707
ENSG00000155816	FMN2	0.0335118	0	0	0	0.0390956	0.0727737	0.00788781	0	0.0672877	0	0	0.0140806	0.0111706	0.0372898	0.0250585	0.00469353	1.16559	-2.99003	1.73907	-2.41655
ENSG00000113140	SPARC	93.8682	98.0624	54.3237	16.2564	14.4313	2.49912	121.322	140.826	75.9714	38.4073	21.5847	3.41843	82.0848	11.0623	112.706	21.1368	0.457384	0.934108	-2.89147	-2.41474
ENSG00000100078	PLA2G3	0.288499	0.293988	0.488335	0.0903356	0.0212422	0.0137814	0.270113	0.371457	0.415834	0.100338	0.0678082	0.0302948	0.356941	0.0417864	0.352468	0.066147	-0.018192	0.662642	-3.09458	-2.41374
ENSG00000065833	ME1	0	0.0195409	0	0	0	0.0324235	0	0.0462535	0.0885345	0	0.0253344	0	0.00651363	0.0108078	0.0449293	0.0084448	2.78612	-0.355942	0.730543	-2.41152
ENSG00000111186	WNT5B	0	0	0	0	0	0.0307103	0.0243904	0	0.221171	0	0	0.0461874	0	0.0102368	0.0818538	0.0153958	#DIV/0!	0.588777	#DIV/0!	-2.41051
ENSG00000165140	FBP1	0.878279	1.04812	0.602343	0.175839	0.330181	0.21377	1.12431	1.62515	0.696549	0.390503	0.198416	0.0593246	0.842914	0.23993	1.14867	0.216081	0.446507	-0.15104	-1.81277	-2.41032
ENSG00000255398	HCAR3	1.40055	1.47483	1.59726	0.269891	0.135452	0.223	1.8801	2.16034	1.91513	0.0876934	0.577192	0.456923	1.49088	0.209448	1.98519	0.373936	0.413113	0.836202	-2.8315	-2.40841
ENSG00000146039	SLC17A4	0.0237041	0.0361349	0.0438278	0	0	0.0163059	0.0143057	0.0229421	0.0219892	0	0	0.0111593	0.0345556	0.0054353	0.0197457	0.00371977	-0.807383	-0.547148	-2.66849	-2.40825
ENSG00000176566	DCAF4L2	0	0	0	0	0.017012	0	0.0156287	0.0250564	0.0240233	0	0	0.0122105	0	0.00567067	0.0215695	0.00407017	#DIV/0!	-0.47843	#DIV/0!	-2.40583
ENSG00000121858	TNFSF10	1.11175	2.47665	1.16449	1.17724	0.238997	0.290479	2.26877	1.94384	2.25065	0.577371	0.33641	0.30675	1.5843	0.568906	2.15442	0.406844	0.443454	-0.483716	-1.47758	-2.40475
ENSG00000233610	LINC00462	0.342691	0.54081	0.408911	0.095649	0	0.13103	1.21264	0.390883	0.66241	0.12723	0.108003	0.193374	0.430804	0.0755597	0.755311	0.142869	0.810039	0.919005	-2.51134	-2.40238
ENSG00000214297	ALDOAP2	0	0	0	0.0838101	0	0.0384417	0.106796	0	0.414225	0.0560012	0	0.0425585	0	0.0407506	0.173674	0.0328532	#DIV/0!	-0.310786	#DIV/0!	-2.40227
ENSG00000140465	CYP1A1	65.9549	38.07	31.7701	5.09879	5.55666	3.86434	80.5857	47.3886	28.2701	11.3062	12.3336	5.94961	45.265	4.83993	52.0814	9.86313	0.202373	1.02706	-3.22534	-2.40065
ENSG00000143476	DTL	11.6044	8.55233	13.1691	2.98802	3.8057	2.68598	8.95564	10.8384	12.6059	1.94157	1.97146	2.22589	11.1086	3.1599	10.8	2.04631	-0.0406482	-0.626854	-1.81373	-2.39993
ENSG00000213574	LDHAP5	0.100082	0.134857	0.286257	0	0.238856	0	0	0	0.498689	0	0.0946609	0	0.173732	0.0796187	0.16623	0.0315536	-0.0636856	-1.3353	-1.12568	-2.3973
ENSG00000272255	CTD-3224K15.3	0.120588	0	0.173765	0	0.145587	0.370357	0.377893	0.812982	0.601378	0	0.340597	0	0.0981177	0.171981	0.597418	0.113532	2.60616	-0.599149	0.809667	-2.39564
ENSG00000230696	AC011753.5	0	0	0	0.16986	0.188351	0.0861668	0.10902	0.182024	0.17129	0	0	0.0878952	0	0.148126	0.154111	0.0292984	#DIV/0!	-2.33793	#DIV/0!	-2.39508
ENSG00000129173	E2F8	3.5316	4.56173	5.82641	0.975004	0.912167	1.02059	3.50415	5.07036	6.37406	1.29099	0.705128	0.846119	4.63992	0.969252	4.98286	0.947413	0.102875	-0.0328789	-2.25915	-2.39491
ENSG00000269210	AC019171.1	0	0	0	0.23833	0	0	0.409193	0	0	0	0.0779075	0	0	0.0794433	0.136398	0.0259692	#DIV/0!	-1.61313	#DIV/0!	-2.39295
ENSG00000234353	AP000347.4	0.108562	1.56834	0.19221	0.984896	1.01305	1.39687	3.40244	1.14786	3.15847	0.637002	0.460836	0.369979	0.623039	1.1316	2.56959	0.489272	2.04414	-1.20966	0.860974	-2.39283
ENSG00000255104	ZNF286A	0	0.0273669	0.0627392	0	0.0221671	0.0161616	0.0474066	0	0.254061	0	0.0215313	0.0358737	0.0300354	0.0127762	0.100489	0.019135	1.74231	0.582751	-1.2332	-2.39275
ENSG00000122304	PRM2	0.176807	0	0	0	0.106137	0.0682581	0	0	0.440821	0	0.0839584	0	0.0589357	0.0581317	0.14694	0.0279861	1.31802	-1.05461	-0.0198159	-2.39245
ENSG00000271959	CTD-3064M3.7	0.0330304	0	0	0	0.0382675	0	0.0178631	0.0564605	0	0	0	0.0141669	0.0110101	0.0127558	0.0247745	0.0047223	1.17003	-1.4336	0.212325	-2.3913
ENSG00000149476	DAK	115.844	98.7859	98.3452	25.9205	23.518	21.731	95.3305	114.587	130.278	24.9074	20.2758	19.6803	104.325	23.7231	113.399	21.6212	0.120318	-0.13385	-2.13672	-2.39088
ENSG00000229696	KARSP1	0	0	0.0413971	0	0	0	0	0	0.142622	0	0.0272526	0	0.013799	0	0.0475407	0.0090842	1.78459	#DIV/0!	#NUM!	-2.38773
ENSG00000152582	SPEF2	0.806971	1.99213	1.47173	0.104442	0.396965	0.353357	0.568955	1.96064	2.18512	0.00848332	0.575886	0.318021	1.42361	0.284921	1.57157	0.300797	0.142656	0.0782261	-2.32092	-2.38535
ENSG00000255433	AP000479.1	0.0363059	0.205641	0.0775056	0.04102	0.0634569	0.0142199	0.0817672	0.27933	0.0930212	0.0204499	0.0510193	0.015486	0.106484	0.0395656	0.151373	0.0289851	0.507467	-0.448937	-1.42832	-2.38472
ENSG00000253414	RP11-150O12.6	0.131949	0.703471	0.567094	0	0	0	0.687006	0.445278	0.878113	0.146159	0.125195	0.113893	0.467505	0	0.670132	0.128416	0.519465	#DIV/0!	#NUM!	-2.38362
ENSG00000184986	TMEM121	20.5394	19.4568	11.6284	3.13505	3.3256	2.31637	20.6795	14.7085	11.5254	4.33197	2.61607	2.05901	17.2082	2.92568	15.6378	3.00235	-0.13806	0.0373223	-2.55625	-2.38087
ENSG00000187135	VSTM2B	0	0	0.0496593	0	0	0	0.110573	0.0595843	0	0	0.0326891	0	0.0165531	0	0.0567191	0.0108964	1.77673	#DIV/0!	#NUM!	-2.37999
ENSG00000130812	ANGPTL6	1.20691	0.938011	0.560126	0.384294	0.142365	0.074728	0.927435	1.04942	0.580319	0.267154	0.0937638	0.130406	0.901682	0.200462	0.852391	0.163775	-0.0811033	-0.29162	-2.16929	-2.3798
ENSG00000092068	SLC7A8	0.148038	0.0184723	0	0.0579434	0.144834	0.0426964	0.0575353	0.998641	0.432271	0.195999	0.0504599	0.03958	0.0555033	0.0818246	0.496149	0.0953465	3.16013	0.220645	0.559961	-2.37952
ENSG00000267481	CTC-559E9.5	0.0606945	0.325937	0	0.200547	0.0718444	0.046367	0.128309	0.103726	0.299906	0	0	0.102242	0.128877	0.106253	0.177314	0.0340807	0.460307	-1.64048	-0.278496	-2.37928
ENSG00000235828	RPL36AP26	0	1.50557	0.421836	0.501425	0	0.468055	0.654306	1.49721	0.974301	0.321339	0.279589	0	0.642469	0.32316	1.04194	0.200309	0.697573	-0.690019	-0.991377	-2.37897
ENSG00000109758	HGFAC	20.3285	22.4087	13.2825	2.46511	2.124	1.8485	20.3722	21.6219	15.8194	3.98768	3.85202	3.29085	18.6732	2.14587	19.2712	3.71019	0.0454728	0.789927	-3.12133	-2.37688
ENSG00000123407	HOXC12	0.0430468	0	0	0	0	0	0.123472	0.0873518	0	0	0.0406537	0	0.0143489	0	0.0702746	0.0135512	2.29206	#DIV/0!	#NUM!	-2.37458
ENSG00000127588	GNG13	0.167046	0.0758504	0.0802284	0	0.0662465	0	0	0.475391	0.0928686	0.0622329	0	0.0473836	0.107708	0.0220822	0.18942	0.0365388	0.814459	0.726549	-2.28618	-2.37409
ENSG00000142182	DNMT3L	3.74639	5.02774	3.97848	0.486419	0.696627	1.04076	4.58814	4.37072	2.88615	0.344451	1.21454	0.726312	4.25087	0.741268	3.94834	0.761768	-0.106513	0.0393568	-2.51969	-2.37382
ENSG00000138798	EGF	0	0.0180219	0	0.417827	0.0339308	0.016047	0	0	0.370607	0.0293331	0.0247503	0.0177159	0.0060073	0.155935	0.123536	0.0239331	4.36207	-2.70386	4.69808	-2.36785
ENSG00000256443	RP11-794G24.1	0.164438	0.223162	0.117521	0	0	0	0.0879759	0.188134	0.135849	0.0307053	0.025958	0.0231748	0.168374	0	0.13732	0.0266127	-0.294129	#DIV/0!	#NUM!	-2.36735
ENSG00000261275	RP11-760D2.11	0.0115371	0.0156828	0.0327074	0	0	0	0.036828	0	0.0189836	0	0.0108186	0	0.0199758	0	0.0186039	0.0036062	-0.102648	#DIV/0!	#NUM!	-2.36705
ENSG00000183535	COL18A1-AS1	0.112153	0.0572738	0.0600536	0.0468848	0.0492236	0	0.0450569	0.174767	0.18524	0.0235282	0.0198733	0.0352104	0.0764935	0.0320361	0.135021	0.026204	0.819779	-0.289915	-1.25564	-2.36533
ENSG00000262171	CTA-972D3.2	0	0	0.527625	0	0	0	0.129114	0.414956	0	0	0	0.105773	0.175875	0	0.181357	0.0352577	0.0442794	#DIV/0!	#NUM!	-2.36282
ENSG00000230314	ELOVL2-AS1	0.862317	1.37389	0.692009	0.103204	0.24189	0.47105	0.850415	1.06756	0.87347	0.13732	0.11664	0.288869	0.976073	0.272048	0.930481	0.180943	-0.0690124	-0.588325	-1.84313	-2.36244
ENSG00000110881	ASIC1	0.378928	0.223428	0.404408	0.228565	0.103194	0.143448	0.305877	0.220972	0.730612	0.112502	0.0475187	0.0845497	0.335588	0.158402	0.419154	0.0815235	0.320789	-0.958305	-1.0831	-2.36219
ENSG00000240854	RP11-64K7.1	0	0	0	0	0	0.0305487	0.127676	0	0.0663704	0	0.037783	0	0	0.0101829	0.0646821	0.0125943	#DIV/0!	0.306626	#DIV/0!	-2.36059
ENSG00000265254	CTD-2350C19.2	5.33416	6.96187	4.3173	1.65325	1.44856	1.83807	4.50608	7.25821	5.08538	1.79501	0.795639	0.691155	5.53778	1.64663	5.61656	1.09393	0.0203791	-0.589987	-1.74979	-2.36016
ENSG00000232783	AC073135.3	0.115773	0.0902285	0	0.484647	0	0.23406	0.313302	0.391354	0.505977	0.128288	0.10751	0	0.0686672	0.239569	0.403545	0.0785993	2.55504	-1.60785	1.80275	-2.36014
ENSG00000226321	AC104809.3	1.40776	1.07662	0.907966	0.2885	0.227448	0.267115	0.812277	1.19609	1.3447	0.107335	0.179625	0.366138	1.13078	0.261021	1.11769	0.217699	-0.0167995	-0.261829	-2.11508	-2.36011
ENSG00000198830	HMGN2	160.97	213.922	248.153	58.081	52.5527	44.3936	186.246	271.161	267.007	53.2794	44.4922	43.7588	207.682	51.6758	241.471	47.1768	0.217477	-0.131409	-2.00681	-2.3557
ENSG00000103710	RASL12	0.197064	0.385	0.105553	0.0618083	0.0864287	0.131687	0.387121	0.380593	0.336719	0.0617676	0.0694823	0.0848246	0.229206	0.0933081	0.368144	0.0720248	0.683628	-0.373508	-1.29657	-2.3537
ENSG00000123977	DAW1	0.0396817	0	0	0	0	0.0449955	0.0833921	0.647618	0	0	0.0735635	0.0695986	0.0132272	0.0149985	0.24367	0.0477207	4.20335	1.6698	0.181307	-2.35224
ENSG00000223901	AP001469.5	0.257942	0.170026	0.185258	0.429082	0.306897	0.195005	0.134733	0	0.426697	0	0	0.110054	0.204409	0.310328	0.187143	0.0366847	-0.127313	-3.08054	0.602338	-2.35089
ENSG00000240801	AC132217.4	558.642	537.818	338.889	168.06	113.229	53.3378	812.406	593.138	335.427	197.34	79.2041	65.4761	478.45	111.542	580.324	114.007	0.278491	0.0315285	-2.10078	-2.34774
ENSG00000225077	LINC00337	0.830735	0.323579	0.17221	0.383875	0.223607	0.259671	0.972313	0.702769	0.608041	0.238612	0.0894596	0.121849	0.442175	0.289051	0.761041	0.149974	0.783358	-0.946616	-0.613292	-2.34327
ENSG00000233428	AC019050.1	0.139142	0	0	0.684463	0	0	0.145823	0	0.464603	0	0	0.120314	0.0463807	0.228154	0.203475	0.0401047	2.13326	-2.50817	2.29841	-2.34301
ENSG00000255377	DUXAP5	0.125165	0.168205	0	0	0	0	0.391936	0	0.209578	0	0.118678	0	0.09779	0	0.200505	0.0395593	1.03588	#DIV/0!	#NUM!	-2.34155
ENSG00000259132	RP11-298I3.5	5.94649	0	3.90233	0	0	0	8.40493	0	0	1.65829	0	0	3.28294	0	2.80164	0.552763	-0.228715	#DIV/0!	#NUM!	-2.34154
ENSG00000204709	C6orf100	3.4367	1.20343	1.08111	0.248727	0.183744	0.233568	0.470338	1.77123	1.00655	0.497806	0.143321	0	1.90708	0.222013	1.08271	0.213709	-0.816724	-0.0549965	-3.10265	-2.34092
ENSG00000168334	XIRP1	0	0.0106776	0.0270233	0	0.00913338	0.00593285	0.016748	0.0134913	0.0930561	0	0.0177885	0.00654862	0.012567	0.00502208	0.0410985	0.00811237	1.70945	0.69184	-1.32328	-2.34089
ENSG00000248659	RP11-263I1.1	0	0	0	0	0	0.114306	0.153945	0	0.491531	0	0	0.127445	0	0.038102	0.215159	0.0424817	#DIV/0!	0.156974	#DIV/0!	-2.34049
ENSG00000092054	MYH7	0	0.0210811	0.0139058	0	0	0	0	0.0398882	0.0254936	0	0	0.0129288	0.0116623	0	0.0217939	0.0043096	0.902074	#DIV/0!	#NUM!	-2.3383
ENSG00000266076	CTD-2535L24.2	0	0	0.126207	0.142091	0.30104	0.214536	0	0	0.345465	0.0683188	0	0	0.042069	0.219222	0.115155	0.0227729	1.45275	-3.267	2.38157	-2.33819
ENSG00000240606	RN7SL564P	0.377214	1.48132	1.01544	0	0.47683	0	1.05441	1.25006	1.84773	0.821726	0	0	0.957991	0.158943	1.38407	0.273909	0.530829	0.785182	-2.5915	-2.33715
ENSG00000175336	APOF	11.6784	12.8627	16.0248	2.8437	2.80094	2.41518	10.0383	13.0372	15.7808	1.97195	2.79663	2.92255	13.5219	2.68661	12.9521	2.56371	-0.0621165	-0.0675524	-2.33145	-2.33688
ENSG00000162344	FGF19	0.06017	0.0545702	0	0.0336214	0.0235801	0.0455808	0.0429753	0.240468	0.132075	0.0446541	0.0377126	0	0.0382467	0.0342608	0.138506	0.0274556	1.85654	-0.319459	-0.158779	-2.33478
ENSG00000248235	AC037459.4	25.9467	23.0496	8.82493	2.4023	1.2352	4.09507	28.3444	21.0818	23.0992	3.83416	3.0209	7.53939	19.2737	2.57752	24.1751	4.79815	0.326887	0.896494	-2.90258	-2.33297
ENSG00000130700	GATA5	0	0	0	0.0315802	0	0.0570179	0.0604563	0.0325445	0.0930944	0.0210749	0	0.0158639	0	0.0295327	0.0620317	0.0123129	#DIV/0!	-1.26214	#DIV/0!	-2.33283
ENSG00000089356	FXYD3	6.21674	4.80575	4.32927	0.214214	0.237573	0	2.63291	1.93076	3.86502	1.00712	0.29284	0.375465	5.11725	0.150596	2.80956	0.558476	-0.865024	1.89081	-5.08662	-2.33078
ENSG00000137098	SPAG8	1.33574	1.4374	0.269468	0.0527015	0.359185	0.190168	0.519386	1.2021	1.0318	0.197847	0.134579	0.215223	1.0142	0.200685	0.917763	0.18255	-0.14415	-0.136642	-2.33734	-2.32983
ENSG00000140481	CCDC33	0	0.0320018	0	0	0	0	0.100038	0.0404346	0	0.0279929	0	0	0.0106673	0	0.0468242	0.00933097	2.13406	#DIV/0!	#NUM!	-2.32716
ENSG00000252569	RNU6-1153P	0	0	0	0	3.97068	2.7161	3.70258	5.98969	5.98937	0	0	3.1256	0	2.22893	5.22721	1.04187	#DIV/0!	-1.09718	#DIV/0!	-2.32687
ENSG00000139910	NOVA1	0.130709	0.0499605	0.0203944	0.0408604	0.0227085	0.00930776	0.0325089	0.206401	0.0861568	0	0.0341612	0.0306594	0.0670214	0.0242922	0.108356	0.0216069	0.693082	-0.169004	-1.46413	-2.32621
ENSG00000144331	ZNF385B	2.0746	3.61083	5.48162	1.74013	1.01227	1.15609	2.85751	4.03529	4.71343	0.763284	0.974335	0.578117	3.72235	1.30283	3.86874	0.771912	0.0556506	-0.755143	-1.51456	-2.32536
ENSG00000099957	P2RX6	0.163036	0.114045	0	0.065063	0.0808843	0	0.415879	0.16712	0.0963901	0.0306503	0.0885598	0.0164269	0.0923603	0.0486491	0.226463	0.0452123	1.29393	-0.105697	-0.92486	-2.32449
ENSG00000239419	RN7SL535P	0.655267	0	0	0	1.62163	1.28946	1.32932	1.97862	1.70771	0.709312	0	0.292245	0.218422	0.970363	1.67188	0.333852	2.93628	-1.53931	2.1514	-2.32419
ENSG00000109072	VTN	177.204	199.952	178.054	32.8979	54.4824	46.6534	175.3	164.872	230.954	33.3905	39.5446	41.1265	185.07	44.6779	190.376	38.0205	0.0407782	-0.232781	-2.05044	-2.324
ENSG00000102230	PCYT1B	3.09226	3.29953	6.40192	0.68101	0.74775	1.13628	3.98826	6.07861	5.40889	0.89922	1.04695	1.15176	4.26457	0.855013	5.15859	1.03264	0.274575	0.272323	-2.31838	-2.32063
ENSG00000132854	KANK4	3.18399	2.41435	3.67392	0.50745	0.590744	0.858157	2.96931	2.5494	3.89531	0.626723	0.677213	0.584619	3.09075	0.652117	3.138	0.629518	0.0218884	-0.0508823	-2.24476	-2.31753
ENSG00000184828	ZBTB7C	0.0393542	0.0535045	0.0182781	0.0328729	0.0229607	0.00970348	0.0311095	0.978602	0	0.0546585	0.137354	0.0107143	0.0370456	0.0218457	0.336571	0.0675758	3.18353	1.62916	-0.761953	-2.31633
ENSG00000126970	ZC4H2	2.86757	5.06496	3.33694	1.07824	0.724231	0.487164	3.87162	4.44687	2.54201	1.07786	0.605844	0.497654	3.75649	0.763212	3.62017	0.72712	-0.0533299	-0.0698895	-2.29923	-2.31579
ENSG00000268387	AL590714.1	218.844	74.5948	38.6759	126.808	12.5278	30.7858	349.393	204.827	101.713	77.5633	33.0081	21.346	110.705	56.7072	218.644	43.9725	0.981867	-0.366931	-0.965115	-2.31391
ENSG00000249669	MIR143HG	0.0289131	0.0237243	0.0173748	0	0.0205253	0.0339409	0.00730246	0.0308178	0.328533	0.028013	0.0162651	0.029606	0.0233374	0.0181554	0.122218	0.024628	2.38874	0.439903	-0.362245	-2.31108
ENSG00000131059	BPIFA3	0.0202253	0	0	0	0	0.0153215	0	0.0690707	0.0993129	0	0	0.033933	0.00674177	0.00510717	0.0561279	0.011311	3.05752	1.14713	-0.400604	-2.31099
ENSG00000265706	SNORD53_SNORD92	8.73614	18.0642	0	0	9.03806	10.0643	9.9356	27.2408	8.36059	4.93531	4.24895	0	8.93345	6.36745	15.179	3.06142	0.764788	-1.05652	-0.4885	-2.3098
ENSG00000184260	HIST2H2AC	3.81259	1.71177	2.45536	2.02703	0.420499	0.942627	2.38802	3.20421	2.59264	1.1875	0.162316	0.301491	2.65991	1.13005	2.72829	0.550436	0.0366214	-1.03774	-1.23499	-2.30935
ENSG00000267374	LINC00669	0.809752	1.33105	1.42647	0.355083	0.476926	0.39503	0.803596	1.4338	1.57142	0.252928	0.257501	0.258189	1.18909	0.409013	1.2696	0.256206	0.0945181	-0.674842	-1.53964	-2.309
ENSG00000157131	C8A	2.89398	3.22331	3.20648	0.936334	1.28925	1.04121	2.73867	4.39419	3.53385	0.462956	0.957746	0.732092	3.10792	1.08893	3.55557	0.717598	0.19413	-0.601665	-1.51304	-2.30883
ENSG00000204345	CD300LD	0.040436	0.0792639	0	0	0	0	0.258371	0.420431	0.0676198	0.0449344	0.03806	0.0677953	0.0399	0	0.248807	0.0502632	2.64057	#DIV/0!	#NUM!	-2.30745
ENSG00000184709	LRRC26	0.785048	0.768343	0.44659	0.0731948	0.0693129	0.0450798	1.02208	0.421758	0.413552	0.14572	0.082444	0.147262	0.66666	0.0625292	0.61913	0.125142	-0.10671	1.00096	-3.41435	-2.30668
ENSG00000174473	GALNTL6	0	0	0	0.020449	0	0	0.0261587	0.0210781	0.0201971	0.0136428	0	0	0	0.00681633	0.022478	0.0045476	#DIV/0!	-0.583891	#DIV/0!	-2.30533
ENSG00000254066	CTB-181F24.1	0	0	0	0	0.0631289	0.0205582	0.0576152	0.0464701	0.0446973	0.030111	0	0	0	0.0278957	0.0495942	0.010037	#DIV/0!	-1.47471	#DIV/0!	-2.30484
ENSG00000215553	KRT18P3	0	0	0	0	0	0.0311507	0.0868516	0.0701082	0.0676907	0.0454767	0	0	0	0.0103836	0.0748835	0.0151589	#DIV/0!	0.545863	#DIV/0!	-2.30448
ENSG00000113161	HMGCR	52.6851	70.4424	88.7226	15.8842	16.331	15.412	36.5292	72.5143	74.5203	11.1334	13.9106	12.1436	70.6167	15.8758	61.1879	12.3959	-0.206762	-0.356965	-2.15318	-2.30339
ENSG00000162367	TAL1	0.0469269	0.152667	0.106878	0.115131	0.0276491	0.0395325	0.120307	0.180208	0.125323	0.0568044	0.0207745	0.008767	0.102157	0.060771	0.141946	0.028782	0.47455	-1.07822	-0.749337	-2.30211
ENSG00000264730	AC017028.5	0	0	0	6.47875	0	0	0	6.77321	0	1.37347	0	0	0	2.15958	2.25774	0.457823	#DIV/0!	-2.23789	#DIV/0!	-2.30201
ENSG00000232354	VIPR1-AS1	0	0	0	0	0.0906454	0.0581249	0.166392	0.754876	0.129039	0	0.0774921	0.13563	0	0.0495901	0.350102	0.0710407	#DIV/0!	0.518593	#DIV/0!	-2.30106
ENSG00000255774	AP000439.3	0.728099	0.219232	0.233065	0	0	0	0.342944	0.276908	0.135737	0	0.153385	0	0.393465	0	0.251863	0.0511283	-0.643597	#DIV/0!	#NUM!	-2.30044
ENSG00000100292	HMOX1	71.1908	86.9834	84.1114	10.4396	17.5638	18.2766	79.8185	94.3787	96.7932	16.0233	20.1698	18.9469	80.7619	15.4267	90.3301	18.38	0.161533	0.252709	-2.38825	-2.29707
ENSG00000233404	FLJ20373	0.994147	5.90606	0	1.20676	0.342964	1.62075	6.26922	8.21547	7.02089	4.37707	0	0	2.30007	1.05682	7.16853	1.45902	1.64	0.465267	-1.12194	-2.29667
ENSG00000099985	OSM	0.163863	0	0.0786906	0.0902937	0	0.114491	0.193615	0	0.178514	0.0302886	0	0.045489	0.0808512	0.0682615	0.124043	0.0252592	0.617498	-1.43426	-0.244196	-2.29596
ENSG00000111962	UST	0.232349	0.0464598	0.410902	0	0.0133261	0.0343532	0.0159364	0.329726	0.0379857	0.0263872	0.0232725	0.028485	0.229903	0.0158931	0.127883	0.0260482	-0.846208	0.712785	-3.85456	-2.29556
ENSG00000136319	TTC5	11.7114	9.3077	11.3558	2.06489	2.97903	2.18183	11.1128	10.2009	9.85266	1.46103	2.58928	2.30314	10.7916	2.40858	10.3888	2.11782	-0.0548845	-0.185607	-2.16365	-2.29438
ENSG00000180066	C10orf91	0.419219	0.221181	0.119738	0.208615	0.0638091	0.161507	0.524961	0.372465	0.425528	0.0605632	0.118033	0.0911856	0.253379	0.144644	0.440985	0.0899273	0.79943	-0.685672	-0.808796	-2.2939
ENSG00000263616	RN7SL178P	0	0	0	0	0	0.774045	0.645955	1.04682	0	0.345648	0	0	0	0.258015	0.564258	0.115216	#DIV/0!	-1.16311	#DIV/0!	-2.29201
ENSG00000164045	CDC25A	18.4958	17.7372	19.8419	3.34145	3.93158	4.17808	14.307	15.2746	20.6944	3.70025	3.10073	3.49186	18.6916	3.81703	16.7587	3.43095	-0.157486	-0.153845	-2.29187	-2.28823
ENSG00000102145	GATA1	0.273923	0.325107	0.244665	0.057461	0.0405307	0	0.408014	0.23498	0.226447	0.0524425	0.0967616	0.0290218	0.281232	0.0326639	0.289814	0.0594086	0.0433666	0.862976	-3.10599	-2.28638
ENSG00000109881	CCDC34	11.5114	19.0231	22.9888	3.33036	6.4377	5.94794	13.2439	22.3421	19.764	3.45105	4.28374	3.6149	17.8411	5.23867	18.45	3.78323	0.0484184	-0.469583	-1.76793	-2.28593
ENSG00000229686	SNORD56	4.02409	16.8017	6.95564	7.02693	0	3.83908	9.99248	17.9055	16.6445	5.188	0	3.94642	9.26048	3.622	14.8475	3.04481	0.681061	-0.250437	-1.3543	-2.2858
ENSG00000167757	KLK11	0	0.135065	0.0477859	0.11621	0.0780041	0.050569	0.221384	0.227463	0	0	0.0639529	0.0282758	0.0609503	0.0815944	0.149616	0.0307429	1.29555	-1.40822	0.420836	-2.28293
ENSG00000245598	DACT3-AS1	0.0610226	0	0	0.226815	0.141447	0.191199	0	1.16025	0	0.152227	0.0866141	0	0.0203409	0.186487	0.386751	0.0796137	4.24895	-1.22799	3.19662	-2.28032
ENSG00000140534	TICRR	5.07362	5.41985	8.17637	1.69177	1.47906	1.96757	3.68599	6.15075	8.27573	1.39329	1.01438	1.3237	6.22328	1.7128	6.03749	1.24379	-0.0437262	-0.461618	-1.86132	-2.27921
ENSG00000203809	LINC00577	0	0.298068	0	0	0	0.256076	0.581484	0.750996	0.370071	0.245491	0.105424	0	0.099356	0.0853587	0.567517	0.116972	2.51398	0.45455	-0.219069	-2.2785
ENSG00000213145	CRIP1	248.202	221.296	202.845	64.1024	43.9665	57.6325	280.269	247.143	250.91	69.2555	39.4493	51.9564	224.114	55.2338	259.441	53.5537	0.211173	-0.0445654	-2.02061	-2.27635
ENSG00000158887	MPZ	27.7557	26.208	30.5012	4.33908	5.18295	5.26475	22.8198	21.3919	29.1954	4.64855	4.45055	6.0792	28.155	4.92892	24.469	5.05943	-0.202433	0.0377022	-2.51404	-2.27391
ENSG00000204642	HLA-F	0.557812	0.377001	0.640558	0.360651	0.136797	0.524778	0.342537	1.98339	1.35123	0.281712	0.306829	0.171957	0.525124	0.340742	1.22572	0.253499	1.2229	-0.426699	-0.623977	-2.27358
ENSG00000254230	RP11-582J16.3	0.170927	0	0	0	0	0	0	0.580064	0	0	0	0.120114	0.0569757	0	0.193355	0.040038	1.76283	#DIV/0!	#NUM!	-2.27181
ENSG00000132698	RAB25	0.632884	0.46178	0.418155	0.146869	0.118579	0.144179	0.621876	1.14306	0.564385	0.108581	0.289186	0.0846216	0.504273	0.136543	0.776441	0.160796	0.622671	0.235883	-1.88485	-2.27164
ENSG00000183166	CALN1	0.0254845	0.0416502	0.0361597	0.0430674	0.0296642	0.0538464	0.762436	0.061257	0.0336174	0.0795168	0.042766	0.0552756	0.0344315	0.0421927	0.28577	0.0591861	3.05306	0.488267	0.293265	-2.27152
ENSG00000164303	ENPP6	0.0288254	0	0.0347201	0.0238336	0.028685	0.147553	0.180516	0.0211393	0.0638433	0	0	0.0550237	0.0211818	0.0666904	0.0884995	0.0183412	2.06284	-1.86239	1.65465	-2.27058
ENSG00000106436	MYL10	0.0546207	0.147751	0.0778832	0.0914346	0	0	0.521228	0.369845	0.180811	0.120223	0.102634	0	0.0934183	0.0304782	0.357295	0.0742857	1.93534	1.28531	-1.61593	-2.26596
ENSG00000101003	GINS1	24.1197	30.9254	27.0006	7.14006	7.26049	6.86936	22.1692	34.9344	29.5985	8.25376	4.64018	5.13741	27.3486	7.08997	28.9007	6.01045	0.0796385	-0.238307	-1.94761	-2.26556
ENSG00000204963	PCDHA7	0.309898	0.505962	0.440355	0.280862	0.0485732	0.0234245	0.441162	0.557149	0.624411	0.0642647	0.186661	0.086751	0.418738	0.11762	0.540907	0.112559	0.369333	-0.0634504	-1.83192	-2.2647
ENSG00000124208	TMEM189-UBE2V1	0.394227	2.6157	0	0	0.119294	0.549963	0	0.689404	0	0	0	0.1437	1.00331	0.223086	0.229801	0.0479	-2.12631	-2.2195	-2.1691	-2.26229
ENSG00000230587	AC093609.1	0.116058	0.0788983	0.331452	0.0968523	0	0.0445291	0.614213	0.691896	0.0966565	0.128835	0.163791	0	0.175469	0.0471271	0.467588	0.097542	1.41402	1.04947	-1.89659	-2.26114
ENSG00000109674	NEIL3	1.65233	2.56888	2.34419	0.813106	0.665362	0.570454	1.65325	3.53055	2.61099	0.723466	0.591943	0.311443	2.18847	0.682974	2.59826	0.542284	0.247627	-0.332783	-1.68002	-2.26043
ENSG00000102048	ASB9	5.17297	4.07128	3.08278	0.807419	1.13668	0.741429	4.14203	5.49348	3.06831	0.749361	0.683343	1.22046	4.10901	0.895177	4.23461	0.88439	0.0434373	-0.0174907	-2.19855	-2.25947
ENSG00000101180	HRH3	0	0.124499	0.10458	0	0.0642746	0.0555518	0.137202	0.157306	0.0907031	0	0.0345066	0.0460604	0.0763597	0.0399421	0.128404	0.0268557	0.749804	-0.572685	-0.934899	-2.25739
ENSG00000184489	PTP4A3	0.332621	0.421429	0.209978	0.191853	0	0.0611953	0.689111	0.352896	0.177253	0.119409	0.0370598	0.0988056	0.321343	0.0843494	0.40642	0.0850915	0.338858	0.0126361	-1.92966	-2.25589
ENSG00000264856	RN7SL206P	0	1.41717	1.08557	0	0.378836	0	0.633886	1.0033	0	0.342851	0	0	0.834247	0.126279	0.545729	0.114284	-0.61229	-0.143992	-2.72386	-2.25556
ENSG00000225410	AC107016.1	7.9923	3.02572	1.34832	3.44676	2.39824	1.53333	8.63232	9.81632	11.0774	5.27905	0.907934	0	4.12211	2.45944	9.84201	2.06233	1.25557	-0.254058	-0.745052	-2.25468
ENSG00000129195	FAM64A	17.2684	12.4769	13.0151	5.21898	6.18926	3.93869	15.5996	19.046	13.8144	4.41917	2.63256	3.10285	14.2534	5.11565	16.1533	3.38486	0.180521	-0.59582	-1.47832	-2.25466
ENSG00000111665	CDCA3	28.0738	27.7093	23.1569	9.516	7.30027	7.99411	21.9684	26.5402	29.9972	7.29767	3.79527	5.37158	26.3133	8.27013	26.1686	5.48817	-0.00795858	-0.591583	-1.66981	-2.25344
ENSG00000223255	RN7SKP274	0	0	0	0	0.599765	0	0.482594	1.55204	0	0	0	0.426745	0	0.199922	0.678211	0.142248	#DIV/0!	-0.491023	#DIV/0!	-2.25332
ENSG00000226415	TPI1P1	0.0828261	0	0.364666	0.138866	0	0.129166	0.367131	0.435277	0.284279	0	0.157868	0.0703555	0.149164	0.089344	0.362229	0.0760745	1.28	-0.231958	-0.739457	-2.25142
ENSG00000177984	LCN15	121.843	45.0145	17.7438	0.379033	0.123748	0.184005	113.292	32.1684	23.8672	14.4023	13.5634	7.67403	61.5339	0.228929	56.4425	11.8799	-0.124601	5.69748	-8.07034	-2.24826
ENSG00000131171	SH3BGRL	1.8388	3.44984	3.2893	0.647935	0.455509	0.393589	2.43192	4.75917	2.68228	0.605417	0.852695	0.623721	2.85931	0.499011	3.29112	0.693944	0.202911	0.475748	-2.51853	-2.24569
ENSG00000093009	CDC45	11.1875	9.66815	12.2468	3.12237	2.97056	3.07323	11.6092	13.5835	14.6437	3.83067	2.14981	2.42349	11.0341	3.05539	13.2788	2.80132	0.267147	-0.125247	-1.85255	-2.24494
ENSG00000187811	AP000867.1	0.17836	0.0250294	0.0390477	0.0684525	0.0494988	0.0326571	0.164131	0.302523	0.0471709	0.0522675	0.0298303	0.0264244	0.0808124	0.0502028	0.171275	0.0361741	1.08367	-0.472812	-0.686808	-2.24329
ENSG00000174946	GPR171	0.0283993	0.0385873	0	0.0472657	0	0.0215742	0.120433	0.0486934	0.0934243	0.0316522	0	0.0238214	0.0223289	0.0229466	0.0875169	0.0184912	1.97065	-0.311444	0.0393725	-2.24272
ENSG00000237054	PRMT5-AS1	0	0.512518	0.0983387	0.0933898	0.232236	0.311208	0.552601	0.497091	0.533468	0	0.242495	0.092342	0.203619	0.212278	0.52772	0.111612	1.3739	-0.927457	0.060083	-2.24128
ENSG00000232628	RP11-365O16.3	0	0	0	0	0	0.441219	0	0.5904	0.280445	0.184268	0	0	0	0.147073	0.290282	0.0614227	#DIV/0!	-1.25969	#DIV/0!	-2.24061
ENSG00000147255	IGSF1	21.2583	18.22	5.73213	3.45889	3.55354	1.13319	15.5911	16.2038	5.26832	3.26878	3.49512	1.08112	15.0701	2.71521	12.3544	2.615	-0.286667	-0.0542498	-2.47256	-2.24014
ENSG00000116711	PLA2G4A	0	0.0569565	0.0482418	0	0.0246206	0.0512076	0.198393	0.0361616	0.0347283	0	0.039369	0.0176413	0.0350661	0.0252761	0.089761	0.0190034	1.35601	-0.411512	-0.472305	-2.23983
ENSG00000235892	PKMP2	0	0.0413032	0	0	0	0	0.0325058	0.0521821	0.0502419	0	0.0286023	0	0.0137677	0	0.0449766	0.0095341	1.70788	#DIV/0!	#NUM!	-2.23801
ENSG00000183011	LSMD1	100.451	87.2732	55.1408	24.9607	16.8167	14.0772	99.2702	94.3935	59.961	24.4049	12.1362	17.2668	80.9551	18.6182	84.5416	17.936	0.0625395	-0.0538562	-2.12041	-2.2368
ENSG00000254187	CTB-78F1.1	0	0	0	0.081295	0	0.0372707	0.051914	0.0838558	0.0817424	0	0.0462395	0	0	0.0395219	0.0725041	0.0154132	#DIV/0!	-1.35849	#DIV/0!	-2.2339
ENSG00000249210	GAPDHP38	0.109181	0	0	0	0	0	0.0583394	0.0938161	0.0908756	0	0.0516813	0	0.0363937	0	0.0810104	0.0172271	1.15442	#DIV/0!	#NUM!	-2.23343
ENSG00000163808	KIF15	9.96154	12.3592	18.4779	4.20055	6.6684	4.38572	12.7603	20.2649	16.6674	3.70785	2.4276	4.46554	13.5996	5.08489	16.5642	3.53366	0.284506	-0.525052	-1.41927	-2.22883
ENSG00000198417	MT1F	19.8736	17.509	12.12	4.71959	2.40388	4.82581	23.1062	24.8682	16.9682	3.58475	3.74681	6.52334	16.5009	3.98309	21.6475	4.6183	0.39166	0.213473	-2.05058	-2.22877
ENSG00000268683	CTD-2553L13.4	0	0.48745	0	0	0	0	0.377498	0.30856	0	0	0	0.146523	0.162483	0	0.228686	0.048841	0.493076	#DIV/0!	#NUM!	-2.2272
ENSG00000094804	CDC6	28.0863	28.1015	36.188	7.80471	5.57443	6.53029	25.6645	30.626	34.9145	9.60515	4.95017	4.92931	30.7919	6.63648	30.4017	6.49488	-0.0184	-0.0311162	-2.21406	-2.22678
ENSG00000229029	RP11-408A13.1	0.0995736	0.266918	0.143128	0	0	0	0.105047	0.169379	0.166039	0	0.0941817	0	0.169873	0	0.146822	0.0313939	-0.210393	#DIV/0!	#NUM!	-2.22551
ENSG00000115687	PASK	10.7879	10.8676	11.3192	1.985	2.76405	2.27678	9.14919	9.6774	10.5426	2.44349	1.80608	2.03032	10.9916	2.34195	9.78974	2.0933	-0.167053	-0.16193	-2.23062	-2.22549
ENSG00000144642	RBMS3	0.547914	0.496619	0	0.445418	0.173982	0.266362	0.385296	0.932205	0.920651	0.215953	0.243732	0.0190283	0.348178	0.295254	0.746051	0.159571	1.09945	-0.887755	-0.237867	-2.22507
ENSG00000111247	RAD51AP1	11.6959	15.3366	18.6838	4.48514	3.95714	4.25043	10.6636	17.1049	14.602	3.15526	2.20771	3.71067	15.2388	4.2309	14.1235	3.02455	-0.109652	-0.484246	-1.84871	-2.2233
ENSG00000113211	PCDHB6	0.0376601	0.0867872	0.068487	0	0	0	0.12512	0.0829873	0.125084	0.0535961	0.0178179	0	0.0643114	0	0.111064	0.0238047	0.788241	#DIV/0!	#NUM!	-2.22207
ENSG00000118298	CA14	12.9584	8.59187	11.3124	3.38455	1.80166	2.58265	9.32243	8.64124	12.6497	2.71243	2.10514	1.74983	10.9542	2.58962	10.2045	2.18913	-0.102285	-0.242381	-2.08067	-2.22077
ENSG00000232882	PHKA1P1	0	0	0	0	0	0.427724	0.687113	0	0	0	0.147407	0	0	0.142575	0.229038	0.0491357	#DIV/0!	-1.53688	#DIV/0!	-2.22074
ENSG00000204380	AC005042.4	0.979591	0.420625	0.43195	0.24309	0.795573	0.16292	1.08928	1.10132	1.20283	0.224763	0.287008	0.217367	0.610722	0.400528	1.13114	0.243046	0.889193	-0.720672	-0.608614	-2.21848
ENSG00000205038	PKHD1L1	0.301131	0	0.217838	0	0.180222	0.0200399	0.155559	0.0122279	0.504529	0	0.132711	0.011822	0.17299	0.0667541	0.224105	0.0481776	0.373492	-0.470492	-1.37376	-2.21774
ENSG00000089335	ZNF302	1.03497	0.704835	0.167777	0.370932	0	0.296581	0.691188	1.20636	0.879821	0.230086	0.268998	0.0991888	0.63586	0.222504	0.92579	0.199424	0.541975	-0.157991	-1.51488	-2.21484
ENSG00000159167	STC1	0.0615175	0.0168632	0.0351619	0.0615799	0.0144479	0	0.0265156	0.14787	0.0479777	0	0.0273192	0.0206098	0.0378475	0.0253426	0.0741211	0.0159763	0.969685	-0.665628	-0.578635	-2.21395
ENSG00000255561	FDXACB1	1.00013	1.87795	1.59254	0.586477	0.728372	0.558197	1.58165	2.24857	1.98163	0.488185	0.502931	0.262011	1.49021	0.624349	1.93728	0.417709	0.378519	-0.579854	-1.25509	-2.21347
ENSG00000236081	AC074389.9	5.1823	5.30291	4.55246	1.27328	0.805185	0.961358	5.6725	8.49258	5.60185	1.91703	1.36269	0.985593	5.01256	1.01328	6.58898	1.42177	0.394507	0.488665	-2.30652	-2.21236
ENSG00000213578	CPLX3	0	0	0	0.0400386	0	0.0182333	0.0257064	0	0.0789059	0	0.0225823	0	0	0.019424	0.0348708	0.00752743	#DIV/0!	-1.36761	#DIV/0!	-2.21179
ENSG00000232953	HSPA8P18	0	0.0354505	0.0372664	0	0	0	0.0279073	0	0.0857214	0	0.0245299	0	0.024239	0	0.0378762	0.00817663	0.643965	#DIV/0!	#NUM!	-2.21171
ENSG00000126353	CCR7	1.16968	1.4672	0.818697	0.222439	0.379827	0.310035	1.57538	2.06561	0.738298	0.252638	0.309896	0.382972	1.15186	0.3041	1.45976	0.315169	0.341767	0.051578	-1.92135	-2.21154
ENSG00000129744	ART1	0	0	0	0	0	0.0606884	0.0427348	0	0.131853	0	0.0377061	0	0	0.0202295	0.0581959	0.0125687	#DIV/0!	-0.686623	#DIV/0!	-2.21108
ENSG00000147402	GABRQ	0	0	0	0	0	0.00580044	0.0734038	0.0131909	0.0126247	0	0.0214457	0	0	0.00193348	0.0330731	0.00714857	#DIV/0!	1.88645	#DIV/0!	-2.20993
ENSG00000159723	AGRP	0.303649	0.10328	0	0	0	0.058614	0.0810106	0	0.252952	0	0.0721916	0	0.135643	0.019538	0.111321	0.0240639	-0.285091	0.300586	-2.79546	-2.20978
ENSG00000091138	SLC26A3	0.118561	0.0232075	0.0966717	0.0315027	0.039663	0.162226	0.0906768	0.0873882	0.111692	0.0626529	0	0	0.0794801	0.0777973	0.0965857	0.0208843	0.281216	-1.8973	-0.0308724	-2.20939
ENSG00000164822	DEFA6	0.149386	0.200307	0	0	0	0	0.156343	0	0.499668	0	0.14191	0	0.116564	0	0.21867	0.0473033	0.907631	#DIV/0!	#NUM!	-2.20874
ENSG00000164109	MAD2L1	41.418	40.4377	49.092	13.9953	17.3632	13.2507	49.6204	46.6279	51.5184	14.1923	8.18682	9.58995	43.6492	14.8697	49.2556	10.6564	0.174331	-0.480665	-1.55358	-2.20857
ENSG00000225442	MPRIP-AS1	0	0.06963	0	0.170083	0.0607406	0	0	0.0881365	0.175526	0.0571294	0	0	0.02321	0.0769412	0.0878875	0.0190431	1.92091	-2.01449	1.72901	-2.20639
ENSG00000027644	INSRR	0.00934438	0	0	0	0	0	0.0199261	0.016053	0	0	0	0.00779646	0.00311479	0	0.011993	0.00259882	1.94499	#DIV/0!	#NUM!	-2.20627
ENSG00000159958	TNFRSF13C	0.358804	0.566083	0.42826	0.100117	0	0.0460603	0.571437	0.81728	0	0.199472	0	0.101563	0.451049	0.0487258	0.462906	0.100345	0.0374341	1.04221	-3.21053	-2.20575
ENSG00000076003	MCM6	18.9024	15.3249	24.0604	4.81373	6.59553	4.5447	15.0776	18.2436	24.165	5.12998	3.51303	3.82237	19.4292	5.31799	19.1621	4.15513	-0.0199758	-0.355988	-1.86928	-2.20529
ENSG00000146049	KAAG1	2.50185	2.85742	2.81459	0.450898	0.205075	0.671995	2.28589	2.35285	2.77885	0.319212	0.369026	0.920323	2.72462	0.442656	2.47253	0.536187	-0.140067	0.27655	-2.6218	-2.20518
ENSG00000172456	FGGY	16.9664	18.499	17.1058	5.10528	5.65448	4.92201	16.353	17.6804	21.9298	5.40359	4.18573	2.57921	17.5237	5.22726	18.6544	4.05618	0.0902048	-0.365933	-1.74518	-2.20132
ENSG00000235040	MTCO3P1	0	0	0	0	0.0815836	0	0.0729185	0.233588	0.227091	0	0	0.116042	0	0.0271945	0.177866	0.0386807	#DIV/0!	0.508296	#DIV/0!	-2.2011
ENSG00000205129	C4orf47	0.816463	1.46754	1.12431	0.156849	0.199071	0.351865	1.10484	2.28029	1.15999	0.456596	0.3791	0.154234	1.1361	0.235928	1.51504	0.329977	0.415264	0.484016	-2.26767	-2.19892
ENSG00000105141	CASP14	0	0.123063	0	0	0.0899758	0.122631	0.0802968	0.256689	0.125685	0.100853	0	0	0.0410211	0.0708689	0.154224	0.0336177	1.91059	-1.07593	0.788788	-2.19773
ENSG00000109084	TMEM97	87.1321	106.932	125.64	26.4842	26.9217	22.7316	82.7166	107.144	135.956	32.8909	17.5227	20.6635	106.568	25.3791	108.605	23.6924	0.0273215	-0.0992196	-2.07006	-2.1966
ENSG00000197599	CCDC154	3.15247	2.26985	2.69828	0.558585	0.487929	1.08946	1.50489	2.57505	1.66428	0.42776	0.443898	0.381455	2.70687	0.71199	1.91474	0.417704	-0.499477	-0.769376	-1.92669	-2.19659
ENSG00000253676	TAGLN2P1	0	0	0	0	0.132316	0.0846343	0.237109	0.385484	0.37856	0.123538	0	0.0949229	0	0.0723168	0.333718	0.0728203	#DIV/0!	0.0100105	#DIV/0!	-2.19622
ENSG00000214975	PPIAP29	0.143503	0	0	0	0	0.226535	0.901433	0	1.04621	0.164024	0.137127	0.123989	0.0478343	0.0755117	0.649214	0.141713	3.76258	0.908204	0.658653	-2.19572
ENSG00000234705	HMGA1P4	0	0	0.754767	0	0	0	0.270246	0.872993	0	0	0.24956	0	0.251589	0	0.38108	0.0831867	0.599024	#DIV/0!	#NUM!	-2.19567
ENSG00000226519	LINC00390	0.503676	0.336388	0	0	0.31553	0.199286	0	0.84607	0.430601	0.278995	0	0	0.280021	0.171605	0.425557	0.0929983	0.603816	-0.883818	-0.706442	-2.19408
ENSG00000101222	SPEF1	0.0969166	0.140988	0.184341	0.054109	0	0.024699	0.240916	0.386839	0.213141	0.0719009	0.0305633	0.0813878	0.140749	0.0262693	0.280299	0.061284	0.993845	1.22213	-2.42167	-2.19338
ENSG00000170439	METTL7B	12.8406	12.1625	13.4856	2.48712	2.71074	2.11659	13.3753	16.4152	14.9768	3.20801	3.99168	2.59746	12.8296	2.43815	14.9224	3.26572	0.21801	0.421613	-2.39561	-2.19201
ENSG00000267073	AC005256.1	0.717503	0.241605	0.558793	0.297436	0	0.141183	1.74546	2.69187	0.966768	0.199899	0.51246	0.470849	0.505967	0.146206	1.80137	0.394403	1.83198	1.43166	-1.79104	-2.19135
ENSG00000203843	PFN1P2	0.435369	0.98748	0	0	1.50151	0.350262	0.326926	1.49532	0.599726	0.19759	0.332927	0	0.474283	0.617257	0.807324	0.176839	0.7674	-1.80344	0.380124	-2.19071
ENSG00000258994	RP11-26L16.1	0.689402	1.37156	0	0	0	0	0	2.86842	0	0	0	0.62845	0.686987	0	0.95614	0.209483	0.476938	#DIV/0!	#NUM!	-2.19039
ENSG00000163531	NFASC	0.246247	0.0555992	0.102649	0	0.018284	0.116289	0.294573	0.266127	0.229877	0.0700326	0.0614789	0.041705	0.134832	0.0448577	0.263526	0.0577388	0.966785	0.364188	-1.58773	-2.19033
ENSG00000145882	PCYOX1L	1.94329	2.42417	1.73957	0.334077	0.276798	0.199763	1.38884	1.91756	1.94085	0.389952	0.530708	0.229037	2.03567	0.270213	1.74909	0.383232	-0.218906	0.504124	-2.91334	-2.19031
ENSG00000226972	AC013717.3	0	0	0	0.234005	0	0.110081	0	0.478394	0.237988	0.157037	0	0	0	0.114695	0.238794	0.0523457	#DIV/0!	-1.13166	#DIV/0!	-2.18962
ENSG00000232490	OSBPL10-AS1	0.462657	0.149776	0.453928	0.598863	0	0	0.264159	0	0.521151	0.172257	0	0	0.355454	0.199621	0.26177	0.057419	-0.441362	-1.79766	-0.832398	-2.1887
ENSG00000112972	HMGCS1	61.4758	91.2393	145.514	16.0838	17.1627	18.4863	36.7682	89.7906	113.415	13.6668	19.553	19.4293	99.4096	17.2443	79.9914	17.5497	-0.31354	0.0253285	-2.52727	-2.1884
ENSG00000160179	ABCG1	0.0305582	0.0408108	0.0250962	0.0565326	0	0.0141741	0.0675959	0.0286872	0.0547662	0.0332019	0	0	0.0321551	0.0235689	0.0503498	0.0110673	0.646939	-1.09058	-0.448162	-2.18568
ENSG00000179344	HLA-DQB1	0.216265	0.0467021	0.150505	0.0725055	0.0404084	0.023198	0.480085	0.222118	0.306014	0.189323	0.0323709	0	0.137824	0.0453706	0.336072	0.0738979	1.28595	0.703775	-1.603	-2.18517
ENSG00000113368	LMNB1	59.7352	51.7924	112.179	17.9778	26.4484	22.7754	55.1891	60.7736	102.453	13.015	16.9201	18.1245	74.569	22.4005	72.8051	16.0199	-0.0345369	-0.483671	-1.73504	-2.18418
ENSG00000232699	BDH2P1	1.20156	1.54517	1.73181	0	0.190143	0.186318	0.602558	1.503	0.705414	0.185988	0.225696	0.206845	1.49285	0.125487	0.936991	0.206176	-0.671959	0.716341	-3.57246	-2.18416
ENSG00000206072	SERPINB11	0.0478591	0	0.0684417	0.0870118	0.0564094	0.0725717	0.101402	0.0818971	0	0	0	0.0403643	0.0387669	0.0719976	0.0610997	0.0134548	0.656339	-2.41983	0.893123	-2.18305
ENSG00000175202	HIGD2B	0	0	0	0	0	0.0368165	0.102349	0.0826645	0	0	0	0.0407496	0	0.0122722	0.0616712	0.0135832	#DIV/0!	0.146433	#DIV/0!	-2.18277
ENSG00000142606	MMEL1	0.358562	0.50184	0.584671	0.38352	0.162406	0.103285	0.809098	0.33761	0.22367	0.0609908	0.0173885	0.223637	0.481691	0.216404	0.456793	0.100672	-0.0765692	-1.10406	-1.15438	-2.18188
ENSG00000214773	RP11-717D12.1	0	0	0	0	0	0.0666641	0.0773113	0.0623941	0	0	0	0.0307922	0	0.0222214	0.0465685	0.0102641	#DIV/0!	-1.11435	#DIV/0!	-2.18175
ENSG00000163879	DNALI1	0.94544	1.11246	0.640814	0.0920758	0.118712	0.203869	0.604275	1.27778	0.201641	0.300427	0.102399	0.0566211	0.899571	0.138219	0.694565	0.153149	-0.373128	0.147983	-2.70228	-2.18117
ENSG00000122025	FLT3	0.0125398	0	0	0.0221429	0	0.0399159	0.0533188	0	0	0	0.0117602	0	0.00417993	0.0206863	0.0177729	0.00392007	2.08813	-2.39972	2.30712	-2.18073
ENSG00000133935	C14orf1	19.3369	22.4226	23.4029	5.12622	4.32721	3.97271	16.3759	26.0173	23.0211	4.72571	5.4796	4.23532	21.7208	4.47538	21.8048	4.81354	0.00556631	0.105089	-2.279	-2.17947
ENSG00000187556	NANOS3	1.27365	1.54427	1.66827	0.549678	0	0.130796	1.24432	0.844723	0.841755	0.55307	0	0.0941411	1.4954	0.226825	0.976932	0.215737	-0.614201	-0.0723037	-2.72088	-2.17898
ENSG00000169550	MUC15	0.0715243	0.0630836	0.0342342	0	0.0442472	0	0.0167988	0.285734	0.18546	0	0.056823	0.0509416	0.0562807	0.0147491	0.162664	0.0359215	1.53119	1.28423	-1.93202	-2.17898
ENSG00000214265	SNURF	0.570867	0.508919	0.26114	0.0999144	0.291265	0.449356	0.212486	0.244204	0.18333	0	0	0.141505	0.446975	0.280178	0.21334	0.0471684	-1.06704	-2.57045	-0.673849	-2.17726
ENSG00000258825	AL133168.3	0.881834	0.58344	0	0.724261	0	0.352857	0.455841	1.4652	0	0	0.424949	0	0.488425	0.359039	0.640347	0.14165	0.390718	-1.34181	-0.443994	-2.17653
ENSG00000235845	RP11-272D20.2	0	0	0.162599	0	0	0	0.354385	0.191897	0.375598	0	0.106978	0.0969635	0.0541997	0	0.307293	0.0679805	2.50326	#DIV/0!	#NUM!	-2.17642
ENSG00000265303	CTD-2510F5.6	0	0	0	0.319952	0.300514	0.338775	0	0.700849	0	0	0	0.155286	0	0.319747	0.233616	0.051762	#DIV/0!	-2.62697	#DIV/0!	-2.17418
ENSG00000248925	CTD-2083E4.6	0	0.341137	0	0.419349	0	0	0	0	0.636843	0.141359	0	0	0.113712	0.139783	0.212281	0.0471197	0.900587	-1.56879	0.2978	-2.17157
ENSG00000133116	KL	0.0261623	0	0	0	0	0.0114408	0.0556323	0	0.0431459	0	0	0.0219312	0.00872077	0.0038136	0.0329261	0.0073104	1.9167	0.938797	-1.1933	-2.17121
ENSG00000228869	COX4I1P2	0.469519	0	0	0	0	0	0.1258	0.185172	0.199666	0	0.113389	0	0.156506	0	0.170213	0.0377963	0.121117	#DIV/0!	#NUM!	-2.17102
ENSG00000198768	APCDD1L	0.0281345	0	0	0	0.0164782	0.0550906	0.0762789	0.0242749	0.0232714	0.0157141	0	0.0118112	0.00937817	0.0238563	0.0412751	0.0091751	2.13789	-1.37857	1.34699	-2.16947
ENSG00000186871	ERCC6L	1.38982	1.97873	3.46111	0.438536	0.612918	0.558824	1.45517	2.79536	3.22072	0.547747	0.563679	0.549501	2.27655	0.536759	2.49042	0.553642	0.129536	0.0446791	-2.0845	-2.16936
ENSG00000261266	CTD-2196E14.5	0.661061	0.589437	0.423977	0	0.179507	0.341777	0.61305	1.23815	0.493137	0	0.140099	0.381077	0.558158	0.173761	0.781446	0.173725	0.485471	-0.00029893	-1.68357	-2.16934
ENSG00000205084	TMEM231	6.6835	5.13322	4.77095	1.57438	1.55768	1.18549	5.72131	7.59282	5.26432	1.34364	1.38065	1.4088	5.52922	1.43918	6.19282	1.3777	0.163519	-0.0629935	-1.94183	-2.16834
ENSG00000239107	CR392039.1	4.31682	6.81229	10.674	0	5.38893	0	6.08994	18.5463	0	5.48355	0	0	7.2677	1.79631	8.21208	1.82785	0.176248	0.0251113	-2.01646	-2.1676
ENSG00000145242	EPHA5	0	0	0	0.0188943	0	0	0	0.00978844	0.0186343	0.00633243	0	0	0	0.0062981	0.00947425	0.00211081	#DIV/0!	-1.57712	#DIV/0!	-2.16621
ENSG00000228544	CCDC183-AS1	5.61555	4.88341	3.84499	1.44507	0.845512	1.12261	4.52874	4.53762	4.99314	0.920485	0.709594	1.50696	4.78132	1.13773	4.6865	1.04568	-0.0288971	-0.121718	-2.07125	-2.16407
ENSG00000196659	TTC30B	0.748789	1.62444	1.02611	0.297619	0.258737	0.259178	1.23836	1.61321	1.12717	0.345717	0.35193	0.190245	1.13311	0.271845	1.32625	0.295964	0.227057	0.122639	-2.05944	-2.16386
ENSG00000229828	RP11-94I2.1	0.0192455	0	0	0	0	0	0	0	0.0952998	0.0213022	0	0	0.00641517	0	0.0317666	0.00710073	2.30795	#DIV/0!	#NUM!	-2.16147
ENSG00000215016	RPL24P7	0	0	0.261811	0	0	0	0	0	0.612042	0	0	0.136945	0.0872703	0	0.204014	0.0456483	1.2251	#DIV/0!	#NUM!	-2.16003
ENSG00000266643	MIR3677	20.3664	16.1341	0	0	0	6.78427	12.7229	7.84647	25.1517	6.3509	0	3.88076	12.1668	2.26142	15.2404	3.41055	0.324943	0.592775	-2.42765	-2.15982
ENSG00000154736	ADAMTS5	0	0.0140488	0	0	0	0	0.0165845	0.0177509	0.0169781	0.0114832	0	0	0.00468293	0	0.0171045	0.00382773	1.86889	#DIV/0!	#NUM!	-2.15981
ENSG00000273155	MRPL30	0.833149	0.232771	0.36778	1.04193	0	0.138225	0.764493	0	0	0	0	0.171099	0.4779	0.393385	0.254831	0.057033	-0.907168	-2.78607	-0.280767	-2.15967
ENSG00000007216	SLC13A2	0	0.0303479	0.032015	0.0373756	0	0.017013	0.0183343	0.0383449	0.0369989	0	0.0209824	0	0.0207876	0.0181295	0.031226	0.00699413	0.587024	-1.37412	-0.197384	-2.15853
ENSG00000231169	EEF1B2P1	0.0903275	0	0.129799	0	0	0.0694457	0.19014	0.153898	0	0	0	0.0770621	0.0733755	0.0231486	0.114679	0.0256874	0.644235	0.150136	-1.66438	-2.15847
ENSG00000234235	BOK-AS1	1.07115	2.47861	1.81114	0.480285	0.468337	0.52365	1.44775	1.15422	1.45312	0	0.742512	0.167315	1.78697	0.490757	1.3517	0.303276	-0.402741	-0.69438	-1.86443	-2.15607
ENSG00000118785	SPP1	756.545	756.257	1160.1	172.991	214.673	191.003	849.813	1023.42	1109.6	217.439	261.185	190.983	890.966	192.889	994.278	223.202	0.158279	0.21058	-2.2076	-2.1553
ENSG00000185198	PRSS57	0.249832	0.0681941	0.143377	0.166569	0.118237	0	0.478144	0.171474	0	0.0559276	0.0474248	0.042508	0.153801	0.0949353	0.216539	0.0486201	0.493564	-0.965391	-0.696048	-2.155
ENSG00000187492	CDHR4	0.335174	0.321988	0.084717	0.28534	0.0472619	0.12371	0.387086	0.135838	0.162939	0.0221573	0.082128	0.0497207	0.247293	0.152104	0.228621	0.0513353	-0.113263	-1.56703	-0.701163	-2.15493
ENSG00000226435	ANKRD18DP	0.0229614	0.0311761	0.166891	0	0.0393719	0.0633478	0.0546907	0.0576318	0.075322	0	0	0.0421345	0.0736762	0.0342399	0.0625482	0.0140448	-0.23623	-1.28564	-1.10552	-2.15493
ENSG00000227210	AC079145.4	3.9619	9.68392	3.97981	1.58883	1.01599	0.836631	5.42751	8.56122	6.83133	1.46434	2.39002	0.827461	5.87521	1.14715	6.94002	1.56061	0.240299	0.444053	-2.35659	-2.15283
ENSG00000253767	PCDHGA8	0.0122638	0.0168492	0	0.0185155	0.0739001	0.00830844	0.0281204	0.0407894	0.0190451	0	0	0.0197912	0.00970433	0.0335747	0.0293183	0.00659707	1.5951	-2.34748	1.79067	-2.1519
ENSG00000101057	MYBL2	62.9318	52.4934	63.1669	17.3726	14.084	15.0978	58.1891	61.3922	67.3452	19.0088	9.11993	13.9698	59.5307	15.5181	62.3088	14.0328	0.0658018	-0.145148	-1.93968	-2.15063
ENSG00000234788	HSPA8P3	0.148273	0	0	0	0	0	0.157124	0	0.123798	0	0	0.0632925	0.0494243	0	0.0936407	0.0210975	0.921914	#DIV/0!	#NUM!	-2.15006
ENSG00000265192	RN7SL85P	0	0	0	0.712748	0	0	0.426927	0.724653	0.749605	0	0.428504	0	0	0.237583	0.633728	0.142835	#DIV/0!	-0.734083	#DIV/0!	-2.14952
ENSG00000100206	DMC1	0.0359615	0	0.0297815	0	0.0244432	0.0854793	0.359274	0.137141	0	0.0921974	0.0197264	0	0.0219143	0.0366408	0.165472	0.0373079	2.91664	0.0260301	0.741578	-2.14903
ENSG00000224430	MKRN5P	0.140281	0	0	0	0.0414722	0.0534358	0	0	0.173901	0.0392508	0	0	0.0467603	0.031636	0.057967	0.0130836	0.309947	-1.27381	-0.563718	-2.14747
ENSG00000178053	MLF1	0.0162727	0.0220133	0	0	0	0	0	0.143922	0.170996	0.0576226	0	0.013471	0.012762	0	0.104973	0.0236979	3.04009	#DIV/0!	#NUM!	-2.14718
ENSG00000170262	MRAP	0.128542	0.166106	0.185021	0.111763	0.149548	0.187175	0.224846	0.452464	0.234464	0.205875	0	0	0.15989	0.149495	0.303925	0.068625	0.926637	-1.12329	-0.0969759	-2.14691
ENSG00000261226	RP11-830F9.7	0	0	0	0.0283476	0.0198563	0	0.0723109	0	0.208426	0	0.0634007	0	0	0.016068	0.093579	0.0211336	#DIV/0!	0.395349	#DIV/0!	-2.14665
ENSG00000123416	TUBA1B	852.534	730.28	828.088	240.375	195.279	176.955	786.4	817.013	931.009	224.591	172.196	176.144	803.634	204.203	844.807	190.977	0.0720831	-0.0966055	-1.97653	-2.14522
ENSG00000225180	AATK-AS1	0.29072	0.175507	0.322937	0	0	0.0492582	0.138104	0.0595843	0.107064	0.0362057	0.0326891	0	0.263055	0.0164194	0.101584	0.0229649	-1.37269	0.484031	-4.00189	-2.14517
ENSG00000110324	IL10RA	0	0.0177521	0.0554599	0.057461	0	0.0196615	0.0416831	0.0446379	0.0214968	0	0.0243787	0	0.024404	0.0257075	0.0359393	0.00812623	0.558443	-1.66153	0.0750717	-2.1449
ENSG00000102384	CENPI	3.83915	5.22434	7.70399	1.16903	1.65947	2.00638	2.28812	6.39088	6.00083	1.26982	0.695147	1.35507	5.58916	1.61163	4.89328	1.10668	-0.191831	-0.54228	-1.79412	-2.14456
ENSG00000272772	CTD-2410N18.5	0.214423	0	0.326325	0.401349	0	0.370556	0.263476	0.409432	1.48542	0	0.489327	0	0.180249	0.257302	0.719443	0.163109	1.99689	-0.657624	0.513467	-2.14104
ENSG00000109610	SOD3	0.301577	0.409019	0.430629	0	0	0.0256826	0.250388	0.402083	0.0558178	0.0375566	0.0946994	0.0283996	0.380408	0.00856087	0.236096	0.0535519	-0.688174	2.64511	-5.47365	-2.14037
ENSG00000137571	SLCO5A1	0.115167	0.0210328	0.0221205	0.034286	0.0775531	0.0156926	0.344525	0.0933778	0.100646	0.045659	0.0194555	0.0570882	0.0527733	0.0425106	0.179516	0.0407342	1.76623	-0.0615802	-0.311986	-2.1398
ENSG00000179082	C9orf106	0	0.0418352	0	0.0261968	0	0.0349021	0.0657485	0.105438	0.0254741	0.0171981	0.0145111	0.0129321	0.0139451	0.0203663	0.0655535	0.0148804	2.23292	-0.452767	0.546429	-2.13926
ENSG00000099869	IGF2-AS	2.50812	2.32951	1.14158	0.730365	0.590927	0.237227	2.32664	1.38878	1.36583	0.486426	0.425434	0.241999	1.99307	0.519506	1.69375	0.38462	-0.23477	-0.433709	-1.93978	-2.13872
ENSG00000240341	AL162853.1	0	0	0	0	4.83739	3.0833	0	12.2928	7.20221	0	0	4.42877	0	2.64023	6.49834	1.47626	#DIV/0!	-0.83872	#DIV/0!	-2.13813
ENSG00000136960	ENPP2	1.0034	0.868217	1.29938	0.322412	0.333301	0.308964	0.704383	1.20149	1.49103	0.354008	0.209261	0.208872	1.057	0.321559	1.1323	0.25738	0.0992858	-0.321182	-1.71681	-2.13728
ENSG00000162882	HAAO	37.1668	34.958	27.509	6.71521	8.0237	6.73267	35.0039	40.4174	35.3285	7.7227	8.49256	9.01426	33.2113	7.15719	36.9166	8.40984	0.152597	0.232685	-2.21421	-2.13412
ENSG00000268070	AC006539.3	0.112129	0.449576	0	0	0.134976	0	0.234958	0	0.187334	0	0	0.0962348	0.187235	0.044992	0.140764	0.0320783	-0.411572	-0.488072	-2.05711	-2.13361
ENSG00000160766	GBAP1	1.06205	0.838348	1.04799	0.628678	0.381477	0.765517	2.51211	1.96776	1.93808	0.770701	0.323695	0.368251	0.982798	0.591891	2.13932	0.487549	1.12218	-0.279783	-0.731565	-2.13353
ENSG00000165259	HDX	0	0	0.0423036	0	0	0	0.0316511	0	0	0	0.00721528	0	0.0141012	0	0.0105504	0.00240509	-0.418525	#DIV/0!	#NUM!	-2.13313
ENSG00000005189	AC004381.6	3.07154	3.70105	3.05264	1.24176	1.21473	0.987344	3.54642	3.50388	3.44438	1.00223	0.778083	0.613432	3.27507	1.14794	3.49823	0.797915	0.0950958	-0.524747	-1.51247	-2.13232
ENSG00000170890	PLA2G1B	0.342451	0.460636	0.493121	0.378037	0.214928	0.528245	1.04472	0.1952	0.379374	0	0.216649	0.153005	0.432069	0.373737	0.539766	0.123218	0.32107	-1.60081	-0.209241	-2.13112
ENSG00000121446	RGSL1	0.0249071	0.0113899	0	0.0148321	0.0391942	0.00659395	0.0179232	0.015463	0.0274727	0	0	0.0139046	0.012099	0.0202067	0.0202863	0.00463487	0.745618	-2.12424	0.739949	-2.12991
ENSG00000250969	RP11-364L4.3	0	0	0	0	0	0.233735	0.313061	0.169379	0	0.110362	0	0	0	0.0779117	0.160813	0.0367873	#DIV/0!	-1.08263	#DIV/0!	-2.12811
ENSG00000257542	OR7E47P	0.0560521	0.0496156	0.0855487	0	0	0	0.116322	0.0966393	0.0990555	0.0406494	0	0.0307647	0.0637388	0	0.104006	0.0238047	0.706417	#DIV/0!	#NUM!	-2.12734
ENSG00000273288	AC108004.5	0	10.5374	0	0	4.50619	11.1442	4.4674	35.145	19.9517	4.35102	3.85745	5.42477	3.51247	5.2168	19.8547	4.54441	2.49892	-0.19907	0.57068	-2.12731
ENSG00000121577	POPDC2	0.299362	0.204592	0.194905	0.181961	0.178278	0.435825	0.656126	2.78674	0.611792	0.226323	0.38587	0.315853	0.232953	0.265355	1.35155	0.309349	2.53651	0.221313	0.187882	-2.12731
ENSG00000225573	RPL35P5	0.471779	0.316355	0.68498	0.77909	0.294103	0.187025	0.742566	0.399992	0.811106	0	0.237751	0.210194	0.491038	0.420073	0.651221	0.149315	0.407313	-1.49228	-0.225196	-2.12479
ENSG00000186897	C1QL4	0.168235	0.195812	0.0688108	0.120261	0.0564136	0.109356	0.179817	0.329744	0.0795296	0.0269354	0.0678311	0.0404154	0.144286	0.0953435	0.196364	0.0450606	0.444596	-1.08127	-0.597724	-2.12359
ENSG00000171502	COL24A1	0.00785886	0.0106849	0.0444229	0.0365353	0.0352658	0.0878443	0.240505	0.0236889	0.0129215	0.0173841	0.0219498	0.0243521	0.0209889	0.0532151	0.0923719	0.0212287	2.13783	-1.32582	1.34221	-2.12144
ENSG00000135723	FHOD1	13.6107	12.5501	8.02381	2.65691	2.77806	4.64034	11.2077	12.0803	12.7234	3.05316	1.96029	3.26704	11.3949	3.35844	12.0038	2.76017	0.0751071	-0.283034	-1.76253	-2.12067
ENSG00000139055	ERP27	0.165241	0.223631	0.236129	0.0790233	0	0.0423151	0.202191	0.365721	0.311912	0	0.155678	0.0468634	0.208334	0.0404461	0.293275	0.0675138	0.493357	0.739181	-2.36482	-2.119
ENSG00000135773	CAPN9	0.209843	0.0951778	0.0999922	0.0391628	0.159899	0.0178319	1.78419	0.160211	0.669783	0.175118	0.295594	0.131855	0.135004	0.0722979	0.871394	0.200856	2.69032	1.47413	-0.90098	-2.11717
ENSG00000141040	ZNF287	0.030147	0.0817261	0.0429622	0	0.0176628	0.0568629	0.016216	0.0260086	0.0743257	0	0.0142106	0.0126596	0.0516118	0.0248419	0.0388501	0.00895673	-0.409782	-1.47173	-1.05492	-2.11687
ENSG00000205866	FAM99A	0	0	0.145306	0	0.105667	0	0	0.114955	0.0599671	0.04033	0	0	0.0484353	0.0352223	0.0583074	0.0134433	0.267618	-1.3896	-0.459569	-2.11679
ENSG00000231167	YBX1P2	0.0623581	0	0.774366	0	0.196576	0.0929521	0.139196	0.198149	0.0984429	0	0.0523258	0.0483228	0.278908	0.0965094	0.145263	0.0335495	-0.941126	-1.52438	-1.53105	-2.1143
ENSG00000231654	RPS6KA2-AS1	0.392795	0	0	0.325817	0	0.302387	0.104383	0.501622	0.164972	0	0.0935703	0.0846216	0.130932	0.209401	0.256992	0.0593973	0.972911	-1.8178	0.677457	-2.11326
ENSG00000172460	PRSS30P	2.39313	1.41083	1.00031	1.00773	0.0767883	0.402345	5.49578	2.93377	1.6786	1.26049	0.597733	0.479807	1.60142	0.495622	3.36938	0.779344	1.07313	0.65302	-1.69204	-2.11215
ENSG00000161888	SPC24	19.7906	17.8691	17.4281	5.20282	5.37237	6.84509	18.7718	16.1608	15.4183	4.95429	2.55966	4.13865	18.3626	5.80676	16.7836	3.8842	-0.129715	-0.580116	-1.66097	-2.11137
ENSG00000174371	EXO1	5.04274	5.69616	8.29088	1.82765	1.54672	1.60879	4.98599	6.0317	7.44998	1.3412	1.80642	1.12815	6.34326	1.66105	6.15589	1.42525	-0.0432563	-0.22088	-1.93312	-2.11075
ENSG00000267234	CTB-184G21.3	0	0	0.338546	0	0	0	0	0.24355	0.282396	0	0	0.121801	0.112849	0	0.175315	0.0406003	0.635563	#DIV/0!	#NUM!	-2.11039
ENSG00000241112	RPL29P14	0	0.45833	2.46794	0.844518	0.628303	0.400178	0.196927	0.578458	0.577075	0	0.163763	0.150077	0.975423	0.624333	0.45082	0.104613	-1.11348	-2.57725	-0.643713	-2.10748
ENSG00000067992	PDK3	1.92211	3.59868	2.78386	0.712263	0.746872	1.06558	2.76817	3.82931	3.86523	0.792834	0.762564	0.876691	2.76821	0.841572	3.48757	0.810696	0.333267	-0.0539258	-1.7178	-2.10499
ENSG00000214114	MYCBP	7.96515	20.2603	24.977	7.11566	9.8859	5.42114	18.4302	29.7421	24.1267	4.79521	6.99994	5.01221	17.7341	7.47424	24.0997	5.60245	0.442484	-0.415868	-1.24653	-2.10488
ENSG00000175063	UBE2C	51.3296	53.0804	56.4273	17.9789	20.0735	21.5041	48.6877	59.59	62.7655	16.0776	11.8247	11.9271	53.6125	19.8522	57.0144	13.2764	0.0887572	-0.580428	-1.43327	-2.10246
ENSG00000238283	TBC1D3P1	0	0	0	0.0506727	0	0	0.415321	0	0	0.0967225	0	0	0	0.0168909	0.13844	0.0322408	#DIV/0!	0.932643	#DIV/0!	-2.1023
ENSG00000162873	KLHDC8A	0	0.0488442	0	0	0	0	0.133642	0	0	0	0.0311468	0	0.0162814	0	0.0445473	0.0103823	1.45211	#DIV/0!	#NUM!	-2.10122
ENSG00000259034	DUX4L3	0.016004	0	0	0	0	0.00421048	0.00594018	0.0139845	0	0	0	0.00466202	0.00533467	0.00140349	0.00664156	0.00155401	0.316124	0.14697	-1.92638	-2.09553
ENSG00000259063	DUX4L5	0.016004	0	0	0	0	0.00421048	0.00594018	0.0139845	0	0	0	0.00466202	0.00533467	0.00140349	0.00664156	0.00155401	0.316124	0.14697	-1.92638	-2.09553
ENSG00000258697	DUX4L6	0.016004	0	0	0	0	0.00421048	0.00594018	0.0139845	0	0	0	0.00466202	0.00533467	0.00140349	0.00664156	0.00155401	0.316124	0.14697	-1.92638	-2.09553
ENSG00000258755	DUX4L7	0.016004	0	0	0	0	0.00421048	0.00594018	0.0139845	0	0	0	0.00466202	0.00533467	0.00140349	0.00664156	0.00155401	0.316124	0.14697	-1.92638	-2.09553
ENSG00000226994	AC012593.1	0	0	0.123782	0.142797	0	0.0662119	0.108106	0.527372	0.175392	0	0.189747	0	0.0412607	0.0696696	0.27029	0.0632489	2.71167	-0.13949	0.755763	-2.0954
ENSG00000201003	SNORA58	0	0	0	0	2.53069	0	4.13453	3.21755	0	0	0	1.72624	0	0.843563	2.45069	0.575413	#DIV/0!	-0.551898	#DIV/0!	-2.09052
ENSG00000263804	RN7SL409P	0	1.77008	0.514591	1.37725	0	0.660796	0.929411	3.88729	1.85936	0.793563	0.774183	0	0.761557	0.679349	2.22535	0.522582	1.54701	-0.378495	-0.1648	-2.09031
ENSG00000106631	MYL7	0	0	0	0	0.12264	0	1.09179	1.3115	1.27994	0.599239	0.178878	0.0874949	0	0.04088	1.22774	0.288537	#DIV/0!	2.81929	#DIV/0!	-2.08918
ENSG00000100505	TRIM9	0.110906	0.0859361	0.187299	0.0596197	0	0	0.0486267	0.332935	0.0508041	0.054163	0.0251745	0.022403	0.128047	0.0198732	0.144122	0.0339135	0.170615	0.771033	-2.68778	-2.08736
ENSG00000228262	AC073218.2	0.55473	0.913026	1.19302	0.194688	0.196687	0.647654	1.46409	0.600522	0.729685	0.20304	0.277299	0.177308	0.886925	0.346343	0.931432	0.219216	0.0706383	-0.659851	-1.35661	-2.0871
ENSG00000260545	CTB-134F13.1	0.180718	0	0.52453	0	0	0.141183	0.188246	0.606771	0.606779	0	0.171955	0.157992	0.235083	0.047061	0.467265	0.109982	0.991074	1.22467	-2.32056	-2.08697
ENSG00000134253	TRIM45	0.928783	0.518738	0.508874	0.205676	0.0802397	0.233018	0.667003	0.76653	1.00589	0.151654	0.154819	0.26891	0.652132	0.172978	0.813142	0.191794	0.318344	0.148972	-1.91458	-2.08395
ENSG00000105011	ASF1B	36.216	30.6776	29.032	9.20513	9.35431	7.55242	31.5237	32.6399	30.9811	9.72427	6.83083	5.89018	31.9752	8.70395	31.7149	7.48176	-0.0117943	-0.218293	-1.87721	-2.08371
ENSG00000160932	LY6E	79.8021	88.7227	63.6676	25.1999	15.0083	13.3514	87.8055	88.2559	78.6295	28.7666	16.4373	14.9241	77.3975	17.8532	84.897	20.0427	0.133427	0.166892	-2.1161	-2.08264
ENSG00000102109	PCSK1N	61.9648	67.1291	48.3693	15.3686	12.0279	11.8828	77.3549	80.7681	56.2339	20.5461	13.026	17.0636	59.1544	13.0931	71.4523	16.8786	0.272495	0.366387	-2.17568	-2.08179
ENSG00000198597	ZNF536	0	0	0	0.0470707	0	0.0125227	0.0410471	0.0846371	0.0630178	0.0365931	0	0.00805134	0	0.0198645	0.0629007	0.0148815	#DIV/0!	-0.416672	#DIV/0!	-2.07956
ENSG00000163612	FAM86KP	0	0	0	0.0960211	0	0.0427464	0	0	0.222948	0	0.0527527	0	0	0.0462558	0.074316	0.0175842	#DIV/0!	-1.39535	#DIV/0!	-2.07939
ENSG00000267130	CTD-2540B15.9	0.188733	0.751368	0.544081	0	0.462401	0.147621	1.16854	1.89373	0.950221	0.622012	0	0.329081	0.494727	0.203341	1.3375	0.317031	1.43483	0.640725	-1.28273	-2.07684
ENSG00000186185	KIF18B	16.6306	15.98	13.6264	6.55711	5.18886	5.27571	13.5259	17.2441	18.1708	5.3932	2.62029	3.6002	15.4123	5.67389	16.3136	3.87123	0.0819909	-0.551547	-1.44167	-2.07521
ENSG00000138111	TMEM180	8.28479	7.02681	5.08604	1.97528	1.96827	1.58135	6.77172	6.42528	4.91216	1.63957	1.42683	1.23234	6.79921	1.84163	6.03639	1.43291	-0.171682	-0.362035	-1.88438	-2.07473
ENSG00000135905	DOCK10	0	0	0	0	0.0221965	0	0.0276774	0.0217264	0.308336	0.0143875	0.0121288	0.0584093	0	0.00739882	0.119247	0.0283085	#DIV/0!	1.93587	#DIV/0!	-2.07464
ENSG00000227835	CARM1P1	0.139106	0.181909	0.416913	0.299722	0	0	0.483624	0.611467	0.771831	0.204094	0	0.239361	0.245976	0.0999073	0.622307	0.147818	1.33911	0.565163	-1.29986	-2.0738
ENSG00000187456	RDM1	0	0	0	0.19982	0	0.106459	0.174452	0	0	0	0	0.0414601	0	0.102093	0.0581505	0.01382	#DIV/0!	-2.88505	#DIV/0!	-2.07303
ENSG00000125122	LRRC29	0.419821	0.446845	0.558149	0	0.0824699	0.0836991	1.10664	0.843855	0.625655	0.171189	0.254137	0.187552	0.474938	0.0553897	0.858717	0.204293	0.854443	1.88295	-3.10005	-2.07155
ENSG00000132321	IQCA1	0	0	0	0.132973	0	0	0.119151	0.0547366	0	0.0413972	0	0	0	0.0443243	0.0579625	0.0137991	#DIV/0!	-1.68353	#DIV/0!	-2.07055
ENSG00000170779	CDCA4	55.2146	48.243	36.2801	14.1692	11.5488	10.4902	50.9044	47.2878	39.038	12.7617	9.9602	9.97633	46.5792	12.0694	45.7434	10.8994	-0.0261233	-0.147104	-1.94833	-2.06931
ENSG00000266926	AC005943.4	0.252833	0.3308	0.532672	0.204187	0.171407	0.395335	0.663831	1.27902	0.616072	0.292789	0	0.317938	0.372102	0.256976	0.852974	0.203576	1.19681	-0.33607	-0.534061	-2.06694
ENSG00000154080	CHST9	0.485837	0.645514	1.32884	0.114672	0.0859354	0.221097	0.28571	1.27814	1.06442	0.135662	0.268441	0.223985	0.820065	0.140568	0.87609	0.209363	0.0953414	0.574735	-2.54447	-2.06507
ENSG00000149050	ZNF214	0.719037	0.14865	0.526775	0.0320136	0.066887	0.191237	0.41373	0.187061	0.5224	0.0425171	0.0359031	0.190213	0.464821	0.0967125	0.374397	0.0895445	-0.312106	-0.111097	-2.2649	-2.06389
ENSG00000100218	RTDR1	1.08988	0.658057	0.723566	0.21847	0.155715	0.363351	1.48884	1.4052	0.738418	0.236836	0.190526	0.442236	0.823833	0.245845	1.21082	0.289866	0.55556	0.237634	-1.7446	-2.06253
ENSG00000263888	RN7SL777P	0.421691	0	0	0	1.05768	0.65371	0.429034	0.74412	0.756921	0.462131	0	0	0.140564	0.570463	0.643358	0.154044	2.1944	-1.88879	2.02091	-2.06228
ENSG00000225889	AC074289.1	0.145355	1.31421	0.146226	0.562503	0	0.363476	0.357094	1.34361	0.232764	0.338567	0.0672875	0.0574524	0.535263	0.30866	0.644489	0.154436	0.267908	-0.999011	-0.79423	-2.06115
ENSG00000122787	AKR1D1	2.60472	2.44884	3.9645	0.695139	1.57226	0.826583	1.30475	3.32919	3.47375	0.31986	0.958676	0.664426	3.00602	1.03133	2.70256	0.647654	-0.153525	-0.671209	-1.54335	-2.06103
ENSG00000226509	AC005588.2	1.24383	3.21944	5.31519	0	0	0	2.60336	2.05281	0	0	0	1.11594	3.25949	0	1.55206	0.37198	-1.07046	#DIV/0!	#NUM!	-2.06088
ENSG00000252473	SNORA67	3.93842	5.09339	0	3.30838	5.13275	1.63601	2.12408	6.52477	6.79437	0	1.93295	1.76966	3.0106	3.35905	5.14774	1.2342	0.773887	-1.44447	0.157999	-2.06036
ENSG00000146250	PRSS35	0.0403033	0	0.0288765	0	0.0236529	0	0.0402229	0.0645287	0.123565	0	0.0378287	0.0169487	0.0230599	0.0078843	0.0761055	0.0182591	1.72261	1.21156	-1.54833	-2.05938
ENSG00000145832	SLC25A48	1.61296	0.610959	1.12414	0.271982	0.158012	0.198456	1.97893	2.22175	1.35576	0.60817	0.472837	0.253503	1.11602	0.209483	1.85215	0.444837	0.730834	1.08644	-2.41346	-2.05785
ENSG00000253741	CTD-2292P10.4	0.0440328	0.0171007	0	0.0216588	0.0477431	0.0453871	0.0887749	0.066088	0.122626	0.0451994	0.0116322	0.00991327	0.0203778	0.038263	0.0924963	0.0222483	2.18239	-0.782256	0.908949	-2.0557
ENSG00000164398	ACSL6	1.32608	1.01293	1.04123	0.131385	0.774668	0.439708	1.01964	2.49012	1.51894	0.243235	0.437681	0.528713	1.12674	0.448587	1.67624	0.40321	0.573064	-0.153858	-1.3287	-2.05562
ENSG00000124140	SLC12A5	15.0107	18.0828	13.0612	4.20818	2.75063	5.03673	14.8558	15.6567	17.8616	4.48035	4.38993	2.7942	15.3849	3.99851	16.1247	3.88816	0.0677567	-0.0403761	-1.94398	-2.05211
ENSG00000269303	CTD-2527I21.7	0.123693	0.474404	0.419222	0	0.2762	0	0.833892	0.782794	0.41912	0	0.283423	0.207514	0.339106	0.0920667	0.678602	0.163646	1.00083	0.829825	-1.88099	-2.05199
ENSG00000212135	SNORD67	18.9354	4.03989	8.68856	15.2298	11.2814	10.1719	6.60127	15.8323	15.6698	0	9.18962	0	10.5546	12.2277	12.7011	3.06321	0.267082	-1.99704	0.212279	-2.05184
ENSG00000115875	SRSF7	192.766	203.105	199.563	37.6076	38.5177	48.6405	174.296	210.956	189.567	34.8828	46.5479	57.2057	198.478	41.5886	191.606	46.2121	-0.0508347	0.152084	-2.25472	-2.0518
ENSG00000135622	SEMA4F	1.92806	2.06968	1.80627	0.600756	0.63894	0.300957	2.55577	2.8426	2.44986	0.513925	0.691815	0.689314	1.93467	0.513551	2.61608	0.631685	0.435319	0.298697	-1.91351	-2.05013
ENSG00000188985	DHFRP1	23.1046	26.8	50.1493	8.40993	11.1784	10.3835	28.7865	29.3258	48.537	8.42116	10.802	6.54539	33.3513	9.99062	35.5498	8.58951	0.0920977	-0.217999	-1.7391	-2.04919
ENSG00000178999	AURKB	63.4488	58.5629	50.5683	23.5093	18.2183	18.8006	54.0125	60.2747	58.7553	18.816	9.27888	13.7163	57.5266	20.1761	57.6808	13.9371	0.00386218	-0.53372	-1.51158	-2.04917
ENSG00000225419	RPL21P3	0	0.792674	0	0.971546	0.177253	0.788769	0.619721	0.747431	0.247889	0	0.138592	0.251956	0.264225	0.645856	0.538347	0.130183	1.02677	-2.31068	1.28945	-2.048
ENSG00000163576	EFHB	0.922313	0.270995	0.0736562	0.136956	0.368012	0.422961	0.951962	1.32763	0.576217	0.0998695	0.364656	0.226112	0.422321	0.30931	0.951937	0.230213	1.17253	-0.426085	-0.449289	-2.0479
ENSG00000175497	DPP10	0.0177727	0.0368576	0	0.210345	0.28181	0.0630421	0.0632585	0.404376	0.0798109	0.029905	0.0838539	0.0187553	0.0182101	0.185066	0.182482	0.0441714	3.32494	-2.06685	3.34523	-2.04657
ENSG00000205359	SLCO6A1	0.13782	0.348647	0	0	0	0.0720244	0.453703	0.461282	0.150262	0.202847	0.0198825	0.0352862	0.162156	0.0240081	0.355082	0.0860053	1.13077	1.8409	-2.75578	-2.04566
ENSG00000109181	UGT2B10	11.8435	12.4785	12.7396	6.55017	5.56654	3.35965	8.93856	13.9854	9.94231	4.01533	2.42478	1.52184	12.3539	5.15878	10.9554	2.65398	-0.173317	-0.958873	-1.25986	-2.04541
ENSG00000125144	MT1G	81.5919	67.6069	64.0919	16.1441	4.12572	22.1078	66.0123	83.9639	72.3315	5.4608	10.6011	37.8228	71.0969	14.1259	74.1026	17.9616	0.0597368	0.346573	-2.33145	-2.04461
ENSG00000157064	NMNAT2	0.00873288	0	0.0124363	0	0.0101697	0	0.0376358	0.0710114	0	0.0193395	0	0.00700277	0.00705639	0.0033899	0.0362157	0.00878076	2.35961	1.3731	-1.05769	-2.0442
ENSG00000196963	PCDHB16	0.295757	0.350427	0.543203	0.0667489	0.0694155	0.0602371	0.274158	0.45691	0.34757	0.0665415	0.0553473	0.139855	0.396462	0.0654672	0.359546	0.0872479	-0.141007	0.414349	-2.59834	-2.04298
ENSG00000007968	E2F2	3.30107	2.78648	3.94142	0.683225	0.576518	0.666562	2.86038	2.84039	3.91234	1.02006	0.669701	0.644621	3.34299	0.642102	3.20437	0.778127	-0.0610995	0.277205	-2.38027	-2.04196
ENSG00000006071	ABCC8	0	0	0.147301	0	0	0.156711	0.376371	0.401642	0.0159525	0	0.192893	0	0.0491003	0.052237	0.264655	0.0642977	2.43031	0.299694	0.0893392	-2.04128
ENSG00000166682	TMPRSS5	3.09084	2.58439	2.73424	1.37448	1.24267	0.664168	3.05385	3.00658	4.49472	0.863399	0.417526	1.28431	2.80316	1.09378	3.51838	0.855077	0.327859	-0.35519	-1.35774	-2.04079
ENSG00000011201	KAL1	0.00750243	0.0102025	0.032075	0.0125043	0	0.00566827	0.173717	0.1576	0	0.0331152	0.0349524	0.0124687	0.0165933	0.00605752	0.110439	0.0268454	2.73458	2.14788	-1.4538	-2.0405
ENSG00000167244	IGF2	1085.3	1411.84	1045.04	422.438	242.109	188.11	1336.32	1220.62	1344.84	509.488	258.343	181.46	1180.73	284.219	1300.59	316.43	0.139497	0.154884	-2.0546	-2.03921
ENSG00000118729	CASQ2	0.602102	0	0	0	0	0.013908	0	0	0.0631113	0	0	0.0153628	0.200701	0.004636	0.0210371	0.00512093	-3.25404	0.143526	-5.43602	-2.03846
ENSG00000168913	ENHO	0.149284	0.26929	0.142595	0	0	0	1.37288	0.509949	0.329205	0.220846	0.233963	0.0841297	0.187056	0	0.737345	0.179646	1.97887	#DIV/0!	#NUM!	-2.03718
ENSG00000173262	SLC2A14	11.147	13.1799	11.7766	2.45129	2.27339	2.49847	12.1636	12.96	13.2567	3.27617	3.55417	2.52125	12.0345	2.40771	12.7934	3.1172	0.0882249	0.372586	-2.32144	-2.03708
ENSG00000100297	MCM5	80.3156	79.821	100.202	34.7255	25.8156	21.2579	78.2562	85.9677	101.88	34.6588	15.6436	14.5393	86.7795	27.2663	88.7012	21.6139	0.0315991	-0.335162	-1.67023	-2.03699
ENSG00000223711	AC091633.3	0.391608	0	0.704424	0.117903	0.737916	0.108276	0.149971	0.777216	1.91151	0.53498	0.157227	0	0.365344	0.321365	0.946233	0.230736	1.37294	-0.477972	-0.185043	-2.03595
ENSG00000197421	GGT3P	0	0	0.079919	0	0	0	0.115795	0.0366486	0.148409	0.0244046	0.0490648	0	0.0266397	0	0.100284	0.0244898	1.91245	#DIV/0!	#NUM!	-2.03384
ENSG00000185633	NDUFA4L2	13.8364	16.3232	4.79239	2.40386	2.28057	2.46071	13.6343	11.138	7.02229	1.92387	3.29527	2.54585	11.6507	2.38171	10.5982	2.58833	-0.136598	0.120023	-2.29034	-2.03372
ENSG00000228594	C1orf233	5.77146	7.15834	3.62524	1.1075	0.972315	0.720407	7.23528	7.37431	5.63861	2.42831	1.42745	1.09453	5.51835	0.933407	6.7494	1.6501	0.290523	0.821972	-2.56366	-2.03221
ENSG00000130595	TNNT3	0	0.115636	0.123035	0	0	0	3.31103	0.948462	0.16908	0.443043	0.449906	0.190178	0.079557	0	1.47619	0.361042	4.21375	#DIV/0!	#NUM!	-2.03164
ENSG00000167964	RAB26	3.60265	2.21643	1.68046	0.452483	1.05183	0.844614	2.90814	3.17513	2.78369	0.605141	0.520819	1.04424	2.49985	0.782975	2.95566	0.723401	0.241638	-0.11417	-1.6748	-2.03061
ENSG00000236049	AC104777.2	0	0.0264846	0.027801	0	0.0453109	0.0147692	0	0.0665959	0	0	0	0.0163153	0.0180952	0.0200267	0.0221986	0.00543843	0.294864	-1.88066	0.146318	-2.02921
ENSG00000105694	TCEB1P28	0.225646	0	0	0	0	0.17746	0.234049	1.13178	0.383207	0	0.428671	0	0.0752153	0.0591533	0.583012	0.14289	2.95443	1.27238	-0.346567	-2.02862
ENSG00000120913	PDLIM2	49.5706	41.3519	37.3694	18.2807	9.40986	10.7361	46.6895	34.0558	35.9866	9.47719	7.95517	11.1845	42.764	12.8089	38.9106	9.53896	-0.136232	-0.425241	-1.73925	-2.02826
ENSG00000100311	PDGFB	0.945624	1.51855	1.19187	1.04442	0.0799912	0.367428	1.35206	1.20689	1.05824	0.167655	0.558949	0.160336	1.21868	0.497278	1.20573	0.295647	-0.0154156	-0.750179	-1.2932	-2.02796
ENSG00000267363	CTD-3162L10.4	0	0	0.666675	2.25005	0.589253	0	0.944516	0.767198	0	0	0	0.419883	0.222225	0.946434	0.570571	0.139961	1.36039	-2.75748	2.09048	-2.02738
ENSG00000137869	CYP19A1	6.44987	8.16682	11.4495	1.42542	1.4867	1.7468	5.6595	6.20427	4.41379	1.11905	1.35164	1.52266	8.68873	1.55297	5.42585	1.33112	-0.679295	-0.222395	-2.48411	-2.02721
ENSG00000233324	EEF1A1P34	0.0417183	0	0.0596208	0	0.0490714	0.0631785	0.0884814	0.0714333	0	0	0.0392466	0	0.0337797	0.0374166	0.0533049	0.0130822	0.658112	-1.51607	0.147523	-2.02666
ENSG00000227579	RP1-35C21.2	0	0	0	0.12011	0	0.0925384	0.250425	0	0	0	0	0.0614697	0	0.0708828	0.083475	0.0204899	#DIV/0!	-1.79052	#DIV/0!	-2.02643
ENSG00000238832	snoU109	0	8.48679	2.36305	0	0	2.69386	1.74948	10.8167	0	0	1.60775	1.47857	3.61661	0.897953	4.18873	1.02877	0.211872	0.196213	-2.00993	-2.02559
ENSG00000123080	CDKN2C	9.78542	11.5938	9.93822	3.13533	4.27329	2.73556	8.59035	11.3518	9.47044	3.58482	1.53844	2.10805	10.4391	3.38139	9.80418	2.41044	-0.0905324	-0.488324	-1.62631	-2.0241
ENSG00000077514	POLD3	6.83215	7.55355	9.26096	2.02459	2.47515	2.15869	6.81528	11.2173	9.54343	2.5929	2.24434	1.94476	7.88222	2.21948	9.19199	2.26066	0.221776	0.0265271	-1.82838	-2.02363
ENSG00000164399	IL3	0	0	0	0	0.061247	0	0.109876	0.0887648	0	0	0.0488721	0	0	0.0204157	0.0662136	0.0162907	#DIV/0!	-0.325628	#DIV/0!	-2.02308
ENSG00000263940	RN7SL275P	0	0.439754	0	0	0.584033	0.665703	0.907063	1.36222	0	0	0.558703	0	0.146585	0.416579	0.756428	0.186234	2.36747	-1.16147	1.50685	-2.02208
ENSG00000237350	CDC42P6	0	0	0	0	0.134161	0	0.239429	0	0.191234	0	0.106043	0	0	0.0447203	0.143554	0.0353477	#DIV/0!	-0.339316	#DIV/0!	-2.02191
ENSG00000177494	ZBED2	0	0.115738	0	0	0.0250817	0.0162661	0	0.109769	0.0353764	0	0	0.0357648	0.0385793	0.0137826	0.0483818	0.0119216	0.326636	-0.20927	-1.48498	-2.02089
ENSG00000163376	KBTBD8	0.525546	2.23871	1.09495	0.522268	0.734	0.367058	0.832462	1.53252	1.7696	0.236214	0.445774	0.337699	1.2864	0.541109	1.37819	0.339896	0.0994379	-0.670826	-1.24935	-2.01961
ENSG00000165716	FAM69B	3.59438	3.40218	1.41475	0.437322	0.391212	0.731367	3.29463	1.87857	2.08645	0.473168	0.581038	0.739917	2.80377	0.519967	2.41988	0.598041	-0.212431	0.201824	-2.43088	-2.01662
ENSG00000104953	TLE6	2.12952	2.06084	0.751713	0.256953	0.267162	0.100846	1.90794	1.58141	2.52622	0.572758	0.371896	0.543379	1.64736	0.20832	2.00519	0.496011	0.283583	1.25157	-2.98328	-2.01529
ENSG00000066336	SPI1	0	0.124305	0	0	0.0539655	0	0	0.157016	0.15361	0	0	0.0768569	0.041435	0.0179885	0.103542	0.025619	1.32129	0.510137	-1.20378	-2.01493
ENSG00000268051	CTC-244M17.1	0	0	0	0.170991	0.12423	0.161568	0.328139	0.176589	0.360238	0.114718	0.0995713	0	0	0.152263	0.288322	0.0714298	#DIV/0!	-1.09197	#DIV/0!	-2.01308
ENSG00000183103	LYPD4	0	0	0.0353849	0.0412948	0.0291355	0	0.026504	0.0846511	0	0.0275571	0	0	0.011795	0.0234768	0.0370517	0.0091857	1.65137	-1.35377	0.993062	-2.01208
ENSG00000204789	ZNF204P	0.0478594	0	0.0851312	0.0203974	0.0557901	0.0631238	0.0255884	0.217156	0.0676869	0.0133691	0.0336384	0.0299563	0.0443302	0.0464371	0.103477	0.0256546	1.22295	-0.85606	0.066988	-2.01202
ENSG00000145020	AMT	43.2081	37.9641	34.6768	8.39883	7.13506	6.85725	40.7029	43.4573	36.9905	11.1298	8.85519	10.0726	38.6163	7.46371	40.3836	10.0192	0.064558	0.424801	-2.37125	-2.011
ENSG00000256436	TAS2R31	0.0536424	0.144496	0.0767596	0	0	0	0	0.182571	0	0	0	0.0453157	0.0916327	0	0.060857	0.0151052	-0.590439	#DIV/0!	#NUM!	-2.01037
ENSG00000185100	ADSSL1	15.5952	18.3185	12.5471	2.89579	2.79579	3.40205	13.3924	15.408	14.708	4.66341	3.90807	2.23048	15.4869	3.03121	14.5028	3.60065	-0.0947189	0.248364	-2.35309	-2.01
ENSG00000254126	CD8BP	0	0.347248	0	0	0	0	0.455047	0.193299	0	0.161097	0	0	0.115749	0	0.216115	0.053699	0.900798	#DIV/0!	#NUM!	-2.00883
ENSG00000146215	CRIP3	31.0407	30.6898	20.4152	5.4255	6.73745	6.21606	22.9468	28.6352	22.62	6.56111	6.56762	5.31997	27.3819	6.12634	24.734	6.14956	-0.146727	0.00545901	-2.16012	-2.00794
ENSG00000143185	XCL2	0.114057	0.153433	0.652021	0	0	0.0900969	0	0.193771	0.200041	0	0	0.0979523	0.306504	0.0300323	0.131271	0.0326508	-1.22336	0.120602	-3.35132	-2.00736
ENSG00000228037	RP3-395M20.9	0	0	0	0	0.118831	0.227476	0.208171	0.168659	0	0	0.0937732	0	0	0.115436	0.12561	0.0312577	#DIV/0!	-1.8848	#DIV/0!	-2.00667
ENSG00000267690	LDLRAD4-AS1	0.0452677	0	0.0324419	0	0.0265882	0	0	0.0390235	0.0374928	0	0	0.0190496	0.0259032	0.00886273	0.0255054	0.00634987	-0.0223257	-0.481025	-1.54731	-2.00601
ENSG00000223518	CSNK1A1P1	0	0	0.0659636	0	0	0	0	0.0398661	0.0383072	0	0	0.0194658	0.0219879	0	0.0260578	0.0064886	0.245006	#DIV/0!	#NUM!	-2.00573
ENSG00000135636	DYSF	0.469186	0.184538	0.299862	0.023748	0.279222	0.294741	1.7889	0.381673	0.882068	0.145586	0.23089	0.384009	0.317862	0.199237	1.01755	0.253495	1.67862	0.347471	-0.673915	-2.00507
ENSG00000182264	IZUMO1	0.883378	0.573451	0.394531	0.386282	0.0265865	0.230834	0.552863	1.01135	0.543015	0.053277	0.251047	0.221022	0.61712	0.214567	0.702408	0.175115	0.186758	-0.293126	-1.52412	-2.004
ENSG00000256188	TAS2R30	0	0	0	0	0.0705213	0	0	0.051879	0.0499037	0	0	0.0253792	0	0.0235071	0.0339276	0.00845973	#DIV/0!	-1.47441	#DIV/0!	-2.00377
ENSG00000267334	CTD-2534I21.8	0.316623	0.144332	0.302286	0.0884088	0	0	0.168676	0.181106	0.0881201	0.0590815	0.0501183	0	0.254414	0.0294696	0.145967	0.0363999	-0.80153	0.304708	-3.10988	-2.00364
ENSG00000185056	C5orf47	0.0885438	0.165696	0	0.0325551	0.0228264	0.0294671	0.020911	0.142926	0.0735836	0.021726	0	0.0374891	0.0847466	0.0282829	0.0791403	0.0197384	-0.0987424	-0.518926	-1.58323	-2.00341
ENSG00000264039	AC114296.1	0	0	5.92468	0	0	0	0	0	13.4528	0	0	3.35722	1.97489	0	4.48427	1.11907	1.1831	#DIV/0!	#NUM!	-2.00257
ENSG00000067064	IDI1	42.9863	77.4868	66.1391	13.8048	14.1087	14.28	26.3897	79.0008	55.045	14.2051	14.0389	11.8107	62.2041	14.0645	53.4785	13.3516	-0.218051	-0.075045	-2.14495	-2.00195
ENSG00000225230	AC008937.3	0.195735	0.246915	0.0877193	0.303099	0.230008	0.147075	0.265199	0.415624	0.108118	0.135319	0.0617901	0	0.17679	0.226727	0.26298	0.065703	0.57292	-1.78693	0.358924	-2.00092
ENSG00000128262	POM121L9P	0.0986952	0.0919984	0.0708415	0	0.0110609	0.0569705	0.188167	0.215788	0.217632	0.0702532	0.0281226	0.0569233	0.0871784	0.0226771	0.207196	0.0517664	1.24895	1.19078	-1.94273	-2.00091
ENSG00000134986	NREP	58.7046	72.6509	54.7686	17.0531	18.3501	11.9595	49.2975	68.7638	65.6286	19.5713	14.6548	11.6859	62.0414	15.7876	61.23	15.304	-0.0189929	-0.0448782	-1.97444	-2.00033
ENSG00000124097	HMGB1P1	0	0	0	0	0	0.0754013	0.103458	0.166645	0.163896	0.108505	0	0	0	0.0251338	0.144666	0.0361683	#DIV/0!	0.5251	#DIV/0!	-1.99993
ENSG00000232192	RP11-62I21.1	0	0	0.101867	0	0	0	0.149971	0	0.118018	0	0.0670493	0	0.0339557	0	0.0893297	0.0223498	1.39549	#DIV/0!	#NUM!	-1.99888
ENSG00000233333	RNFT1P2	0.0773775	0.207931	0.110978	0.255366	0	0.0593128	0.163086	0	0.128601	0	0.0730453	0	0.132096	0.104893	0.097229	0.0243484	-0.442123	-2.10702	-0.332664	-1.99756
ENSG00000236663	AP001631.9	0	0.235389	0	0	0	0	0.183406	0.29706	0.296669	0.194653	0	0	0.078463	0	0.259045	0.0648843	1.72312	#DIV/0!	#NUM!	-1.99726
ENSG00000261052	SULT1A3	139.245	97.3658	76.7028	39.9778	29.3688	28.9024	132.985	94.0204	92.8119	31.2274	20.5356	28.3526	104.438	32.7497	106.606	26.7052	0.0296407	-0.294361	-1.67309	-1.99709
ENSG00000185523	C1orf227	0	0.179205	0	0	0	0	0.140036	0.226298	0.223781	0.147843	0	0	0.059735	0	0.196705	0.049281	1.71939	#DIV/0!	#NUM!	-1.99693
ENSG00000266229	AC020606.1	0	3.80601	0	0	0	0	0	14.4542	5.30714	4.95124	0	0	1.26867	0	6.58711	1.65041	2.37633	#DIV/0!	#NUM!	-1.99682
ENSG00000161958	FGF11	5.35044	4.75288	4.95126	1.43458	0.993368	0.898869	4.60696	4.46868	5.57438	1.49994	1.00569	1.16593	5.0182	1.10894	4.88334	1.22385	-0.039301	0.142251	-2.17799	-1.99644
ENSG00000171224	C10orf35	1.81953	1.24007	1.50596	0.75904	0.712519	0.309629	2.00489	1.90876	1.51161	0.619795	0.525625	0.214415	1.52185	0.593729	1.80842	0.453278	0.248902	-0.389408	-1.35795	-1.99626
ENSG00000088340	FER1L4	4.18921	3.06089	0.862844	0.673359	0.312987	0.506085	3.74135	1.62606	2.05003	0.592481	0.597071	0.66967	2.70432	0.497477	2.47248	0.619741	-0.129306	0.317034	-2.44256	-1.99622
ENSG00000259114	AC005484.5	0.0202898	0.104497	0.0685625	0.0842286	0.046598	0.0152536	0.131216	0.115618	0.237087	0.0467051	0	0.0746529	0.0644498	0.0486934	0.161307	0.0404527	1.32356	-0.267491	-0.404449	-1.9955
ENSG00000178038	ALS2CL	0	0.0147045	0	0.0180434	0	0	0.328471	0.238708	0.0702364	0.0859142	0.0228145	0.0513286	0.0049015	0.00601447	0.212472	0.0533524	5.43791	3.14905	0.295213	-1.99365
ENSG00000234801	MORF4	0	0	0.243111	0	0	0.064726	0	0.286052	0	0	0	0.0718429	0.081037	0.0215753	0.0953507	0.0239476	0.234662	0.1505	-1.9092	-1.99336
ENSG00000226051	ZNF503-AS1	14.2922	15.5238	12.6899	3.2152	4.96586	3.15241	11.7192	12.8225	12.4755	2.24546	4.27681	2.77986	14.1686	3.77782	12.3391	3.10071	-0.199467	-0.284957	-1.90707	-1.99256
ENSG00000258400	RP11-831F12.2	0	1.47433	0	0	0	0	0.237219	0	0.189204	0	0.107244	0	0.491443	0	0.142141	0.035748	-1.7897	#DIV/0!	#NUM!	-1.99139
ENSG00000160298	C21orf58	4.36535	3.91084	3.33218	1.82038	0.941065	1.3509	4.32695	3.66448	3.85491	1.46607	0.763632	0.749626	3.86946	1.37078	3.94878	0.99311	0.0292755	-0.464974	-1.49713	-1.99138
ENSG00000188486	H2AFX	118.392	114.646	93.4793	38.7325	29.0847	29.3035	118.108	118.055	111.035	36.5331	22.1916	28.697	108.839	32.3736	115.732	29.1406	0.0885946	-0.151787	-1.74931	-1.98969
ENSG00000171989	LDHAL6B	0	0	0.130615	0.0510926	0.0716109	0.0694693	0	0.0526318	0.151009	0	0	0.0512864	0.0435383	0.0640576	0.0678803	0.0170955	0.640706	-1.90576	0.557084	-1.98938
ENSG00000205755	CRLF2	0.0852844	0	0.122347	0	0	0	0.102893	0	0.360386	0.116741	0	0	0.0692105	0	0.154426	0.0389137	1.15786	#DIV/0!	#NUM!	-1.98857
ENSG00000197471	SPN	0.90892	0.701537	1.0066	0.213918	0.146593	0.174454	1.16006	0.242723	1.2371	0.239591	0.177173	0.248843	0.872354	0.178322	0.879962	0.221869	0.0125281	0.315226	-2.29043	-1.98773
ENSG00000138376	BARD1	3.99589	5.86499	6.16153	1.35262	4.55155	1.6631	5.63543	4.87483	11.1016	1.33491	2.24284	1.87842	5.3408	2.52242	7.20394	1.81872	0.431729	-0.471886	-1.08225	-1.98586
ENSG00000115468	EFHD1	0.36531	0.8372	0.568996	0.0557549	0.0802392	0.295678	0.747837	1.05734	0.402914	0.210866	0.158563	0.188229	0.590502	0.143891	0.73603	0.185886	0.317824	0.369446	-2.03697	-1.98534
ENSG00000273342	KB-1440D3.14	0	0	0	0.270386	0	0.254662	0.341078	0	0.276384	0	0.156123	0	0	0.175016	0.205821	0.052041	#DIV/0!	-1.74977	#DIV/0!	-1.98367
ENSG00000241278	ENPP7P4	0.0992573	0.0675344	0.141975	0	0.0588255	0.0756615	0.053082	0	0.13261	0	0.0469612	0	0.102922	0.044829	0.0618973	0.0156537	-0.733606	-1.51793	-1.19905	-1.98337
ENSG00000257825	RP11-536C10.5	0	0	0	0	0	34.8259	0	0	75.8306	0	0	19.2098	0	11.6086	25.2769	6.40327	#DIV/0!	-0.858318	#DIV/0!	-1.98094
ENSG00000235390	CTD-2651B20.5	0	0.136453	0	0.16764	0	0.0824438	0	0.173089	0.169116	0	0	0.0867205	0.0454843	0.0833613	0.114068	0.0289068	1.32646	-1.52797	0.874007	-1.98042
ENSG00000239157	snoU13	3.56847	4.53016	4.75254	0	3.97068	2.7161	7.3685	5.98969	0	3.38614	0	0	4.28372	2.22893	4.45273	1.12871	0.0558248	-0.98167	-0.942516	-1.98001
ENSG00000129991	TNNI3	2.38581	4.47615	2.32444	0.33594	0.323357	0.327702	2.21944	2.68663	3.08288	1.08144	0.403159	0.543474	3.06213	0.329	2.66299	0.676024	-0.201492	1.03899	-3.21838	-1.9779
ENSG00000267512	CTC-250I14.3	1.01838	3.44436	0	1.81003	0	0.840864	3.82121	8.07988	2.78123	3.49425	0	0.233545	1.48758	0.883631	4.89411	1.2426	1.71808	0.491844	-0.751451	-1.97769
ENSG00000137103	TMEM8B	3.69339	4.80927	3.61384	0.268131	0.332696	0.308858	4.7414	4.32854	3.27313	1.4184	1.118	0.598168	4.03883	0.303228	4.11436	1.04486	0.026728	1.78483	-3.73546	-1.97736
ENSG00000263237	RP11-429K17.1	0	0.13675	0	0	0	0	0	0.172695	0.169377	0	0	0.0869012	0.0455833	0	0.114024	0.0289671	1.32276	#DIV/0!	#NUM!	-1.97685
ENSG00000076248	UNG	71.0183	79.8767	94.3179	27.2108	26.3787	21.502	71.025	83.7592	100.308	27.8178	19.8054	17.2013	81.7376	25.0305	85.0308	21.6082	0.0569851	-0.21211	-1.70731	-1.97641
ENSG00000158062	UBXN11	11.9021	9.39434	8.33399	3.31438	2.69143	2.44031	12.7031	11.4766	10.131	3.68107	1.83241	3.20592	9.8768	2.81537	11.4369	2.90647	0.211582	0.0459398	-1.81072	-1.97636
ENSG00000123201	GUCY1B2	0	0	0.49205	0	0	0.0192513	0.0570751	0	0	0	0	0.0145099	0.164017	0.0064171	0.019025	0.00483663	-3.10787	-0.407918	-4.67578	-1.97582
ENSG00000167900	TK1	67.2258	57.0457	60.7797	21.8241	14.5836	21.3356	65.4988	61.0944	73.2711	20.903	10.4732	19.4345	61.6837	19.2478	66.6214	16.9369	0.111096	-0.18452	-1.6802	-1.97582
ENSG00000225163	LINC00618	0.477412	1.48985	0.231625	1.03027	0.389288	0.792704	0.326559	1.06826	2.31237	0.52845	0	0.415322	0.732962	0.737421	1.23573	0.314591	0.753552	-1.22901	0.00874879	-1.97382
ENSG00000249595	AC004878.7	0	0	0	0.591132	0.800882	0.871805	0	0.531867	0.566027	0	0	0.279774	0	0.754606	0.365965	0.093258	#DIV/0!	-3.01642	#DIV/0!	-1.9724
ENSG00000136859	ANGPTL2	1.92593	5.23201	0.991774	0.0948939	0.0902515	0.0431549	1.57909	1.0049	2.2679	0.511862	0.596687	0.12928	2.71657	0.0761001	1.6173	0.41261	-0.748203	2.43881	-5.15774	-1.97073
ENSG00000196653	ZNF502	0	0.0209215	0.0305698	0	0.017869	0	0	0	0.0502108	0	0	0.0128107	0.0171638	0.00595633	0.0167369	0.00427023	-0.036331	-0.48011	-1.52687	-1.97065
ENSG00000168032	ENTPD3	0.0173649	0.578883	0.170571	0.0512968	0.162765	0.0438926	0.370312	0.44909	0	0.209132	0	0	0.255606	0.0859848	0.273134	0.0697108	0.0956857	-0.3027	-1.57177	-1.97016
ENSG00000215845	TSTD1	0.145631	0	0.306876	0.117364	0	0	0.104603	0.262803	0	0	0.0937732	0	0.150836	0.0391213	0.122469	0.0312577	-0.300565	-0.323742	-1.94695	-1.97013
ENSG00000198879	SFMBT2	0.00594837	0.0243031	0.0336218	0.0184113	0	0.016536	0.0384269	0.178599	0.0194642	0.0122139	0.0170926	0.0310709	0.0212911	0.0116491	0.0788302	0.0201258	1.8885	0.788828	-0.870031	-1.9697
ENSG00000176034	CHDC2	0	0	0	0	0.0300825	0	0	0	0.0843764	0	0	0.0215499	0	0.0100275	0.0281255	0.0071833	#DIV/0!	-0.481243	#DIV/0!	-1.96916
ENSG00000183775	KCTD16	0.0891095	0.159679	0.101536	0.011108	0.0405032	0.0142767	0.0598982	0.0228494	0.140283	0.0147883	0.0186691	0.0235071	0.116775	0.0219627	0.0743434	0.0189882	-0.651455	-0.209952	-2.41061	-1.9691
ENSG00000262692	CTD-3195I5.3	0	0.90933	2.05443	0	0.426308	0	0.420931	1.80905	2.29318	0.502147	0.322396	0.331108	0.98792	0.142103	1.50772	0.385217	0.609903	1.43874	-2.79746	-1.96863
ENSG00000049192	ADAMTS6	0.115128	0.32928	0.906516	0.0640368	0.0743963	0.165932	0.212511	0.355035	0.184994	0.0498196	0.041998	0.100546	0.450308	0.101455	0.250846	0.0641213	-0.844108	-0.661966	-2.15007	-1.96793
ENSG00000149735	GPHA2	15.7147	11.8353	14.1563	3.37566	5.41243	3.20082	12.6322	11.6828	17.4711	3.69741	3.00042	3.98432	13.9021	3.9963	13.9287	3.56072	0.00275817	-0.166497	-1.79856	-1.96782
ENSG00000104738	MCM4	133.207	163.453	175.106	53.4806	33.8472	52.2865	130.702	151.48	197.215	49.5432	37.4392	35.7561	157.255	46.5381	159.799	40.9128	0.0231487	-0.185858	-1.75663	-1.96563
ENSG00000118418	HMGN3	53.0627	78.8458	71.7904	22.5663	20.0219	16.5009	47.0886	95.0215	58.615	22.5036	16.0506	12.8625	67.8996	19.6964	66.9084	17.1389	-0.0212172	-0.200658	-1.78547	-1.96491
ENSG00000130821	SLC6A8	221.649	267.851	221.788	55.3811	47.5025	67.2003	210.095	200.279	255.369	53.0748	51.9934	65.5577	237.096	56.6946	221.914	56.8753	-0.0954703	0.0045896	-2.06419	-1.96413
ENSG00000118156	ZNF541	1.028	1.18403	0.972677	0.227363	0.199298	0.147176	0.932518	1.17889	0.843016	0.189718	0.266887	0.301325	1.06157	0.191279	0.984809	0.252643	-0.108283	0.401423	-2.47245	-1.96274
ENSG00000226498	RP11-182B22.2	0	0	0	0	0.0754942	0	0	0	0.210344	0	0	0.0539762	0	0.0251647	0.0701147	0.0179921	#DIV/0!	-0.484042	#DIV/0!	-1.96236
ENSG00000121594	CD80	0	0	0	0	0.0210089	0	0	0.0594504	0.0572939	0	0	0.0299624	0	0.00700297	0.0389148	0.00998747	#DIV/0!	0.512153	#DIV/0!	-1.96213
ENSG00000100427	MLC1	0	0	0.0191186	0	0	0.0202002	0.2875	0.392689	0.0648936	0.113035	0.0125851	0.0656727	0.00637287	0.0067334	0.248361	0.0637643	5.28435	3.24334	0.0793927	-1.96162
ENSG00000224839	AC093698.2	0.136764	0	0.19757	0	0.166015	0	0	0	0.460533	0	0	0.118263	0.111445	0.0553383	0.153511	0.039421	0.462014	-0.489315	-1.00998	-1.96131
ENSG00000228485	GRK5-IT1	0	0	0.27791	1.25201	0.236358	0	0.397105	0.3234	0.645191	0	0.182599	0.168205	0.0926367	0.496123	0.455232	0.116935	2.29695	-2.08499	2.42104	-1.9609
ENSG00000259289	RP11-798K3.3	0	0	0	0	0.100379	0	0	0	0.278609	0	0	0.0716762	0	0.0334597	0.0928697	0.0238921	#DIV/0!	-0.485891	#DIV/0!	-1.95868
ENSG00000144834	TAGLN3	0.113776	0.185697	0	0	0.0719409	0	0.128476	0.309528	0.157764	0	0	0.153314	0.0998243	0.0239803	0.198589	0.0511047	0.992325	1.09161	-2.05754	-1.95826
ENSG00000237039	AC018738.2	1.33348	0	0	1.19112	0.889027	0	1.56832	0	4.02763	0.770883	0.669657	0	0.444493	0.693382	1.86532	0.48018	2.06919	-0.530076	0.641489	-1.95777
ENSG00000203543	AL353671.2	0	0	0	0.679628	0.529991	0.322062	1.27997	0.955427	0.721902	0.374946	0.386912	0	0	0.51056	0.985766	0.253953	#DIV/0!	-1.00752	#DIV/0!	-1.95669
ENSG00000259803	SLC22A31	141.1	114.773	96.4665	35.2837	24.0946	29.0347	135.715	115.971	129.439	33.1103	27.169	37.9175	117.447	29.471	127.042	32.7323	0.113301	0.151417	-1.99464	-1.95652
ENSG00000108984	MAP2K6	1.26517	1.20978	1.5829	0.282186	0.370098	0.319041	0.807418	2.2184	1.3946	0.188432	0.463628	0.487476	1.35262	0.323775	1.47347	0.379845	0.123469	0.23042	-2.06269	-1.95574
ENSG00000213940	RP11-94D20.1	0	0	0	0	0	0.0780396	0	0	0.336326	0	0	0.086706	0	0.0260132	0.112109	0.028902	#DIV/0!	0.151925	#DIV/0!	-1.95566
ENSG00000203602	AL137059.1	0.752197	0.203223	0.435183	0	0.914399	0.351547	0.628598	0.762997	1.00992	0.333507	0.286171	0	0.463534	0.421982	0.800505	0.206559	0.788234	-1.03063	-0.135495	-1.95435
ENSG00000129354	AP1M2	21.964	28.679	19.492	6.69943	6.64407	5.64223	17.3292	24.4895	22.9233	5.66235	4.27794	6.78008	23.3783	6.32858	21.5807	5.57346	-0.115433	-0.183309	-1.88522	-1.9531
ENSG00000226984	RP4-591B8.2	0.172677	0.231145	0	0	0	0	0	0.29169	0.291049	0	0	0.150654	0.134607	0	0.194246	0.050218	0.52913	#DIV/0!	#NUM!	-1.95161
ENSG00000203413	ACTBP6	0	0	0.0710395	0.0825325	0	0.0378537	0.105188	0	0.326366	0.111651	0	0	0.0236798	0.0401287	0.143851	0.037217	2.60285	-0.108674	0.760977	-1.95054
ENSG00000259230	CTD-2555C10.3	1.45782	0.903032	0.814681	0.369574	0.260419	0.264922	1.62382	1.62975	1.41265	0.387572	0.446947	0.372725	1.05851	0.298305	1.55541	0.402415	0.555256	0.431895	-1.82718	-1.95054
ENSG00000230201	ATP6V0CP1	0	0	0.288613	0.285423	0	0.154614	0.180748	0.292766	0.292156	0.111804	0	0.0863155	0.0962043	0.146679	0.255223	0.0660398	1.40759	-1.15125	0.608489	-1.95035
ENSG00000174004	NRROS	0.0382242	0	0	0	0	0.0145471	0.268262	0.21956	0	0.0213465	0.104898	0	0.0127414	0.00484903	0.162608	0.0420815	3.6738	3.11742	-1.39375	-1.95014
ENSG00000181544	FANCB	0.580983	2.41082	1.347	0.746189	0.430809	0.583308	1.08132	2.26722	1.69172	0.357004	0.52424	0.424463	1.44627	0.586769	1.68009	0.435236	0.216202	-0.430995	-1.30147	-1.94867
ENSG00000105486	LIG1	22.9577	22.5636	25.5345	5.4282	5.10388	6.47951	24.1321	28.8698	29.0676	7.99788	6.99923	6.26408	23.6853	5.67053	27.3565	7.08707	0.207893	0.321705	-2.06243	-1.94862
ENSG00000259587	RP11-463I20.2	0	0	0	0	0	0.113203	0	0	0.486774	0	0	0.12619	0	0.0377343	0.162258	0.0420633	#DIV/0!	0.156685	#DIV/0!	-1.94765
ENSG00000241163	LINC00877	0.0391693	0	0	0.0327769	0.0843973	0	0.0835874	0.146196	0.064532	0.0435316	0	0.0327752	0.0130564	0.0390581	0.0981051	0.0254356	2.90957	-0.618771	1.58086	-1.94748
ENSG00000269993	AF003625.3	0	0	0	0	0	0.115815	0	0	0.498019	0	0	0.129159	0	0.038605	0.166006	0.043053	#DIV/0!	0.157326	#DIV/0!	-1.94705
ENSG00000267314	AC104532.2	0	0.78996	0	0	0	0.400385	0	1.6428	0.809658	0.462289	0	0.174645	0.26332	0.133462	0.817486	0.212311	1.63438	0.669756	-0.980392	-1.94501
ENSG00000223972	DDX11L1	0.155233	0.328258	0.309859	0.102427	0.0719492	0.0842899	0.204471	0.113921	0.339428	0.0680488	0	0.1028	0.26445	0.086222	0.219273	0.0569496	-0.270265	-0.598371	-1.61687	-1.94497
ENSG00000160182	TFF1	5.03103	8.18073	4.04519	1.74186	3.66981	0.905113	7.38286	6.75574	3.7189	1.81583	2.21822	0.604439	5.75232	2.10559	5.9525	1.54616	0.0493526	-0.445535	-1.44992	-1.9448
ENSG00000232139	LINC00867	0.142074	2.35166	0	0.467891	0.172635	0.783303	0.444033	1.08948	0.422214	0.27922	0.134895	0.0943723	0.831245	0.47461	0.65191	0.169496	-0.3506	-1.48549	-0.808532	-1.94342
ENSG00000133256	PDE6B	0.332537	0.323744	0.0426877	0.078057	0.203644	0	0.5176	0.32627	0.397413	0.17279	0	0.150189	0.232989	0.0939004	0.413761	0.10766	0.828533	0.197278	-1.31106	-1.94232
ENSG00000064687	ABCA7	29.2037	28.4175	17.3794	5.05	5.25202	4.64415	21.8112	20.9284	19.4742	5.38837	5.5273	5.27423	25.0002	4.98206	20.7379	5.39663	-0.269668	0.115318	-2.32713	-1.94214
ENSG00000170961	HAS2	0	0	0.0163207	0	0.0266028	0.00868076	0	0.0588623	0.0752279	0.0253627	0	0.00957382	0.00544023	0.0117612	0.0446967	0.0116455	3.03843	-0.0142602	1.11229	-1.9404
ENSG00000150676	CCDC83	0.0274817	0	0	0.168752	0.0298644	0	0.0565344	0.130471	0	0	0.0271272	0.021635	0.00916057	0.0662055	0.0623351	0.0162541	2.76654	-2.02615	2.85344	-1.93924
ENSG00000011332	DPF1	1.90901	1.60049	1.10929	0.320249	0.437207	0.367435	2.24274	1.8629	1.93199	0.309144	0.465149	0.802226	1.5396	0.374963	2.01254	0.525506	0.386467	0.486958	-2.03773	-1.93724
ENSG00000197071	AC010243.1	0.219392	0.871508	0.633577	0	0	0	0	0	0.740908	0	0	0.193653	0.574826	0	0.246969	0.064551	-1.21879	#DIV/0!	#NUM!	-1.93582
ENSG00000207342	Y_RNA	3.79514	0	0	0	0	0	7.85145	6.41721	0	3.73369	0	0	1.26505	0	4.75622	1.24456	1.91062	#DIV/0!	#NUM!	-1.93418
ENSG00000197253	TPSB2	0	0	0	0	0.106985	0.136914	0.228501	0	0.296684	0.0992652	0	0.0381826	0	0.0812997	0.175062	0.0458159	#DIV/0!	-0.8274	#DIV/0!	-1.93394
ENSG00000268785	RPL7P50	0.0814849	0.218877	0	0.537801	0.0971168	0	0	0.551566	0.269752	0	0.0769488	0.138016	0.100121	0.211639	0.273773	0.0716549	1.45124	-1.56247	1.07987	-1.93384
ENSG00000001561	ENPP4	0	0.0278153	0.0581388	0	0	0	0	0.0526301	0.0169131	0	0.00963928	0.00857997	0.0286514	0	0.0231811	0.00607308	-0.305657	#DIV/0!	#NUM!	-1.93245
ENSG00000267767	CTC-523E23.4	0.237774	0.205162	0.369729	0.0401012	0.0281682	0.0363432	0	0.218271	0.395325	0.0532688	0.0674053	0.0401607	0.270889	0.0348709	0.204532	0.0536116	-0.405374	0.620523	-2.95761	-1.93171
ENSG00000250232	AF196779.12	0	0	0	0	0.100071	0.0518976	0.136067	0	0	0.0356717	0	0	0	0.0506562	0.0453557	0.0118906	#DIV/0!	-2.09092	#DIV/0!	-1.93147
ENSG00000185527	PDE6G	7.5442	9.36838	2.90162	4.23969	3.16324	2.14741	8.67762	9.56153	8.25421	2.5305	2.53218	1.88615	6.60473	3.18345	8.83112	2.31628	0.419096	-0.458783	-1.05291	-1.93079
ENSG00000267488	AC131056.3	0.275978	0	0.204484	0	0	0	0.162907	0.348912	0.237745	0.0570463	0.0962809	0.0433718	0.160154	0	0.249855	0.0655663	0.641628	#DIV/0!	#NUM!	-1.93006
ENSG00000259149	RP11-313C4.1	0.28583	0	0	0	0	0	0	0	0.97071	0	0	0.255246	0.0952767	0	0.32357	0.085082	1.76388	#DIV/0!	#NUM!	-1.92715
ENSG00000175946	KLHL38	0	0	0	0.0421889	0	0	0.0807142	0	0	0	0	0.0212401	0	0.014063	0.0269047	0.00708003	#DIV/0!	-0.990073	#DIV/0!	-1.92603
ENSG00000143333	RGS16	0.0818399	0	0.0290425	0.0339947	0	0.0307074	0.0218289	0.104163	0.0670209	0	0	0.0508017	0.0369608	0.0215674	0.0643376	0.0169339	0.799666	-0.348936	-0.777146	-1.92575
ENSG00000242073	AC006014.7	0.757179	0	1.19316	0.30366	0.597188	0.150372	0.652779	0.39197	0.286795	0.20549	0	0.145067	0.650113	0.350407	0.443848	0.116852	-0.550625	-1.58434	-0.89166	-1.92538
ENSG00000107331	ABCA2	29.0462	28.6846	21.468	4.93905	3.97535	4.45572	23.3197	22.7873	23.1827	8.35051	4.54754	5.35617	26.3996	4.45671	23.0966	6.08474	-0.192838	0.449219	-2.56647	-1.92441
ENSG00000158042	MRPL17	68.7929	65.3702	59.6235	23.0457	19.7931	15.1976	66.7613	71.0828	62.7374	17.6271	17.207	18.0134	64.5955	19.3454	66.8605	17.6158	0.0497197	-0.135121	-1.73944	-1.92428
ENSG00000248896	CTD-2135J3.3	0.0698816	0	0.199325	0	0.662103	0.415538	0.614498	0.119303	1.12691	0	0.196469	0.29415	0.0897355	0.359214	0.620238	0.16354	2.78907	-1.1352	2.00109	-1.92318
ENSG00000197859	ADAMTSL2	9.01683	5.4844	5.90837	1.55982	1.61729	1.17192	5.9249	5.2507	6.14982	1.23578	1.73634	1.59916	6.8032	1.44968	5.77514	1.52376	-0.236357	0.071903	-2.23048	-1.92222
ENSG00000238840	U8	0	0	0	0	0	1.70288	0	0	3.52257	0	0	0.930916	0	0.567627	1.17419	0.310305	#DIV/0!	-0.871254	#DIV/0!	-1.91991
ENSG00000118137	APOA1	3411.39	3150.47	2588.45	949.845	1005.68	851.695	3368.94	3051.4	2982.25	888.022	858.537	739.077	3050.11	935.741	3134.2	828.545	0.039236	-0.175528	-1.70468	-1.91944
ENSG00000021762	OSBPL5	0.160344	0	0	0	0.0344337	0	0.0952451	0.577966	0.0877124	0.0758814	0.0501848	0.0751128	0.0534479	0.0114779	0.253641	0.0670597	2.24658	2.54659	-2.21927	-1.91927
ENSG00000213152	RPL7AP60	0.0728663	0.0984404	0.106939	0	0	0.166311	0.0772401	0.247519	0.240912	0.0808555	0.0687547	0	0.0927486	0.055437	0.188557	0.0498701	1.0236	-0.152675	-0.742476	-1.91875
ENSG00000253174	RP11-360L9.7	1.48799	0	0	0	0	0	0.145192	2.3097	3.48222	0.804996	0.765452	0	0.495996	0	1.97904	0.523483	1.9964	#DIV/0!	#NUM!	-1.91858
ENSG00000273336	OR7M1P	0.123823	0.166439	0.355206	0	0	0.0958398	0.130132	0.418252	0.412521	0.137203	0.117389	0	0.215156	0.0319466	0.320302	0.084864	0.574048	1.40949	-2.75165	-1.91621
ENSG00000181938	GINS3	11.0781	12.6281	15.6362	3.37973	3.98735	3.25028	10.1098	13.8667	14.1951	3.41425	3.2815	3.42829	13.1141	3.53912	12.7239	3.37468	-0.04358	-0.0686411	-1.88966	-1.91472
ENSG00000182035	ADIG	0.598608	0.303801	0.171946	0	0.0897794	0.0922932	1.10932	0.202675	0	0.132254	0.113114	0.102664	0.358118	0.0606909	0.437332	0.116011	0.288291	0.934706	-2.56089	-1.91447
ENSG00000100479	POLE2	11.1334	15.8676	12.5948	3.43842	5.35462	4.8199	9.67696	18.6845	18.2051	5.76601	3.68656	2.90865	13.1986	4.53765	15.5222	4.12041	0.233946	-0.139158	-1.54037	-1.91347
ENSG00000197165	SULT1A2	14.281	11.2469	12.5642	2.79073	3.01117	3.08104	12.9515	14.42	14.2277	3.0861	4.56941	3.40044	12.6974	2.96098	13.8664	3.68531	0.127064	0.315713	-2.10038	-1.91173
ENSG00000213707	HMGB1P10	0	0	0	0.207332	0	0	0	0.437878	0	0	0.11645	0	0	0.0691107	0.145959	0.0388167	#DIV/0!	-0.832232	#DIV/0!	-1.91082
ENSG00000230561	CTC-228N24.1	0	0.368771	0.39318	0.152076	0.309889	0.19995	0	0.620943	0	0	0.0868244	0.0784047	0.253984	0.220638	0.206981	0.0550764	-0.295238	-2.00218	-0.203053	-1.90999
ENSG00000264613	RN7SL290P	0.642307	0	0	0	0	0	0	0.539109	0.551744	0	0	0.290279	0.214102	0	0.363618	0.0967597	0.764122	#DIV/0!	#NUM!	-1.90994
ENSG00000252405	snoMe28S-Am2634	4.36058	17.6442	6.40237	0	0	0	0	0	15.8084	0	0	4.20683	9.46905	0	5.26947	1.40228	-0.845563	#DIV/0!	#NUM!	-1.90989
ENSG00000196155	PLEKHG4	3.89119	2.55616	2.18268	1.07558	0.689668	0.907942	3.47386	3.03983	3.06856	0.886465	0.814782	0.849217	2.87667	0.891063	3.19408	0.850155	0.151001	-0.0678017	-1.6908	-1.90961
ENSG00000265361	RN7SL867P	0	0.29355	0	1.15195	0	0	0	0.86837	0	0	0	0.231427	0.09785	0.383983	0.289457	0.0771423	1.5647	-2.31545	1.9724	-1.90775
ENSG00000051341	POLQ	2.23003	3.02326	4.45789	0.822669	1.27998	1.62674	2.30985	3.88983	3.79353	0.672584	1.02251	0.968511	3.23706	1.24313	3.33107	0.887867	0.0413014	-0.485564	-1.3807	-1.90757
ENSG00000120328	PCDHB12	0.0270206	0.0193305	0.020269	0.0848435	0	0	0.015249	0.044064	0	0.0158109	0	0	0.0222067	0.0282812	0.019771	0.0052703	-0.167609	-2.42388	0.348847	-1.90743
ENSG00000204860	FAM201A	3.52776	4.38402	3.32396	0.702563	1.00372	1.105	3.59508	4.53572	3.94723	0.962219	1.00323	1.2544	3.74524	0.937097	4.02601	1.07328	0.104291	0.195761	-1.99879	-1.90732
ENSG00000168060	NAALADL1	18.19	16.7986	14.1942	3.47546	3.85409	6.37919	14.0367	14.3684	15.013	2.83307	3.3373	5.40867	16.3943	4.56958	14.4727	3.85968	-0.17986	-0.24358	-1.84306	-1.90678
ENSG00000147536	GINS4	13.8421	11.5399	13.846	2.30036	2.71029	4.36661	9.4984	10.175	14.2076	2.72901	2.32438	3.98687	13.076	3.12575	11.2937	3.01342	-0.211406	-0.0528022	-2.06464	-1.90604
ENSG00000206755	SNORA30	2.2239	0	0	0	0	1.84008	0	3.70762	3.78591	0	0	2.00008	0.7413	0.61336	2.49784	0.666693	1.75255	0.120289	-0.273323	-1.90559
ENSG00000226784	PGAM4	0.0332548	0.0416758	0.520995	0	0.0806067	0.0232078	0.0660164	0	0.166203	0.0341019	0	0.0278826	0.198642	0.0346048	0.0774065	0.0206615	-1.35964	-0.744029	-2.52112	-1.90551
ENSG00000124731	TREM1	0.113201	0.447428	0.446511	1.13297	0.676978	0.665826	1.46045	1.57845	0.900388	0.640861	0.249441	0.161351	0.335713	0.825258	1.3131	0.350551	1.96767	-1.23522	1.29761	-1.90528
ENSG00000120437	ACAT2	88.8519	90.682	129.24	28.0298	34.8052	28.7632	64.5682	112.082	107.575	24.0421	29.0948	22.7622	102.924	30.5327	94.7417	25.2997	-0.119515	-0.271236	-1.75316	-1.90488
ENSG00000101470	TNNC2	0.980671	0.674435	0.800849	0.490653	0.39779	0.447486	1.23242	0.426595	1.24659	0.185361	0.23644	0.35488	0.818652	0.44531	0.968535	0.258894	0.242554	-0.782449	-0.878441	-1.90344
ENSG00000171320	ESCO2	2.79257	6.78622	12.0947	1.38864	2.66567	3.40397	4.85143	10.2452	10.8817	3.28646	1.465	2.19455	7.22451	2.48609	8.65945	2.31534	0.261376	-0.102658	-1.53902	-1.90305
ENSG00000240204	SMKR1	0.17462	0	0	0	0.124015	0.159846	0	0	0.901034	0.0586094	0.0497149	0.132856	0.0582067	0.0946203	0.300345	0.0803934	2.36736	-0.235073	0.700966	-1.90147
ENSG00000109193	SULT1E1	0.388042	0.520795	0.277343	0.0474404	0.0726237	0.150336	0.181339	0.29082	0.372946	0.0997577	0.0267778	0.0997431	0.395393	0.0901334	0.281702	0.0754262	-0.48912	-0.256996	-2.13315	-1.90103
ENSG00000123453	SARDH	14.4577	12.5169	15.5442	3.05647	3.01748	3.54022	13.5407	14.4594	16.8203	3.40747	4.50852	4.08674	14.1729	3.20472	14.9401	4.00091	0.0760568	0.32013	-2.14487	-1.90079
ENSG00000189430	NCR1	0.113218	0.0568199	0	0.0529314	0	0.0480626	0.0339622	0.0549341	0.0525136	0	0.0378693	0	0.0566793	0.0336647	0.0471366	0.0126231	-0.265973	-1.41517	-0.751587	-1.90078
ENSG00000163170	BOLA3	71.588	78.6814	82.128	31.7226	21.3774	18.6256	93.0675	98.1539	88.1607	25.9687	28.4881	20.4038	77.4658	23.9086	93.1274	24.9536	0.265645	0.0617181	-1.69603	-1.89996
ENSG00000240972	MIF	1382.73	1276.5	639.867	518.271	274.915	275.88	1505.07	1303.46	1061.52	530.742	232.516	273.983	1099.7	356.355	1290.02	345.747	0.230281	-0.043599	-1.62572	-1.8996
ENSG00000165304	MELK	16.2008	19.8037	25.2297	7.06658	8.05614	7.29705	16.5358	23.7909	22.7044	7.1024	4.91966	4.87416	20.4114	7.47325	21.0104	5.63207	0.0417286	-0.40807	-1.44957	-1.89937
ENSG00000250264	TAP2	0.369216	0	0.358854	0	0.175392	0.163041	0	1.04548	0	0	0	0.280379	0.24269	0.112811	0.348493	0.0934597	0.522016	-0.271492	-1.10521	-1.89872
ENSG00000101082	SLA2	8.40395	7.45413	7.17961	1.89814	1.96578	1.58088	6.94119	8.4724	8.42592	2.37641	2.53491	1.4822	7.67923	1.81494	7.9465	2.13118	0.0493585	0.231731	-2.08104	-1.89867
ENSG00000213830	CFL1P5	0.135037	0.433522	0.240019	0	0	0.10475	0.141638	0.301893	0.899001	0	0.128138	0.232163	0.269526	0.0349167	0.447511	0.1201	0.731498	1.78225	-2.94844	-1.89768
ENSG00000144152	FBLN7	0.724084	1.56561	0.330946	0.240151	0.426646	0.279632	1.40419	1.08327	0.599149	0.313559	0.204731	0.310084	0.873548	0.315476	1.02887	0.276125	0.2361	-0.192213	-1.46935	-1.89767
ENSG00000187595	ZNF385C	12.3246	12.2479	9.96766	3.86917	2.54818	2.81106	11.158	11.6413	10.0147	3.1818	2.74518	2.88701	11.5134	3.07613	10.938	2.938	-0.073965	-0.0662857	-1.90412	-1.89644
ENSG00000257341	CRIP1	0.172468	0.561981	0	0.373063	0.344763	0.256605	1.51969	0	0.128962	0	0	0.442877	0.244816	0.32481	0.54955	0.147626	1.16655	-1.13765	0.407898	-1.89631
ENSG00000207021	Y_RNA	3.07701	0	0	0	0	0	0	10.2046	0	0	0	2.74238	1.02567	0	3.40153	0.914127	1.72962	#DIV/0!	#NUM!	-1.89572
ENSG00000119986	AVPI1	44.7358	50.0504	43.3498	8.50381	10.0562	12.6191	48.4021	44.8776	57.2331	13.5895	13.7212	13.1559	46.0453	10.393	50.1709	13.4889	0.123797	0.376152	-2.14744	-1.89508
ENSG00000128039	SRD5A3	6.53051	7.14502	9.08796	3.09531	2.30495	2.58018	8.01833	10.6408	11.5005	3.45862	2.75313	1.89693	7.58783	2.66014	10.0532	2.70289	0.405899	0.0230002	-1.51218	-1.89508
ENSG00000272523	LINC01023	2.15228	1.10986	1.4386	1.63769	0.811732	1.16267	2.2463	1.96028	3.06786	0.917242	0.316253	0.722596	1.56691	1.20403	2.42481	0.65203	0.629948	-0.884861	-0.380053	-1.89486
ENSG00000266872	RP11-19P22.8	0.48534	0.490623	2.36864	0	0	0	1.3536	1.55439	1.01929	0	0	1.05611	1.11487	0	1.30909	0.352037	0.231695	#DIV/0!	#NUM!	-1.89477
ENSG00000233845	AC093732.1	0	0.180233	0.193634	0	0.162815	0.207207	0.28027	0.903621	0.225087	0	0.379626	0	0.124622	0.123341	0.469659	0.126542	1.91405	0.0369678	-0.0149141	-1.892
ENSG00000111796	KLRB1	0	0	0	0	0.0420914	0.02725	0.189726	0	0.0592178	0	0.0670831	0	0	0.0231138	0.0829813	0.022361	#DIV/0!	-0.0477676	#DIV/0!	-1.8918
ENSG00000179085	DPM3	67.2982	65.0023	33.078	18.5084	15.2123	10.0749	63.4329	52.9489	45.4015	18.2103	12.1237	13.3049	55.1262	14.5986	53.9277	14.5463	-0.0317105	-0.0051737	-1.91691	-1.89038
ENSG00000144061	NPHP1	3.34222	4.22669	1.60575	0.730019	0.147213	0.30826	1.90414	4.33511	2.15549	0.624721	1.35385	0.285893	3.05822	0.395164	2.79825	0.754821	-0.128171	0.933683	-2.95217	-1.89032
ENSG00000259782	CTD-2270L9.2	0.410451	0.10441	0.125869	0.113221	0.241747	0.266059	0.640388	0.519995	0.26051	0.0764707	0.146219	0.160653	0.213577	0.207009	0.473631	0.127781	1.14901	-0.696021	-0.0450605	-1.89009
ENSG00000054356	PTPRN	0.947077	0.588077	0.599065	0.195373	0.0840782	0.195295	1.20162	0.713361	0.651933	0.206258	0.126727	0.359841	0.711406	0.158249	0.855639	0.230942	0.266329	0.545337	-2.16848	-1.88947
ENSG00000148948	LRRC4C	0	0	0	0.0506398	0.0138101	0.0178442	0	0.0318269	0.0581469	0.0131804	0.0111191	0	0	0.0274314	0.0299913	0.00809983	#DIV/0!	-1.75986	#DIV/0!	-1.88858
ENSG00000201663	Y_RNA	7.35435	0	5.04271	0	0	0	0	6.2484	6.31223	0	3.39281	0	4.13235	0	4.18688	1.13094	0.0189108	#DIV/0!	#NUM!	-1.88836
ENSG00000169783	LINGO1	0.0317405	0.0714512	0	0.0305525	0	0	0.347018	0	0.030217	0.0352789	0.0513037	0.0153444	0.0343972	0.0101842	0.125745	0.0339757	1.87014	1.73817	-1.75596	-1.88793
ENSG00000269961	CTD-2033C11.1	0.396636	0.178695	0.191936	0	0	0.51188	0.277956	0.449075	0.66495	0.147419	0	0.228691	0.255756	0.170627	0.463994	0.12537	0.859339	-0.444651	-0.583923	-1.88791
ENSG00000249509	RP11-402J6.1	0	0	0	0	0.17715	0.225285	0.24554	0.246508	0.486774	0	0.13832	0.12619	0	0.134145	0.326274	0.08817	#DIV/0!	-0.605434	#DIV/0!	-1.88772
ENSG00000267105	CTD-2369P2.4	0	0.605378	0.719238	2.30828	0	0.386534	0.914661	3.46884	1.04286	0.709164	0	0.757926	0.441539	0.898271	1.80879	0.48903	2.03441	-0.877228	1.02461	-1.88703
ENSG00000144230	GPR17	0.0564428	0.130856	0.157908	0.0710337	0.140837	0.0647116	0.118534	0.165338	0.18439	0.0504333	0	0.0761678	0.115069	0.0921941	0.156087	0.0422004	0.439854	-1.12742	-0.319752	-1.88703
ENSG00000203606	AC004832.1	0	0	0.123035	0.282608	0	0.130976	0.27011	0	0	0	0	0.0730388	0.0410117	0.137861	0.0900367	0.0243463	1.13448	-2.50145	1.74911	-1.88681
ENSG00000137135	ARHGEF39	11.9903	10.1541	11.8781	3.99762	4.3524	3.85139	10.2813	15.2257	13.6805	4.8568	3.11674	2.62981	11.3408	4.06714	13.0625	3.53445	0.203907	-0.202526	-1.47944	-1.88588
ENSG00000176472	ZNF575	0.490811	0.565601	0.685588	0.202981	0.159411	0.474644	1.16626	0.508007	1.85423	0.203207	0.295615	0.456817	0.580667	0.279012	1.17617	0.318546	1.01831	0.191175	-1.05738	-1.88452
ENSG00000063180	CA11	2.44367	2.77121	0.620244	1.01729	0.222805	0.635158	3.05855	3.74193	1.09488	0.241635	0.565414	1.33189	1.94504	0.625084	2.63178	0.712979	0.43624	0.189809	-1.63768	-1.88411
ENSG00000091428	RAPGEF4	0.475667	1.61238	0.885211	0.219819	0.329439	0.673368	0.965543	1.27466	0.937827	0.146654	0.303897	0.410436	0.991087	0.407542	1.05934	0.286996	0.0960892	-0.50592	-1.28206	-1.88407
ENSG00000049768	FOXP3	0.0614745	0.0883933	0	0	0.101338	0	0.0465566	0.148791	0.195065	0.0688255	0	0.0369483	0.0499559	0.0337793	0.130138	0.0352579	1.38131	0.0618071	-0.564515	-1.88402
ENSG00000264386	MIR4513	0	0	17.6973	6.88787	4.67564	0	0	0	13.928	0	0	3.77376	5.8991	3.8545	4.64267	1.25792	-0.345541	-1.6155	-0.61395	-1.88391
ENSG00000158163	DZIP1L	0.222948	0.224255	0.137001	0	0.0551869	0.0535815	0.460643	0.683421	0.607235	0.240697	0.103048	0.130966	0.194735	0.0362561	0.583766	0.158237	1.58388	2.12579	-2.42521	-1.88331
ENSG00000187627	RGPD1	0.604265	0.874483	1.06303	0.454964	0.588782	0.649888	1.1662	1.4838	1.04636	0.277838	0.50108	0.223504	0.847261	0.564545	1.23212	0.334141	0.540269	-0.756632	-0.585719	-1.88262
ENSG00000237400	AC006960.7	0.718899	1.31355	1.24321	0	0	0.641738	1.80287	1.02215	0.572006	0.274515	0.327257	0.319592	1.09189	0.213913	1.13234	0.307121	0.0524871	0.521787	-2.35173	-1.88243
ENSG00000160472	TMEM190	0.106708	0	0	0	0	0	0.891702	0.181375	0.707158	0	0.301005	0.181999	0.0355693	0	0.593412	0.161001	4.06033	#DIV/0!	#NUM!	-1.88196
ENSG00000006016	CRLF1	354.477	297.759	249.329	104.764	104.599	49.5328	367.495	381.207	275.39	125.347	104.882	47.8484	300.522	86.2989	341.364	92.6922	0.183842	0.103107	-1.80006	-1.88079
ENSG00000150637	CD226	0	0.0313942	0.0982853	0	0.027031	0.0695864	0.115137	0.367041	0	0.0604023	0.0512469	0.0193665	0.0432265	0.0322058	0.160726	0.0436719	1.89462	0.439385	-0.424595	-1.87983
ENSG00000225578	NCBP2-AS1	0.268695	1.0075	0.166374	0.211815	0.147773	0.968142	0.244209	2.03445	0.577662	0	0.231596	0.54524	0.480856	0.442577	0.952107	0.258945	0.985518	-0.77328	-0.119679	-1.87848
ENSG00000230330	HMGN2P3	0.385337	0.802632	10.566	0.64392	0.980135	0.307626	0.851336	0	7.93058	0.874135	0.794259	0.720562	3.91799	0.643894	2.92731	0.796319	-0.42054	0.306523	-2.60522	-1.87816
ENSG00000265582	AL034553.1	10.2448	7.12528	10.2815	6.56252	5.36232	5.97831	0	0	31.648	4.77341	0	3.8369	9.21719	5.96772	10.5493	2.8701	0.194752	-1.05608	-0.627148	-1.87798
ENSG00000177721	ANXA2R	0.507218	1.01798	0.44044	0.477501	0.386692	0.367696	0.990123	0.643303	0.472669	0.220714	0.186456	0.166309	0.655213	0.41063	0.702032	0.19116	0.0995729	-1.10306	-0.674125	-1.87676
ENSG00000228928	AC002069.5	0.344379	0.840272	0.688319	1.31695	0.323395	0.523243	1.50609	1.29749	2.38669	0.955864	0.226804	0.231562	0.624323	0.721196	1.73009	0.47141	1.47048	-0.613409	0.208098	-1.87579
ENSG00000233560	KRT8P39	0.360002	0.136187	0.0518263	0	0.126962	0.0275744	0.153648	0.254757	0.29728	0	0.0681992	0.124292	0.182672	0.0515121	0.235228	0.0641637	0.364808	0.316846	-1.82627	-1.87423
ENSG00000108272	DHRS11	29.5111	24.8874	24.3434	8.2347	7.36599	7.79062	26.8584	31.9141	29.9367	7.10928	10.0526	7.03926	26.2473	7.7971	29.5698	8.06705	0.171955	0.0491036	-1.75116	-1.87401
ENSG00000266151	MIR3646	17.0205	17.2652	6.30327	0	0	12.8771	19.0273	24.6449	29.462	4.70277	0	15.2537	13.5297	4.29237	24.3781	6.65216	0.849458	0.632049	-1.65628	-1.87369
ENSG00000223922	ASS1P2	0.301537	0.175432	0.185072	0	0.101758	0.0658419	0.321266	0.221798	0.2141	0.0482527	0.121827	0.0365963	0.22068	0.0558666	0.252388	0.068892	0.193685	0.30235	-1.9819	-1.87323
ENSG00000213938	SEPHS1P6	0.270736	0.432084	0.19373	0.376252	0.159641	0.171662	0.42809	0.70565	0.227559	0.252805	0.0428699	0.0760164	0.29885	0.235852	0.453766	0.123897	0.602528	-0.928737	-0.341542	-1.87281
ENSG00000181408	UTS2R	0.199198	0.377773	0.114194	0.199024	0	0.0305487	0.212348	0.273046	0.26351	0.132932	0.037772	0.0337957	0.230388	0.0765242	0.249635	0.0681666	0.115751	-0.166852	-1.59008	-1.87268
ENSG00000108947	EFNB3	0.164378	0.121928	0.127871	0.0748611	0.0872117	0.0678999	0.255876	0.128424	0.221464	0.0997344	0.028151	0.0375548	0.138059	0.0766576	0.201921	0.0551467	0.548508	-0.475153	-0.848785	-1.87245
ENSG00000159261	CLDN14	0.0290059	0.244119	0.0715567	0	0.033975	0	0.0923213	0.0444411	0	0	0	0.0373805	0.114894	0.011325	0.0455875	0.0124602	-1.33359	0.137812	-3.34272	-1.87131
ENSG00000267985	AC005488.1	0	0	3.38665	0	0	0	0	9.10813	0	2.49209	0	0	1.12888	0	3.03604	0.830697	1.4273	#DIV/0!	#NUM!	-1.8698
ENSG00000268891	AC006014.1	0	0	3.38665	0	0	0	0	9.10813	0	2.49209	0	0	1.12888	0	3.03604	0.830697	1.4273	#DIV/0!	#NUM!	-1.8698
ENSG00000197172	MAGEA6	0.0292263	0.0889511	0.0417126	0.109206	0	0.0503197	0.123923	0.223667	0.109182	0.0730258	0.027458	0.0245207	0.0532967	0.0531752	0.152257	0.0416682	1.51439	-0.351809	-0.00329085	-1.86949
ENSG00000253279	FAM183CP	0	0.0305859	0.084274	0	0.0244105	0.0407685	0.0574139	0.0354141	0.0337652	0	0.0179387	0.0167308	0.0382866	0.0217263	0.0421977	0.0115565	0.140325	-0.91074	-0.817396	-1.86846
ENSG00000188373	C10orf99	0	0	0	0	0	0.110007	0.0673664	0.323053	0	0	0	0.106962	0	0.036669	0.13014	0.035654	#DIV/0!	-0.040497	#DIV/0!	-1.86793
ENSG00000231868	RP1-202O8.2	1.23683	1.26364	0	0	0	0	1.22959	1.59746	1.69082	0.787156	0.233965	0.216686	0.83349	0	1.50596	0.412602	0.853443	#DIV/0!	#NUM!	-1.86786
ENSG00000265665	AC008391.1	0	4.68867	0	0	0	0	0	13.6412	3.20436	0	0	4.61648	1.56289	0	5.61519	1.53883	1.84512	#DIV/0!	#NUM!	-1.8675
ENSG00000224668	IPO8P1	0.015681	0.211987	0.0444689	0.104209	0.0182755	0.0236044	0.100433	0.053608	0.180381	0.0347337	0.0438285	0.0130932	0.0907123	0.0486963	0.111474	0.0305518	0.297337	-0.672555	-0.897486	-1.86738
ENSG00000043039	BARX2	0.0631179	0.0397333	0.0550718	0	0	0.0416041	0.0495166	0	0.0461667	0	0.0262894	0	0.052641	0.013868	0.0318944	0.00876313	-0.722882	-0.662244	-1.92442	-1.86379
ENSG00000148362	C9orf142	46.2096	39.5564	31.6495	14.5243	10.991	12.6394	48.1122	41.2157	44.6866	11.9064	10.5422	14.3821	39.1385	12.7182	44.6715	12.2769	0.190766	-0.0509474	-1.62169	-1.8634
ENSG00000256274	TAS2R64P	0.020586	0.0556386	0	0	0.0240458	0	0	0.0703	0	0	0.0193227	0	0.0254082	0.00801527	0.0234333	0.0064409	-0.116732	-0.315488	-1.66447	-1.86323
ENSG00000237514	PTP4A1P7	0	0	0	0	0	0.0988215	0	0.440314	0	0	0.121037	0	0	0.0329405	0.146771	0.0403457	#DIV/0!	0.292551	#DIV/0!	-1.86308
ENSG00000180987	AC123768.1	0.134252	0.292718	0.193634	0	0.447657	0	0.838023	0.452937	0.478882	0	0.299995	0.18654	0.206868	0.149219	0.589947	0.162178	1.51188	0.12015	-0.471279	-1.86301
ENSG00000254756	RP11-867G23.12	0.723055	0.195175	0.201421	0	0	0	0	0.463183	0	0	0.127352	0	0.373217	0	0.154394	0.0424507	-1.27339	#DIV/0!	#NUM!	-1.86276
ENSG00000111602	TIMELESS	17.4417	15.3473	21.0265	5.15101	5.67472	6.02899	14.2424	17.4312	20.1659	5.19022	4.52977	4.5388	17.9385	5.61824	17.2798	4.75293	-0.0539679	-0.241302	-1.67487	-1.8622
ENSG00000154920	EME1	9.56687	8.39016	8.72307	3.43457	3.93309	4.41905	9.05688	9.21607	11.7691	3.15213	2.37626	2.74589	8.89337	3.92891	10.014	2.75809	0.171219	-0.510457	-1.1786	-1.86028
ENSG00000255556	RP11-351I21.6	0	0	0	0	0	0.0489106	0	0.110377	0	0	0.0304129	0	0	0.0163035	0.0367923	0.0101376	#DIV/0!	-0.685464	#DIV/0!	-1.85968
ENSG00000258284	POLR2KP1	1.13483	1.47793	0	0	0	3.67125	3.54699	1.87465	1.95704	0	0	2.0331	0.87092	1.22375	2.45956	0.6777	1.49779	-0.85259	0.490697	-1.85968
ENSG00000233094	AL592170.1	0.201652	0	0	0	0	0	0.121387	0.173922	0	0	0	0.0813946	0.0672173	0	0.0984363	0.0271315	0.550358	#DIV/0!	#NUM!	-1.85922
ENSG00000160345	C9orf116	11.2962	12.6418	12.8142	3.67297	3.59314	3.111	11.9098	14.9637	11.6383	4.39457	3.63263	2.58791	12.2507	3.45904	12.8373	3.53837	0.0674716	0.0327158	-1.82442	-1.85918
ENSG00000236016	RP1-3J17.3	0	0	0	0	0	0.0468139	0	0.209005	0	0	0.0576272	0	0	0.0156046	0.0696683	0.0192091	#DIV/0!	0.299813	#DIV/0!	-1.85872
ENSG00000161939	RNASEK-C17orf49	1.2602	0.817277	1.74467	0.418134	1.42148	0.528352	2.2949	0.619219	0.593488	0.62477	0.0807171	0.262265	1.27405	0.789323	1.1692	0.322584	-0.123895	-1.29094	-0.690733	-1.85778
ENSG00000233175	CTD-2020K17.3	0.0881744	0.147579	0.0357431	0.0430032	0.0293088	0	0.508733	0.0855218	0.180396	0.0620601	0.123459	0.0282422	0.0904988	0.024104	0.258217	0.0712538	1.51261	1.56369	-1.90863	-1.85754
ENSG00000104889	RNASEH2A	65.1188	56.2935	58.5733	23.2344	18.4675	19.5432	68.5077	64.5404	65.0352	24.2372	13.9684	16.4603	59.9952	20.4151	66.0277	18.222	0.138226	-0.163955	-1.55521	-1.85739
ENSG00000204311	DFNB59	0.721724	0.315497	1.09348	0.401054	0.39162	0.531973	0.736968	2.65957	0.836078	0.591519	0.362346	0.215192	0.710233	0.441549	1.41087	0.389685	0.990224	-0.180264	-0.685718	-1.85621
ENSG00000154479	CCDC173	0.374236	0.0617372	0.0325868	0.0757043	0	0.0173176	0	0.116814	0.0376604	0	0.0426892	0	0.156187	0.0310073	0.0514915	0.0142297	-1.60087	-1.1237	-2.33259	-1.85542
ENSG00000058668	ATP2B4	0.435835	0.349124	0.590274	0.121203	0.129237	0.070163	0.612585	0.574757	0.669193	0.201467	0.228198	0.0834687	0.458411	0.106868	0.618845	0.171045	0.432936	0.678547	-2.10082	-1.85521
ENSG00000232692	AP001596.6	0	0	0	0	0.0884452	0.080754	0.0535409	0	0.174827	0	0	0.0631884	0	0.0563997	0.0761226	0.0210628	#DIV/0!	-1.42099	#DIV/0!	-1.85363
ENSG00000255000	AC139103.1	0	0	0	0	0	0.0805882	0	0.180692	0	0	0.0500024	0	0	0.0268627	0.0602307	0.0166675	#DIV/0!	-0.688571	#DIV/0!	-1.85346
ENSG00000136982	DSCC1	6.74161	8.82772	8.62643	2.15617	2.97608	2.47687	6.30368	9.28679	7.90519	2.29264	2.12347	2.08788	8.06525	2.53637	7.83189	2.168	-0.04236	-0.226405	-1.66895	-1.853
ENSG00000197361	FBXL22	0	0.725184	0	0.0585091	0.0423434	0.0532258	0.186134	0.59762	0.115826	0.0777563	0.0718576	0.099474	0.241728	0.0513594	0.29986	0.0830293	0.310904	0.692991	-2.23468	-1.8526
ENSG00000222726	RNU2-7P	0.984276	0	1.41327	0	1.26783	1.59519	0	3.22844	3.39117	0	0.946941	0.886777	0.799182	0.95434	2.20654	0.611239	1.46519	-0.642766	0.255979	-1.85197
ENSG00000160172	FAM86C2P	1.90892	1.83227	1.9786	0.678557	0.793343	0.569545	2.37407	2.76302	3.07881	0.550639	0.993173	0.734396	1.9066	0.680482	2.73863	0.759403	0.522453	0.158308	-1.48637	-1.85052
ENSG00000171476	HOPX	0.191534	0.2256	0.0927311	0.0252762	0.0406262	0.0671576	0.132151	0.319355	0.26884	0.136824	0.014234	0.0488771	0.169955	0.0443533	0.240115	0.0666451	0.498575	0.587456	-1.93804	-1.84916
ENSG00000230224	PHBP9	1.16766	0.279915	0.296682	0.457598	0.164093	0.21124	1.022	0.471075	0.686559	0.306042	0.0655393	0.234063	0.581419	0.277644	0.726545	0.201881	0.321473	-0.459726	-1.06634	-1.84754
ENSG00000102313	ITIH6	0.0927707	0	0	0.0160028	0	0.0216315	0.0612257	0	0	0	0.00900305	0.00801272	0.0309236	0.0125448	0.0204086	0.00567192	-0.599532	-1.14518	-1.30162	-1.84726
ENSG00000250071	CTD-2060C23.1	0.0970554	0.131433	0.138809	0	0	0.110765	0.360314	0.166067	0.320445	0.107872	0.045914	0.0819307	0.122432	0.0369217	0.282275	0.0785722	1.20512	1.08955	-1.72945	-1.84501
ENSG00000185070	FLRT2	0.00593208	0	0	0.00988803	0.139547	0.00448043	0.0126569	0.192564	0.0194084	0.019655	0.0276446	0.0152363	0.00197736	0.0513052	0.0748764	0.0208453	5.24286	-1.29938	4.69746	-1.84479
ENSG00000172893	DHCR7	109.531	117.707	126.052	33.5695	26.4927	22.4393	80.7963	107.562	114.083	28.5056	26.2227	29.5918	117.763	27.5005	100.814	28.1067	-0.224197	0.0314558	-2.09836	-1.84271
ENSG00000184507	NUTM1	0	0	0	0.0211629	0	0	0	0.0218137	0.0209042	0	0.0119125	0	0	0.0070543	0.0142393	0.00397083	#DIV/0!	-0.829061	#DIV/0!	-1.84236
ENSG00000259687	RP11-293M10.5	0.0833963	0.22363	0.119455	0	0	0	0	0.282352	0	0	0.0787627	0	0.14216	0	0.0941173	0.0262542	-0.594988	#DIV/0!	#NUM!	-1.84191
ENSG00000229336	AP000568.2	0	0.21915	0	0	0	0	0	0.56298	0	0	0.157146	0	0.07305	0	0.18766	0.052382	1.36116	#DIV/0!	#NUM!	-1.84098
ENSG00000132639	SNAP25	0	0.0331674	0	0.0406732	0	0.0368652	0	0.0419074	0.0402811	0	0.0229417	0	0.0110558	0.0258461	0.0273962	0.00764723	1.30917	-1.75694	1.22515	-1.84096
ENSG00000257167	TMPO-AS1	1.12094	1.75567	1.51199	0.708255	0.564425	0.577266	1.38911	1.45579	1.6258	0.479145	0.382652	0.386259	1.46287	0.616649	1.49023	0.416019	0.02674	-0.5678	-1.24628	-1.84082
ENSG00000269540	CTD-2126E3.5	0	0	0	0	0.0455646	0.0294881	0	0.0664132	0.0640712	0	0.036466	0	0	0.0250176	0.0434948	0.0121553	#DIV/0!	-1.04135	#DIV/0!	-1.83925
ENSG00000105852	PON3	15.7137	20.3305	19.1658	4.36175	5.03577	3.00162	17.0562	21.7453	19.2686	3.13649	8.44093	4.66219	18.4033	4.13304	19.3567	5.4132	0.072865	0.389277	-2.15469	-1.83828
ENSG00000263675	MIR5581	25.4453	8.1072	0	0	5.55469	13.5014	6.39308	0	37.665	6.3509	5.97617	0	11.1842	6.35203	14.686	4.10902	0.392986	-0.628422	-0.816168	-1.83758
ENSG00000158022	TRIM63	0	0	0	0	0.0335915	0	0.182284	0	0	0	0.0269447	0.0240601	0	0.0111972	0.0607613	0.0170016	#DIV/0!	0.602537	#DIV/0!	-1.83748
ENSG00000108932	SLC16A6	6.45675	12.4114	11.0545	1.29782	1.15134	1.96439	8.49056	11.6816	11.9063	1.17415	3.58678	4.2293	9.97423	1.47118	10.6928	2.99675	0.100362	1.02642	-2.76123	-1.83517
ENSG00000186197	EDARADD	1.20002	0.970574	0.762618	0.684654	0.297669	0.384805	1.45401	1.27777	1.13581	0.308314	0.260934	0.515085	0.977737	0.455709	1.2892	0.361444	0.398954	-0.33434	-1.10133	-1.83463
ENSG00000181458	TMEM45A	25.8906	41.7497	41.763	6.78354	9.33068	10.3932	23.2218	36.4419	35.2743	7.8414	10.1376	8.6572	36.4678	8.8358	31.646	8.87874	-0.204598	0.00699371	-2.04519	-1.8336
ENSG00000243607	RPL35AP26	0.559243	0.372262	0	0.459929	0	0.660683	0.577404	0.936914	0.479211	0.309217	0	0.250682	0.310502	0.373537	0.66451	0.186633	1.09769	-1.00105	0.266651	-1.83209
ENSG00000244113	RP11-468H14.1	0	0	0	0	0.129759	0	0	0.183475	0.180252	0	0.102189	0	0	0.043253	0.121242	0.034063	#DIV/0!	-0.344595	#DIV/0!	-1.83162
ENSG00000266969	RP11-773H22.4	0.396645	0.753531	0	0	0	0	0.409505	0.595215	0	0	0.147877	0.134527	0.383392	0	0.334907	0.0941347	-0.195061	#DIV/0!	#NUM!	-1.83096
ENSG00000269082	CTD-2620I22.1	0.23392	0.314565	0	0	0.289643	0.540648	0	0.199617	0.196561	0	0.111388	0	0.182828	0.276764	0.132059	0.0371293	-0.469303	-2.89802	0.598165	-1.83055
ENSG00000149548	CCDC15	0.930822	1.80198	1.51803	0.306259	0.485462	0.399732	0.852616	1.72803	1.62061	0.326838	0.55137	0.303052	1.41694	0.397151	1.40042	0.393753	-0.0169237	-0.0123953	-1.83502	-1.83049
ENSG00000262380	CTB-193M12.3	0	0.359714	0	0	0	0	0	0.45424	0	0	0.127759	0	0.119905	0	0.151413	0.0425863	0.336604	#DIV/0!	#NUM!	-1.83003
ENSG00000235039	MTND6P12	0	0	0.183949	0.210718	0	0	0	0.21647	0.213691	0	0.121003	0	0.0613163	0.0702393	0.143387	0.0403343	1.22557	-0.800271	0.196008	-1.82983
ENSG00000073111	MCM2	65.2564	61.2062	75.5502	27.7135	22.1335	22.9398	57.8643	62.0397	77.0313	23.3391	14.3478	17.7183	67.3376	24.2623	65.6451	18.4684	-0.0367245	-0.393655	-1.4727	-1.82963
ENSG00000270010	CTD-2132N18.4	0.267953	0.8966	0	0	0.163312	0.207828	0	0.45424	0.44928	0	0.254253	0	0.388184	0.123713	0.301173	0.084751	-0.366148	-0.545699	-1.64974	-1.82929
ENSG00000176273	SLC35G1	1.41769	2.58746	2.35901	0.793118	0.250503	0.476451	1.39333	3.06281	2.52366	0.586273	0.740871	0.638361	2.12138	0.506691	2.3266	0.655168	0.133217	0.370761	-2.06583	-1.82829
ENSG00000267120	AD000671.6	0.413	0	0	0	0.111284	0.205621	0.431506	0.180644	0	0	0.121647	0.0507627	0.137667	0.105635	0.20405	0.0574699	0.567743	-0.878209	-0.382091	-1.82804
ENSG00000133302	ANKRD32	2.06252	2.88788	3.60727	1.00736	0.882784	1.2826	2.07134	3.9547	4.80562	1.44072	0.658926	0.951144	2.85255	1.05758	3.61055	1.01693	0.339965	-0.0565445	-1.43149	-1.828
ENSG00000146904	EPHA1	3.4386	4.3889	5.40701	1.36712	1.10358	1.52515	2.50868	6.73525	4.33988	1.19836	1.28566	1.34291	4.4115	1.33195	4.52794	1.27564	0.0375843	-0.062316	-1.72773	-1.82763
ENSG00000225792	AC004540.4	0	0.684293	0	0	0	0	0.277175	0.697456	0.170904	0.225946	0.0969262	0	0.228098	0	0.381845	0.107624	0.743335	#DIV/0!	#NUM!	-1.82699
ENSG00000267033	CTD-2562J15.4	0	0.595405	0.316536	0.545296	0	0.340759	0	0.559715	0.185418	0	0	0.210199	0.30398	0.295352	0.248378	0.0700663	-0.291443	-2.07564	-0.0415442	-1.82574
ENSG00000235636	NUS1P1	0	0.0926852	0.376589	0	0.226326	0.0493191	0.0745678	0	0.358766	0	0.122305	0	0.156425	0.0918817	0.144445	0.0407683	-0.114952	-1.17233	-0.767619	-1.825
ENSG00000061492	WNT8A	0.0447076	0	0	0	0	0	0.0476228	0.0550784	0	0	0	0.0289998	0.0149025	0	0.0342337	0.0096666	1.19986	#DIV/0!	#NUM!	-1.82434
ENSG00000259113	RP11-406H23.2	0	0	0	0	0	0.104735	0	0.455504	0	0	0.128641	0	0	0.0349117	0.151835	0.0428803	#DIV/0!	0.296607	#DIV/0!	-1.82411
ENSG00000006468	ETV1	0	0	0.0964806	0.135757	0	0.00587678	0.154484	0.0133641	0.122994	0.0821396	0	0	0.0321602	0.0472112	0.0969475	0.0273799	1.59193	-0.786013	0.553852	-1.82409
ENSG00000233922	AL133493.2	0.505626	0.2412	0.208686	0	0.213897	0.137457	0.344463	0.607772	0.297855	0.0996506	0.253402	0	0.318504	0.117118	0.416697	0.117684	0.387686	0.00695782	-1.44335	-1.82408
ENSG00000250237	CTC-498J12.1	0	0.662284	0	0	0.204968	0.274936	0.516124	0.558106	0	0	0.158756	0.145011	0.220761	0.159968	0.358077	0.101256	0.697781	-0.659781	-0.464704	-1.82227
ENSG00000227213	SPATA13-AS1	0.168921	0	0.24446	0	0	0	0	0.568141	0	0	0.160685	0	0.137794	0	0.18938	0.0535617	0.458777	#DIV/0!	#NUM!	-1.82201
ENSG00000101331	CCM2L	0.100374	0.0372805	0.053779	0	0.0640007	0.0249911	0.0874548	0.187018	0	0	0.0546547	0.0230358	0.0638112	0.0296639	0.0914909	0.0258968	0.51982	-0.195934	-1.1051	-1.82085
ENSG00000264397	MIR3180-5	2.85904	1.87358	0	0	0	0	0	0	4.94546	0	1.4	0	1.57754	0	1.64849	0.466667	0.0634656	#DIV/0!	#NUM!	-1.82068
ENSG00000176381	PRR18	0	0.0490668	0	0	0	0.0273507	0.135274	0.0311525	0.089094	0.0401447	0.0170318	0.0151807	0.0163556	0.0091169	0.0851736	0.0241191	2.38062	1.40356	-0.843169	-1.82023
ENSG00000246859	STARD4-AS1	1.37917	4.57348	1.6077	0.503965	1.3717	1.06598	2.61118	3.50019	1.70666	0.862085	0.844521	0.508602	2.52012	0.980549	2.60601	0.738403	0.0483506	-0.409181	-1.36183	-1.81936
ENSG00000268357	VN1R81P	2.14466	5.71671	6.22011	1.7618	3.45185	1.26726	3.33774	7.21687	4.36581	1.66045	1.43285	1.13539	4.69383	2.1603	4.97347	1.40956	0.0834892	-0.615986	-1.11953	-1.81901
ENSG00000160951	PTGER1	1.30569	0.787102	0.518428	0.241857	0.12816	0.0829632	1.35403	0.559684	1.0787	0.362912	0.273079	0.213696	0.870407	0.150993	0.997471	0.283229	0.196586	0.907484	-2.5272	-1.81631
ENSG00000163618	CADPS	0.202892	0.115358	0.0936804	0.180949	0	0.0702591	0.214659	0.228829	0.239508	0.0660717	0.0505443	0.0774563	0.13731	0.0837359	0.227665	0.0646908	0.729478	-0.372286	-0.713519	-1.81528
ENSG00000230683	DDTP1	0.817907	0	0	0	0	0	0.637847	0	0	0	0	0.181333	0.272636	0	0.212616	0.0604443	-0.358726	#DIV/0!	#NUM!	-1.81457
ENSG00000213488	CTB-85P21.1	0	0	0	0.216018	0.31539	0	0	0	0.436357	0	0.124129	0	0	0.177136	0.145452	0.0413763	#DIV/0!	-2.09798	#DIV/0!	-1.81367
ENSG00000229503	AC092155.1	0	0	0	0.27002	0.382246	0	0	0	0.454594	0	0	0.129393	0	0.217422	0.151531	0.043131	#DIV/0!	-2.3337	#DIV/0!	-1.81282
ENSG00000266728	AC015688.3	0	0	0	0	0	1.24704	0.277934	0.341235	0.564633	0.33697	0	0	0	0.41568	0.394601	0.112323	#DIV/0!	-1.88782	#DIV/0!	-1.81274
ENSG00000236296	GUSBP5	0.468244	0.373588	0.451046	0.0420277	0.0880203	0.19314	0.374251	0.214794	0.330155	0.0836068	0.0941321	0.0840045	0.430959	0.107729	0.3064	0.0872478	-0.492135	-0.304223	-2.00014	-1.81223
ENSG00000235064	SLC25A5P2	0.128007	0.084819	0	0	0	0.0479029	0	0.107134	0.104006	0	0.0601633	0	0.070942	0.0159676	0.07038	0.0200544	-0.0114745	0.328771	-2.15149	-1.81124
ENSG00000173431	RNASE8	0	0.261339	0	0	0	0	0	0	0.323386	0	0.092174	0	0.087113	0	0.107795	0.0307247	0.307335	#DIV/0!	#NUM!	-1.81083
ENSG00000260125	AGBL1-AS1	0	0.0426472	0	0.0519149	0	0.0248718	0.0332929	0.0534108	0.141443	0.0346188	0.0304103	0	0.0142157	0.0255956	0.0760489	0.0216764	2.41944	-0.239771	0.848405	-1.8108
ENSG00000092853	CLSPN	5.12415	6.34567	8.26026	2.40255	2.29606	2.40594	5.14562	8.73803	10.62	3.02612	1.83989	2.1208	6.57669	2.36818	8.16787	2.32894	0.312597	-0.0241098	-1.47358	-1.81029
ENSG00000160957	RECQL4	54.5417	44.1191	38.5853	20.5967	11.936	17.049	46.1927	33.6296	46.6892	14.5349	9.35013	12.1934	45.7487	16.5272	42.1705	12.0261	-0.117495	-0.458672	-1.46888	-1.81006
ENSG00000166159	LRTM2	0.11704	0.420003	0.0250546	0.0585392	0.104474	0.0450974	0.0746714	0.285004	0.380109	0.0497229	0.0328219	0.128493	0.187366	0.0693702	0.246595	0.0703459	0.396285	0.0201496	-1.43347	-1.80961
ENSG00000006282	SPATA20	39.0231	27.5649	30.0418	9.82868	8.62978	9.1296	35.093	32.4658	40.2773	10.4647	9.41202	10.8989	32.2099	9.19602	35.9454	10.2585	0.1583	0.157745	-1.80842	-1.80898
ENSG00000231201	AF127577.11	0.0695658	0	0.0997024	0	0	0	0	0	0.229858	0	0.0656246	0	0.0564227	0	0.0766193	0.0218749	0.441432	#DIV/0!	#NUM!	-1.80843
ENSG00000106541	AGR2	4.07516	7.52941	4.04143	1.04036	1.49766	1.07695	4.324	5.95971	3.5196	0.812288	2.46096	0.67103	5.21533	1.20499	4.6011	1.31476	-0.18078	0.125779	-2.11374	-1.80718
ENSG00000224382	LINC00703	0.0651483	0.0559623	0.0295255	0	0.0532514	0.0624494	0.0659956	0.0355304	0.0341189	0	0	0.0387661	0.050212	0.0385669	0.045215	0.012922	-0.151233	-1.57753	-0.380669	-1.80697
ENSG00000158106	RHPN1	2.19734	1.93551	1.41053	0.72246	0.376108	0.727959	2.63447	2.98791	1.82837	0.818848	0.641891	0.669335	1.8478	0.608842	2.48358	0.710025	0.426619	0.221801	-1.60166	-1.80648
ENSG00000180152	AC079753.4	0.872025	0.330137	0	0	0.090484	0.192206	0.462464	0.703052	0.360123	0	0.371691	0.0646215	0.400721	0.09423	0.508546	0.145437	0.343782	0.626141	-2.08834	-1.80598
ENSG00000138346	DNA2	4.97334	9.4742	9.37619	2.89019	2.83176	3.53123	5.27724	9.99284	9.20556	3.46985	1.79769	1.73464	7.94124	3.08439	8.15855	2.33406	0.0389479	-0.402147	-1.36438	-1.80547
ENSG00000224063	AC007319.1	28.2242	33.1353	41.5849	7.63263	11.2416	13.9478	22.3102	29.8727	34.1674	6.54235	10.258	7.91097	34.3148	10.9407	28.7834	8.2371	-0.253593	-0.409495	-1.64913	-1.80503
ENSG00000160202	CRYAA	165.191	160.371	145.155	44.2538	38.8611	47.5649	160.409	156.164	177.12	51.6474	38.6456	50.9898	156.906	43.5599	164.564	47.0943	0.0687527	0.11255	-1.84882	-1.80503
ENSG00000196776	CD47	0.150115	0.301705	0.156587	0.0753155	0.171712	0.188157	0.0225974	0.131341	1.03714	0.0688529	0.103098	0.168973	0.202803	0.145062	0.397025	0.113641	0.969152	-0.35218	-0.483411	-1.80474
ENSG00000227242	NBPF13P	0.0251904	0.0172563	0.018542	0.0210923	0	0.0764966	0.159908	0	0.104355	0	0.0118714	0.0637821	0.0203296	0.0325296	0.0880878	0.0252178	2.11536	-0.36731	0.678175	-1.8045
ENSG00000258897	EGLN3-AS1	0	0.40104	0	0	0.380789	0	0.932871	0.507266	0.518289	0	0.289192	0.27153	0.13368	0.12693	0.652809	0.186907	2.28788	0.558294	-0.0747543	-1.80434
ENSG00000153707	PTPRD	0	0	0	0	0.0328282	0.0821795	0	0.297985	0.0155692	0.0476689	0.0264454	0.0156644	0	0.0383359	0.104518	0.0299262	#DIV/0!	-0.357285	#DIV/0!	-1.80427
ENSG00000197210	KB-1592A4.15	0.0125379	0	0	0	0.0132694	0.00843605	0.0998149	0.0348822	0	0.02717	0.0114745	0	0.0041793	0.00723515	0.044899	0.0128815	3.42535	0.832206	0.791762	-1.80138
ENSG00000137310	TCF19	12.2951	11.8666	11.3896	4.00653	2.69051	3.25456	10.2205	12.1992	11.7308	3.61842	3.07688	3.10378	11.8505	3.3172	11.3835	3.26636	-0.0579972	-0.0222819	-1.83691	-1.80119
ENSG00000147145	LPAR4	0	0.158065	0	0	0	0.138004	0.123637	0	0.780404	0.259418	0	0	0.0526883	0.0460013	0.301347	0.0864727	2.51587	0.910569	-0.195808	-1.80111
ENSG00000021488	SLC7A9	3.04383	4.09708	2.93899	0.713988	0.555303	0.904964	2.4461	3.8851	3.39686	0.808571	0.87565	1.10751	3.35997	0.724752	3.24269	0.930578	-0.0512577	0.36064	-2.21289	-1.80099
ENSG00000135577	NMBR	0.0769719	0	0	0	0.0454486	0	0	0.14962	0	0.0429627	0	0	0.0256573	0.0151495	0.0498733	0.0143209	0.958899	-0.0811512	-0.760096	-1.80015
ENSG00000167604	NFKBID	3.38444	2.45587	2.01899	0.981868	1.44774	1.30427	2.70809	2.1417	4.112	0.754701	0.764105	1.05499	2.61977	1.24462	2.98726	0.857932	0.189386	-0.536774	-1.07373	-1.79989
ENSG00000255314	RP11-702F3.3	0	0	0	0	0	0.0452505	0.127125	0	0.103836	0.066335	0	0	0	0.0150835	0.076987	0.0221117	#DIV/0!	0.551837	#DIV/0!	-1.79981
ENSG00000179826	MRGPRX3	0.13735	0.256326	0.142579	0.0534188	0	0.0741462	1.25024	0.632013	0.586565	0.280146	0.270194	0.159177	0.178752	0.0425217	0.822938	0.236506	2.20283	2.4756	-2.07169	-1.79891
ENSG00000133321	RARRES3	0.135831	0.251864	0.12373	0	0	0.105369	0.2716	0.292246	0	0	0.162051	0	0.170475	0.035123	0.187949	0.054017	0.140778	0.620997	-2.27907	-1.79885
ENSG00000196917	HCAR1	1.77013	2.27479	2.35862	0.554414	0.432531	0.528439	1.75713	2.96097	2.42932	0.52302	0.920866	0.610977	2.13451	0.505128	2.38247	0.684954	0.158552	0.439359	-2.07919	-1.79838
ENSG00000215375	MYL5	10.1789	7.19621	7.12776	1.43206	2.89284	2.83353	9.39281	10.0633	9.61804	2.667	2.25818	3.43902	8.16762	2.38615	9.69138	2.78807	0.246788	0.224583	-1.77523	-1.79744
ENSG00000121211	MND1	15.4068	19.2987	24.2415	4.607	8.66973	7.60981	13.9841	24.4765	17.8382	6.47982	3.57371	6.15286	19.649	6.96218	18.7663	5.40213	-0.0663136	-0.366011	-1.49684	-1.79654
ENSG00000245571	AP001258.4	0.833033	1.23605	1.39411	0.205492	0.56288	1.22074	1.2018	2.58127	1.82652	0.352408	0.352441	0.910561	1.1544	0.663037	1.86986	0.53847	0.69579	-0.300223	-0.79998	-1.79599
ENSG00000176884	GRIN1	0.199543	0.077368	0.169496	0.0416304	0	0.0995212	0.168618	0.198631	0.119379	0.0843233	0.0227964	0.0331183	0.148802	0.0470505	0.162209	0.046746	0.124459	-0.00936816	-1.66111	-1.79494
ENSG00000214688	C10orf105	0	0	0.0286375	0	0.0234043	0	0.0108242	0.0517212	0.033076	0	0.0275832	0	0.00954583	0.00780143	0.0318738	0.0091944	1.73943	0.237016	-0.291132	-1.79354
ENSG00000223947	AC016738.4	0.293508	0.466437	0.468227	0.0534569	0.143912	0.245008	0.404371	0.530794	0.54945	0.125947	0.166258	0.136053	0.409391	0.147459	0.494872	0.142753	0.273576	-0.0467959	-1.47316	-1.79354
ENSG00000182511	FES	6.36475	4.80223	3.74155	0.970275	1.65346	1.47855	6.37951	5.57466	4.69562	1.51849	1.54589	1.73866	4.96951	1.36743	5.54993	1.60101	0.159366	0.227514	-1.86163	-1.79349
ENSG00000134398	ERN2	0.137906	0.451928	0.697879	0.0365592	0.0180138	0.0505923	0.731172	0.450784	0.26676	0.203015	0.142961	0.0719435	0.429238	0.0350551	0.482905	0.139306	0.169963	1.99057	-3.61408	-1.79348
ENSG00000102144	PGK1	1457.95	1555.12	1192.22	427.128	390.08	396.984	1379.8	1432.73	1264.48	370.366	412.34	393.523	1401.76	404.731	1359	392.076	-0.0446922	-0.0458285	-1.79221	-1.79334
ENSG00000240583	AQP1	0.0591355	0	0	0.0657612	0.0413717	0.0150305	0.210354	0.101482	0.145539	0.0875554	0	0.0443993	0.0197118	0.0407211	0.152458	0.0439849	2.95128	0.111231	1.04672	-1.79333
ENSG00000249490	CTD-2333M24.1	0.132328	0.177685	0	0.21847	0.319168	0.102585	0.276398	0.224379	0.441439	0.146577	0.125559	0	0.103338	0.213408	0.314072	0.090712	1.60373	-1.23425	1.04625	-1.79173
ENSG00000010610	CD4	0.504649	0.259249	0.264428	0.306312	0.0549027	0.0355966	0.508984	0.168147	0.127658	0.02622	0.167357	0.038934	0.342775	0.132271	0.268263	0.0775037	-0.353615	-0.771156	-1.37377	-1.79131
ENSG00000164039	BDH2	18.5542	17.024	16.1902	4.07207	3.59418	3.3671	10.9752	15.1059	13.3881	4.29155	3.5556	3.56316	17.2561	3.67778	13.1564	3.80344	-0.391345	0.048468	-2.2302	-1.79039
ENSG00000197124	ZNF682	3.07192	5.06795	2.02172	1.281	1.05087	1.00945	2.13197	2.10508	4.41066	0.606146	0.885698	1.00925	3.3872	1.11378	2.88257	0.833699	-0.232736	-0.41786	-1.60463	-1.78976
ENSG00000268655	CTB-60B18.10	0.962576	0	0.398265	0	0.335091	0.427396	0.289287	0.70001	0	0.166502	0	0.119901	0.453614	0.254162	0.329766	0.0954677	-0.460023	-1.41267	-0.835714	-1.78836
ENSG00000267107	AC011526.1	0.0278659	0.422537	0.152412	0.323734	0.305865	0.296528	0.270257	0.815337	0.336565	0.183208	0.147345	0.0812441	0.200938	0.308709	0.474053	0.137266	1.2383	-1.16928	0.619496	-1.78808
ENSG00000166171	DPCD	33.8638	33.9114	25.6531	7.08319	9.15317	6.52141	31.5821	32.1205	30.8796	9.15582	9.09892	9.14959	31.1428	7.58592	31.5274	9.13478	0.0177095	0.268045	-2.0375	-1.78717
ENSG00000137700	SLC37A4	49.3157	41.5449	38.0574	15.1919	10.1435	9.98303	48.2529	49.9883	47.1638	15.4749	15.7121	10.9523	42.9727	11.7728	48.4683	14.0464	0.173624	0.254747	-1.86796	-1.78684
ENSG00000186910	SERPINA11	120.491	159.014	119.034	31.3271	43.306	36.9892	119.768	139.719	147.574	32.8075	48.5357	36.6724	132.846	37.2074	135.687	39.3385	0.0305241	0.0803523	-1.8361	-1.78627
ENSG00000197299	BLM	1.94982	3.06878	4.96125	1.34364	1.67789	1.26808	1.91944	3.50204	4.33664	0.948249	0.926081	0.955024	3.32662	1.42987	3.25271	0.943118	-0.0324152	-0.600376	-1.21817	-1.78613
ENSG00000203618	GP1BB	0	0.0894832	0.150424	0	0	0.0750449	0.160204	0.0568127	0.201513	0.0659407	0	0.0554121	0.0799691	0.025015	0.13951	0.0404509	0.802854	0.693381	-1.67665	-1.78612
ENSG00000186191	BPIFB4	0	0.0624151	0	0	0	0.0175091	0.049144	0.184752	0.181523	0.120462	0	0	0.020805	0.00583637	0.138473	0.040154	2.7346	2.7824	-1.83379	-1.78599
ENSG00000120555	SEPT7P9	0.240798	0.106973	0	0.131384	0	0	0.169933	0.833274	0.145086	0.0914556	0.241617	0	0.115924	0.0437947	0.382764	0.111024	1.72328	1.34205	-1.40435	-1.78558
ENSG00000103490	PYCARD	14.516	14.0404	13.7414	3.4114	2.18526	4.14746	19.6	17.5203	13.9111	5.28782	4.10599	5.42311	14.0993	3.24804	17.0105	4.93897	0.270799	0.604641	-2.11798	-1.78414
ENSG00000266195	RN7SL163P	0	0	0.574406	1.31965	0	0	0	0	1.30039	0	0	0.377633	0.191469	0.439883	0.433463	0.125878	1.1788	-1.8051	1.20001	-1.78389
ENSG00000235760	AC138655.4	0.168305	0	0.243553	0	0	0.131289	0.52339	0	0.668514	0.186236	0.16009	0	0.137286	0.043763	0.397301	0.115442	1.53305	1.39938	-1.6494	-1.78307
ENSG00000157193	LRP8	15.5129	12.0707	16.5449	3.2589	4.39921	3.23581	11.3626	14.5647	19.7606	4.51929	5.01365	3.74494	14.7095	3.63131	15.2293	4.42596	0.0501017	0.285503	-2.01819	-1.78279
ENSG00000004777	ARHGAP33	10.2318	9.62575	5.413	2.71513	3.66081	4.25531	9.91598	9.48913	11.62	3.46612	1.3996	4.15376	8.42353	3.54375	10.3417	3.00649	0.29598	-0.237195	-1.24915	-1.78232
ENSG00000144285	SCN1A	4.51086	5.11177	3.57609	2.03544	1.59031	1.17971	3.249	5.92475	5.68418	1.5149	1.80176	1.00467	4.39957	1.60182	4.95264	1.44044	0.170834	-0.153198	-1.45765	-1.78169
ENSG00000221164	SNORA11	18.0079	8.69129	6.41559	3.78659	8.7702	14.7781	9.68767	14.984	34.4537	4.42282	6.66965	6.105	11.0383	9.11163	19.7085	5.73249	0.836302	-0.668547	-0.276732	-1.78158
ENSG00000213075	RPL31P11	0.0330328	0.0891695	0.314007	0.0549626	0.267976	0.0499329	0.105067	0.112661	0.378498	0.145711	0	0.0277435	0.145403	0.12429	0.198742	0.0578182	0.450839	-1.10412	-0.226342	-1.7813
ENSG00000127586	CHTF18	22.8817	15.697	13.3356	5.5198	7.47207	9.89172	20.5211	21.7157	19.2819	8.09664	3.68674	6.14062	17.3048	7.62787	20.5062	5.97466	0.244892	-0.352422	-1.18182	-1.77913
ENSG00000170312	CDK1	32.6155	56.1543	66.5286	22.205	25.4022	24.2217	32.4993	69.2298	60.0156	15.4941	15.9287	15.7262	51.7661	23.943	53.9149	15.7163	0.0586748	-0.607336	-1.11241	-1.77842
ENSG00000139874	SSTR1	0.0222213	0.135408	0.0631505	0.0922912	0	0.0753148	0.0593304	0.190079	0.0547518	0.0124124	0.0208368	0.0554647	0.0735933	0.0558687	0.101387	0.0295713	0.462228	-0.917842	-0.397534	-1.7776
ENSG00000147400	CETN2	12.6473	17.7764	26.9487	4.93799	5.22678	5.12941	14.7391	21.9763	22.3973	5.68398	6.24556	5.31643	19.1241	5.09806	19.7042	5.74866	0.0431118	0.173277	-1.90737	-1.77721
ENSG00000196081	ZNF724P	1.14133	2.26316	2.31727	0.424876	0.349404	0.568516	1.33543	2.17985	2.19567	0.488173	0.552152	0.626128	1.90725	0.447599	1.90365	0.555484	-0.00272816	0.31154	-2.09122	-1.77695
ENSG00000134291	TMEM106C	114.906	115.84	83.6241	32.641	36.673	31.8618	105.511	122.188	96.2039	34.7062	34.1472	25.6755	104.79	33.7253	107.967	31.5096	0.0430954	-0.0980371	-1.6356	-1.77673
ENSG00000232010	AP001059.5	2.81432	2.20205	3.43161	0.530931	0.306327	0.232038	2.2971	2.21653	4.91373	1.53672	0.279031	0.935768	2.81599	0.356432	3.14245	0.917173	0.158247	1.36357	-2.98195	-1.77663
ENSG00000171094	ALK	0	0	0	0	0.184672	0.00575634	0.0821416	0	0	0.0168563	0.0071414	0	0	0.0634762	0.0273805	0.00799923	#DIV/0!	-2.98828	#DIV/0!	-1.77522
ENSG00000231528	FAM225A	0.0251778	0	0.059679	0	0.0195605	0.0127052	0.00905388	0.014515	0.0276517	0	0.00791966	0.00704711	0.0282856	0.0107552	0.0170735	0.00498892	-0.728307	-1.10824	-1.39503	-1.77496
ENSG00000268061	NAPA-AS1	3.67419	3.34569	2.29033	1.32278	0.860813	1.45752	3.58923	4.92378	4.02624	0.686119	1.43769	1.54038	3.10341	1.21371	4.17975	1.2214	0.429564	0.00911045	-1.35443	-1.77489
ENSG00000079616	KIF22	76.7732	70.2925	72.2991	28.0204	24.836	27.0493	65.0667	66.2031	72.4392	25.4183	15.1716	18.9427	73.1216	26.6352	67.903	19.8442	-0.106822	-0.424616	-1.45696	-1.77476
ENSG00000229689	AC009237.8	0	0	0.0232855	0	0	0.0122704	0.0172406	0.0547366	0.0263801	0	0.0153732	0.0133921	0.00776183	0.00409013	0.0327858	0.00958843	2.0786	1.22915	-0.92425	-1.7737
ENSG00000197238	HIST1H4J	10.7583	11.5002	11.0867	4.78427	5.41282	5.68592	12.949	17.1482	12.0682	4.94777	3.33144	4.05861	11.1151	5.29434	14.0551	4.11261	0.338581	-0.364397	-1.06999	-1.77297
ENSG00000200913	SNORD46	10.9174	18.0766	4.87855	5.74246	4.00223	8.25089	18.5221	0	48.7704	6.78964	6.53866	6.36344	11.2908	5.99853	22.4308	6.56391	0.990329	0.129948	-0.912474	-1.77286
ENSG00000196758	AC079612.1	0	0.0352785	0.0737806	0.0217303	0	0.00986566	0.110768	0.088928	0.0852277	0.0144981	0.0364558	0.0324649	0.036353	0.010532	0.0949746	0.0278063	1.38547	1.40063	-1.7873	-1.77213
ENSG00000228078	HLA-U	0.886056	0	0	0	2.26359	0.717438	2.75017	2.9078	0	0	0.858247	0.799331	0.295352	0.993676	1.88599	0.552526	2.67481	-0.846733	1.75034	-1.77121
ENSG00000225614	ZNF469	0.00353972	0	0.00503819	0.00590123	0	0	0.0113145	0	0	0	0.00331647	0	0.0028593	0.00196708	0.0037715	0.00110549	0.399475	-0.831367	-0.53961	-1.77045
ENSG00000164342	TLR3	0.0983627	0.701847	0.0781039	0	0.0273432	0.0383232	0.104164	0.187353	0.258138	0.0436615	0.0587697	0.0587466	0.292771	0.0218888	0.183218	0.0537259	-0.676212	1.29543	-3.74151	-1.76987
ENSG00000249215	AC138517.4	0.027152	0.0372046	0	0	0	0.0206232	0.0290187	0.048928	0	0	0	0.0228579	0.0214522	0.0068744	0.0259822	0.0076193	0.2764	0.148425	-1.64182	-1.7698
ENSG00000244040	IL12A-AS1	0.187897	0.376453	0.239955	0	0.309955	0.143691	0.411599	0.475321	0.186816	0.107058	0.113931	0.0939172	0.268102	0.151215	0.357912	0.104969	0.416825	-0.526645	-0.826174	-1.76964
ENSG00000197601	FAR1	0.159091	0.173475	0.10217	0	0.0313702	0.11114	0.256593	0.205216	0.314966	0.0699576	0.150576	0.00754683	0.144912	0.0475034	0.258925	0.0760269	0.837356	0.678479	-1.60908	-1.76795
ENSG00000168542	COL3A1	0.0104436	0.0116626	0	0	0	0	0.0333435	0	0	0	0.00979208	0	0.00736873	0	0.0111145	0.00326403	0.592954	#DIV/0!	#NUM!	-1.76772
ENSG00000230401	AC090505.4	0.234604	0	0.169633	0.5187	0.189102	0.27471	0.610547	0.245808	0.300372	0	0.112504	0.227215	0.134746	0.327504	0.385576	0.11324	1.51678	-1.53213	1.28127	-1.76763
ENSG00000234686	AC010971.1	0	0.235029	0	0	0.114285	0.158083	0	0.297877	0	0	0.0875101	0	0.078343	0.0907893	0.0992923	0.02917	0.341878	-1.63804	0.212718	-1.7672
ENSG00000205544	TMEM256	227.706	202.785	118.99	72.7759	58.8365	45.9281	232.857	226.476	142.193	77.0743	58.0099	41.7844	183.16	59.1802	200.509	58.9562	0.130558	-0.0054721	-1.62992	-1.76595
ENSG00000229391	HLA-DRB6	0.16417	0.111333	0.118378	0	0	0	0.173717	0	0.137211	0.0914911	0	0	0.131294	0	0.103643	0.030497	-0.341179	#DIV/0!	#NUM!	-1.76488
ENSG00000251400	ALDH7A1P1	2.17155	2.29787	3.00857	0.225217	0.276167	0.588374	2.15703	2.9151	2.72325	0.790064	0.94382	0.56236	2.49266	0.363253	2.59846	0.765415	0.0599688	1.07527	-2.77864	-1.76334
ENSG00000259332	ST20-MTHFS	0.722458	0	1.18117	0	0.542983	0.846213	2.93276	0	0	0.865122	0	0	0.634543	0.463065	0.977587	0.288374	0.623507	-0.683275	-0.454501	-1.76128
ENSG00000103832	GOLGA8UP	0.0576161	0	0.123139	0.0958883	0.134635	0.0219881	0.0615344	0.0987829	0.0952104	0	0	0.075455	0.0602517	0.0841705	0.0851759	0.0251517	0.499443	-1.74266	0.482312	-1.75979
ENSG00000229912	AC128709.4	0.105009	0.281331	0.749073	0.345664	0	0.161082	0.54901	0.355272	0.695719	0.116366	0	0.357141	0.378471	0.168915	0.533334	0.157836	0.494856	-0.097877	-1.16388	-1.75662
ENSG00000122548	KIAA0087	0.0675398	0.0173981	0.0475404	0.0556097	0	0.00846992	0.0357893	0.06887	0.0367212	0	0.011172	0.0306933	0.0441594	0.0213599	0.0471268	0.0139551	0.0938271	-0.614111	-1.04782	-1.75576
ENSG00000131747	TOP2A	34.8295	53.7076	100.042	22.9324	30.696	32.8668	37.0926	73.0198	83.3585	20.3372	17.43	19.5271	62.8596	28.8317	64.4903	19.0981	0.0369495	-0.594229	-1.12447	-1.75565
ENSG00000160716	CHRNB2	0.04013	0.10903	0.0343332	0.0668819	0.0187288	0.0484804	0.111686	0.055187	0.0396506	0.0268036	0.00758353	0.0267899	0.0611644	0.044697	0.0688412	0.0203923	0.17058	-1.13215	-0.452513	-1.75524
ENSG00000129295	LRRC6	0	0.21248	0.28686	0	0	0.024699	0.206548	0.11092	0.053684	0	0.109971	0	0.166447	0.008233	0.123717	0.036657	-0.428012	2.1546	-4.3375	-1.75489
ENSG00000183935	HTR7P1	0.346852	0.190977	0.200965	0.17734	0.03685	0.166086	0.242713	0.294428	0.223853	0.0349777	0.138076	0.0525194	0.246265	0.126759	0.253665	0.0751912	0.0427131	-0.753448	-0.958127	-1.75429
ENSG00000198937	CCDC167	53.6194	51.1421	37.5387	17.3165	13.8643	11.3599	46.4646	52.8888	47.373	18.6683	12.6339	12.1944	47.4334	14.1802	48.9088	14.4989	0.0441908	0.0320589	-1.74202	-1.75415
ENSG00000255154	RPP14	0	0	3.47507	3.94358	5.1865	3.18441	0	4.79217	5.46943	0	0	3.04203	1.15836	4.10483	3.42053	1.01401	1.56214	-2.01725	1.82524	-1.75415
ENSG00000164099	PRSS12	0	0.0135023	0	0	0	0.01494	0.0106405	0	0.0486886	0	0.00931131	0.00828754	0.00450077	0.00498	0.0197764	0.00586628	2.13553	0.236301	0.145975	-1.75326
ENSG00000235698	PA2G4P2	0	0	0.0635435	0	0	0	0.0647628	0.0761166	0	0	0.0417993	0	0.0211812	0	0.0469598	0.0139331	1.14864	#DIV/0!	#NUM!	-1.75291
ENSG00000206603	SNORA22	0	4.84043	0	0	0	1.53678	1.99774	6.14111	0	0	0	2.41833	1.61348	0.51226	2.71295	0.80611	0.74969	0.6541	-1.65522	-1.75081
ENSG00000234928	AP000344.3	0.693466	0	0.829808	0	0	0	0.12898	0.207509	0.972159	0	0.0575186	0.331328	0.507758	0	0.436216	0.129616	-0.219099	#DIV/0!	#NUM!	-1.7508
ENSG00000263963	MIR4461	4006.33	4711.43	1950.63	4101.81	0	1713.44	7093.32	7193.23	7881.78	5325.83	1262.69	0	3556.13	1938.42	7389.44	2196.17	1.05516	0.180113	-0.875429	-1.75047
ENSG00000250107	CACNA1G-AS1	0	0	0	0	0	0.0419077	0.174044	0	0	0	0.0517375	0	0	0.0139692	0.0580147	0.0172458	#DIV/0!	0.303995	#DIV/0!	-1.75017
ENSG00000049089	COL9A2	49.941	42.2983	39.3425	9.49449	8.78491	7.12197	54.0164	39.1966	45.9852	16.0051	13.5201	11.8696	43.8606	8.46712	46.3994	13.7982	0.0811803	0.704539	-2.37298	-1.74962
ENSG00000177455	CD19	3.22193	3.97734	3.38915	0.907548	0.783728	1.17469	2.98079	2.23686	3.55634	1.29564	0.492733	0.821659	3.52947	0.955321	2.92466	0.870009	-0.271182	-0.134955	-1.88539	-1.74917
ENSG00000149485	FADS1	77.871	87.3441	76.7	23.736	22.7298	17.7259	71.722	90.8585	84.3188	31.6424	19.8314	21.9809	80.6384	21.3972	82.2998	24.4849	0.0294217	0.194469	-1.91404	-1.749
ENSG00000184497	TMEM255B	0	0	0	0.500551	0	0.0732777	0.432651	0.672121	0.498568	0.164473	0.17925	0.133476	0	0.191276	0.534447	0.159066	#DIV/0!	-0.266029	#DIV/0!	-1.74842
ENSG00000130997	POLN	1.9581	1.10799	3.10155	0.526308	0.717382	0.812152	1.62672	0.970922	1.76447	0.429826	0.498738	0.370469	2.05588	0.68528	1.45404	0.433011	-0.49969	-0.66229	-1.58499	-1.74759
ENSG00000226469	ADAM1B	0.0542335	0.101525	0	0.0418215	0.116582	0.101317	0.239292	0.0858517	0.123321	0	0.0702398	0.0633602	0.0519195	0.0865735	0.149488	0.0445333	1.52568	-0.95904	0.737649	-1.74707
ENSG00000181039	ANKRD34A	0.410784	1.49448	0.396551	1.36854	0.278011	0.360843	1.68811	1.25135	1.89709	0.868902	0.273461	0.298863	0.767272	0.669131	1.61218	0.480409	1.07121	-0.478027	-0.197448	-1.74668
ENSG00000149554	CHEK1	27.4446	33.0563	37.091	16.0567	13.1261	12.3735	27.3652	34.4365	39.7171	12.99	8.27064	8.99696	32.5307	13.8521	33.8396	10.0859	0.0569123	-0.457771	-1.23169	-1.74638
ENSG00000262312	LA16c-390H2.4	0.163468	0	0	0	0	0.125686	0.21722	0	0.242254	0	0.137018	0	0.0544893	0.0418953	0.153158	0.0456727	1.49097	0.124541	-0.379184	-1.74562
ENSG00000145386	CCNA2	23.0331	36.2118	34.2495	16.4862	14.4518	13.5876	23.2531	43.8946	33.467	13.7709	7.87891	8.36788	31.1648	14.8419	33.5382	10.0059	0.105889	-0.568822	-1.07024	-1.74496
ENSG00000177096	FAM109B	0.0212298	0	0	0	0.024803	0	0	0	0.205045	0.0235931	0.0199283	0.0177719	0.0070766	0.00826767	0.0683483	0.0204311	3.27178	1.30521	0.224424	-1.74214
ENSG00000081818	PCDHB4	0.0134128	0.0182499	0.0381803	0.06685	0.015644	0.0202221	0.0429027	0.0464116	0.0441431	0.0149364	0.0249789	0	0.023281	0.0342387	0.0444858	0.0133051	0.934192	-1.36365	0.556475	-1.74137
ENSG00000228716	DHFR	33.2463	42.2384	46.8617	13.1592	15.271	12.6248	31.7936	48.3683	40.3328	14.3652	11.1114	10.5647	40.7821	13.685	40.1649	12.0137	-0.0220015	-0.187907	-1.57534	-1.74125
ENSG00000102104	RS1	1.5873	1.12519	0.295335	1.03469	0.0807204	0.352776	0.886271	1.24401	1.222	0.613755	0.259158	0.12998	1.00261	0.489395	1.11743	0.334298	0.156422	-0.549867	-1.03469	-1.74098
ENSG00000110921	MVK	22.6642	21.1894	24.3208	4.54044	4.69622	4.88716	16.3517	21.9598	22.8536	5.26764	6.71682	6.32768	22.7248	4.70794	20.3884	6.10404	-0.156523	0.37467	-2.2711	-1.73991
ENSG00000205424	AL592528.1	0.0139662	0	0	0	0	0	0.0149534	0.0239816	0	0	0	0.0116677	0.0046554	0	0.0129783	0.00388923	1.47913	#DIV/0!	#NUM!	-1.73855
ENSG00000263557	AC073320.1	9.09811	0	0	0	0	0	5.49858	22.9418	0	0	8.52522	0	3.0327	0	9.48013	2.84174	1.6443	#DIV/0!	#NUM!	-1.73813
ENSG00000204815	TTC25	0.785089	0.134194	1.21836	0.0552348	0.500382	0.150057	1.16179	0.242418	0.190005	0.138381	0.284023	0.0554926	0.712548	0.235225	0.531406	0.159299	-0.423173	-0.562303	-1.59895	-1.73808
ENSG00000223813	AC007255.8	0.812889	1.10361	0.673065	0.625861	0.372359	0.172108	0.733363	1.43828	0.521318	0.167491	0.376339	0.263699	0.863188	0.390109	0.897654	0.269176	0.056485	-0.535327	-1.1458	-1.73761
ENSG00000226174	TEX22	1.33443	0.154791	0.752065	0.221365	0.494057	0.376821	1.36927	1.05319	1.6435	0.355066	0.259561	0.606202	0.747094	0.364081	1.35532	0.406943	0.859272	0.160566	-1.03703	-1.73574
ENSG00000236253	SLC25A3P1	0	0	0.0277657	0	0	0	0.0208319	0.0334214	0	0	0	0.0162945	0.00925523	0	0.0180844	0.0054315	0.966407	#DIV/0!	#NUM!	-1.73533
ENSG00000154188	ANGPT1	0.0342233	0.0151204	0.0649241	0.0749011	0	0.0345833	0.0119148	0	0.186477	0.0123645	0.0104298	0.0368641	0.0380893	0.0364948	0.0661307	0.0198861	0.795935	-0.875928	-0.0616936	-1.73356
ENSG00000243650	RN7SL834P	0.704559	0.466897	2.04061	1.15282	0.888298	0.55895	0.364889	1.75881	2.40757	0.3883	0.33829	0.637111	1.07069	0.866689	1.51042	0.454567	0.496414	-0.931022	-0.304952	-1.73239
ENSG00000156787	TBC1D31	3.77075	7.4545	7.035	2.09532	1.95799	1.90742	5.31899	7.96071	6.66576	1.9227	2.06535	2.02445	6.08675	1.98691	6.64849	2.00417	0.127354	0.0124736	-1.61514	-1.73002
ENSG00000161981	SNRNP25	52.6493	42.9528	44.0912	18.4389	18.5943	18.2323	50.7094	55.0485	52.1767	19.429	13.4076	14.7786	46.5644	18.4219	52.6449	15.8717	0.177064	-0.214958	-1.33781	-1.72983
ENSG00000268171	AC068620.1	0.160783	0.639754	0.230049	0.262204	0	0.123978	0.166245	0.269037	1.06289	0.176292	0	0.275399	0.343529	0.128727	0.499391	0.150564	0.539738	0.226055	-1.41611	-1.7298
ENSG00000143858	SYT2	0.0256005	0.0251643	0	0.0203154	0.00721652	0.0464681	0.0270936	0.0432302	0.0638837	0.0144958	0.00725526	0.0187142	0.0169216	0.0246667	0.0447358	0.0134884	1.40256	-0.870842	0.543697	-1.72971
ENSG00000230133	RP5-1100I6.2	0	0	0	0.035367	0	0.0317037	0.0666042	0	0.0712902	0.024032	0	0.0175482	0	0.0223569	0.0459648	0.0138601	#DIV/0!	-0.689786	#DIV/0!	-1.7296
ENSG00000255153	TOLLIP-AS1	0.763745	0.794929	0.6732	0.68332	0.139607	0.179782	1.12336	1.0044	0.779469	0.196147	0.332533	0.348195	0.743958	0.334236	0.969076	0.292292	0.381389	-0.19346	-1.15435	-1.7292
ENSG00000263817	RN7SL157P	1.36892	0	0	0.563551	1.70557	0.883394	0.355124	1.24236	1.50887	0	0	0.938546	0.456307	1.05084	1.03545	0.312849	1.18218	-1.748	1.20347	-1.72672
ENSG00000258093	AC005086.4	0	0.812671	1.75395	1.01005	2.39247	0	0.635442	0	1.32721	0	0.593249	0	0.85554	1.13417	0.654217	0.19775	-0.387066	-2.51989	0.406733	-1.72609
ENSG00000121152	NCAPH	21.1834	20.788	25.5748	8.74029	10.6887	10.7135	21.3457	23.4793	31.0609	8.60883	6.867	7.48819	22.5154	10.0475	25.2953	7.65467	0.167956	-0.392424	-1.16408	-1.72446
ENSG00000162069	CCDC64B	0.121755	0.240463	0.0948951	0.0909688	0	0.0533436	0.148198	0.307011	0.0684483	0.100994	0.0438507	0.0136436	0.152371	0.0481041	0.174552	0.0528293	0.196071	0.135178	-1.66336	-1.72425
ENSG00000185215	TNFAIP2	0.404369	0.13075	0.605662	0.132991	0.429412	0.326252	0.659463	1.21708	0.131346	0.0829943	0.305028	0.220205	0.38026	0.296218	0.669297	0.202743	0.815659	-0.547012	-0.360327	-1.723
ENSG00000129910	CDH15	1.87938	2.23999	1.20278	0.558228	0.0796025	0.299455	2.1219	2.15328	1.33393	0.629671	0.599949	0.469766	1.77405	0.312428	1.8697	0.566462	0.0757645	0.858453	-2.50545	-1.72276
ENSG00000139618	BRCA2	2.69567	5.70687	5.97935	1.71889	3.63712	2.9852	3.68487	7.34624	7.36929	1.87859	1.73901	1.95732	4.79396	2.7804	6.13347	1.85831	0.355484	-0.581304	-0.785926	-1.72271
ENSG00000162366	PDZK1IP1	0.934004	0.915632	1.33831	0.144676	0.620501	0.306513	1.37528	0.911987	1.13424	0.672066	0.0825164	0.283222	1.06265	0.35723	1.1405	0.345935	0.102007	-0.0463531	-1.57274	-1.7211
ENSG00000049541	RFC2	38.3342	35.1782	38.5558	15.5257	12.043	11.9084	34.9198	45.5026	38.1391	13.1501	11.4384	11.3844	37.3561	13.159	39.5205	11.991	0.081258	-0.134104	-1.50529	-1.72065
ENSG00000232859	LYRM9	0.754087	0.710187	0.802546	0.0289303	0	0.0474013	0.614297	0.595673	0.63145	0.148548	0.245945	0.164454	0.755607	0.0254439	0.613807	0.186316	-0.299851	2.87236	-4.89225	-1.72004
ENSG00000196167	COLCA1	4.12968	3.37461	1.61664	1.24776	1.68594	1.22983	5.11548	2.92709	2.97307	1.28026	0.953965	1.11064	3.04031	1.38784	3.67188	1.11496	0.272303	-0.315854	-1.13137	-1.71953
ENSG00000156970	BUB1B	15.4727	20.1338	26.4525	7.11439	7.70949	8.74404	13.9626	20.2173	26.8766	7.62826	5.2557	5.65572	20.6863	7.85597	20.3522	6.17989	-0.0234936	-0.346208	-1.39682	-1.71953
ENSG00000162073	PAQR4	57.2102	59.9621	47.5251	17.5927	12.7884	13.2115	54.2212	48.9588	55.4841	20.4066	12.7457	15.0489	54.8991	14.5308	52.888	16.0671	-0.0538412	0.144987	-1.91766	-1.71884
ENSG00000100557	C14orf105	0.0470925	0.0214784	0.022528	0	0.132332	0.245393	0.357868	0.849913	0.208705	0.237926	0.0589047	0.133631	0.0303663	0.125909	0.472162	0.143487	3.95874	0.188546	2.05183	-1.71836
ENSG00000259753	ITGB3	0	0	0	0	0.0479199	0	0	0	0.0370456	0	0	0.0112631	0	0.0159733	0.0123485	0.00375437	#DIV/0!	-2.08902	#DIV/0!	-1.7177
ENSG00000224058	AC006509.7	14.2859	14.0537	3.48278	12.673	1.72731	2.30946	12.3327	10.333	16.6883	6.90739	2.89631	2.16648	10.6075	5.56992	13.118	3.99006	0.306469	-0.481247	-0.92935	-1.71707
ENSG00000241217	RN7SL809P	0.980229	0.434556	0.950852	0.538227	0.823767	0.777072	0.747038	3.2686	2.23245	0.360766	1.24587	0.296232	0.788546	0.713022	2.0827	0.634289	1.40119	-0.168806	-0.145248	-1.71524
ENSG00000235124	KRT8P17	0.0542097	0.0610451	0.0513248	0.0596521	0	0.0272753	0.0761279	0.0614988	0.0593399	0	0	0.0599896	0.0555265	0.0289758	0.0656555	0.0199965	0.241739	-0.535099	-0.938329	-1.71517
ENSG00000079459	FDFT1	195.368	194.566	284.39	60.4188	69.8837	63.7798	126.867	206.838	239.301	68.3096	54.8914	51.3735	224.775	64.6941	191.002	58.1915	-0.234892	-0.152827	-1.79677	-1.71471
ENSG00000179774	ATOH7	0	0	0	0.0579367	0.0813372	0.0526643	0.0739484	0.0596739	0.0575112	0	0	0.0582401	0	0.0639794	0.0637112	0.0194134	#DIV/0!	-1.72056	#DIV/0!	-1.7145
ENSG00000240991	RPL23AP67	0.438154	0	0	0.242484	0	0	0	0.248826	0.285427	0.1628	0	0	0.146051	0.080828	0.178084	0.0542667	0.286085	-0.574789	-0.853548	-1.71442
ENSG00000214725	CDIPT-AS1	2.41383	2.69517	1.59491	0.671191	0.649129	0.310614	2.65204	0.827969	0.942097	0.628284	0.306008	0.413398	2.23464	0.543645	1.47404	0.44923	-0.600269	-0.27521	-2.0393	-1.71424
ENSG00000230364	RPL4P3	0.079889	0.216362	0.0573583	0.265331	0.18736	0.121236	0.255107	0.136946	0.263643	0.0909735	0.0751291	0.0337746	0.11787	0.191309	0.218565	0.0666257	0.890871	-1.52175	0.698711	-1.71391
ENSG00000141391	SLMO1	8.56389	11.0733	11.8308	3.23298	2.31998	3.31655	7.64364	10.6322	8.78663	2.14326	3.74422	2.36616	10.4893	2.9565	9.02082	2.75122	-0.217591	-0.103822	-1.82696	-1.71319
ENSG00000198099	ADH4	1.74347	2.2764	1.57233	0.848218	0.482332	0.843961	1.82358	3.01516	2.34321	0.902722	0.524783	0.76306	1.86407	0.724837	2.39398	0.730188	0.36096	0.010612	-1.36272	-1.71307
ENSG00000075043	KCNQ2	0	0	0	0.173692	0	0.0553122	0.101431	0.0306001	0.233666	0.0808323	0	0.0307401	0	0.0763347	0.121899	0.0371908	#DIV/0!	-1.03739	#DIV/0!	-1.71267
ENSG00000172765	TMCC1	114.92	253.468	325.945	62.7805	88.6914	110.671	164.093	258.031	246.796	57.2639	70.1431	76.7071	231.445	87.3811	222.973	68.038	-0.0537962	-0.36098	-1.40527	-1.71246
ENSG00000184304	PRKD1	0.809407	0.836511	0.995339	0.519291	0.638012	0.387959	0.950239	1.19686	1.00014	0.185391	0.529137	0.246362	0.880419	0.515087	1.04908	0.320297	0.252864	-0.685408	-0.773373	-1.71165
ENSG00000168496	FEN1	50.4063	52.4632	59.7172	20.3351	14.6964	16.2765	47.3317	46.4161	57.3762	18.4974	13.339	14.4522	54.1955	17.1027	50.3747	15.4295	-0.105475	-0.148527	-1.66395	-1.70701
ENSG00000171587	DSCAM	0.00550158	0	0.0155869	0	0	0	0.00589881	0	0.0289848	0.00611665	0	0.00458532	0.00702949	0	0.0116279	0.00356732	0.726094	#DIV/0!	#NUM!	-1.70467
ENSG00000187243	MAGED4B	0.120554	0.328018	3.43423	0.072037	0.489493	0.230284	0.14391	0.844214	2.22228	0.235272	0.568667	0.180994	1.29427	0.263938	1.07014	0.328311	-0.274344	0.314863	-2.29387	-1.70466
ENSG00000176771	NCKAP5	0	0	0.0234913	0.0274925	0.00964312	0	0.209465	0.0212455	0.679034	0.189187	0.0308501	0.0590826	0.00783043	0.0123785	0.303248	0.0930399	5.27526	2.91001	0.660677	-1.70458
ENSG00000187116	LILRA5	0	0.0780857	0	0	0.0651982	0.129401	0.0586769	0.0943564	0	0	0	0.0469538	0.0260286	0.0648665	0.0510111	0.0156513	0.970715	-2.05119	1.31738	-1.70453
ENSG00000186193	SAPCD2	87.6665	73.0463	63.1839	29.0719	20.7906	24.8949	76.6686	71.1497	70.7305	26.4849	17.7404	22.9035	74.6322	24.9191	72.8496	22.3763	-0.0348778	-0.155285	-1.58254	-1.70295
ENSG00000254568	RP11-664I21.5	0	0	0	0	0	0.0611368	0.0838533	0	0.135462	0	0	0.0674848	0	0.0203789	0.0731051	0.0224949	#DIV/0!	0.142522	#DIV/0!	-1.70037
ENSG00000182557	SPNS3	0.252413	0.199084	0.220118	0	0	0.0963702	2.43155	0.502634	1.03082	0.260664	0.791408	0.168222	0.223872	0.0321234	1.32167	0.406764	2.56162	3.6625	-2.80098	-1.70009
ENSG00000267757	C19orf83	1.70173	1.11258	0.701639	1.88672	0.370593	1.28376	1.60857	2.64154	1.06989	0.809369	0.637758	0.190682	1.17198	1.18036	1.77333	0.545936	0.597513	-1.11242	0.0102696	-1.69966
ENSG00000184207	PGP	22.1371	17.6853	15.1058	8.00933	4.80145	5.44804	20.8467	19.9919	17.3105	8.11558	4.71288	5.07935	18.3094	6.08627	19.3831	5.96927	0.0822111	-0.0280044	-1.58895	-1.69917
ENSG00000198039	ZNF273	2.11307	4.0575	3.01995	1.87653	1.12192	0.937351	2.08885	3.60899	3.17727	0.843896	0.898649	0.991549	3.06351	1.31194	2.95837	0.911365	-0.0503807	-0.525597	-1.22349	-1.6987
ENSG00000231890	AC093391.2	4.65337	4.34431	3.72824	2.54954	1.86556	1.37791	4.40103	5.28739	4.14265	1.25674	1.16633	1.84077	4.24197	1.931	4.61036	1.42128	0.120143	-0.442157	-1.13539	-1.69769
ENSG00000224773	HSPA8P7	0	0.0350621	0	0	0	0	0.0276018	0	0.0426028	0	0	0.0216508	0.0116874	0	0.0234015	0.00721693	1.00165	#DIV/0!	#NUM!	-1.69715
ENSG00000150433	TMEM218	12.1145	10.7712	11.2218	3.00895	5.08649	3.79436	10.7494	15.3648	12.4009	3.76537	5.14295	2.97049	11.3692	3.96327	12.8384	3.9596	0.175339	-0.00133377	-1.52036	-1.69704
ENSG00000180176	TH	0	0.257956	0.13764	0.0955303	0	0	0	0.09833	0.09532	0	0.0315444	0.0281912	0.131865	0.0318434	0.06455	0.0199119	-1.03058	-0.677367	-2.05	-1.69679
ENSG00000130653	PNPLA7	1.61852	1.39628	1.98183	0.38201	0.475531	0.518785	1.72495	2.2476	2.21566	0.725075	0.412532	0.771533	1.66554	0.458775	2.06273	0.63638	0.308566	0.4721	-1.86013	-1.6966
ENSG00000232457	SLC16A6P1	1.70328	1.94245	2.26898	0.507992	0.366546	0.310674	2.86987	2.09314	1.88876	0.293523	0.814795	1.006	1.97157	0.395071	2.28392	0.704773	0.212167	0.835047	-2.31916	-1.69628
ENSG00000100968	NFATC4	0	0	0	0.336515	0.143002	0.125254	0.0374389	0.0592729	0.0624358	0.0492144	0	0	0	0.20159	0.0530492	0.0164048	#DIV/0!	-3.61924	#DIV/0!	-1.69321
ENSG00000225731	AP001627.1	0.115108	0	0.041345	0.0485049	0	0.0219859	0.0615728	0.0496682	0.142442	0	0.0541626	0.0243036	0.052151	0.0234969	0.084561	0.0261554	0.697298	0.154636	-1.15022	-1.69288
ENSG00000135409	AMHR2	0.385954	0.0859105	0.109895	0.358875	0.169271	0.379869	0.569069	0.999849	0.418422	0.159496	0.290692	0.16463	0.19392	0.302672	0.662447	0.204939	1.77235	-0.562556	0.642295	-1.69261
ENSG00000240821	RPL9P25	0.110381	0	0	0.544568	0.264319	0	0.808444	0.187652	0.18452	0.365324	0	0	0.0367937	0.269629	0.393539	0.121775	3.41898	-1.14676	2.87345	-1.69229
ENSG00000137393	RNF144B	0.864783	0.565984	0.855787	0.0813195	0.12413	0.0793118	1.37045	0.966505	1.15676	0.250237	0.526084	0.304901	0.762185	0.0949206	1.16457	0.360407	0.611587	1.92484	-3.00535	-1.6921
ENSG00000169856	ONECUT1	0.988871	0.879109	0.838341	0.744316	0.101901	0.312169	1.51784	0.931476	1.3779	0.556681	0.319616	0.308592	0.902107	0.386129	1.27574	0.394963	0.499961	0.0326354	-1.22422	-1.69154
ENSG00000205177	C11orf91	0	0.636171	1.09703	0.552505	0.126043	0	0.126777	0	0.117834	0	0.0757549	0	0.577734	0.226183	0.081537	0.0252516	-2.82488	-3.16304	-1.35292	-1.69108
ENSG00000232496	RPL3P12	0.0877048	0	0.126067	0	0.0518767	0.0395744	0.0469495	0	0.0728884	0	0	0.0371285	0.0712573	0.0304837	0.039946	0.0123762	-0.834987	-1.30047	-1.225	-1.69049
ENSG00000106399	RPA3	56.1462	70.0726	89.0276	26.9378	30.3307	25.1809	55.6565	78.4492	77.0702	20.2395	26.2027	19.0546	71.7488	27.4831	70.392	21.8323	-0.0275444	-0.332083	-1.38441	-1.68895
ENSG00000266124	MIR5587	44.504	31.872	18.9454	32.1637	0	21.5938	54.1516	0	26.9483	10.6951	0	14.4652	31.7738	17.9192	27.0333	8.38677	-0.2331	-1.09532	-0.826334	-1.68855
ENSG00000139985	ADAM21	0.0205585	0.110852	0.156802	0.0307847	0.0715649	0.0618374	0.0219875	0.140063	0.0907395	0.0228476	0.0384027	0.0172067	0.0960708	0.054729	0.0842633	0.0261523	-0.189194	-1.06537	-0.811793	-1.68797
ENSG00000185559	DLK1	6.88807	5.55924	3.83367	1.53209	1.22461	0.766465	12.1195	5.68082	7.31582	3.59579	2.92922	1.27086	5.42699	1.17439	8.37203	2.59862	0.625424	1.14584	-2.20825	-1.68783
ENSG00000132436	FIGNL1	3.5229	7.53358	6.25356	2.17626	1.3099	1.37411	3.00579	7.61598	8.09377	1.8823	2.15934	1.7676	5.77001	1.62009	6.23851	1.93641	0.112628	0.257311	-1.8325	-1.68782
ENSG00000201818	RNY4P17	0	0	0	0	0	8.6882	4.08643	0	6.66031	0	0	3.33608	0	2.89607	3.58225	1.11203	#DIV/0!	-1.3809	#DIV/0!	-1.68767
ENSG00000216624	GAPDHP72	0.108159	0.0735526	0	0	0	0	0.0577962	0	0.0900161	0	0	0.0459192	0.0605705	0	0.0492708	0.0153064	-0.297884	#DIV/0!	#NUM!	-1.6866
ENSG00000241749	RPSAP52	0.232815	0.253285	0.399396	0.452626	0.11006	0.243691	0.297398	0.239377	0.385199	0.155341	0.04418	0.0869385	0.295165	0.268792	0.307325	0.0954865	0.0582403	-1.49312	-0.135031	-1.68639
ENSG00000185985	SLITRK2	0.0487164	0.0815017	0.0277321	0.119681	0.010615	0.0271644	0.16675	0.144027	0.101854	0.119521	0.00868978	0	0.0526501	0.0524868	0.137544	0.0427369	1.38538	-0.296471	-0.00448072	-1.68633
ENSG00000229991	AKR1B1P1	0	0	0	0.191867	0.0686679	0	0.0617253	0	0.0962694	0	0	0.0490955	0	0.086845	0.0526649	0.0163652	#DIV/0!	-2.40781	#DIV/0!	-1.68621
ENSG00000184508	HDDC3	29.8112	26.345	22.2219	6.4251	8.811	6.5226	29.9456	30.3953	24.7556	7.91719	9.50284	9.03792	26.126	7.2529	28.3655	8.81932	0.118651	0.282109	-1.84886	-1.6854
ENSG00000185347	C14orf80	28.8194	23.9303	20.6839	10.5295	8.78318	7.12034	28.9746	25.4187	27.1052	10.7895	6.38783	8.1795	24.4779	8.811	27.1662	8.45228	0.150335	-0.0599645	-1.4741	-1.6844
ENSG00000248712	CCDC153	1.68761	2.05739	1.11193	0.198565	0.140285	0.232324	1.69626	1.43765	0.764213	0.284627	0.342423	0.586709	1.61898	0.190391	1.29938	0.404586	-0.317263	1.08748	-3.08804	-1.6833
ENSG00000233483	CTD-2020K17.4	1.72176	1.3077	1.56924	0	0.132649	0.154682	0.842776	0.991786	0.84872	0	0.39588	0.439617	1.5329	0.095777	0.894427	0.278499	-0.777227	1.53992	-4.00044	-1.68329
ENSG00000255837	TAS2R20	0.0378219	0	0.0540299	0.0629076	0	0.0857035	0.120204	0.128933	0	0.0420133	0.0355661	0	0.0306173	0.049537	0.0830457	0.0258598	1.43956	-0.937796	0.694162	-1.68319
ENSG00000265374	RP11-57J16.1	0	0	0	0.193298	0.174233	0	0.217487	0.198618	0	0.129584	0	0	0	0.12251	0.138702	0.0431947	#DIV/0!	-1.50398	#DIV/0!	-1.68306
ENSG00000184617	ZNF840	0.0251504	0	0	0	0.0585517	0	0	0.0676585	0	0	0	0.021077	0.00838347	0.0195172	0.0225528	0.00702567	1.42769	-1.47404	1.21913	-1.6826
ENSG00000212197	RNY3P6	0	0	0	11.7212	0	0	4.99251	36.2909	0	0	4.24895	8.61507	0	3.90707	13.7611	4.28801	#DIV/0!	0.134221	#DIV/0!	-1.68222
ENSG00000066735	KIF26A	0	0	0.0238383	0	0	0	0.0225041	0	0	0	0	0.00701622	0.0079461	0	0.00750137	0.00233874	-0.0830935	#DIV/0!	#NUM!	-1.68142
ENSG00000232383	AC010677.5	1.10402	0	1.08983	0.316714	0	0.286847	0.193245	0.323201	0	0	0	0.161047	0.731283	0.201187	0.172149	0.0536823	-2.08678	-1.90602	-1.86189	-1.68114
ENSG00000132130	LHX1	0.0116565	0	0.0166054	0.0578824	0	0.0175416	0.0248469	0.0471323	0.235016	0.0642744	0.0217533	0.00973184	0.00942063	0.0251413	0.102332	0.0319198	3.44128	0.344393	1.41617	-1.68073
ENSG00000264113	RN7SL784P	0	0.925618	0	0	0.354105	0.509152	0.674588	0.943563	1.31618	0.632811	0.282539	0	0.308539	0.287752	0.97811	0.305117	1.66454	0.0845334	-0.100627	-1.68064
ENSG00000267626	AC002115.9	0	0	0.163002	0	0	0	0.119199	0.192362	0	0	0	0.0972088	0.054334	0	0.103854	0.0324029	0.934625	#DIV/0!	#NUM!	-1.68036
ENSG00000261333	CD24P2	43.9719	34.7177	68.2425	17.8315	10.7764	19.3142	47.9371	30.9478	89.9649	20.1573	13.8596	18.6677	48.9774	15.974	56.2833	17.5615	0.200591	0.13669	-1.61639	-1.68029
ENSG00000225366	TDGF1P3	0.018108	0	0	0	0.0211341	0.0159735	0.237791	0	0	0.0406635	0.0183875	0.0151462	0.006036	0.0123692	0.0792637	0.0247324	3.71499	0.99965	1.03509	-1.68026
ENSG00000157303	SUSD3	8.94629	8.01487	6.06321	3.97165	1.82109	1.98535	8.17782	8.96958	7.21216	3.22847	2.75828	1.61895	7.67479	2.5927	8.11985	2.53523	0.081326	-0.0323357	-1.56567	-1.67934
ENSG00000182271	TMIGD1	0	0	0	0	0	0.0672222	0	0	0.157767	0.0492715	0	0	0	0.0224074	0.052589	0.0164238	#DIV/0!	-0.448184	#DIV/0!	-1.67897
ENSG00000157036	EXOG	5.6042	6.85076	7.24142	2.0651	2.08195	2.11357	5.56382	7.63813	6.44437	1.48295	2.58865	2.06707	6.56546	2.08687	6.54877	2.04622	-0.00367097	-0.0283798	-1.65355	-1.67826
ENSG00000110076	NRXN2	0.134081	0.410054	0.212282	0.228211	0.159717	0.173166	0.750562	0.230208	1.08249	0.165573	0.320428	0.158817	0.252139	0.187031	0.687753	0.214939	1.44767	0.200651	-0.430942	-1.67796
ENSG00000172687	ZNF738	2.83438	2.66098	3.20604	0.710763	0.621318	1.39477	3.11816	2.80947	3.15092	0.833203	1.18649	0.82008	2.90046	0.908951	3.02618	0.946591	0.0612153	0.0585374	-1.67401	-1.67669
ENSG00000171174	RBKS	3.34258	4.97377	2.91125	1.56187	0.891428	0.788233	3.91256	4.98838	3.16735	0.916901	1.43609	1.42359	3.74253	1.08051	4.02276	1.25886	0.104172	0.220407	-1.7923	-1.67607
ENSG00000138336	TET1	0.981595	1.9619	3.15823	0.567748	0.873022	0.873598	0.96126	2.30675	3.19408	0.595813	0.685196	0.742895	2.03391	0.771456	2.15403	0.674635	0.0827837	-0.193477	-1.3986	-1.67486
ENSG00000242137	RPL11P5	0	0.330356	0	0	0.444759	0	0.129798	0.209611	0	0	0	0.106358	0.110119	0.148253	0.113136	0.0354527	0.0390033	-2.0641	0.429002	-1.6741
ENSG00000214255	RPS2P6	0.182941	0.169159	0.129607	0	0	0.190719	0.0953688	0	0.150313	0	0	0.0769971	0.160569	0.063573	0.0818939	0.0256657	-0.971365	-1.30857	-1.33671	-1.67391
ENSG00000188229	TUBB4B	394.283	406.057	364.245	127.733	118.335	111.648	391.925	410.134	420.973	136.7	123.627	123.138	388.195	119.239	407.677	127.822	0.0706455	0.10028	-1.70293	-1.6733
ENSG00000014138	POLA2	12.0174	10.9521	11.6551	3.43677	3.60299	2.6836	9.33245	14.0421	9.95872	4.02164	3.83703	2.59846	11.5415	3.24112	11.1111	3.48571	-0.05483	0.104961	-1.83227	-1.67248
ENSG00000164904	ALDH7A1	90.496	84.3634	118.224	25.972	24.8038	20.7319	78.6104	111.3	117.985	33.7767	35.6835	27.1968	97.6945	23.8359	102.632	32.219	0.0711272	0.434776	-2.03514	-1.67149
ENSG00000198832	SELM	7.21817	7.39661	4.05918	2.87161	3.84324	1.77665	10.083	6.447	4.991	3.53981	2.10492	1.11756	6.22465	2.8305	7.17365	2.25409	0.204715	-0.328509	-1.13694	-1.67016
ENSG00000183134	PTGDR2	7.02926	8.68599	6.2318	2.24527	3.07817	1.77979	10.9386	8.48589	7.67325	2.65767	3.80948	2.05005	7.31568	2.36774	9.03258	2.83907	0.304145	0.261904	-1.62748	-1.66972
ENSG00000136944	LMX1B	0.00827034	0	0	0.0137827	0.00961989	0.033976	0.0349874	0.0142331	0.0544256	0.00927439	0.0153789	0.00792448	0.00275678	0.0191262	0.0345487	0.0108593	3.64758	-0.816625	2.79449	-1.66971
ENSG00000223979	SMCR2	0	0.458381	0	0.189026	0.137753	0.244699	0.457257	0.376122	0.191111	0.126705	0	0.195433	0.152794	0.190493	0.341497	0.107379	1.16029	-0.827019	0.318151	-1.66916
ENSG00000121769	FABP3	8.40469	9.33393	8.94546	2.3918	4.03694	2.45626	8.0763	8.41981	8.48331	2.67954	2.70654	2.47307	8.89469	2.96167	8.32647	2.61972	-0.0952391	-0.176998	-1.58654	-1.66829
ENSG00000181085	MAPK15	0.690588	0.513606	0.0727959	0.325996	0.151084	0.104637	0.97703	0.0875113	0.326104	0.0313453	0	0.406266	0.425663	0.193906	0.463548	0.14587	0.123007	-0.410667	-1.13436	-1.66803
ENSG00000172508	CARNS1	0.0484703	0.144609	0.0518328	0.258387	0.0423807	0.0457979	0.0899751	0.0282282	0.0598723	0.0404432	0	0.0156299	0.0816372	0.115522	0.0593585	0.018691	-0.459772	-2.62775	0.500866	-1.66711
ENSG00000042832	TG	0.166881	0	0	0.137976	0.0539917	0.0583429	1.04644	1.21333	0.0768039	0.250536	0.443078	0.0422667	0.055627	0.083437	0.77886	0.245294	3.80751	1.55575	0.584903	-1.66685
ENSG00000251503	APITD1-CORT	3.08356	1.29012	2.3929	1.16095	0.460199	0.617721	1.28474	2.47386	1.24331	0.812888	0.467296	0.295784	2.25552	0.746289	1.66731	0.525323	-0.435945	-0.506531	-1.59566	-1.66624
ENSG00000198374	HIST1H2AL	0	0	0.161005	0	0.134637	0	0.117783	0	0.186873	0	0	0.0959944	0.0536683	0.044879	0.101552	0.0319981	0.920076	-0.488053	-0.258031	-1.66616
ENSG00000213212	NCLP1	0.507398	0.206892	0.253635	0.211476	0.059636	0.134827	0.253223	0.266031	0.253548	0.113016	0.0240543	0.106499	0.322642	0.135313	0.257601	0.0811898	-0.324796	-0.736931	-1.25363	-1.66577
ENSG00000207297	SNORD7	0	14.6939	0	6.13494	4.37666	0	4.04256	6.60782	0	0	0	3.36036	4.89797	3.50387	3.55013	1.12012	-0.464312	-1.64529	-0.483235	-1.66422
ENSG00000008196	TFAP2B	0.0684315	0.0924864	0.144571	0.0137089	0.00956904	0.00621557	0.216356	0	0.0135278	0	0.00771065	0.0649072	0.10183	0.00983117	0.0766279	0.024206	-0.410217	1.29993	-3.37265	-1.66251
ENSG00000260646	LA16c-385E7.1	0.173833	0	0	0.146589	0.105868	0.141234	0.200058	0.300016	0	0	0	0.158195	0.0579443	0.13123	0.166691	0.0527317	1.52444	-1.31536	1.17936	-1.66044
ENSG00000164104	HMGB2	186.086	205.343	263.024	88.0667	90.083	91.5138	146.119	243.388	220.068	77.6741	53.5493	61.6633	218.151	89.8878	203.191	64.2956	-0.102486	-0.483406	-1.27913	-1.66005
ENSG00000224891	AC007899.3	0	0	0	0	0.0917957	0	0	0.289741	0	0.0917122	0	0	0	0.0305986	0.0965803	0.0305707	#DIV/0!	-0.00131291	#DIV/0!	-1.65958
ENSG00000171044	XKR6	0.0475646	0.0216856	0	0	0	0.05992	0.0170827	0.0816575	0.135253	0.0177395	0.0297985	0.0265498	0.0230834	0.0199733	0.0779977	0.0246959	1.75658	0.306198	-0.208781	-1.65916
ENSG00000164362	TERT	4.76589	3.87796	3.43708	3.67385	0.934653	2.28896	5.32067	4.51621	3.26086	1.84588	0.770353	1.53217	4.02698	2.29916	4.36591	1.3828	0.116585	-0.733511	-0.808593	-1.65869
ENSG00000239192	AC011363.1	11.9756	20.0797	5.32595	6.2824	4.53248	3.00124	16.6071	40.0377	19.8499	4.01435	7.13224	13.1176	12.4604	4.60537	25.4982	8.08806	1.03304	0.812476	-1.43596	-1.65653
ENSG00000243316	GUCY2GP	0	0.0504928	0	0	0.0870495	0.0340064	0.03972	0	0	0	0	0.0126015	0.0168309	0.040352	0.01324	0.0042005	-0.346212	-3.26401	1.26152	-1.65627
ENSG00000230212	AP000688.14	0.215789	0	1.93967	0.180504	0.337662	0.158142	0.117616	0	2.24019	0.350021	0.154068	0.243998	0.718486	0.225436	0.785935	0.249362	0.129449	0.145526	-1.67224	-1.65617
ENSG00000246731	CTD-2514K5.2	0.0405063	0.0824096	0	0.279238	0.0468903	0.0919567	0.064309	0.20851	0.0332315	0.0444083	0.0189981	0.0337189	0.040972	0.139362	0.102017	0.0323751	1.3161	-2.10588	1.76612	-1.65585
ENSG00000232654	FAM136BP	1.06701	1.67121	0.773623	0.879709	0	0.140076	1.85162	0.90181	2.39925	0.983914	0.339507	0.311887	1.17061	0.339928	1.71756	0.545103	0.553095	0.681297	-1.78396	-1.65576
ENSG00000172638	EFEMP2	20.4212	23.9473	16.5746	6.3214	5.81199	5.29292	22.6994	18.9341	22.3552	7.63827	7.003	5.67472	20.3144	5.80877	21.3296	6.772	0.0703556	0.221348	-1.80619	-1.6552
ENSG00000228705	LINC00659	0.60289	1.29595	1.56252	0.200863	0.146784	0.187144	1.13992	0.819322	1.00902	0.401383	0.22926	0.31179	1.15379	0.178264	0.989421	0.314144	-0.221721	0.817415	-2.69429	-1.65516
ENSG00000132932	ATP8A2	0.0223392	0.107135	0.211011	0.109431	0.104971	0.11845	0.298406	0.771888	0.0430369	0.13963	0.104688	0.109337	0.113495	0.110951	0.37111	0.117885	1.70922	0.0874609	-0.03271	-1.65447
ENSG00000177133	LINC00982	0.301143	0.401157	0.685246	0.018824	0	0.0667013	1.05535	0.366525	0.482196	0.190957	0.170285	0.243757	0.462515	0.0285084	0.634691	0.201666	0.456553	2.82251	-4.02004	-1.65409
ENSG00000248746	ACTN3	0.049516	0.0449241	0.0236816	0.168725	0.120711	0.037482	0.0518742	0.0567708	0.0273617	0	0.0155888	0.0276469	0.0393739	0.108973	0.0453356	0.0144119	0.203404	-2.91863	1.46865	-1.65338
ENSG00000242379	RN7SL261P	0	0	0	0	0.383315	0	0	1.57277	0.419432	0	0.633349	0	0	0.127772	0.664067	0.211116	#DIV/0!	0.72447	#DIV/0!	-1.65329
ENSG00000176842	IRX5	0.0551933	0.0377132	0.0787609	0	0.0324715	0.0156099	0.118149	0.208605	0.0459471	0	0.0261563	0.0923449	0.0572225	0.0160271	0.124234	0.0395004	1.1184	1.30135	-1.83607	-1.65312
ENSG00000243388	RPL3P3	0.175237	0	0.062959	0.146094	0.0521887	0.127252	0.187218	0.15056	0.216204	0.0978202	0.0412734	0.0370923	0.0793987	0.108512	0.184661	0.0587286	1.21769	-0.885713	0.450662	-1.65274
ENSG00000201998	SNORA23	1.85993	0	2.66487	0	1.19984	0.758381	10.6306	1.5385	1.61091	0.982357	0.898182	2.50218	1.50827	0.65274	4.59334	1.46091	1.60665	1.16228	-1.20831	-1.65268
ENSG00000164211	STARD4	11.25	20.3308	20.3105	3.51084	3.68536	4.54964	10.1418	19.1282	22.1141	4.84436	6.03106	5.46833	17.2971	3.91528	17.128	5.44792	-0.0141729	0.47659	-2.14334	-1.65258
ENSG00000177432	NAP1L5	0.296392	0.431224	0.513172	0.211714	0.148553	0.112371	0.407443	0.726355	0.41871	0.117789	0.19879	0.177283	0.413596	0.157546	0.517503	0.164621	0.323344	0.0633723	-1.39245	-1.65242
ENSG00000140284	SLC27A2	3.89885	4.78922	6.75386	0.954504	2.73524	1.20607	4.60885	5.35857	6.30606	1.41028	2.42048	1.35332	5.14731	1.63194	5.42449	1.72803	0.0756692	0.0825378	-1.65723	-1.65036
ENSG00000157368	IL34	2.08574	1.94554	1.62439	0.517466	0.630151	0.456144	2.2029	2.0481	1.30441	0.715535	0.445707	0.610454	1.88522	0.534587	1.8518	0.590565	-0.025803	0.143672	-1.81824	-1.64876
ENSG00000258922	CTD-2313J17.1	0.302151	0.204491	0.22014	0.273542	0.368085	0.880973	0.161677	0.872529	1.04884	0.38729	0.145093	0.132134	0.242261	0.507533	0.694349	0.221506	1.5191	-1.19616	1.06694	-1.64832
ENSG00000235587	GAPDHP65	0	0.220289	0	0	0.0645101	0	0.0583358	0.185855	0.0904661	0.0606335	0	0.0461412	0.0734297	0.0215034	0.111552	0.0355916	0.603285	0.726973	-1.7718	-1.64811
ENSG00000255054	RP1-317E23.6	0	0	0	0.252894	0.456511	0	0	0	0.918856	0.16073	0	0.132564	0	0.236468	0.306285	0.0977647	#DIV/0!	-1.27426	#DIV/0!	-1.64749
ENSG00000240906	AP000356.1	0.288868	0	0.392631	0	0.160224	0	0.135989	0.43537	0.711009	0	0.28984	0.119673	0.227166	0.053408	0.427456	0.136504	0.912027	1.35382	-2.08862	-1.64683
ENSG00000267261	CTD-2132N18.3	0.409253	0	0	0	1.24525	0	0.69079	0	0	0.220712	0	0	0.136418	0.415083	0.230263	0.0735707	0.755254	-2.4962	1.60537	-1.64608
ENSG00000243749	ZMYM6NB	12.8917	15.3348	10.2184	2.92584	3.75087	2.755	15.0622	13.2526	12.9072	5.51512	4.98855	2.67198	12.815	3.1439	13.7407	4.39188	0.100622	0.482283	-2.0272	-1.64554
ENSG00000186205	MARC1	13.8431	17.9612	22.5538	3.85187	7.88852	5.79575	15.4355	20.3462	19.1588	5.14634	4.99974	7.41576	18.1193	5.84538	18.3135	5.85395	0.0153749	0.00211295	-1.63216	-1.64542
ENSG00000125492	BARHL1	0	0.0603358	0	0.147346	0.0247343	0.0339099	0.0450569	0.0722945	0	0	0	0.0375257	0.0201119	0.0686634	0.0391171	0.0125086	0.959749	-2.45662	1.77149	-1.64488
ENSG00000110063	DCPS	19.8274	21.12	21.9786	7.95467	5.96742	6.37386	18.0488	23.1351	20.836	7.42115	7.05615	5.35964	20.9753	6.76532	20.6733	6.61231	-0.0209241	-0.0330027	-1.63246	-1.64454
ENSG00000136267	DGKB	0.0515964	0.0490416	0.020154	0.0740159	0.0433371	0.115133	0.0700604	0.424237	0.109249	0.065407	0.114647	0.0129979	0.040264	0.0774953	0.201182	0.0643508	2.32094	-0.268151	0.944618	-1.64447
ENSG00000158423	RIBC1	0.231331	0.442851	0.795517	0	0.128676	0.12186	0.801879	0.476843	0.281471	0.223221	0.103028	0.173033	0.4899	0.0835119	0.520065	0.166427	0.0862044	0.994838	-2.55243	-1.6438
ENSG00000224763	FDPSP8	0.0497232	0	0.282324	0	0	0.150454	0.0529255	0.337697	0	0	0	0.125022	0.110682	0.0501513	0.130208	0.041674	0.234387	-0.26714	-1.14207	-1.64359
ENSG00000228109	MFI2-AS1	8.92689	6.48811	3.91822	0.736571	2.1535	1.68011	3.83588	2.29786	7.67817	1.82624	1.29688	1.29758	6.4444	1.52339	4.60397	1.47356	-0.485168	-0.0479788	-2.08076	-1.64357
ENSG00000142449	FBN3	0.989691	1.52977	1.33625	0.486236	0.723611	0.284158	0.538201	0.751409	2.29048	0.970156	0.0960293	0.0798255	1.28524	0.498002	1.19336	0.382004	-0.107002	-0.382564	-1.36781	-1.64338
ENSG00000216977	RPL21P65	0	0	0	0	0	0.117375	0.157837	0.255199	0	0	0	0.132276	0	0.039125	0.137679	0.044092	#DIV/0!	0.172426	#DIV/0!	-1.64272
ENSG00000119969	HELLS	8.80552	16.0916	18.7046	4.61276	5.00846	3.83977	10.2134	17.0264	17.8484	5.22733	4.29482	4.91935	14.5339	4.487	15.0294	4.81383	0.0483637	0.101435	-1.6956	-1.64253
ENSG00000233741	AC016691.2	0	0.243479	0	0	0	0.283232	0.189741	0	0.30745	0	0	0.159304	0.0811597	0.0944107	0.16573	0.0531013	1.03	-0.830202	0.218187	-1.64202
ENSG00000110651	CD81	0.173962	0.232527	0.271576	0.171372	0	0.179993	0.921231	0.173408	0.536828	0.225368	0.175862	0.121584	0.226022	0.117122	0.543822	0.174271	1.26667	0.573328	-0.948453	-1.6418
ENSG00000103534	TMC5	0.0260604	0.212868	0.0371188	1.47071	0.425942	0.475401	0.273023	0.932355	0.342911	0.200836	0.19809	0.0972486	0.0920156	0.790686	0.516097	0.165392	2.48769	-2.25722	3.10315	-1.64176
ENSG00000130701	RBBP8NL	0.885677	1.10885	0.668494	0.347314	0.344631	0.249898	0.891977	1.04341	0.915357	0.289657	0.260835	0.363139	0.887674	0.313948	0.950248	0.304544	0.0982747	-0.043875	-1.49951	-1.64165
ENSG00000244119	PDCL3P4	0.265568	0	0	0.143668	0.203955	0.193714	0.378663	0.298196	0.146235	0.0991524	0.164666	0	0.0885227	0.180446	0.274365	0.0879395	1.63198	-1.03698	1.02745	-1.64151
ENSG00000165548	TMEM63C	0.0354291	0.0274033	0.0252911	0.0295956	0	0.0134212	0.0474331	0.0456884	0.0146773	0.0197423	0	0.0148152	0.0293745	0.0143389	0.0359329	0.0115192	0.290742	-0.315901	-1.03463	-1.64127
ENSG00000170166	HOXD4	2.20371	2.62811	2.79153	0.768534	0.835233	1.38815	2.27317	2.44091	3.2511	0.853747	0.583144	1.1168	2.54112	0.997306	2.65506	0.85123	0.0632819	-0.228486	-1.34935	-1.64112
ENSG00000072080	SPP2	0	0	0	1.23738	0.674142	0.484634	0.304327	2.96345	0.463778	0	1.08192	0.114572	0	0.798719	1.24385	0.398831	#DIV/0!	-1.00191	#DIV/0!	-1.64097
ENSG00000196632	WNK3	0.0166458	0.0340021	0.0473293	0.0139095	0.0147105	0.0157354	0.0223386	0.0373838	0.0592779	0.0194165	0.0117157	0.007034	0.0326591	0.0147851	0.0396668	0.0127221	0.280447	-0.216814	-1.14334	-1.6406
ENSG00000178882	FAM101A	0	0.0627597	0.0331292	0.153535	0.0271543	0.0722141	0.0494149	0.0792977	0.152014	0.0513672	0	0.0387168	0.031963	0.0843011	0.0935755	0.030028	1.54973	-1.48924	1.39915	-1.63982
ENSG00000265067	RN7SL707P	0.323054	0	0.468404	0.528505	0.808186	0.508869	0	2.14042	0.553327	0	0	0.864565	0.263819	0.615187	0.897916	0.288188	1.76703	-1.09401	1.22147	-1.63957
ENSG00000215304	RP13-395E19.3	0	0	0	0	0	0.0790776	0.137456	0.167831	0.243121	0.060598	0.0506782	0.0647967	0	0.0263592	0.182803	0.058691	#DIV/0!	1.15483	#DIV/0!	-1.63908
ENSG00000169885	CALML6	0.0976745	0.462747	0	0.0888279	0.17247	0.0203421	0.0803617	0.191434	0.126049	0.0592978	0.0462084	0.0224831	0.186807	0.09388	0.132615	0.0426631	-0.494307	-1.13783	-0.99266	-1.63618
ENSG00000263974	RN7SL121P	0	0	1.58674	0	0.550119	1.02598	0.501199	0.72076	0	0	0	0.393223	0.528913	0.525366	0.40732	0.131074	-0.37687	-2.00294	-0.00970759	-1.63578
ENSG00000170379	FAM115C	0.984387	1.86967	1.07333	0.309136	0.340075	0.40978	1.77301	1.66357	1.63878	0.416832	0.698296	0.518205	1.30913	0.352997	1.69179	0.544444	0.369945	0.625128	-1.89088	-1.63569
ENSG00000214593	RP11-65N13.6	0	0	0	0.775357	0	0	0	0.786733	0.816238	0.516021	0	0	0	0.258452	0.534324	0.172007	#DIV/0!	-0.587431	#DIV/0!	-1.63525
ENSG00000151470	C4orf33	1.42474	1.9873	1.72847	0.538493	0.677295	0.522622	1.31734	2.54775	1.11044	0.557773	0.527288	0.517188	1.7135	0.57947	1.65851	0.534083	-0.0470596	-0.117669	-1.56414	-1.63475
ENSG00000224858	RPL29P11	0.889377	0.897478	0.425754	0.54153	0.574165	0.413444	1.02092	0	0.836424	0.178032	0.14866	0.271423	0.737536	0.509713	0.619115	0.199372	-0.252507	-1.35422	-0.533029	-1.63475
ENSG00000240990	HOXA11-AS	0	0.0620029	0.123895	0.0760885	0.0539112	0.0348603	0.21245	0.183433	0.198203	0	0.114672	0.0767797	0.0619659	0.0549533	0.198029	0.0638172	1.67616	0.215739	-0.173268	-1.63369
ENSG00000137841	PLCB2	0.0620521	0.173788	0.088581	0.0518846	0	0.240621	0.0662474	0.102837	0.279439	0	0	0.144577	0.10814	0.0975019	0.149508	0.0481923	0.467315	-1.01663	-0.149403	-1.63334
ENSG00000244625	CTA-211A9.5	0.426332	0	0.540502	0	0	0.284293	0.0979837	0.157953	0.319308	0.0938227	0	0.0916702	0.322278	0.0947643	0.191748	0.061831	-0.749092	-0.616015	-1.76589	-1.63281
ENSG00000199846	RNU1-72P	1.43663	1.87358	0	0	0	1.17824	1.51895	0	2.48503	0	0	1.29145	1.1034	0.392747	1.33466	0.430483	0.274512	0.132358	-1.49029	-1.63244
ENSG00000219902	RPL35P3	0.217407	0	0	0	0.535872	0.339719	0.225614	0	0.368861	0	0	0.191758	0.072469	0.291864	0.198158	0.0639193	1.45122	-2.19097	2.00986	-1.63233
ENSG00000249378	LINC01060	0	0.200947	0	0	0.681317	0	0	0.253569	0.36211	0.0225565	0.142377	0.0338041	0.0669823	0.227106	0.205226	0.0662459	1.61536	-1.77746	1.76151	-1.63131
ENSG00000138629	UBL7	53.548	51.2569	54.1098	16.0071	16.9365	15.1979	53.2694	58.3864	51.4432	18.6287	18.1533	15.8826	52.9716	16.0471	54.3663	17.5549	0.0374951	0.129554	-1.7229	-1.63084
ENSG00000273210	AP001437.1	0.310315	0.208967	0	0.765772	0.190116	0.361895	0.32438	0.263675	0.781513	0.17262	0	0.269653	0.173094	0.439261	0.456523	0.147424	1.39913	-1.5751	1.34352	-1.63071
ENSG00000160051	IQCC	2.62016	2.53942	2.69903	1.16257	0.89492	1.23656	2.74587	3.5182	2.56946	1.08277	0.799386	0.970978	2.61954	1.09801	2.94451	0.951045	0.168715	-0.207312	-1.25441	-1.63044
ENSG00000105173	CCNE1	27.9036	28.8414	34.9649	11.8584	8.93686	8.18088	27.9051	33.9885	34.1415	10.4363	10.1613	10.4372	30.5699	9.65873	32.0117	10.3449	0.0664856	0.0990191	-1.66221	-1.62967
ENSG00000123560	PLP1	0.033573	0.136383	0.0954685	0.0559203	0	0.0380593	0.0359286	0.0863043	0.186413	0	0.0158285	0.0839319	0.0884748	0.0313265	0.102882	0.0332535	0.217651	0.0861196	-1.49788	-1.62941
ENSG00000086506	HBQ1	28.3382	16.6778	14.7262	9.04572	4.85055	4.98947	26.0798	21.0595	18.73	8.76101	5.30441	7.22711	19.9141	6.29525	21.9564	7.09751	0.140856	0.17305	-1.66145	-1.62926
ENSG00000111319	SCNN1A	9.6463	8.13055	3.59438	1.47602	1.75027	0.639182	8.73044	7.17493	6.90626	3.13342	2.95833	1.28315	7.12374	1.28849	7.60388	2.4583	0.0941004	0.931979	-2.46695	-1.62907
ENSG00000260328	RP11-416I2.1	0.0716976	0.0428019	0	0	0	0	0.0672761	0.0731594	0.147783	0.0181497	0.0335753	0.041484	0.0381665	0	0.0960728	0.0310697	1.33182	#DIV/0!	#NUM!	-1.62862
ENSG00000231607	DLEU2	2.9058	8.17384	4.05303	1.66918	1.49191	2.06792	2.27339	10.2129	2.4887	1.8697	1.36427	1.61018	5.04422	1.743	4.99165	1.61472	-0.0151149	-0.110293	-1.53306	-1.62823
ENSG00000267981	AP003041.2	0	0.404104	0	0.399619	0.305405	0.210427	0.334401	0.517677	0	0	0.275751	0	0.134701	0.30515	0.284026	0.091917	1.07626	-1.73112	1.17976	-1.62762
ENSG00000084207	GSTP1	0.103828	0.11153	0.118592	0.141745	0	0.0634171	0.877145	0.452339	0.28336	0.18982	0.155323	0.176944	0.111317	0.0683874	0.537615	0.174029	2.2719	1.34753	-0.702868	-1.62724
ENSG00000128578	STRIP2	3.17562	2.90926	2.01065	1.03052	1.06627	0.780905	1.95992	2.69841	2.68816	0.720056	0.531439	1.12746	2.69851	0.95923	2.44883	0.792986	-0.140071	-0.274581	-1.49221	-1.62672
ENSG00000188375	H3F3C	0	0	0.074816	0	0.184458	0.0398811	0	0.179105	0	0.0579986	0	0	0.0249387	0.0747797	0.0597017	0.0193329	1.25939	-1.95159	1.58426	-1.62672
ENSG00000124194	GDAP1L1	0.104135	0.147754	0.09323	0.316999	0.295621	0.0976098	0.283811	0.112163	0.211806	0.0647378	0.0409814	0.0911055	0.11504	0.236743	0.202594	0.0656082	0.816456	-1.85137	1.04119	-1.62664
ENSG00000123219	CENPK	16.6889	31.6961	26.3972	10.0621	9.41073	9.60069	19.9554	35.4774	26.0464	9.27909	8.93849	8.17218	24.9274	9.69117	27.1597	8.79659	0.123737	-0.139727	-1.36299	-1.62645
ENSG00000242712	RN7SL529P	3.55416	0.434008	0.91982	1.05147	0.513627	0.252521	0.337634	0.532532	2.16183	0.696327	0	0.286459	1.636	0.605873	1.01067	0.327595	-0.694864	-0.8871	-1.43308	-1.62532
ENSG00000155719	OTOA	0.337842	0.491578	0.318241	0.229036	0.174106	0.0979021	0.318543	0.294617	0.238197	0.157452	0.038233	0.0802934	0.382554	0.167014	0.283786	0.0919928	-0.430861	-0.860381	-1.19569	-1.62521
ENSG00000235944	ZNF815P	1.07326	0.846709	0.798188	0.542793	0.300847	0.416356	1.51527	0.988895	0.877779	0.486756	0.393497	0.216637	0.906052	0.419999	1.12732	0.36563	0.315225	-0.200001	-1.10921	-1.62443
ENSG00000249403	CTC-281M20.4	0	0.332925	0.723452	0	0	0	0.259279	0	0.426066	0	0	0.222402	0.352126	0	0.228448	0.074134	-0.624222	#DIV/0!	#NUM!	-1.62366
ENSG00000213854	CNN2P6	0	0	0	0.103621	0	0.0477006	0.131913	0.212249	0	0	0.0588494	0.052872	0	0.0504405	0.114721	0.0372405	#DIV/0!	-0.437712	#DIV/0!	-1.62318
ENSG00000054179	ENTPD2	45.7519	46.7123	43.0366	18.3771	14.909	13.1465	46.3153	42.2781	51.7138	17.6486	13.8125	14.1078	45.1669	15.4775	46.7691	15.1896	0.0502878	-0.027086	-1.54509	-1.62247
ENSG00000182185	RAD51B	7.43319	11.2539	12.2095	2.22282	3.23622	3.96631	7.37831	13.1543	5.84551	2.86421	2.84189	2.87087	10.2989	3.14179	8.79271	2.85899	-0.228108	-0.13608	-1.71283	-1.6208
ENSG00000170430	MGMT	17.1705	13.8517	13.2972	4.66395	4.34892	3.60236	18.142	17.3671	17.738	5.77397	7.07981	4.46184	14.7731	4.20508	17.749	5.77187	0.264767	0.456908	-1.81277	-1.62063
ENSG00000165409	TSHR	0.0897548	0.0610985	0	0	0.0484496	0	0	0.0372234	0	0.0121051	0	0	0.0502844	0.0161499	0.0124078	0.00403503	-2.01886	-2.00087	-1.63859	-1.62059
ENSG00000115325	DOK1	1.82138	1.8926	1.01489	0.601563	0.47217	0.477485	1.66345	1.67714	1.60229	0.55151	0.632437	0.424221	1.57629	0.517073	1.64763	0.536056	0.0638524	0.0520167	-1.6081	-1.61993
ENSG00000175183	CSRP2	5.46028	5.48226	10.8989	2.30636	1.7988	2.83486	4.0575	7.70309	11.1199	1.98468	3.16476	2.30061	7.28048	2.31334	7.62682	2.48335	0.0670491	0.10231	-1.65406	-1.6188
ENSG00000261529	RP13-487P22.1	0	0	0	0	0.111821	0.0243026	0	0.109157	0	0.0355538	0	0	0	0.0453745	0.0363857	0.0118513	#DIV/0!	-1.93684	#DIV/0!	-1.61833
ENSG00000214826	DDX12P	3.35318	2.61361	2.50824	1.64134	1.09739	1.15024	3.20591	2.32646	2.45979	0.943913	0.58528	1.07456	2.82501	1.29632	2.66405	0.867918	-0.0846333	-0.578796	-1.12383	-1.61799
ENSG00000101439	CST3	851.002	908.536	774.616	310.174	213.417	204.913	1085.19	1163.54	994.868	433.917	339.498	283.831	844.718	242.835	1081.2	352.416	0.35609	0.537303	-1.7985	-1.61728
ENSG00000236478	AC012513.4	0.0941126	0	0	0	0	0.0360212	0	0.16099	0	0.0524962	0	0	0.0313709	0.0120071	0.0536633	0.0174987	0.774511	0.543367	-1.38554	-1.61669
ENSG00000234664	HMGN2P5	32.1688	0	0	0	0	0	34.7575	0	0	11.3367	0	0	10.7229	0	11.5858	3.7789	0.111662	#DIV/0!	#NUM!	-1.61632
ENSG00000237082	COX5BP6	1.9682	1.72249	4.70255	0	1.67912	1.05705	2.71918	3.25403	0	0.712226	0.634474	0.601789	2.79775	0.912057	1.99107	0.649496	-0.490721	-0.489802	-1.61707	-1.61615
ENSG00000076382	SPAG5	34.7955	32.2185	43.1749	19.9068	17.8159	19.0325	28.2164	35.4547	46.868	14.1069	8.8853	13.0664	36.7296	18.9184	36.8464	12.0195	0.00457868	-0.654407	-0.957156	-1.61614
ENSG00000232065	LINC01063	0	0	0	0	0	0.191261	0	0.408318	0.412993	0.267927	0	0	0	0.0637537	0.27377	0.089309	#DIV/0!	0.486297	#DIV/0!	-1.61609
ENSG00000207475	SNORA42	0	0	0	0	2.49687	3.11109	2.04134	3.14884	0	0	0	1.69394	0	1.86932	1.73006	0.564647	#DIV/0!	-1.72709	#DIV/0!	-1.6154
ENSG00000178233	TMEM151B	0.146383	0.25663	0.225535	0.0645148	0.0295053	0.171579	0.186076	0.0665054	0.132587	0.0367129	0.009142	0.0799459	0.209516	0.0885332	0.12839	0.0419336	-0.706534	-1.07811	-1.24277	-1.61435
ENSG00000105672	ETV2	2.03023	1.97426	1.69944	0.533265	0.458674	0.515035	1.86593	3.20003	2.31447	0.982236	0.741566	0.688546	1.90131	0.502325	2.46014	0.804116	0.371749	0.678783	-1.9203	-1.61327
ENSG00000211452	DIO1	10.5059	10.2092	9.24702	2.49303	3.01012	3.11031	7.43516	11.3325	9.36781	2.19184	4.18825	2.81695	9.98737	2.87115	9.37848	3.06568	-0.0907503	0.0945779	-1.79847	-1.61315
ENSG00000085999	RAD54L	15.3764	12.0759	18.2933	5.37586	7.73055	7.20037	14.4237	15.3977	17.6429	6.52508	3.59034	5.40209	15.2486	6.76893	15.8214	5.1725	0.0532066	-0.388065	-1.17167	-1.61295
ENSG00000104804	TULP2	0.87971	0.272833	0.485167	0.0482129	0.033932	0.109059	0.367905	0.791231	0.189765	0.191533	0.0541626	0.195361	0.545903	0.0637346	0.449634	0.147019	-0.279895	1.20585	-3.0985	-1.61275
ENSG00000112619	PRPH2	0.0813918	0	0.0233865	0	0	0.0247171	0.0349481	0.0560572	0.053771	0.0182373	0.0153945	0.0137173	0.0349261	0.00823903	0.0482588	0.015783	0.466485	0.937828	-2.08376	-1.61242
ENSG00000257239	RP11-630C16.2	0	0	0	0.229685	0.167636	0.211	0	0.467131	0	0.152791	0	0	0	0.202774	0.15571	0.0509303	#DIV/0!	-1.99327	#DIV/0!	-1.61227
ENSG00000130055	GDPD2	0.0289877	0.0311801	0	0.0802232	0.0710068	0.0153628	0.0922636	0	0.0951794	0	0.0191059	0.042216	0.0200559	0.0555309	0.062481	0.0204406	1.63939	-1.44185	1.46926	-1.61198
ENSG00000171130	ATP6V0E2	85.7585	85.8973	86.7667	26.5733	25.6532	25.4918	92.3158	104.111	99.8458	37.1506	31.1322	28.6767	86.1408	25.9061	98.7576	32.3198	0.197194	0.319127	-1.73341	-1.61147
ENSG00000130226	DPP6	0.254271	0.115862	0.22641	0.198746	0.234346	0.162907	0.201157	0.188079	0.512415	0.112644	0.0657328	0.11693	0.198848	0.198666	0.30055	0.0984354	0.595943	-1.0131	-0.00131719	-1.61036
ENSG00000213724	PRDX2P2	0.0891452	0.198146	0	0	0	0.0679355	0.0477312	0	0.0832163	0	0.0428951	0	0.0957637	0.0226452	0.0436492	0.0142984	-1.13353	-0.663353	-2.08028	-1.6101
ENSG00000105246	EBI3	1.8277	3.26092	1.21121	0.0748312	0.0530043	0.13609	4.41524	2.28933	1.76986	1.30984	1.09089	0.375953	2.09994	0.0879752	2.82481	0.92556	0.427803	3.39516	-4.57711	-1.60976
ENSG00000226622	AC092155.4	0	0.299496	0	0	0	0	0	0.378237	0	0.123952	0	0	0.099832	0	0.126079	0.0413173	0.336754	#DIV/0!	#NUM!	-1.60951
ENSG00000182310	SPACA6P	2.75679	1.90769	0.932725	0.88672	0.735599	1.41806	2.67229	4.54759	0.717461	1.27687	0.584337	0.740973	1.86574	1.01346	2.64578	0.867393	0.503948	-0.224533	-0.880456	-1.60894
ENSG00000184682	C11orf89	0.0887863	0.160489	0.0846243	0.049579	0	0	0.567291	0.354485	0.38987	0.164193	0.166562	0.099255	0.1113	0.0165263	0.437215	0.143337	1.97389	3.11657	-2.75161	-1.60894
ENSG00000112852	PCDHB2	6.90116	6.23826	7.78676	1.97857	1.07079	2.09803	6.00434	7.74574	9.25003	2.08273	2.72654	2.73261	6.97539	1.7158	7.6667	2.51396	0.136332	0.551083	-2.0234	-1.60864
ENSG00000213315	CTD-3035D6.1	0	0.477717	0	0.29532	0	0.140118	0	0.302752	0.302708	0.198541	0	0	0.159239	0.145146	0.20182	0.0661803	0.341875	-1.13303	-0.133689	-1.60859
ENSG00000230929	RP11-395C3.1	0	0	0	0.511594	0.398041	0	0.326559	0	0.541019	0	0	0.284666	0	0.303212	0.289193	0.0948887	#DIV/0!	-1.67602	#DIV/0!	-1.60772
ENSG00000174992	ZG16	0.0585462	0	0.111364	0	0	0.0418586	0.0553512	0	0.0857074	0	0.0244678	0.0218191	0.0566367	0.0139529	0.0470195	0.015429	-0.268478	0.14508	-2.02118	-1.60762
ENSG00000226792	LINC00371	0	0	0.10485	0.229027	0.0579785	0.0733934	0	0.257917	0	0	0.0233885	0.0612737	0.03495	0.120133	0.0859723	0.0282207	1.29858	-2.0898	1.78127	-1.60712
ENSG00000243745	RN7SL844P	0.995007	1.30151	0.480941	0.547556	0.829305	0.78289	0.679478	2.21204	0.566016	1.13536	0	0	0.925819	0.719917	1.15251	0.378453	0.315978	-0.927715	-0.3629	-1.60659
ENSG00000110887	DAO	0.369729	0.157437	0.379848	0	0.0457983	0.0296387	0.103737	0.501434	0.652634	0.138166	0.07294	0.202126	0.302338	0.0251457	0.419269	0.137744	0.471712	2.45361	-3.58778	-1.60588
ENSG00000263659	RN7SL603P	0	0	0	0	0.851721	0	0.707105	0.572036	0.581226	0	0	0.611219	0	0.283907	0.620122	0.20374	#DIV/0!	-0.478692	#DIV/0!	-1.60583
ENSG00000147234	FRMPD3	0.0131354	0.0470275	0.00939758	0.0856942	0.0101879	0.0682201	0.00938309	0.0736634	0	0	0.0163354	0.0109511	0.0231868	0.0547007	0.0276822	0.0090955	0.255651	-2.58834	1.23825	-1.60573
ENSG00000142945	KIF2C	32.9472	31.7397	39.3429	16.5743	17.7626	17.3078	31.5426	36.7306	38.9962	14.8368	9.53094	10.9086	34.6766	17.2149	35.7564	11.7588	0.0442416	-0.54992	-1.0103	-1.60447
ENSG00000092470	WDR76	1.3155	2.61223	3.47508	1.13392	0.755449	1.06143	2.04223	2.73022	3.23994	1.07973	0.66674	0.891577	2.4676	0.983598	2.6708	0.879349	0.114161	-0.161633	-1.32697	-1.60276
ENSG00000250222	CTC-338M12.5	4.6321	3.14613	1.14354	1.02484	0.653134	1.03287	2.66639	2.54429	2.97761	0.987926	0.564002	1.14512	2.97392	0.903615	2.72943	0.899014	-0.123767	-0.00736357	-1.71859	-1.60218
ENSG00000173930	SLCO4C1	0.67429	0.946189	0.59074	0.29463	0.35828	0.229869	0.555929	1.21241	0.476053	0.183774	0.280072	0.275689	0.737073	0.29426	0.748131	0.246512	0.0214828	-0.255434	-1.32472	-1.60163
ENSG00000173662	TAS1R1	1.76866	2.03421	1.40719	0.251126	0.686786	0.666537	1.83621	1.96827	2.24601	0.541113	0.727799	0.724847	1.73669	0.534816	2.01683	0.664586	0.215752	0.313413	-1.69922	-1.60156
ENSG00000248592	TMEM110-MUSTN1	0.571262	0.212584	0.336708	0.133733	0.128736	0.192739	1.01481	0.645037	0.235965	0.146104	0.104235	0.374517	0.373518	0.151736	0.631938	0.208285	0.758605	0.456998	-1.29961	-1.60122
ENSG00000138640	FAM13A	1.40741	2.38628	2.26318	0.668515	0.314223	1.26471	1.03322	1.85463	2.0213	0.604447	0.539816	0.473972	2.01896	0.749149	1.63638	0.539412	-0.303102	-0.473866	-1.43029	-1.60105
ENSG00000249767	ENPP7P10	0	0	0	0.0992139	0	0.0456378	0	0.102125	0.0990555	0.066327	0	0	0	0.0482839	0.0670602	0.022109	#DIV/0!	-1.12691	#DIV/0!	-1.60082
ENSG00000241852	C8orf58	2.20192	2.33299	2.39281	0.738376	0.506256	0.859777	1.58407	1.84715	1.95921	0.695066	0.402824	0.680252	2.30924	0.70147	1.79681	0.592714	-0.361981	-0.243045	-1.71897	-1.60003
ENSG00000099194	SCD	307.409	342.374	458.487	122.388	115.828	135.786	216.949	320.103	405.669	110.068	92.6126	108.469	369.423	124.667	314.24	103.717	-0.233407	-0.265438	-1.56719	-1.59922
ENSG00000235651	AC064850.4	0.185092	0.100812	0.0532939	0	0.0438129	0.112635	0.118683	0.190521	0.122712	0.0414518	0.069829	0.0313749	0.113066	0.0521493	0.143972	0.0475519	0.348624	-0.133145	-1.11644	-1.59821
ENSG00000179304	FAM156B	32.2127	32.4106	29.5602	7.4026	7.16858	13.6242	30.9163	33.2957	34.1966	8.15082	8.33792	16.0168	31.3945	9.39845	32.8029	10.8352	0.0633093	0.205229	-1.74002	-1.5981
ENSG00000235812	ADAM21P1	0.0244446	0	0.0348703	0	0.0285892	0	0	0.0419296	0.0403025	0.0271635	0	0	0.0197716	0.00952973	0.0274107	0.0090545	0.471307	-0.0738009	-1.05292	-1.59803
ENSG00000148019	CEP78	10.4232	13.5502	13.9039	3.13333	3.89744	3.64326	11.187	14.6405	13.4075	3.83112	4.82083	4.31039	12.6257	3.55801	13.0783	4.32078	0.0508101	0.280221	-1.82723	-1.59781
ENSG00000117472	TSPAN1	4.40812	8.98086	3.64089	0.599478	0.700329	1.02345	8.53167	8.55091	3.84739	2.19343	3.24883	1.4728	5.67662	0.774419	6.97666	2.30502	0.297503	1.57359	-2.87385	-1.59776
ENSG00000251187	CTC-459M5.2	0	0	0	0	0	0.1082	0	0	0.468066	0.154722	0	0	0	0.0360667	0.156022	0.051574	#DIV/0!	0.515978	#DIV/0!	-1.59703
ENSG00000188730	VWC2	0.00414773	0.0224267	0.0117514	0	0	0	0.00444552	0.0284278	0.0136227	0.0046084	0.00388469	0.00687868	0.0127753	0	0.0154987	0.00512392	0.27879	#DIV/0!	#NUM!	-1.59682
ENSG00000196118	C16orf93	3.59494	4.794	3.08121	1.87583	1.82374	2.01817	6.1528	5.75225	3.244	1.30821	0.880545	2.82476	3.82338	1.90591	5.04968	1.67117	0.401343	-0.189623	-1.00437	-1.59533
ENSG00000267255	CTB-50L17.5	0.224764	0	0	0	0	0	0	0	0.378176	0.125161	0	0	0.0749213	0	0.126059	0.0417203	0.750647	#DIV/0!	#NUM!	-1.59527
ENSG00000165948	IFI27L1	36.1899	26.9624	20.9191	10.4568	10.7181	8.29853	31.7433	29.7721	28.61	12.6217	8.52466	8.68954	28.0238	9.82446	30.0418	9.9453	0.100319	0.0176373	-1.5122	-1.59489
ENSG00000221741	AC093304.1	2.57385	0	2.84362	0	0	0	4.80464	4.34935	0	0	0	3.03141	1.80582	0	3.05133	1.01047	0.756781	#DIV/0!	#NUM!	-1.59441
ENSG00000180081	CTC-451A6.4	0.0555502	0.026194	0.0308718	0.0907284	0.0213236	0.0428458	0.098028	0.0624853	0.0300744	0	0.0175487	0.0455688	0.0375387	0.0516326	0.0635292	0.0210392	0.759043	-1.2952	0.459905	-1.59434
ENSG00000213612	FAM220CP	0.0688396	0	0	0.115422	0	0.104837	0	0.117549	0.344899	0.153278	0	0	0.0229465	0.0734197	0.154149	0.0510927	2.74798	-0.52305	1.67789	-1.59314
ENSG00000207175	RNU1-67P	0	0	1.72758	0	0	0	1.26564	1.99199	0	0	0	1.0801	0.57586	0	1.08588	0.360033	0.91507	#DIV/0!	#NUM!	-1.59266
ENSG00000115255	REEP6	53.8231	52.868	39.5475	22.386	10.7588	9.57763	53.7432	53.01	50.7015	26.7938	14.6383	10.7737	48.7462	14.2408	52.4849	17.4019	0.106614	0.289215	-1.77526	-1.59266
ENSG00000183921	SDR42E2	0.11603	0.0264846	0	0.22538	0.0453109	0.102507	0.0621615	0.132861	0.243817	0.0645837	0	0.0809303	0.0475049	0.124399	0.14628	0.0485047	1.62258	-1.35878	1.38883	-1.59254
ENSG00000139428	MMAB	54.7114	46.1563	74.1797	10.3699	19.1188	14.3464	46.544	56.9178	57.7257	13.7246	20.4365	19.295	58.3492	14.6117	53.7292	17.8187	-0.119007	0.286264	-1.99758	-1.59231
ENSG00000168393	DTYMK	93.4616	89.4053	66.6136	46.264	35.8034	32.4472	96.6245	98.8277	81.3632	35.0721	26.2846	30.4809	83.1601	38.1716	92.2718	30.6126	0.149998	-0.318374	-1.12339	-1.59177
ENSG00000267348	CTB-179K24.3	0.416608	0.493029	0.339581	0.194306	0.112145	0.521547	0.573846	0.617452	0.201547	0.240706	0.221493	0	0.416406	0.275999	0.464282	0.154066	0.157009	-0.841113	-0.593326	-1.59145
ENSG00000266828	RN7SL712P	0	0	0	0.521043	0	0	0.328559	0.537269	0	0	0	0.287438	0	0.173681	0.288609	0.0958127	#DIV/0!	-0.858152	#DIV/0!	-1.59083
ENSG00000171617	ENC1	79.3771	83.9212	92.2002	26.5426	29.9623	36.8084	75.1811	83.9156	108.333	24.2167	29.1244	35.4407	85.1662	31.1045	89.1433	29.5939	0.0658452	-0.0718209	-1.45316	-1.59083
ENSG00000238437	snoU13	3.77713	4.68867	5.09046	0	0	0	7.68639	12.5514	0	0	3.42461	3.29543	4.51875	0	6.74593	2.24001	0.578093	#DIV/0!	#NUM!	-1.59051
ENSG00000255308	RP11-428C19.4	0.386605	0	0.372258	0	0	0	0	0	0.432581	0.143719	0	0	0.252954	0	0.144194	0.0479063	-0.810869	#DIV/0!	#NUM!	-1.58972
ENSG00000227409	ZMYM4-AS1	0	0.238351	0.263044	0.276635	0	0	0.177818	0.281429	0	0	0	0.152589	0.167132	0.0922117	0.153082	0.050863	-0.126677	-0.858333	-0.857964	-1.58962
ENSG00000111452	GPR133	0.545143	0.169865	0.154948	0.164311	0.208835	0.0637592	0.676807	0.824524	0.392508	0.201295	0.256585	0.171418	0.289985	0.145635	0.631279	0.209766	1.1223	0.526424	-0.993623	-1.5895
ENSG00000248245	CTB-49A3.2	0	0.151582	0.22947	0.250186	0	0.117365	0.157821	0.446633	0.253519	0	0.285222	0	0.127017	0.122517	0.285991	0.095074	1.17094	-0.365859	-0.0520434	-1.58885
ENSG00000255277	ABCC6P2	5.48807	3.51507	4.1305	2.71505	1.40438	2.25058	3.59588	6.23859	4.064	2.03556	1.19732	1.38842	4.37788	2.12334	4.63282	1.54043	0.0816587	-0.462997	-1.0439	-1.58855
ENSG00000017621	MAGIX	1.08274	1.31567	0.722583	0.298319	0.361128	0.405757	1.14527	1.4719	1.03263	0.320757	0.373646	0.519222	1.04033	0.355068	1.2166	0.404541	0.225813	0.188191	-1.55087	-1.5885
ENSG00000197146	AL133458.1	2.7862	3.55337	2.93117	0.856951	0.929339	2.02335	2.84688	3.38713	3.10885	0.645709	0.744338	1.71842	3.09025	1.26988	3.11429	1.03616	0.0111797	-0.293451	-1.28303	-1.58766
ENSG00000168779	SHOX2	0.0651228	0.17674	0.117553	0.0543723	0	0.0796248	0.0523166	0.0839166	0.0270096	0.0543316	0	0	0.119805	0.0446657	0.0544143	0.0181105	-1.13864	-1.30234	-1.42345	-1.58716
ENSG00000237007	KRT18P52	0	0.0910127	0	0	0.158987	0.0577828	0.171473	0	0	0	0	0.0571089	0.0303376	0.0722566	0.0571577	0.0190363	0.913842	-1.92438	1.25202	-1.58619
ENSG00000144852	NR1I2	9.25415	9.14242	10.0896	2.22073	2.37432	2.55627	7.69146	10.6974	10.9084	2.60747	3.52723	3.62316	9.49538	2.38377	9.76576	3.25262	0.0405055	0.448354	-1.99398	-1.58613
ENSG00000237649	KIFC1	34.9306	34.3649	35.6739	18.8102	15.2337	16.0264	31.6287	35.2215	40.6704	14.7685	8.19054	12.8558	34.9898	16.6901	35.8402	11.9383	0.0346448	-0.483399	-1.06794	-1.58598
ENSG00000112812	PRSS16	0.0142025	0.0193008	0	0.0236604	0.049336	0.0107454	0	0.504226	0.0465265	0.121576	0.02658	0.0353627	0.0111678	0.0279139	0.183584	0.061173	4.03903	1.13191	1.32164	-1.58547
ENSG00000243742	RPLP0P2	0.584605	1.39267	0.177685	1.75202	0.438098	0.81237	1.70051	1.53192	1.76131	0.99302	0.134931	0.536244	0.71832	1.00083	1.66458	0.554732	1.21246	-0.851334	0.478497	-1.5853
ENSG00000146670	CDCA5	35.2168	34.0088	37.2446	15.1988	13.2536	14.4848	32.7851	36.2409	40.1816	14.5374	9.36987	12.4953	35.4901	14.3124	36.4025	12.1342	0.0366236	-0.238188	-1.31015	-1.58496
ENSG00000248893	FAM138E	0	0.706498	0	0	0	0	0.113714	0	0	0	0	0.0379299	0.235499	0	0.0379047	0.0126433	-2.63528	#DIV/0!	#NUM!	-1.584
ENSG00000227351	NANOGP6	0.333515	0.090881	0	0	0	0.10236	0	0.22852	0.111592	0	0	0.113459	0.141465	0.03412	0.113371	0.0378197	-0.319401	0.148519	-2.05176	-1.58384
ENSG00000254997	KRTAP5-9	0.133886	0.18138	0.254996	0.074686	0	0	0.409775	0.229175	0.221442	0.148694	0.138382	0	0.190087	0.0248953	0.286797	0.095692	0.593369	1.94252	-2.93272	-1.58356
ENSG00000109099	PMP22	2.27509	3.93698	4.22728	1.38315	1.04999	1.24506	3.28964	3.8489	3.77706	1.25771	0.833191	1.55126	3.47979	1.22607	3.63853	1.21405	0.0643584	-0.0142037	-1.50496	-1.58352
ENSG00000248663	LINC00992	0.701694	0.675396	1.4405	0	0	0.309148	0.634498	0.512435	0.836441	0.222987	0.0956399	0.34347	0.939197	0.103049	0.661125	0.220699	-0.506505	1.09874	-3.18809	-1.58284
ENSG00000121075	TBX4	0.584944	0.704436	0.495672	1.06788	0.109558	0.181796	0.800008	0.885603	0.416297	0.251245	0.185572	0.265068	0.595018	0.453077	0.700636	0.233962	0.235733	-0.953485	-0.393175	-1.58239
ENSG00000175643	RMI2	28.6948	34.9484	46.0286	11.3871	13.0744	11.564	27.1274	43.8021	44.8176	15.0929	12.7646	10.7957	36.5573	12.0085	38.5823	12.8844	0.0777815	0.101567	-1.6061	-1.58232
ENSG00000263995	AC011499.1	0	0	6.94	0	0	0	0	22.1375	0	0	7.39402	0	2.31333	0	7.37917	2.46467	1.67348	#DIV/0!	#NUM!	-1.58206
ENSG00000227825	SLC9A7P1	0.0437586	0.0987736	0.0316754	0.0488852	0.0171266	0.0661931	0.0475507	0.125036	0.071968	0.0162906	0.0410644	0.0243988	0.0580692	0.0440683	0.0815182	0.0272513	0.48935	-0.693418	-0.398032	-1.5808
ENSG00000169495	HTRA4	0.125472	0.142126	0.302501	0.107092	0.0394625	0.175116	0.198118	0.153001	0.149858	0.0414374	0.0265713	0.0994688	0.190033	0.107223	0.166992	0.0558258	-0.186468	-0.941616	-0.825629	-1.58078
ENSG00000254374	GOLGA6L21P	0	0	0.516619	0	0	0.108824	0.794359	0.427395	0	0.408477	0	0	0.172206	0.0362747	0.407251	0.136159	1.24178	1.90826	-2.2471	-1.58063
ENSG00000224296	MRPL49P1	0.123298	0.3337	0	0	0	0.0954356	0	0	0.411059	0.137487	0	0	0.152333	0.0318119	0.13702	0.045829	-0.152842	0.526696	-2.25959	-1.58005
ENSG00000244402	RN7SL314P	0	0	0	0	0.851721	0.803087	0.350601	0.566851	0	0	0	0.306865	0	0.551603	0.305817	0.102288	#DIV/0!	-2.43099	#DIV/0!	-1.58003
ENSG00000197463	CSAG3	0.0339506	0	0	0.0615136	0.119247	0	0.0393037	0	0.0563482	0	0.0320195	0	0.0113169	0.0602535	0.031884	0.0106732	1.49436	-2.49706	2.41257	-1.57884
ENSG00000204466	DGKK	7.63983	7.55057	11.3623	3.73307	2.80921	1.90613	6.83086	8.42363	10.4968	4.18729	2.80261	1.63042	8.8509	2.81614	8.58376	2.87344	-0.0442139	0.0290616	-1.65211	-1.57883
ENSG00000144339	TMEFF2	0.0563042	0.0697035	0	0.0937692	0.349615	0.141805	0.0602344	1.8362	0.123565	0.228891	0.228386	0.219238	0.0420026	0.195063	0.673331	0.225505	4.00277	0.209219	2.21539	-1.57816
ENSG00000239183	SNORA84	8.14013	2.64905	17.5769	6.81444	7.99789	5.07492	6.58089	13.4731	20.961	6.05578	4.01382	3.66891	9.45536	6.62908	13.6717	4.5795	0.531984	-0.533618	-0.512323	-1.57793
ENSG00000104147	OIP5	12.735	14.434	15.6906	6.94591	8.62101	8.56036	12.5302	17.9965	14.3053	5.94382	4.60103	4.47316	14.2865	8.04243	14.944	5.006	0.0649086	-0.683972	-0.828953	-1.57783
ENSG00000225482	RP11-542E6.3	0	0	0.118592	0	0	0	0	0	0.273558	0.0916545	0	0	0.0395307	0	0.091186	0.0305515	1.20584	#DIV/0!	#NUM!	-1.57757
ENSG00000205704	LINC00634	0.135811	0.208967	0	0.256953	0	0	0.0365011	0.232725	0.168331	0	0	0.146614	0.114926	0.085651	0.145852	0.0488713	0.343804	-0.809482	-0.424163	-1.57745
ENSG00000225711	RP11-345I18.4	0	0	0	0.13651	0	0	0	0.279356	0.136963	0	0	0.139519	0	0.0455033	0.138773	0.0465063	#DIV/0!	0.031455	#DIV/0!	-1.57723
ENSG00000164604	GPR85	0.449885	0.202491	0.0247558	0.0919452	0.13279	0.0677653	0.268463	0.0462311	0.378979	0.0548748	0.101095	0.0764982	0.225711	0.0975003	0.231224	0.0774893	0.0348181	-0.331409	-1.211	-1.57722
ENSG00000266402	SNORA76	390.738	182.93	52.7299	192.732	21.2776	34.1969	341.351	134.046	178.277	99.8175	36.3642	82.9612	208.799	82.7355	217.891	73.0476	0.0614928	-0.179669	-1.33554	-1.5767
ENSG00000232238	AC017080.1	0	0	0	0	0	0.884431	3.38948	0	0	1.13673	0	0	0	0.29481	1.12983	0.37891	#DIV/0!	0.362068	#DIV/0!	-1.57617
ENSG00000130768	SMPDL3B	0.69218	0.646699	0.342127	0.13333	0.203643	0.379256	0.586572	0.684997	0.571042	0.196479	0.212865	0.209154	0.560335	0.238743	0.614204	0.206166	0.132427	-0.211653	-1.23083	-1.57491
ENSG00000175279	APITD1	9.63528	10.9444	14.4668	5.28723	5.07559	5.16719	10.8494	13.064	17.3445	3.39121	6.14675	4.31472	11.6822	5.17667	13.7526	4.61756	0.235397	-0.164894	-1.17421	-1.5745
ENSG00000121207	LRAT	0	0.0262008	0.121533	0.127139	0.0334656	0.0793249	0.0309758	0.114159	0.141291	0.0230977	0.00912282	0.0639536	0.0492446	0.0799766	0.0954753	0.032058	0.955162	-1.31889	0.699612	-1.57444
ENSG00000244065	RP11-221E20.5	0	0	0.193427	0	0	0	0	0	0.224057	0.0752744	0	0	0.0644757	0	0.0746857	0.0250915	0.212077	#DIV/0!	#NUM!	-1.57363
ENSG00000224620	MEF2AP1	0	0.0888254	0	0	0	0	0	0	0.21697	0.0729221	0	0	0.0296085	0	0.0723233	0.0243074	1.28845	#DIV/0!	#NUM!	-1.57307
ENSG00000257073	AC011933.1	14.6947	8.99819	2.64017	9.23482	0	0	15.7035	7.32495	8.70215	7.40686	0	3.25895	8.77769	3.07827	10.5769	3.55527	0.269	0.207838	-1.51172	-1.57288
ENSG00000267751	AC009005.2	12.9797	11.5195	11.1906	4.00509	3.19455	4.10347	10.4593	12.3662	9.34876	4.30791	2.98722	3.52835	11.8966	3.7677	10.7248	3.60783	-0.149606	-0.0625552	-1.65879	-1.57174
ENSG00000225918	RPL7P59	0	0	0.0844572	0.0979559	0	0.0450495	0	0	0.194608	0.0654869	0	0	0.0281524	0.0476685	0.0648693	0.021829	1.20428	-1.12679	0.759777	-1.57129
ENSG00000234287	RP11-761N21.2	0	0	0	0	0	0.429467	0.618843	0.951902	0	0	0.528575	0	0	0.143156	0.523582	0.176192	#DIV/0!	0.299561	#DIV/0!	-1.57127
ENSG00000117748	RPA2	33.4522	40.3844	37.4883	13.3107	14.5559	12.2795	35.8781	38.6861	35.8477	15.4368	11.9035	9.81983	37.1083	13.3821	36.8039	12.3867	-0.0118823	-0.111507	-1.47144	-1.57107
ENSG00000179520	SLC17A8	0.0121697	0.0836467	0.104196	0.0606903	0.014161	0.149388	0.138745	0.634882	0.309928	0.0809531	0	0.283728	0.0666708	0.0747464	0.361185	0.12156	2.43761	0.701598	0.164948	-1.57106
ENSG00000260822	GS1-358P8.4	0.591671	0.999028	1.27756	0.270468	0.399894	0.44001	0.828197	1.26229	1.27149	0.360747	0.348967	0.422045	0.956086	0.370124	1.12066	0.377253	0.229135	0.0275237	-1.36913	-1.57074
ENSG00000140527	WDR93	0.155073	0.268697	0.143075	0.0886224	0.0359719	0.0205514	0.184839	0.202721	0.165248	0.0820312	0.0782727	0.0258971	0.188948	0.0483819	0.184269	0.062067	-0.0361748	0.359359	-1.96545	-1.56992
ENSG00000144115	THNSL2	0.0918488	0.186051	0.147761	0.0438772	0.151598	0.166107	0.0866803	0.067726	0.565011	0.121117	0.0427391	0.0788162	0.141887	0.120527	0.239806	0.0808907	0.757123	-0.575314	-0.235383	-1.56782
ENSG00000204852	TCTN1	9.3963	10.4161	9.1643	3.27519	3.61012	4.0616	12.0394	12.1235	15.412	4.31354	5.77947	3.25659	9.65888	3.64897	13.1916	4.44987	0.449697	0.286271	-1.40437	-1.56779
ENSG00000176485	PLA2G16	6.11529	5.59893	5.91842	3.27689	4.20737	2.3055	7.97498	8.61098	8.05156	3.7576	2.72473	1.82982	5.87755	3.26325	8.21251	2.77072	0.482609	-0.236052	-0.848902	-1.56756
ENSG00000175536	LIPT2	2.96828	2.5305	1.8235	1.1822	0.713783	0.576069	2.69326	4.00189	2.37992	1.32031	1.09415	0.649104	2.44076	0.824017	3.02502	1.02119	0.309616	0.309506	-1.56658	-1.56669
ENSG00000082126	MPP4	0.0844158	0.113354	0	0	0.0887201	0.0185243	0.149579	0.1304	0.194548	0.0365395	0.0288338	0.0948189	0.0659233	0.0357481	0.158176	0.0533974	1.26267	0.578902	-0.882921	-1.56669
ENSG00000229647	AC007879.7	0	0.0966104	0.102503	0	0	0	0.0603138	0	0.40728	0.157907	0	0	0.0663711	0	0.155865	0.0526357	1.23167	#DIV/0!	#NUM!	-1.56618
ENSG00000215357	HSPD1P8	0	0.0418216	0	0	0	0.0234049	0.0329126	0.052842	0	0	0.0289666	0	0.0139405	0.00780163	0.0285849	0.00965553	1.03597	0.30758	-0.837438	-1.56582
ENSG00000148408	CACNA1B	0.00486912	0.00897281	0.470351	0.0161532	0.588621	0.381935	0.0362385	0.304099	0.317213	0.191918	0.0181152	0.0120953	0.161397	0.328903	0.219183	0.0740429	0.44152	-2.15123	1.02704	-1.5657
ENSG00000127364	TAS2R4	0.110211	0.223353	0.236212	0.0919917	0.324594	0.209645	0.117189	0.375964	0.364255	0	0.103832	0.185835	0.189925	0.208744	0.285803	0.0965557	0.589587	-1.1123	0.136299	-1.56559
ENSG00000167799	NUDT8	31.0181	25.9447	24.7866	10.1905	8.6052	7.73252	37.8374	33.4057	32.742	14.9153	10.5705	9.6698	27.2498	8.84273	34.6617	11.7185	0.347097	0.406231	-1.62368	-1.56455
ENSG00000100234	TIMP3	39.4685	58.721	62.4374	17.3168	16.889	19.0023	35.1739	45.8283	59.2781	19.0782	15.4547	12.8979	53.5423	17.736	46.7601	15.8103	-0.195401	-0.165822	-1.594	-1.56442
ENSG00000232940	HCG25	1.03739	13.0621	5.36558	3.08199	4.20929	5.41728	10.5533	10.2981	9.3332	3.38525	5.91003	0.912387	6.48837	4.23619	10.0615	3.40256	0.632918	-0.316147	-0.61509	-1.56416
ENSG00000071539	TRIP13	17.4337	20.5379	25.6194	9.55575	11.465	9.99761	19.6176	23.549	29.7114	8.80308	7.35781	8.48508	21.197	10.3395	24.2927	8.21532	0.19666	-0.331773	-1.0357	-1.56413
ENSG00000140379	BCL2A1	0	0.0716141	0.150647	0.087904	0	0	0.0562776	0.269663	0	0	0.0498295	0.0604066	0.074087	0.0293013	0.108647	0.0367454	0.552354	0.326596	-1.33825	-1.56401
ENSG00000125148	MT2A	311.562	402.154	181.315	207.982	47.9288	67.7476	544.604	471.825	379.949	208.138	124.162	140.711	298.344	107.886	465.46	157.67	0.641681	0.547402	-1.46747	-1.56174
ENSG00000136160	EDNRB	0	0	0	0	0.114534	0.0293672	0	0	0.0549916	0	0	0.0186311	0	0.0479671	0.0183305	0.00621037	#DIV/0!	-2.94929	#DIV/0!	-1.5615
ENSG00000120949	TNFRSF8	0.0668569	0.0319855	0.100146	0.0392227	0	0	0.0251838	0.0404141	0.067569	0.0230124	0.0221202	0	0.0663295	0.0130742	0.044389	0.0150442	-0.579449	0.202481	-2.34292	-1.56099
ENSG00000272197	Metazoa_SRP	0	0	0.891997	0	0	0.971457	0.634141	0	1.0503	0	0.29447	0.276921	0.297332	0.323819	0.56148	0.190464	0.917159	-0.765672	0.123111	-1.55972
ENSG00000181409	AATK	5.40531	4.33487	2.72321	1.33824	0.824412	1.76914	5.25357	3.26853	6.02657	1.23659	1.95847	1.74285	4.15446	1.3106	4.84956	1.64597	0.223192	0.328709	-1.66443	-1.55892
ENSG00000223727	AC026188.1	0	0.309888	0.147617	0.191376	0	0.168561	0	0.544109	0.19355	0	0.112847	0.13776	0.152502	0.119979	0.245886	0.0835357	0.689167	-0.522316	-0.346045	-1.55753
ENSG00000188582	PAQR9	0.381337	0.319772	0.16815	0.0461881	0.0324912	0.0180164	0.311502	0.363673	0.194339	0	0.203035	0.0924008	0.289753	0.0322319	0.289838	0.0984788	0.000423323	1.61132	-3.16826	-1.55736
ENSG00000232070	TMEM253	2.50861	0.594246	0.88998	0.525082	0.402874	0.410834	1.33138	2.11273	1.83185	0.719566	0.211586	0.86209	1.33094	0.446263	1.75865	0.597747	0.402019	0.421641	-1.57648	-1.55686
ENSG00000235097	LINC00330	0.0249428	0	0.0353755	0	0.0372151	0.0379764	0.0274783	0	0.0405974	0	0.0231402	0	0.0201061	0.0250638	0.0226919	0.0077134	0.174544	-1.70017	0.317974	-1.55674
ENSG00000205412	HNRNPA1P20	0	0.0786101	0	0	0	0.044362	0.0617513	0.0993312	0	0	0.0547552	0	0.0262034	0.0147873	0.0536942	0.0182517	1.03501	0.303672	-0.82539	-1.55673
ENSG00000100075	SLC25A1	81.9605	88.1838	85.3268	24.774	24.2512	25.4499	79.111	81.4434	97.6495	30.0536	28.0325	29.6906	85.157	24.825	86.068	29.2589	0.0153508	0.237081	-1.77833	-1.5566
ENSG00000272798	CTA-390C10.9	0.722255	0.972409	0.890401	0.172138	0.248619	0.239	0.65276	0.176928	2.23651	0.572034	0.293464	0.177355	0.861688	0.219919	1.02207	0.347618	0.24625	0.660529	-1.97019	-1.55592
ENSG00000232977	LINC00327	0.0880889	0	0.0574814	0.350661	0.139356	0.169152	0.10317	0.0412393	0.132315	0.0536978	0	0.0404609	0.0485234	0.219723	0.0922414	0.0313862	0.926733	-2.80748	2.17893	-1.55528
ENSG00000236779	RP11-430C7.2	0	0	0	0	0	0.0513586	0.0712409	0.114804	0	0	0.0633182	0	0	0.0171195	0.062015	0.0211061	#DIV/0!	0.302014	#DIV/0!	-1.55496
ENSG00000186638	KIF24	1.57508	1.42856	1.91115	0.577885	0.587545	0.757318	1.39899	1.4633	2.12042	0.5833	0.551039	0.562197	1.63826	0.640916	1.6609	0.565512	0.0198023	-0.180578	-1.35396	-1.55434
ENSG00000113249	HAVCR1	14.2972	14.6851	19.206	4.87557	4.59862	3.99309	8.68079	16.4905	18.2543	3.77655	5.54469	5.46923	16.0628	4.48909	14.4752	4.93016	-0.150137	0.135209	-1.83922	-1.55388
ENSG00000198270	TMEM116	9.6754	11.293	10.7496	4.34621	5.60901	4.33118	12.0929	16.7108	10.961	4.25756	4.34697	4.9395	10.5727	4.76213	13.2549	4.51468	0.326189	-0.0769845	-1.15066	-1.55383
ENSG00000159259	CHAF1B	5.88277	5.50389	7.92454	1.91197	2.05385	2.4513	5.63201	6.17173	6.35834	2.25044	2.07271	1.86462	6.43706	2.13904	6.05403	2.06259	-0.0885079	-0.052508	-1.58944	-1.55344
ENSG00000260460	RP11-284F21.8	0	0	0	0	0	0.0212971	0.0435626	0.0520063	0	0.0325883	0	0	0	0.00709903	0.0318563	0.0108628	#DIV/0!	0.613697	#DIV/0!	-1.55219
ENSG00000232727	YWHAEP1	0	0.206786	0	0	0	0.349991	0.0813872	0.131058	0	0	0.0724501	0	0.0689287	0.116664	0.0708151	0.02415	0.0389522	-2.27226	0.759179	-1.55203
ENSG00000230356	NCAPD2P1	6.07398	7.19076	8.03792	2.78678	2.12093	2.22151	5.90206	6.97515	8.60919	2.53876	2.8007	1.98833	7.10089	2.37641	7.16213	2.4426	0.0123902	0.0396339	-1.57922	-1.55197
ENSG00000140835	CHST4	0.0393701	0	0	0	0.0462731	0	0.125092	0	0.0387972	0.0227867	0	0.0331255	0.0131234	0.0154244	0.0546297	0.0186374	2.05755	0.272989	0.233073	-1.55149
ENSG00000081138	CDH7	0	0	0	0.0424642	0	0.00972882	0	0.04392	0	0.0149881	0	0	0	0.0173977	0.01464	0.00499603	#DIV/0!	-1.80004	#DIV/0!	-1.55106
ENSG00000164078	MST1R	0.319375	0.125313	0.0969236	0.084379	0.140712	0.0896645	0.434993	0.058528	0.229941	0.0814057	0.0956493	0.0698387	0.180537	0.104919	0.241154	0.0822979	0.417659	-0.350342	-0.783026	-1.55103
ENSG00000271917	RP11-506O24.2	0.0341549	0.102963	0	0	0	0	0	0.0591914	0.112728	0	0	0.0586756	0.045706	0	0.0573065	0.0195585	0.326315	#DIV/0!	#NUM!	-1.5509
ENSG00000132185	FCRLA	0.216703	0.090799	0.171718	0.0519546	0.10907	0.0948055	0.501657	0.662526	0.231543	0.277327	0.0985797	0.100963	0.15974	0.0852767	0.465242	0.158956	1.54226	0.898408	-0.905502	-1.54935
ENSG00000112667	DNPH1	108.956	96.4494	81.547	41.9545	28.6393	22.6872	115.817	110.643	105.438	43.8415	38.7708	30.8168	95.6506	31.0936	110.633	37.8097	0.209931	0.282137	-1.62115	-1.54895
ENSG00000234423	AC019118.2	0.0437541	0.0855658	0.1197	0.073763	0.125819	0.06533	0.0233129	0.0362773	0.17282	0.0234959	0.019846	0.0361083	0.0830066	0.088304	0.0774701	0.0264834	-0.0995877	-1.73739	0.0892522	-1.54855
ENSG00000107618	RBP3	0	0	0	0.0371978	0	0	0.0239129	0.05742	0.0367309	0.0124697	0	0.0279071	0	0.0123993	0.0393546	0.0134589	#DIV/0!	0.118309	#DIV/0!	-1.54797
ENSG00000228251	AC012442.6	2.10798	2.00014	0.895094	0.616236	0.600771	0.960334	2.08468	1.6846	1.6621	0.275998	0.9412	0.641704	1.66774	0.72578	1.81046	0.619634	0.118464	-0.228117	-1.20029	-1.54687
ENSG00000236322	RP11-327I22.8	0	0	0	0.0493882	0	0	0	0.081444	0	0	0.0278829	0	0	0.0164627	0.027148	0.0092943	#DIV/0!	-0.824786	#DIV/0!	-1.54643
ENSG00000241472	PTPRG-AS1	0.312389	0.255473	0.299228	0	0.277549	0.177124	0.155778	0.396296	0.363064	0.022136	0.0854599	0.205971	0.28903	0.151558	0.305046	0.104522	0.0778062	-0.536057	-0.931353	-1.54522
ENSG00000138160	KIF11	7.62896	13.5083	19.3742	5.64302	6.40103	6.4036	8.08252	17.6033	16.7955	4.95255	5.07417	4.52974	13.5038	6.14922	14.1604	4.85215	0.0684985	-0.341777	-1.13489	-1.54517
ENSG00000117601	SERPINC1	24.4306	14.5796	15.7269	4.76747	6.38178	6.34211	20.6305	14.5912	14.482	3.86577	7.2509	5.92801	18.2457	5.83045	16.5679	5.68156	-0.139164	-0.0373212	-1.64588	-1.54403
ENSG00000235453	TOPORS-AS1	17.3588	22.7045	13.676	9.18374	9.32364	5.64229	18.8204	19.4014	15.3028	7.16396	5.54194	5.6665	17.9131	8.04989	17.8415	6.12414	-0.00577774	-0.394463	-1.15397	-1.54266
ENSG00000144810	COL8A1	1.12207	2.58047	1.0915	2.36108	0.352791	0.50221	1.45549	3.05656	1.67088	0.897002	0.21123	1.01434	1.59802	1.07203	2.06098	0.707526	0.367047	-0.599488	-0.57594	-1.54247
ENSG00000157322	CLEC18A	1.84663	1.49893	1.57571	0.905412	0.435857	0.524779	2.28536	1.51639	1.4594	0.580761	0.392883	0.833534	1.64042	0.622016	1.75371	0.602393	0.0963456	-0.0462469	-1.39905	-1.54164
ENSG00000243234	CTD-2583A14.1	0	0	0	0.172912	0.125513	0	0.110186	0.177721	0	0	0.098922	0	0	0.099475	0.095969	0.032974	#DIV/0!	-1.59301	#DIV/0!	-1.54124
ENSG00000273013	CTD-2002J20.1	0	0	0.30473	0	0.127898	0	0.112182	0.180961	0	0	0.100766	0	0.101577	0.0426327	0.0977143	0.0335887	-0.0559269	-0.343985	-1.25254	-1.5406
ENSG00000249807	CTD-2199O4.1	0	0.351254	0.168706	0	0	0.0914732	0.0629882	0	0.389201	0	0	0.155464	0.17332	0.0304911	0.15073	0.0518213	-0.201474	0.76516	-2.50698	-1.54035
ENSG00000125534	PPDPF	47.7636	57.4682	56.437	18.5183	13.2187	17.075	59.2432	54.4187	63.4268	22.9818	16.3474	21.5696	53.8896	16.2707	59.0296	20.2996	0.13143	0.319175	-1.72773	-1.53999
ENSG00000141756	FKBP10	152.607	147.699	146.25	48.8304	50.312	40.7486	155.268	160.516	163.095	60.5141	57.6544	46.539	148.852	46.6304	159.626	54.9025	0.10082	0.235603	-1.67454	-1.53975
ENSG00000109576	AADAT	4.48102	6.50536	6.24161	1.80137	1.10876	1.60315	4.76466	8.32919	6.98136	2.22545	2.37864	2.30189	5.74267	1.50443	6.69173	2.302	0.22066	0.61367	-1.93251	-1.5395
ENSG00000271926	CTD-2376I4.1	0.0962521	0	0	0	0.115262	0	0.202195	0.163803	0.160435	0	0.181119	0	0.032084	0.0384207	0.175478	0.060373	2.45136	0.652021	0.260027	-1.53931
ENSG00000134901	KDELC1	12.7766	15.713	20.6253	5.68876	6.24651	6.51315	13.6312	18.8216	20.3916	6.00457	6.0992	6.08062	16.3716	6.14947	17.6148	6.06147	0.10559	-0.0207961	-1.41266	-1.53905
ENSG00000183304	FAM9A	0.0339803	0	0	0.0565328	0.0398671	0	0	0.0582295	0.222761	0.0377499	0	0.0589578	0.0113268	0.0321333	0.0936635	0.0322359	3.04775	0.00459911	1.50433	-1.53882
ENSG00000142731	PLK4	13.554	9.62966	19.0627	6.71984	8.79547	8.69127	7.013	20.3446	15.3229	3.75129	3.61117	7.3334	14.0821	8.06886	14.2268	4.89862	0.0147517	-0.719989	-0.803426	-1.53817
ENSG00000153044	CENPH	18.396	23.8528	21.3746	9.48881	9.73877	9.50876	20.4866	27.9676	20.1981	10.8589	7.42539	5.37611	21.2078	9.57878	22.8841	7.88679	0.10975	-0.280403	-1.14668	-1.53683
ENSG00000237283	RP11-316I3.1	0	0.108826	0	0	0	0	0.0952997	0.137456	0	0	0.0802299	0	0.0362753	0	0.0775852	0.0267433	1.09679	#DIV/0!	#NUM!	-1.5366
ENSG00000233111	RAB1C	0.10411	0	0.445492	0.345091	0.124826	0	0.109928	0	0.175268	0	0.0983146	0	0.183201	0.156639	0.0950653	0.0327715	-0.946434	-2.25693	-0.225981	-1.53648
ENSG00000100321	SYNGR1	0.801289	0.453746	0.331334	0.190056	0.0630273	0.127038	0.231716	0.197594	0.500207	0.132855	0.0832777	0.104321	0.52879	0.126707	0.309839	0.106818	-0.771176	-0.246346	-2.0612	-1.53637
ENSG00000077420	APBB1IP	0	0.151471	0.0487382	0.0294538	0	0.0133894	0.490882	0	0	0.0864177	0.0165938	0.0662388	0.0667365	0.0142811	0.163627	0.0564168	1.29387	1.98202	-2.22437	-1.53622
ENSG00000234125	EEF1GP8	0.0464628	0	0.0664354	0.270401	0.0547382	0	0	0	0.276384	0.0516003	0.043732	0	0.0376327	0.10838	0.092128	0.0317774	1.29165	-1.77002	1.52604	-1.53564
ENSG00000273301	RP11-314B1.2	0	0	0	0.046036	0.010787	0.0070058	0.0197663	0.0316907	0.0303427	0.0205071	0	0.00773369	0	0.0212763	0.0272666	0.0094136	#DIV/0!	-1.17643	#DIV/0!	-1.53432
ENSG00000204001	LCN8	0.0187318	0.0254442	0	0	0	0	0.188593	0.1116	0	0.0725101	0	0.0311845	0.0147253	0	0.100064	0.0345649	2.76456	#DIV/0!	#NUM!	-1.53355
ENSG00000269161	CTD-3131K8.3	0	0.651084	0.230834	0	0	0	0.166805	0	0.272574	0	0.1518	0	0.293973	0	0.14646	0.0506	-1.00518	#DIV/0!	#NUM!	-1.53329
ENSG00000272514	C6ORF165	0.0190802	0	0.0272023	0.0862302	0.0665998	0.0166074	0	0.0887648	0	0.0306734	0	0	0.0154275	0.0564791	0.0295883	0.0102245	0.939521	-2.46569	1.87221	-1.533
ENSG00000233528	LINC00430	6.33212	2.0734	2.28885	5.29231	2.08291	5.18174	8.42316	5.22111	16.3707	1.62127	3.09147	5.65984	3.56479	4.18565	10.005	3.45753	1.48883	-0.275712	0.231636	-1.53291
ENSG00000129990	SYT5	0.160827	0.0796756	0.0947812	0.232902	0.0678303	0.151942	0.37358	0.721148	0.0733411	0.165273	0.0964301	0.142073	0.111761	0.150891	0.389356	0.134592	1.80067	-0.164917	0.433088	-1.5325
ENSG00000036473	OTC	0.0324061	0.0874798	0.0462665	0	0.118579	0	0.0345899	0	0.0534946	0	0.0304557	0	0.0553841	0.0395263	0.0293615	0.0101519	-0.915547	-1.96106	-0.486659	-1.53218
ENSG00000101951	PAGE4	0.700503	0.564667	1.8185	0.463631	0	0	0.294471	0.239084	0.706382	0.17262	0.134072	0.122189	1.02789	0.154544	0.413312	0.14296	-1.31438	-0.1124	-2.7336	-1.53162
ENSG00000165795	NDRG2	56.1395	48.2346	44.8444	19.3293	14.1929	11.1694	50.0265	51.1438	47.3841	23.4828	14.4984	13.4063	49.7395	14.8972	49.5182	17.1291	-0.00643439	0.201412	-1.73935	-1.5315
ENSG00000213498	TPT1P13	0	0	0	0	0	0.105688	0.142863	0.230859	0	0	0.129287	0	0	0.0352293	0.124574	0.0430957	#DIV/0!	0.290766	#DIV/0!	-1.53139
ENSG00000101200	AVP	0.200322	0.269798	0.144705	0.166552	0.240215	0.154269	0.7369	0.340715	0.334092	0.222018	0.0952187	0.171391	0.204942	0.187012	0.470569	0.162876	1.19919	-0.199358	-0.132082	-1.53063
ENSG00000123364	HOXC13	0	0.027541	0	0	0	0.015362	0.279381	0.103706	0.0664939	0.0671637	0.0378786	0.0505773	0.00918033	0.00512067	0.14986	0.0518732	4.02893	3.34059	-0.842215	-1.53056
ENSG00000186907	RTN4RL2	9.8344	10.4143	8.49083	4.63117	3.64949	4.50156	15.3188	9.00158	9.55346	3.58126	3.42305	4.72253	9.57984	4.26074	11.2913	3.90895	0.237137	-0.124323	-1.1689	-1.53036
ENSG00000139200	PIANP	0.0182145	0.0492407	0.0605831	0	0	0.0642212	0.116673	0	0.169756	0.0237239	0.0398799	0.0355652	0.0426794	0.0214071	0.0954763	0.0330563	1.1616	0.62684	-0.995454	-1.53022
ENSG00000238099	RP11-12A2.3	0	0.187774	0	0	0	0	0.146654	0.236967	0	0	0.132849	0	0.0625913	0	0.127874	0.044283	1.03068	#DIV/0!	#NUM!	-1.52989
ENSG00000267549	AC006116.17	0.154858	0.341625	0.380191	0	0	0.21489	0.0705616	0.419297	0.849203	0.07157	0.139367	0.252882	0.292225	0.07163	0.446354	0.154606	0.611111	1.10996	-2.02844	-1.52959
ENSG00000118513	MYB	0.0269955	0.0586402	0.324396	0	0.0242857	0.0307917	0.100812	0.245046	0.104685	0	0.0410552	0.115014	0.136677	0.0183591	0.150181	0.052023	0.135927	1.50265	-2.8962	-1.52948
ENSG00000265860	RN7SL548P	1.50508	0	0.634203	0.720006	0	1.22444	1.18617	1.93816	0.728026	0.479666	0.423147	0.432485	0.713094	0.648149	1.28412	0.445099	0.848614	-0.542197	-0.137768	-1.52858
ENSG00000164087	POC1A	28.3493	22.945	23.0914	11.6526	12.3981	10.8671	26.6034	26.8834	25.4664	11.0956	7.18523	9.08694	24.7952	11.6392	26.3177	9.12259	0.0859718	-0.351482	-1.09106	-1.52852
ENSG00000164488	DACT2	0.170501	0.111854	0.187608	0.0411515	0.111193	0.0240176	0.158455	0.169539	0.216753	0.0699322	0.0591516	0.0597957	0.156654	0.0587874	0.181582	0.0629598	0.213039	0.0989256	-1.41401	-1.52812
ENSG00000236667	AC104076.2	0	0.200307	0	0	0	0.116196	0.15635	0.252762	0	0	0.141918	0	0.066769	0.038732	0.136371	0.047306	1.03028	0.288497	-0.785652	-1.52744
ENSG00000067221	STOML1	5.87882	4.05841	2.79635	1.46201	1.2288	0.908895	5.21281	4.68361	3.56654	1.40936	1.85797	1.40551	4.24452	1.1999	4.48766	1.55761	0.0803595	0.376421	-1.82269	-1.52663
ENSG00000138435	CHRNA1	0.0355229	0.0481701	0.0507333	0	0	0.0192407	0.0378971	0	0.116755	0	0.0238267	0.0298562	0.0448088	0.00641357	0.0515507	0.0178943	0.202211	1.4803	-2.80458	-1.52649
ENSG00000228035	RP4-663N10.1	0	0	0	0	0.0309436	0.0284842	0	0.0963963	0	0	0.0177273	0.0157663	0	0.0198093	0.0321321	0.0111645	#DIV/0!	-0.827253	#DIV/0!	-1.52509
ENSG00000085840	ORC1	14.9259	12.1996	14.5443	6.61735	6.49492	5.53876	11.7864	12.7979	14.5614	5.5221	3.86682	4.21653	13.89	6.21701	13.0486	4.53515	-0.0901515	-0.455071	-1.15975	-1.52467
ENSG00000114023	FAM162A	161.924	153.376	148.778	54.5673	63.3004	42.6189	153.382	147.19	138.446	56.8039	53.7123	42.0937	154.693	53.4955	146.339	50.87	-0.0800915	-0.0726036	-1.53192	-1.52443
ENSG00000169715	MT1E	177.5	218.164	113.129	94.339	26.5423	46.0825	228.623	239.848	176.614	64.5742	59.2894	100.398	169.598	55.6546	215.029	74.7539	0.342412	0.425649	-1.60754	-1.52431
ENSG00000161996	WDR90	42.3446	29.1927	24.899	15.0465	10.0886	15.2171	37.8358	34.3838	37.5254	13.8109	7.84503	16.508	32.1454	13.4507	36.5816	12.7213	0.186507	-0.0804397	-1.25693	-1.52387
ENSG00000268678	CTC-444N24.13	0.0557058	0.151976	0.239553	0.175953	0.122588	0.170473	0.23224	0.391224	0.090225	0.0598436	0.0998109	0.088577	0.149078	0.156338	0.237896	0.0827438	0.674263	-0.917945	0.0685985	-1.52361
ENSG00000258486	RN7SL1	81.4442	57.916	52.5959	111.776	78.1563	36.7911	103.121	242.978	51.5185	61.6223	48.9916	27.7636	63.9854	75.5745	132.539	46.1258	1.05061	-0.712324	0.240157	-1.52277
ENSG00000252494	RNU6-126P	0	0	0	0	0	8.36508	3.82043	0	6.24614	3.50388	0	0	0	2.78836	3.35552	1.16796	#DIV/0!	-1.25543	#DIV/0!	-1.52255
ENSG00000259062	ACTN1-AS1	0	0	0.21167	0.241723	0.178312	0.226759	0.153468	0	0.246186	0	0.13921	0	0.0705567	0.215598	0.133218	0.0464033	0.916935	-2.21604	1.61149	-1.52149
ENSG00000240058	ARGFXP1	0.30435	0.155261	0.0825388	0	0	0.0440225	0.303991	0.391369	0.0955603	0.128438	0	0.147065	0.180717	0.0146742	0.26364	0.0918343	0.544841	2.64576	-3.62238	-1.52146
ENSG00000259040	BLOC1S5-TXNDC5	5.20841	4.24985	5.80639	0	5.60408	3.05862	0	5.79206	6.05596	0	4.12767	0	5.08822	2.88757	3.94934	1.37589	-0.365549	-1.06949	-0.817306	-1.52125
ENSG00000203780	FANK1	0.546875	0.581381	0.242435	0.252736	0.142711	0.150272	0.537951	0.693758	0.529072	0.331957	0.0913735	0.190418	0.456897	0.181906	0.586927	0.204583	0.361313	0.169488	-1.32867	-1.5205
ENSG00000140451	PIF1	13.6936	12.9647	9.35191	6.61704	7.57671	5.88408	14.2716	13.671	11.227	5.76976	3.56683	4.31903	12.0034	6.69261	13.0565	4.55187	0.121326	-0.556109	-0.842804	-1.52024
ENSG00000263740	RN7SL4P	21.1956	14.0904	7.57347	16.0558	13.8404	8.81351	23.8829	52.2182	5.18605	16.4964	6.37055	5.47945	14.2865	12.9032	27.0957	9.4488	0.923413	-0.44953	-0.146919	-1.51986
ENSG00000164953	TMEM67	2.92961	2.90184	9.36581	1.68586	2.81387	1.59303	4.39318	7.21036	7.60279	0.73058	2.47973	3.48819	5.06576	2.03092	6.40211	2.23283	0.337769	0.136741	-1.31864	-1.51967
ENSG00000262352	AP005530.1	0.0864305	0	0	0	0	0.345149	0.0852303	0	0.527121	0.213628	0	0	0.0288102	0.11505	0.204117	0.0712093	2.82475	-0.692119	1.99761	-1.51926
ENSG00000201654	RNU6-7	41.4088	40.0104	13.6238	23.0819	11.1341	33.4248	51.1663	71.4207	34.6961	31.1861	20.0658	3.63487	31.681	22.5469	52.4277	18.2956	0.726711	-0.301435	-0.490687	-1.51883
ENSG00000155893	ACPL2	1.1022	0.957243	0.264694	0.481116	0.311283	0.123292	0.839446	1.10707	0.802567	0.414816	0.399647	0.145309	0.774712	0.30523	0.916361	0.319924	0.242257	0.0678297	-1.34376	-1.51819
ENSG00000176826	FKBP9L	0.538136	1.56407	1.23481	0.544385	0.437353	0.311613	0.479816	1.11362	0.946162	0.319263	0.348272	0.219261	1.11234	0.431117	0.846532	0.295599	-0.393959	-0.54444	-1.36744	-1.51793
ENSG00000105516	DBP	2.5226	2.09989	3.50331	1.64942	1.98681	1.56599	3.08445	2.51639	2.90694	1.20843	0.706952	1.0558	2.7086	1.73408	2.83593	0.990392	0.0662738	-0.808096	-0.643379	-1.51775
ENSG00000227412	STK33P1	0.0436508	0.190886	0.124173	0.144429	0.108462	0.0332304	0.138595	0.170084	0.267704	0.201341	0	0	0.11957	0.0953738	0.192128	0.0671137	0.684211	-0.506986	-0.32619	-1.51739
ENSG00000186470	BTN3A2	15.0305	18.8231	20.9318	5.2838	6.04677	5.06509	12.967	16.5774	18.4063	6.19918	6.16824	4.38773	18.2618	5.46522	15.9836	5.58505	-0.192236	0.0312915	-1.74047	-1.51695
ENSG00000140057	AK7	0.276197	0.508447	0.420539	0.210578	0.0682551	0.150928	0.345166	0.538249	0.578064	0.11344	0.188836	0.208732	0.401728	0.143254	0.48716	0.170336	0.278177	0.249811	-1.48765	-1.51601
ENSG00000187741	FANCA	40.6238	43.9478	39.134	17.2374	16.6308	32.3852	43.1996	44.7356	56.4615	20.2409	10.4264	19.8243	41.2352	22.0845	48.1322	16.8305	0.223127	-0.391954	-0.900844	-1.51592
ENSG00000130167	TSPAN16	0.179314	0.381176	0	0.295185	0.0712709	0.278765	0.0558337	0.0897686	0.302527	0	0	0.156719	0.18683	0.215074	0.149376	0.0522397	-0.322774	-2.04161	0.203105	-1.51573
ENSG00000249236	CTD-2227I18.1	0.408356	0.815661	0	0.336901	1.00653	0.320226	0	0.687974	1.03561	0.226832	0.195547	0.180481	0.408006	0.554552	0.574528	0.200953	0.493788	-1.46446	0.442734	-1.51552
ENSG00000120055	C10orf95	1.22309	0.967992	0.691665	0.603342	0.373176	0.362791	0.980465	1.06877	0.766271	0.423373	0.252713	0.308702	0.960916	0.446436	0.938502	0.328263	-0.03405	-0.443604	-1.10596	-1.51551
ENSG00000075218	GTSE1	12.7243	13.9704	13.7613	7.5399	6.15802	7.43356	11.5403	13.4488	15.287	5.55529	3.46294	5.0694	13.4854	7.04383	13.4254	4.69588	-0.00643297	-0.584964	-0.936964	-1.5155
ENSG00000157927	RADIL	0	0.0458836	0	0.0277968	0.172872	0.0251585	0.881747	0.407984	0.119802	0.23872	0.15515	0.09943	0.0152945	0.0752759	0.469844	0.164433	4.94109	1.12724	2.29917	-1.51468
ENSG00000074416	MGLL	0.0360794	0.07829	0	0.0597205	0.0185214	0.0358431	0.27168	0.196906	0.254287	0.142008	0.0639761	0.0470108	0.0381231	0.0380283	0.240957	0.0843317	2.66004	1.149	-0.00359199	-1.51463
ENSG00000224122	POU6F2-AS1	0.207799	0	0	0	0	0	0.215894	0.350168	0	0	0.198116	0	0.0692663	0	0.188687	0.0660387	1.44577	#DIV/0!	#NUM!	-1.51461
ENSG00000264445	AC087269.2	0	0	0	0	0	3.19638	4.69298	0	7.19357	0	4.16069	0	0	1.06546	3.96218	1.3869	#DIV/0!	0.380384	#DIV/0!	-1.51444
ENSG00000066056	TIE1	0.627709	1.31332	0.375373	0.228872	0.401163	0.344378	1.02338	0.147865	0.187935	0.195279	0.148198	0.132312	0.772134	0.324804	0.453059	0.158596	-0.769154	-1.03421	-1.24928	-1.51434
ENSG00000237693	IRGM	0.0319919	0.130476	0	0.222232	0.163312	0.203396	0.341694	0.311172	0.277096	0.149132	0.123913	0.0526487	0.054156	0.196313	0.309987	0.108565	2.51702	-0.854604	1.85797	-1.51366
ENSG00000159248	GJD2	0.0401732	0.215211	0.119626	0.311475	0	0.0762156	0.186056	0.205342	0.411138	0.133872	0.0630283	0.0841792	0.125003	0.12923	0.267512	0.0936932	1.09764	-0.463928	0.0479759	-1.51359
ENSG00000230000	AC006455.1	0.0167719	0	0.0239057	0	0	0.0126962	0	0.0572974	0.0276196	0	0.0157363	0.0140227	0.0135592	0.00423207	0.0283057	0.00991967	1.06182	1.22893	-1.67984	-1.51273
ENSG00000249042	CTD-2015H6.3	5.77203	7.51141	5.35036	2.52572	2.69715	2.17773	4.87137	5.93889	5.72663	1.86761	2.3108	1.61731	6.21127	2.46687	5.5123	1.93191	-0.172234	-0.352655	-1.33221	-1.51263
ENSG00000120915	EPHX2	22.7529	20.7987	24.3634	6.81338	7.41483	7.78052	21.0312	21.048	19.8773	6.1435	8.68433	6.89171	22.6384	7.33624	20.6521	7.23985	-0.132479	-0.0190817	-1.62566	-1.51226
ENSG00000226081	USP12PX	0.0524824	0.139528	0	0.0858521	0.183062	0.118119	0.109821	0.176473	0.0857953	0	0	0.13051	0.0640035	0.129011	0.12403	0.0435033	0.954464	-1.5683	1.01127	-1.51149
ENSG00000267393	RP11-691H4.3	0.14428	0.385162	0.208884	0	0	0	0.151127	0	0.242254	0	0.138017	0	0.246109	0	0.131127	0.0460057	-0.908331	#DIV/0!	#NUM!	-1.51108
ENSG00000201138	Y_RNA	1.90726	9.33091	0	2.96005	4.14543	1.44524	1.95028	12.5514	0	0	3.42461	1.66403	3.74606	2.85024	4.83389	1.69621	0.367813	-0.748766	-0.394289	-1.51087
ENSG00000173207	CKS1B	124.903	153.193	146.214	75.8012	67.1571	59.333	119.733	161.981	139.75	59.2828	42.3705	46.2805	141.437	67.4305	140.488	49.3113	-0.00970908	-0.451483	-1.06868	-1.51046
ENSG00000224046	AC005076.5	1.38733	1.92807	1.07814	1.17414	0.536932	0.288322	0.955588	1.2825	2.66404	0.417464	0.284249	1.01965	1.46452	0.666464	1.63404	0.573788	0.158023	-0.216009	-1.13582	-1.50986
ENSG00000149131	SERPING1	1.11682	1.21419	1.64614	0.622208	0.551946	0.620911	1.6108	1.98718	2.08663	0.521671	0.82551	0.651176	1.32572	0.598355	1.89487	0.666119	0.515323	0.154778	-1.1477	-1.50825
ENSG00000179029	TMEM107	4.29457	4.25797	4.08396	0.980811	0.976324	0.8743	4.63109	4.9412	5.21577	2.27509	1.4411	1.48265	4.21217	0.943811	4.92935	1.73295	0.226836	0.876657	-2.15799	-1.50817
ENSG00000170373	CST1	0.153219	0.515702	0.219766	0.12768	0.222232	0.292719	2.87595	2.99199	1.14142	1.05961	0.550712	0.856146	0.296229	0.21421	2.33645	0.822156	2.97954	1.94038	-0.467685	-1.50684
ENSG00000109667	SLC2A9	19.1019	16.0411	18.3386	3.03989	3.87211	4.81675	13.4104	19.7164	19.8949	5.48935	7.40839	5.76749	17.8272	3.90958	17.6739	6.22174	-0.0124594	0.670304	-2.18899	-1.50623
ENSG00000174015	SPERT	0.0317814	0.0857991	0.0902942	0.0528825	0	0.0480293	0.235472	0.399266	0.0524584	0.0702689	0.11858	0.053103	0.0692916	0.0336373	0.229065	0.0806506	1.72501	1.26163	-1.04262	-1.506
ENSG00000184945	AQP12A	0.255175	0	0	0.191882	0	0.196108	0.77076	0.646823	0.214295	0	0.464906	0.109688	0.0850583	0.12933	0.543959	0.191531	2.67697	0.566523	0.604532	-1.50592
ENSG00000200879	SNORD14E	25.0757	39.458	17.9596	7.01308	4.80918	9.52584	18.6325	16.2651	21.4383	0	8.28019	11.57	27.4978	7.11603	18.7786	6.61673	-0.550222	-0.104955	-1.95017	-1.5049
ENSG00000243974	VTI1BP1	0	0	0	0	0.102091	0	0	0.293209	0.143055	0	0.0808198	0.0731162	0	0.0340303	0.145421	0.051312	#DIV/0!	0.592475	#DIV/0!	-1.50287
ENSG00000159713	TPPP3	1.11841	0.99803	0.831681	0.76241	0.421237	0.311024	1.35509	0.436405	0.976939	0.622553	0.0963887	0.258375	0.982707	0.498224	0.922811	0.325772	-0.0907255	-0.61293	-0.979968	-1.50217
ENSG00000136492	BRIP1	3.522	4.80023	6.11523	2.49788	2.52924	2.69527	3.54806	6.4677	7.27316	2.6869	1.5145	1.90207	4.81249	2.57413	5.76298	2.03449	0.260032	-0.339416	-0.902698	-1.50215
ENSG00000239333	RN7SL658P	0	0	0	0	0	0.25091	0.326559	0.529199	0	0	0.302114	0	0	0.0836367	0.285253	0.100705	#DIV/0!	0.267923	#DIV/0!	-1.50211
ENSG00000137880	GCHFR	90.9643	84.776	54.714	27.8089	20.6252	18.9913	95.601	95.199	69.345	36.4928	30.4763	24.9257	76.8181	22.4751	86.715	30.6316	0.174835	0.446694	-1.77312	-1.50126
ENSG00000179636	TPPP2	1.97321	1.65198	2.36909	1.40778	0.702534	0.831167	2.07071	0.621886	1.23463	0.707136	0.285751	0.395102	1.99809	0.980494	1.30907	0.462663	-0.610076	-1.08355	-1.02704	-1.50051
ENSG00000253739	RP11-90P5.7	0	0	0	5.4866	0	0	3.55192	5.75114	0	3.28811	0	0	0	1.82887	3.10102	1.09604	#DIV/0!	-0.738654	#DIV/0!	-1.50045
ENSG00000184113	CLDN5	0.208299	0.0850605	0.145993	0.0480324	0.0488626	0	0.197569	0	0.0689234	0.0320671	0.0271136	0.0350115	0.146451	0.0322983	0.0888308	0.0313974	-0.721285	-0.0408146	-2.18089	-1.50041
ENSG00000268865	AC026310.1	0	0.0574874	0	0.0694811	0	0.0159797	0.0674184	0	0	0.0238305	0	0	0.0191625	0.0284869	0.0224728	0.0079435	0.229897	-1.84245	0.572017	-1.50033
ENSG00000215006	CHCHD2P2	0.294987	0	0.903086	0	0	0	0.2955	0.515794	0	0	0.286814	0	0.399358	0	0.270431	0.0956047	-0.562419	#DIV/0!	#NUM!	-1.50011
ENSG00000230435	AC004160.4	0.455089	0.459505	0.16505	0	0.138108	0	0.359563	0.773101	0.191594	0.25278	0.216105	0	0.359881	0.046036	0.441419	0.156295	0.294629	1.76344	-2.96669	-1.49788
ENSG00000236266	RP3-467L1.4	0.137202	0	0.130072	0	0	0	0.165147	0	0	0	0	0.0584873	0.0890913	0	0.055049	0.0194958	-0.694569	#DIV/0!	#NUM!	-1.49756
ENSG00000216937	CCDC7	0.171188	0.320136	0.37708	0.13698	0.205342	0.597752	0.659088	1.22033	0.508048	0.178523	0.451805	0.216627	0.289468	0.313358	0.795822	0.282318	1.45904	-0.150488	0.114408	-1.49512
ENSG00000185499	MUC1	2.76579	0.396378	0.158467	0.684769	0.414202	0.189319	0.383156	0.332857	0.32023	0.031077	0.197092	0.139585	1.10688	0.42943	0.345414	0.122585	-1.6801	-1.80864	-1.366	-1.49455
ENSG00000137462	TLR2	0.0795497	0.124424	0.130101	0	0.0134598	0.0954841	0.0851543	0.151087	0.0935642	0.0254553	0.0533513	0.0382494	0.111358	0.0363146	0.109935	0.0390187	-0.0185553	0.103613	-1.61659	-1.49442
ENSG00000129596	CDO1	0.645722	0.839863	1.47647	0.540482	0.315135	0.510275	0.689842	0.784468	2.23835	0.179597	0.227603	0.910945	0.987351	0.455297	1.23755	0.439382	0.325856	-0.0513343	-1.11675	-1.49394
ENSG00000135842	FAM129A	0.137223	0.237066	0.21413	0.309317	0.541656	0.303788	0.590208	0.752308	0.226094	0.0526674	0.198817	0.305576	0.196139	0.38492	0.52287	0.185687	1.41457	-1.05169	0.972681	-1.49358
ENSG00000176974	SHMT1	27.7092	24.333	30.7198	11.3082	10.7296	11.1113	30.7666	26.9745	35.8448	12.5009	9.81915	10.9173	27.5873	11.0497	31.1953	11.0791	0.177323	0.0038379	-1.32	-1.49349
ENSG00000106366	SERPINE1	535.701	687.791	516.4	105.912	123.637	120.376	699.452	561.363	551.522	134.71	291.654	217.43	579.964	116.642	604.112	214.598	0.0588536	0.879551	-2.31388	-1.49318
ENSG00000247095	MIR210HG	15.614	15.6543	13.7617	3.28476	4.82577	7.23842	15.3306	18.355	14.9503	3.94293	4.80468	8.5373	15.01	5.11632	16.212	5.76164	0.111136	0.171374	-1.55275	-1.49251
ENSG00000197557	TTC30A	0.289633	0.504456	0.484143	0.261373	0.121416	0.149114	0.442059	0.550679	0.468344	0.216563	0.179481	0.123234	0.426077	0.177301	0.487027	0.173093	0.192887	-0.0346561	-1.26491	-1.49246
ENSG00000174586	ZNF497	1.61982	1.32329	1.13788	0.613039	0.459499	0.410849	2.32525	2.06983	1.22762	0.644403	0.448139	0.906191	1.36033	0.494462	1.87423	0.666244	0.462344	0.430191	-1.46002	-1.49218
ENSG00000185010	F8	0.461058	0.716793	0.0512613	0.247911	0.180723	0.113081	0.866651	1.06521	0.43419	0.268711	0.336963	0.235401	0.409704	0.180572	0.788684	0.280358	0.944864	0.6347	-1.18201	-1.49218
ENSG00000175701	LINC00116	43.7379	41.1274	20.6407	18.0416	14.0609	10.6471	40.9812	39.3124	31.162	12.9567	14.1422	12.5354	35.1687	14.2499	37.1519	13.2115	0.079144	-0.109157	-1.30334	-1.49164
ENSG00000250799	PRODH2	74.7755	53.8404	37.6228	11.7219	20.3621	20.2494	64.7817	53.5203	49.9408	18.3784	19.3458	22.1231	55.4129	17.4445	56.0809	19.9491	0.0172877	0.193555	-1.66745	-1.49119
ENSG00000162992	NEUROD1	0	0.0233021	0.0486548	0.0285685	0	0.0386978	0.0547005	0.0294426	0.0576458	0.0200099	0.0160936	0.014342	0.0239856	0.0224221	0.047263	0.0168152	0.97854	-0.415158	-0.0972491	-1.49095
ENSG00000139194	RBP5	15.8076	17.7741	13.6887	7.68716	6.38804	4.96988	15.4954	14.2603	19.4655	7.28583	4.42241	5.80848	15.7568	6.34836	16.4071	5.8389	0.0583434	-0.120686	-1.31152	-1.49055
ENSG00000112118	MCM3	145.723	127.906	202.506	71.5223	59.1277	59.1947	124.331	129.554	175.334	64.8462	40.1867	47.8716	158.712	63.2815	143.073	50.9682	-0.149659	-0.312189	-1.32655	-1.48908
ENSG00000172367	PDZD3	0.238258	0.0724299	0	0.0647879	0.0227295	0.0147442	0.0719794	0.164482	0	0.0297964	0.0544468	0	0.103563	0.0340872	0.0788205	0.0280811	-0.393863	-0.279632	-1.6032	-1.48897
ENSG00000006534	ALDH3B1	7.60061	8.56545	6.07747	2.63889	2.96175	1.96075	8.08234	7.61057	8.9362	2.58127	2.85346	3.34159	7.41451	2.52046	8.2097	2.92544	0.146978	0.214965	-1.55666	-1.48868
ENSG00000264585	MIR4449	4.43206	0	6.39114	0	0	4.92659	6.54387	9.28512	10.4354	5.60034	0	3.76274	3.60773	1.6422	8.7548	3.12103	1.27898	0.926394	-1.13547	-1.48805
ENSG00000236040	CHIAP1	0.0553134	0.0748563	0	0	0.0653573	0	0.11705	0.0945813	0.0916341	0.0614139	0	0.0467494	0.0433899	0.0217858	0.101088	0.0360544	1.22019	0.726791	-0.993973	-1.48737
ENSG00000241286	RPL29P25	0	0.369212	0.190898	0.111097	0.240408	0.102347	0.0763001	0.114843	0	0	0.0681827	0	0.186703	0.151284	0.0637144	0.0227276	-1.55106	-2.73474	-0.303488	-1.48718
ENSG00000215162	LINC00269	0.04565	0.115213	0	0	0	0.0175052	0	0.130339	0.0378789	0	0.0215463	0.0384864	0.053621	0.00583507	0.0560726	0.0200109	0.0644987	1.77797	-3.19998	-1.48651
ENSG00000182230	FAM153B	0.899618	0.510484	0.461402	0.260931	0.279593	0.280982	0.689783	0.324566	0.727857	0.106829	0.338939	0.176334	0.623835	0.273835	0.580735	0.207367	-0.103282	-0.40112	-1.18786	-1.48569
ENSG00000183674	LINC00518	0.146921	0	0	0	0	0	0.261075	0.219101	0.102677	0	0	0.208151	0.0489737	0	0.194284	0.0693837	1.98809	#DIV/0!	#NUM!	-1.4855
ENSG00000100526	CDKN3	53.621	69.5088	63.8612	36.7108	33.5762	32.8073	55.024	81.7453	68.6161	29.9812	22.0721	21.3149	62.3304	34.3648	68.4618	24.456	0.135364	-0.49074	-0.859005	-1.48511
ENSG00000122735	DNAI1	0	0	0	0	0	0.0562473	0.533544	0	0	0.190611	0	0	0	0.0187491	0.177848	0.0635371	#DIV/0!	1.76078	#DIV/0!	-1.48497
ENSG00000107551	RASSF4	45.8457	48.4702	40.2065	11.0924	11.3859	12.0285	46.3777	50.0015	44.3932	15.184	18.7492	16.3933	44.8408	11.5023	46.9241	16.7755	0.0655187	0.544437	-1.96289	-1.48397
ENSG00000158525	CPA5	0.970629	0.430712	0.248484	0.120048	0.148888	0.15425	1.02285	0.398615	1.34472	0.44795	0.46213	0.0794127	0.549942	0.141062	0.922064	0.329831	0.745588	1.22539	-1.96295	-1.48314
ENSG00000232415	CTB-51J22.1	0.247082	0.598935	0.18092	0.408258	0.447252	0	0.38884	1.04528	0.413652	0	0.234253	0.427004	0.342312	0.28517	0.615924	0.220419	0.847439	-0.371574	-0.263491	-1.4825
ENSG00000233355	CHRM3-AS2	0.102247	0.0589487	0	0.100903	0.141499	0.094051	0.174641	0.207614	0.161499	0.0459009	0.0979893	0.0507117	0.0537319	0.112151	0.181251	0.0648673	1.75414	-0.789879	1.06159	-1.48243
ENSG00000105605	CACNG7	0	0	0	0.0304197	0.0213183	0	0.167369	0	0	0.0599089	0	0	0	0.017246	0.0557897	0.0199696	#DIV/0!	0.211546	#DIV/0!	-1.48219
ENSG00000262528	LA16c-349E10.1	0.557384	0.103185	0.132397	0	0.180411	0.218297	0.326435	0.274211	0.333434	0.0872895	0.0633439	0.183827	0.264322	0.132903	0.31136	0.111487	0.236287	-0.253497	-0.991926	-1.48171
ENSG00000254977	AC004878.8	0	0	0.528938	1.18413	0	0.654103	0	1.20592	0.623562	0	0	0.655477	0.176313	0.612744	0.609827	0.218492	1.79026	-1.4877	1.79715	-1.48082
ENSG00000146839	ZAN	0.011666	0	0	0.00977132	0.00681417	0	0.0716532	0.0287846	0.0183868	0.0370909	0.00549368	0	0.00388867	0.0055285	0.0396082	0.0141949	3.34845	1.36041	0.507612	-1.48043
ENSG00000138092	CENPO	16.5284	17.4325	19.9422	5.70787	6.93186	8.39904	15.9146	17.885	22.1193	6.85236	6.00536	7.18401	17.9677	7.01292	18.6396	6.68058	0.0529697	-0.0700433	-1.35732	-1.48033
ENSG00000182685	BRICD5	1.93991	2.66062	1.67182	0.915173	1.49028	0.859546	3.07241	2.53835	2.28633	1.14375	0.718678	0.968096	2.09078	1.08833	2.63236	0.943508	0.332316	-0.206012	-0.941924	-1.48025
ENSG00000196421	LINC00176	58.3999	54.7995	35.7895	23.3521	16.721	14.7116	69.0028	54.1078	47.0137	27.6595	16.9545	16.4001	49.663	18.2616	56.7081	20.338	0.191384	0.15537	-1.44336	-1.47937
ENSG00000175294	CATSPER1	0.397746	0.445723	0.655557	0.0312724	0.19573	0.179806	0.970766	0.697539	0.41798	0.379599	0.322069	0.0468137	0.499675	0.135603	0.695428	0.249494	0.476911	0.879617	-1.8816	-1.4789
ENSG00000051180	RAD51	16.3451	12.3275	22.4262	4.60754	10.8521	8.85146	19.0027	17.6667	17.3799	7.2765	5.26102	6.8708	17.0329	8.10369	18.0164	6.46944	0.0809839	-0.324939	-1.07168	-1.4776
ENSG00000131351	HAUS8	8.43515	9.21198	10.8837	3.75636	3.69684	5.50999	9.29894	8.17375	10.9316	3.40138	2.97347	3.82532	9.51028	4.32106	9.46811	3.40005	-0.00641036	-0.345829	-1.1381	-1.47752
ENSG00000125872	LRRN4	0.830733	0.956792	1.36443	0.331082	0.232021	0.314594	1.04336	1.11595	1.1899	0.301207	0.372921	0.52872	1.05065	0.292566	1.1164	0.400949	0.0875739	0.454659	-1.84445	-1.47737
ENSG00000181234	TMEM132C	0	0.0192653	0	0	0	0	0	0.0329738	0	0	0	0.0118439	0.00642177	0	0.0109913	0.00394797	0.775316	#DIV/0!	#NUM!	-1.47718
ENSG00000188674	C2orf80	0	0.131813	0.102478	0	0	0	0.0770276	0	0.120361	0	0.0709375	0	0.078097	0	0.0657962	0.0236458	-0.247263	#DIV/0!	#NUM!	-1.47642
ENSG00000186767	SPIN4	2.54494	5.64498	4.00443	1.21444	0.754562	0.857301	2.4409	4.92726	3.70709	1.74887	1.20263	1.03214	4.06478	0.942101	3.69175	1.32788	-0.138874	0.495171	-2.10922	-1.47518
ENSG00000166862	CACNG2	0	0.0804867	0.0296053	0	0.0652866	0	0.0223377	0.107659	0.0680839	0	0.0194882	0.0517898	0.0366973	0.0217622	0.0660269	0.0237593	0.847378	0.12667	-0.753851	-1.47456
ENSG00000174547	MRPL11	162.193	144.716	112.438	59.5893	60.0724	51.8806	140.339	147.36	120.23	56.7108	44.2219	46.0216	139.782	57.1807	135.976	48.9848	-0.0398265	-0.223196	-1.28958	-1.47295
ENSG00000183048	SLC25A10	101.003	80.5742	67.411	37.297	22.0397	20.8421	109.554	92.5506	88.4351	47.0632	30.9186	26.7218	82.996	26.7262	96.8466	34.9012	0.22266	0.385019	-1.63478	-1.47242
ENSG00000266032	AL357515.1	1.89491	11.6636	15.3017	23.6231	0	2.91758	3.91133	25.0599	6.39655	4.37036	0	8.37645	9.62007	8.84689	11.7893	4.24894	0.293354	-1.05807	-0.120876	-1.4723
ENSG00000004846	ABCB5	0	0.0665235	0.0123012	0	0.00951717	0.0680658	0.0415802	0.0524686	0.0614816	0	0.0217925	0.0342816	0.0262749	0.025861	0.0518435	0.0186914	0.980477	-0.468405	-0.022908	-1.47179
ENSG00000134690	CDCA8	30.3578	27.3603	32.693	17.3078	18.4016	15.5666	26.7962	30.8141	33.7697	14.1615	8.70332	10.0851	30.137	17.092	30.46	10.9833	0.0153792	-0.638008	-0.818216	-1.4716
ENSG00000236989	AC142119.1	0	0.179306	0	0.110618	0.161407	0	0	0.315009	0.194743	0	0	0.18394	0.0597687	0.090675	0.169917	0.0613133	1.50737	-0.564504	0.601315	-1.47056
ENSG00000011426	ANLN	18.7277	27.0433	30.0248	16.4059	14.1263	13.3179	24.7422	32.803	34.0514	13.2754	8.8874	10.8908	25.2653	14.6167	30.5322	11.0179	0.273176	-0.407775	-0.789535	-1.47049
ENSG00000184515	BEX5	0	0.0895852	0.28296	0	0.078591	0.0506859	0.0703308	0.225261	0.109973	0.14637	0	0	0.124182	0.0430923	0.135188	0.04879	0.122517	0.179155	-1.52695	-1.47031
ENSG00000109424	UCP1	0.105703	0.0480964	0.251269	0.0590024	0	0.240458	0.225162	0.421781	0.116575	0.0394014	0	0.236413	0.135023	0.0998201	0.254506	0.0919381	0.914497	-0.118667	-0.4358	-1.46896
ENSG00000236811	GAPDHP2	0.0551184	0.148445	0	0	0.0651219	0.0420617	0.116639	0	0.181717	0.0611975	0	0.0465832	0.0678545	0.0357279	0.099452	0.0359269	0.551557	0.00801468	-0.925394	-1.46894
ENSG00000225492	GBP1P1	0.145315	0.118186	0.124312	0.145172	0	0.0441857	0.0312124	0.378934	0.0483197	0.116857	0	0.0487987	0.129271	0.0631192	0.152822	0.0552186	0.241454	-0.192926	-1.03425	-1.46863
ENSG00000259209	RP5-991G20.2	0.271918	0	0	0	0	0	0.143276	0.689942	0	0.301161	0	0	0.0906393	0	0.277739	0.100387	1.61552	#DIV/0!	#NUM!	-1.46816
ENSG00000110057	UNC93B1	13.478	12.2266	9.77226	3.43778	2.39342	2.51196	17.1803	13.5809	12.4675	5.01141	5.99457	4.61951	11.8256	2.78105	14.4096	5.2085	0.285111	0.905236	-2.08821	-1.46809
ENSG00000100629	CEP128	0.908949	2.00488	2.10783	0.74093	0.631353	0.802927	1.63738	1.5068	2.56472	0.525131	0.714167	0.825914	1.67389	0.72507	1.90297	0.688404	0.185049	-0.0748647	-1.20701	-1.46692
ENSG00000156398	SFXN2	10.2536	10.4657	9.05125	1.58411	2.40495	3.2074	8.162	11.9926	10.6706	3.05213	4.53923	3.56607	9.92354	2.39882	10.275	3.71914	0.0502176	0.632644	-2.04853	-1.4661
ENSG00000130720	FIBCD1	6.58344	7.27325	5.31902	3.07134	1.03443	1.06033	8.96227	14.1542	8.02136	4.45375	4.25435	2.56967	6.3919	1.72203	10.3793	3.75926	0.699387	1.12633	-1.89213	-1.46519
ENSG00000260107	AC005606.15	0	0	0	0	0	4.28323	5.14512	8.03553	7.43156	4.91149	2.55422	0	0	1.42774	6.87074	2.48857	#DIV/0!	0.80158	#DIV/0!	-1.46515
ENSG00000266712	hsa-mir-3149	0	0	0	0	0	6.66316	4.87206	0	7.49545	0	4.48063	0	0	2.22105	4.1225	1.49354	#DIV/0!	-0.572505	#DIV/0!	-1.46478
ENSG00000183888	C1orf64	3.48595	5.4814	5.03681	1.85823	1.83091	1.49227	4.34485	5.45398	5.9006	1.41379	2.0054	2.26892	4.66805	1.72714	5.23314	1.89604	0.164857	0.134605	-1.43444	-1.46469
ENSG00000204791	CTD-3065J16.6	0.287407	0.38373	0.231869	0.134972	0.137398	0.274293	0.261743	0.685056	0.330332	0.090997	0.145333	0.226513	0.301002	0.182221	0.42571	0.154281	0.500098	-0.240129	-0.724085	-1.46431
ENSG00000249209	AP000304.12	0	0	0.42474	0	0	0	0	0	1.54214	0.558937	0	0	0.14158	0	0.514047	0.186312	1.86028	#DIV/0!	#NUM!	-1.46418
ENSG00000271798	SNORA51	14.5598	13.3526	5.91782	6.93715	2.75375	4.7046	8.93879	16.5388	21.3276	6.17057	5.89189	4.90495	11.2767	4.7985	15.6017	5.6558	0.468356	0.237148	-1.23269	-1.4639
ENSG00000162390	ACOT11	3.62214	1.82965	1.33636	0.356233	0.64799	0.405762	2.04251	1.86799	1.34605	0.613814	0.679672	0.612245	2.26272	0.469995	1.75218	0.635244	-0.368903	0.434665	-2.26734	-1.46377
ENSG00000224843	LINC00240	0.00847627	0.193317	0.381432	0.114113	0.367648	0	0.127315	0.0434004	0.0277432	0.018753	0.0532372	0	0.194409	0.160587	0.0661529	0.0239967	-1.55522	-2.74245	-0.275735	-1.46296
ENSG00000224462	C4BPAP1	0	0.0361647	0	0	0.062063	0	0.0566552	0.0909365	0.0439461	0	0.0250265	0.0444574	0.0120549	0.0206877	0.0638459	0.0231613	2.40498	0.162945	0.779151	-1.46288
ENSG00000164687	FABP5	45.3167	72.6015	83.0911	26.7701	25.2082	32.0623	52.1021	83.0282	74.2638	25.7255	21.1023	29.1342	67.0031	28.0135	69.798	25.3207	0.0589586	-0.145809	-1.2581	-1.46287
ENSG00000183844	FAM3B	15.4934	18.4545	21.5028	5.58691	6.0434	7.10756	15.0178	20.352	24.7374	5.26268	8.68641	7.86289	18.4836	6.24595	20.0358	7.27066	0.116335	0.219164	-1.56525	-1.46242
ENSG00000254606	RP11-22P4.2	0	0.108099	0.113545	0	0	0	0.0853284	0	0.13082	0	0.0784839	0	0.0738813	0	0.0720495	0.0261613	-0.0362222	#DIV/0!	#NUM!	-1.46155
ENSG00000188073	PMS2P10	0	0	0	0	0	0.15634	0	0.513071	0	0	0.186329	0	0	0.0521133	0.171024	0.0621095	#DIV/0!	0.253162	#DIV/0!	-1.46131
ENSG00000163792	TCF23	1.95889	1.52396	1.03882	0.423803	0.299193	0.276564	1.46755	1.43273	1.38258	0.484901	0.581299	0.489233	1.50722	0.333187	1.42762	0.518478	-0.0782776	0.637951	-2.17749	-1.46126
ENSG00000213621	RPSAP54	0.13394	0	0.206009	0	0.0778023	0	0.0711608	0	0.454774	0.0731709	0.062239	0.0556689	0.113316	0.0259341	0.175312	0.0636929	0.629566	1.29628	-2.12743	-1.46072
ENSG00000169918	OTUD7A	0.0867242	0.153175	0.540657	0.510688	0.108127	0.106911	0.119886	0.680651	0.191322	0.127162	0.0435289	0.189761	0.260185	0.241909	0.33062	0.120151	0.345634	-1.00962	-0.105076	-1.46033
ENSG00000185522	C11orf35	2.59343	3.4073	2.64217	1.40305	1.19027	1.27037	2.48906	3.00246	3.73444	1.17656	1.0316	1.14529	2.88097	1.2879	3.07532	1.11782	0.0941824	-0.204331	-1.16154	-1.46005
ENSG00000129451	KLK10	0	0	0.0231261	0.0883896	0	0.0125678	0.0418013	0	0.08947	0.0199985	0	0.0277498	0.0077087	0.0336525	0.0437571	0.0159161	2.50496	-1.08023	2.12615	-1.45903
ENSG00000131797	CLUHP3	23.9044	22.501	17.7594	6.93353	6.11768	9.54387	21.9248	23.2539	25.9231	6.89218	7.837	11.1354	21.3882	7.53169	23.7006	8.62151	0.148106	0.194967	-1.50577	-1.45891
ENSG00000204929	AC074391.1	0.185578	0.454949	0.137351	0	0.169539	0.303612	0.521835	0.518946	0.158931	0	0.355264	0.0812085	0.259293	0.157717	0.399904	0.145491	0.625073	-0.116411	-0.717242	-1.45873
ENSG00000187912	CLEC17A	0.0251591	0.0341511	0	0	0.0585714	0.0190971	0.81843	0.247927	0.0414706	0.1663	0.131018	0.105763	0.0197701	0.0258895	0.369276	0.13436	4.22331	2.37567	0.389049	-1.45859
ENSG00000122756	CNTFR	0	0	0.172953	0	0.0308802	0.0200147	0.139849	0.0452517	0	0.0673715	0	0	0.057651	0.016965	0.0617002	0.0224572	0.0979303	0.404617	-1.76479	-1.4581
ENSG00000173894	CBX2	24.3703	23.0736	22.6758	9.47522	7.58113	7.46967	23.6853	18.7828	25.6246	10.0936	7.17789	7.51267	23.3732	8.17534	22.6976	8.2614	-0.0423198	0.0151086	-1.51551	-1.45808
ENSG00000146263	MMS22L	4.52604	6.08121	7.38786	2.74301	2.5269	4.27675	4.0804	6.61241	10.3251	3.28089	2.11101	2.26159	5.99837	3.18222	7.00596	2.55116	0.224013	-0.318878	-0.914538	-1.45743
ENSG00000134461	ANKRD16	9.89023	8.89414	7.45531	2.66397	2.95111	3.13129	9.22291	10.2789	8.15635	3.19808	3.25291	3.62389	8.74656	2.91545	9.21937	3.35829	0.0759524	0.204008	-1.585	-1.45694
ENSG00000226306	NPY6R	0.0324925	0.0221833	0	0	0.0571924	0.0245943	0.0516435	0.0280288	0	0	0.0153614	0.0136684	0.0182253	0.0272622	0.0265574	0.0096766	0.543176	-1.49433	0.580964	-1.45654
ENSG00000162374	ELAVL4	0	0.136808	0.0338461	0.0824225	0.0426256	0.110334	0	0.0442183	0.208275	0.0524753	0	0.0395581	0.0568846	0.0784607	0.0841643	0.0306778	0.565171	-1.35477	0.463932	-1.45601
ENSG00000121270	ABCC11	1.45688	1.26738	2.01697	0.37282	0.263034	0.462033	1.2602	0.930112	1.77288	0.514151	0.517739	0.41271	1.58041	0.365962	1.32106	0.481533	-0.258603	0.39594	-2.11053	-1.45599
ENSG00000081842	PCDHA6	0.0443713	0.0302748	0.144682	0.0371233	0.0260579	0.0168975	0.0470698	0.0382525	0.0512397	0.0145931	0.0165204	0.01867	0.0731092	0.0266929	0.0455207	0.0165945	-0.683532	-0.685751	-1.4536	-1.45582
ENSG00000226798	RP11-289F5.1	0	0	0	0	0	0.120513	0.0827657	0.125505	0	0	0.0759415	0	0	0.040171	0.0694236	0.0253138	#DIV/0!	-0.666228	#DIV/0!	-1.4555
ENSG00000213194	AC016732.2	0	0.117381	0	0	0	0.0667154	0.0924603	0.148629	0.287957	0.19291	0	0	0.039127	0.0222385	0.176349	0.0643033	2.1722	1.53184	-0.815107	-1.45547
ENSG00000232871	SEC1P	0	0	0	0	0	0.0259698	0.0499045	0	0.637294	0.124408	0	0.12619	0	0.0086566	0.229066	0.0835327	#DIV/0!	3.27047	#DIV/0!	-1.45535
ENSG00000269019	AC005932.1	0.221058	0.0857151	0.16509	0.288002	0	0	0.155467	0	0	0	0	0.0567173	0.157288	0.0960007	0.0518223	0.0189058	-1.60176	-2.34422	-0.71229	-1.45475
ENSG00000163909	HEYL	0.0784764	0.035671	0.0559993	0.0219722	0.0305823	0.00997587	0.0560695	0.0450708	0.0861791	0	0.0246158	0.0437342	0.0567156	0.0208435	0.0624398	0.0227833	0.138721	0.128384	-1.44415	-1.45449
ENSG00000116014	KISS1R	11.4097	8.49902	6.58004	1.76952	1.5635	1.14813	17.1623	7.84327	12.0095	7.25452	3.86239	2.39001	8.8296	1.49372	12.3384	4.5023	0.482732	1.59176	-2.56344	-1.45442
ENSG00000123612	ACVR1C	0.0611225	0.0211859	0.0442722	0	0.0181015	0.0955896	0.00560391	0.210594	0.0426158	0.02307	0.00489756	0.0665486	0.0421935	0.037897	0.0862713	0.0315054	1.03186	-0.266486	-0.154937	-1.45328
ENSG00000228061	Z83001.1	0.105489	0	0	0	0	0	0.111175	0	0.176045	0	0.104912	0	0.035163	0	0.09574	0.0349707	1.44506	#DIV/0!	#NUM!	-1.45298
ENSG00000176532	PRR15	5.96568	4.13937	3.8621	1.15328	1.61899	0.96261	4.59992	5.4795	5.26563	2.20659	2.00401	1.39451	4.65572	1.24496	5.11502	1.86837	0.135736	0.585683	-1.9029	-1.45296
ENSG00000127084	FGD3	0.190706	0.332071	0.34549	0.0169581	0.0470563	0.0908279	0.428079	0.334353	0.311538	0.118141	0.126135	0.148278	0.289422	0.0516141	0.35799	0.130852	0.306744	1.34209	-2.48734	-1.45199
ENSG00000212460	RNU6-460P	0	8.53323	4.55858	0	0	13.2279	0	16.7859	0	0	3.17206	2.9657	4.36394	4.4093	5.5953	2.04592	0.358585	-1.1078	0.0149195	-1.45147
ENSG00000187144	SPATA21	3.69347	3.84204	1.92533	1.20702	1.3043	1.35508	3.2499	4.36193	4.14597	1.10606	1.48462	1.71008	3.15362	1.2888	3.91927	1.43359	0.313577	0.153604	-1.29098	-1.45095
ENSG00000124406	ATP8A1	0.0966038	0.626983	0.129446	0.0376761	0.0594788	0.549832	0.250024	0.283141	0.117911	0.088461	0.0692431	0.0805203	0.284344	0.215662	0.217025	0.0794081	-0.389776	-1.44142	-0.398863	-1.4505
ENSG00000172889	EGFL7	1.63051	2.04018	1.301	0.505639	0.387001	0.217365	1.64982	0.977671	1.34796	0.272041	0.449951	0.73276	1.65723	0.370002	1.32515	0.484917	-0.322614	0.390207	-2.16317	-1.45035
ENSG00000119938	PPP1R3C	2.5916	2.8108	4.85302	1.0631	1.33251	1.68464	2.64808	3.02046	3.98285	1.18231	1.07103	1.27848	3.41847	1.36008	3.21713	1.17727	-0.0875779	-0.208246	-1.32966	-1.45032
ENSG00000178457	LINC00314	0.105752	0.145722	0.151303	0.347204	0.398711	0	0.108975	0.175753	0.350787	0.125257	0	0.10736	0.134259	0.248638	0.211838	0.077539	0.657945	-1.68105	0.88903	-1.44997
ENSG00000131951	LRRC9	0.0201634	0.0274128	0.185921	0	0	0.00765907	0.0216025	0.454232	0.0166678	0	0.180272	0	0.0778324	0.00255302	0.164167	0.0600907	1.07673	4.55686	-4.93009	-1.44996
ENSG00000068985	PAGE1	4.1675	2.93181	1.95283	1.3513	1.08414	0.975409	2.2018	3.54908	2.86797	1.10561	1.19955	0.851215	3.01738	1.13695	2.87295	1.05212	-0.0707635	-0.111862	-1.40813	-1.44923
ENSG00000197858	GPAA1	50.3315	46.3417	36.9735	17.0473	11.2803	12.283	54.55	50.7016	55.6651	22.6998	18.1541	18.0988	44.5489	13.5369	53.6389	19.6509	0.26789	0.537701	-1.7185	-1.44869
ENSG00000143839	REN	0.0358818	0	0	0	0.0838319	0	0	0.183211	0	0	0.0671355	0	0.0119606	0.027944	0.0610703	0.0223785	2.35218	-0.320423	1.22425	-1.44836
ENSG00000109929	SC5D	16.8136	54.4928	42.2443	13.3146	12.9067	13.8835	22.43	49.7463	40.8413	13.4006	17.0223	11.0252	37.8502	13.3683	37.6725	13.816	-0.00679063	0.0475319	-1.50149	-1.44717
ENSG00000196400	BX255923.1	0.134399	0.0756743	0.254996	0.388456	0	0.255714	0.047953	0.255237	0.153792	0	0.0859751	0.0816221	0.155023	0.214723	0.152327	0.0558657	-0.0253084	-1.94244	0.469996	-1.44714
ENSG00000175602	CCDC85B	100.843	86.3122	57.9736	43.3018	30.4473	24.5365	96.9846	81.7922	68.9715	37.9826	26.3922	26.5388	81.7096	32.7619	82.5828	30.3045	0.0153352	-0.112484	-1.31849	-1.44631
ENSG00000174807	CD248	0.305224	0.388683	0.489523	0.0955658	0.133776	0.158976	0.469268	0.39295	0.440013	0.190904	0.143316	0.143714	0.394477	0.129439	0.434077	0.159311	0.138011	0.299574	-1.60766	-1.4461
ENSG00000151746	BICD1	3.23869	5.47996	4.65281	1.49276	0.951498	1.97064	4.41382	3.52833	4.51069	0.957099	1.85979	1.7553	4.45715	1.47163	4.15094	1.52407	-0.102683	0.05051	-1.59871	-1.44551
ENSG00000171714	ANO5	0.00711289	0.00972388	0.0101642	0.0471916	0	0.00537866	0.038115	0.0125023	0.0251846	0.00792275	0.0199199	0	0.00900032	0.0175234	0.0252673	0.00928088	1.48922	-0.91695	0.961236	-1.44494
ENSG00000267594	CYP4F24P	0.0325202	0.0441118	0	0.054109	0	0.0491534	0.932838	0.111568	0.37453	0.143444	0.242388	0.135466	0.025544	0.0344208	0.472979	0.173766	4.21072	2.33579	0.430296	-1.44463
ENSG00000248367	CTB-129O4.1	2.15205	3.65685	2.83696	0.645762	2.17259	1.68618	2.84702	3.95726	2.64829	0.650662	0.933067	1.88984	2.88195	1.50151	3.15086	1.15786	0.128697	-0.374958	-0.940632	-1.44429
ENSG00000100626	GALNT16	0.349968	0.215439	0.366582	0.170425	0.147515	0.106207	0.414627	0.310412	0.520923	0.155463	0.172562	0.12988	0.310663	0.141382	0.415321	0.152635	0.418876	0.110483	-1.13575	-1.44414
ENSG00000204228	HSD17B8	25.1817	21.0392	16.5906	5.2861	5.71611	3.79581	22.4202	20.4504	18.9514	7.56337	9.23677	5.92247	20.9372	4.93267	20.6073	7.5742	-0.0229112	0.618724	-2.08563	-1.44399
ENSG00000137804	NUSAP1	47.5478	49.3308	66.2181	22.1614	26.3556	25.6841	32.6626	44.1633	50.7056	14.256	15.2098	17.4178	54.3656	24.7337	42.5105	15.6279	-0.354874	-0.662358	-1.13622	-1.4437
ENSG00000065621	GSTO2	13.4615	14.1309	13.5859	4.22517	5.33152	3.66543	12.708	14.713	14.9365	5.84753	5.68588	4.04398	13.7261	4.40737	14.1192	5.19246	0.0407339	0.2365	-1.63893	-1.44316
ENSG00000251609	SETP12	0.142523	0.0967592	0	0.118813	0.0850738	0.0548304	0.0970308	0	0.118943	0.0794693	0	0	0.0797607	0.0862391	0.0719913	0.0264898	-0.147857	-1.70291	0.112663	-1.44239
ENSG00000126950	TMEM35	0	0.0613898	0	0	0	0.0342464	0.43322	0.116032	0.334787	0.125095	0.105767	0.0944543	0.0204633	0.0114155	0.29468	0.108439	3.84804	3.24782	-0.842047	-1.44227
ENSG00000171695	C20orf201	0	0	0	0.127469	0	0	0.0692495	0	0.108246	0	0	0.0653376	0	0.0424897	0.0591652	0.0217792	#DIV/0!	-0.964161	#DIV/0!	-1.4418
ENSG00000135976	ANKRD36	3.93637	6.65721	5.17148	1.5192	1.24267	2.89321	3.58712	7.24526	4.91016	2.00564	1.63128	2.16028	5.25502	1.88503	5.24751	1.9324	-0.00206251	0.0358065	-1.47911	-1.44124
ENSG00000160678	S100A1	329.145	309.492	272.871	119.996	100.594	88.8141	326.36	317.202	302.528	156.567	96.9644	94.9218	303.836	103.135	315.364	116.151	0.0537249	0.171473	-1.55876	-1.44101
ENSG00000249816	LINC00964	0.0136875	0	0	0	0.307174	0.124117	0.186374	0.224924	0	0	0.151502	0	0.0045625	0.143764	0.137099	0.0505007	4.90925	-1.50933	4.97773	-1.44085
ENSG00000226935	LINC00161	0.258293	0.436291	0.185468	0.214893	0	0.0989968	0.137429	0.111131	0.428547	0.0722041	0.122077	0.0551356	0.293351	0.10463	0.225702	0.0831389	-0.378205	-0.3317	-1.48733	-1.44083
ENSG00000254008	LINC00051	0.206964	0.25237	0	0.109248	0.586411	0.0965756	0.0554587	0.110829	0.495344	0	0.243791	0	0.153111	0.264078	0.220544	0.0812637	0.526485	-1.70028	0.786384	-1.44038
ENSG00000171657	GPR82	0.0293254	0.0601112	0	0.0744356	0.0169929	0.038083	0.138244	0.125285	0.0245642	0.0164259	0.0413202	0.0484245	0.0298122	0.0431705	0.096031	0.0353902	1.6876	-0.286696	0.534143	-1.44015
ENSG00000148357	HMCN2	0.0113321	0	0	0.04797	0.0204008	0.056546	1.07261	2.44422	0.192081	0.37483	0.656629	0.335731	0.00377737	0.0416389	1.2363	0.45573	8.35444	3.45217	3.46248	-1.43978
ENSG00000187624	C17orf97	0.245345	0.259056	0.116959	0.136422	0.0640776	0.201327	0.291183	0.4674	0.269949	0.0910721	0.128146	0.160074	0.20712	0.133942	0.342844	0.126431	0.727085	-0.0832637	-0.628856	-1.43921
ENSG00000092036	HAUS4	35.9014	30.2251	36.9377	16.5335	22.1299	19.3967	35.9225	29.1666	41.3496	13.5584	12.5472	13.1487	34.3547	19.3533	35.4796	13.0848	0.0464793	-0.564696	-0.827926	-1.4391
ENSG00000240505	TNFRSF13B	0.0385805	0.0496941	0	0	0	0.0874363	0.1226	0	0.063748	0	0.0362824	0.0324539	0.0294249	0.0291454	0.062116	0.0229121	1.07793	-0.34716	-0.013766	-1.43886
ENSG00000235261	NICN1-AS1	4.27764	6.21572	3.05355	1.86525	2.28672	1.8115	4.87226	5.17929	0	0	1.24889	2.4591	4.51564	1.98782	3.35052	1.236	-0.430546	-0.685515	-1.18374	-1.43871
ENSG00000243989	ACY1	101.364	80.8688	84.795	29.9046	28.9792	28.8644	99.7732	103.456	108.642	32.3767	45.7022	37.0183	89.0093	29.2494	103.957	38.3657	0.22396	0.391412	-1.60555	-1.4381
ENSG00000110002	VWA5A	0.469687	0.251151	0.49387	0.39727	0.214419	0.141973	0.540021	0.567729	0.722014	0.0384091	0.393055	0.244552	0.404903	0.251221	0.609921	0.225339	0.591048	-0.156859	-0.688621	-1.43653
ENSG00000167508	MVD	67.647	69.1537	73.2461	17.8208	22.4871	19.8161	47.8857	68.9052	76.355	20.7814	24.0697	26.5356	70.0156	20.0413	64.382	23.7956	-0.12102	0.247714	-1.8047	-1.43596
ENSG00000091651	ORC6	28.699	35.1413	39.3167	14.6729	16.6023	17.0253	29.7391	34.6142	36.7607	13.0871	10.1961	14.0992	34.3857	16.1002	33.7046	12.4608	-0.0288606	-0.369682	-1.09473	-1.43555
ENSG00000101441	CST4	0.155553	0	0	0	0	0.0599252	3.72043	2.90521	0.644471	0.986534	1.12273	0.579657	0.051851	0.0199751	2.42337	0.896307	5.5465	5.48772	-1.37617	-1.43495
ENSG00000157240	FZD1	0.513996	0.431188	0.389525	0.20059	0.140172	0.19022	0.480323	0.469692	0.737749	0.231053	0.256411	0.136994	0.444903	0.176994	0.562588	0.208153	0.338588	0.233942	-1.32979	-1.43444
ENSG00000164096	C4orf3	91.9321	108.697	116.937	39.4605	46.5008	42.6546	100.397	117.508	113.064	35.1054	45.4316	41.9228	105.855	42.872	110.323	40.8199	0.0596431	-0.0707615	-1.30399	-1.43439
ENSG00000134326	CMPK2	0.34864	0.346275	0.0580541	0.145527	0.0712137	0.137547	0.2157	0.0867155	0.370679	0	0.0634714	0.185755	0.25099	0.118096	0.224365	0.0830754	-0.161781	-0.507466	-1.08767	-1.43335
ENSG00000267368	UPK3BL	5.51421	6.69965	0	3.06908	0.797525	1.00501	7.24769	5.84684	3.49232	0	3.09466	3.0493	4.07129	1.62387	5.52895	2.04799	0.441521	0.334769	-1.32605	-1.4328
ENSG00000171227	TMEM37	63.6182	63.7178	58.6619	28.1273	26.5588	17.7929	68.1176	79.1999	60.7043	31.0112	27.8166	18.2446	61.9993	24.1597	69.3406	25.6908	0.161448	0.0886487	-1.35965	-1.43245
ENSG00000100593	ISM2	44.0807	45.5218	35.5684	15.6449	13.7749	13.3358	33.3827	29.5083	36.6089	14.2038	10.9382	11.7265	41.7236	14.2519	33.1666	12.2895	-0.331132	-0.213724	-1.54971	-1.43231
ENSG00000236060	HSPB1P1	0.44404	0	1.77297	0	1.11387	0	0	0.760293	1.71682	0.492536	0.426184	0	0.739003	0.37129	0.825704	0.30624	0.160044	-0.277884	-0.993034	-1.43096
ENSG00000184992	BRI3BP	9.38758	13.9386	13.0824	5.11698	4.98316	4.71945	10.2023	15.0435	13.7848	5.8033	4.70792	3.96598	12.1362	4.93986	13.0102	4.82573	0.100327	-0.0337229	-1.29677	-1.43082
ENSG00000231066	NPM1P9	0.201403	0	0.491317	0.117133	0	0.154084	0.306131	0.572838	0	0.0772397	0.191517	0.0572863	0.230907	0.0904057	0.29299	0.108681	0.34354	0.265615	-1.35282	-1.43075
ENSG00000203724	C1orf53	6.52117	6.47467	3.07668	4.597	1.7999	1.31972	6.98241	9.08453	3.39222	4.62016	1.31626	1.28384	5.35751	2.57221	6.48639	2.40675	0.275853	-0.0959183	-1.05856	-1.43033
ENSG00000162062	C16orf59	15.2545	10.9427	12.8777	5.63972	4.52495	6.04097	15.761	13.7017	17.0859	5.79864	4.50164	6.97483	13.0249	5.40188	15.5162	5.75837	0.252499	0.0921985	-1.26974	-1.43004
ENSG00000205111	CDKL4	1.40792	0.633522	1.14221	0.446795	0.385426	0.123657	0.637261	0.809912	1.01149	0.426073	0.1322	0.354495	1.06122	0.318626	0.819554	0.304256	-0.372807	-0.0665789	-1.73578	-1.42955
ENSG00000183763	TRAIP	23.3724	19.8475	18.9756	9.53642	6.80732	6.40378	18.8969	18.7745	18.0063	9.61951	5.1139	5.93916	20.7318	7.58251	18.5592	6.89086	-0.15971	-0.137991	-1.4511	-1.42938
ENSG00000240065	PSMB9	6.69201	8.69328	7.42673	2.1966	3.06509	2.73845	6.73973	8.53278	8.45509	2.79215	2.66447	3.35487	7.60401	2.66671	7.9092	2.93716	0.0567724	0.13936	-1.5117	-1.42911
ENSG00000196502	SULT1A1	149.992	134.303	129.569	42.5819	53.0268	36.6485	140.043	143.197	130.931	45.7198	63.3804	44.8265	137.955	44.0857	138.057	51.3089	0.00106906	0.218898	-1.64581	-1.42798
ENSG00000083444	PLOD1	206.152	188.654	222.345	74.5892	75.9214	76.229	187.229	199.671	247.758	75.8403	79.4706	80.6005	205.717	75.5799	211.553	78.6372	0.040356	0.0572092	-1.44459	-1.42773
ENSG00000199731	RNU6-1079P	0	0	4.42942	0	3.83119	0	16.7117	0	0	3.10893	3.10543	0	1.47647	1.27706	5.57057	2.07145	1.91567	0.697813	-0.209325	-1.42718
ENSG00000137807	KIF23	8.51162	11.0437	13.9514	5.39461	6.37974	6.29085	9.33088	15.5156	14.8267	4.66698	4.32981	5.77941	11.1689	6.02173	13.2244	4.9254	0.243715	-0.289937	-0.891237	-1.42489
ENSG00000228146	CASP16	0.312155	0.536145	0.169986	0.0384683	0.133878	0.121514	0.659138	0.303398	0.378895	0.0917738	0.159846	0.248021	0.339429	0.0979534	0.447144	0.166547	0.397631	0.765759	-1.79294	-1.42481
ENSG00000231672	DIRC3	0.109824	0.0640745	0.089536	0.0785519	0.036725	0.0356904	0.117551	0.0327189	0.0863586	0.0175875	0.0442407	0.0263213	0.0878115	0.0503224	0.0788762	0.0293832	-0.15482	-0.776212	-0.803208	-1.4246
ENSG00000258524	NT5CP1	0.263345	0	0.568742	0	0.319168	0.204155	0.551421	0.224379	0.441439	0	0	0.453532	0.277362	0.174441	0.405746	0.151177	0.548806	-0.206497	-0.669033	-1.42434
ENSG00000050730	TNIP3	0.0615422	0.0554036	0	0.211657	0.07148	0.0923822	0.130258	0.0729884	0.0671149	0.0452675	0.0383646	0.0171455	0.0389819	0.125173	0.0901204	0.0335925	1.20905	-1.89771	1.68305	-1.42371
ENSG00000265496	MIR1539	0.326308	0	0.157529	0	0.262039	0.0845143	0.229489	0.555065	0.544887	0	0.308912	0.18696	0.161279	0.115518	0.443147	0.165291	1.45823	0.516891	-0.481444	-1.42278
ENSG00000182965	NPM1P14	0.0654355	0.0884546	0	0	0	0.099577	0	0.443809	0.108575	0.144534	0.0617362	0	0.0512967	0.0331923	0.184128	0.0687567	1.84377	1.05065	-0.628016	-1.42114
ENSG00000130561	SAG	0.267433	0.189333	0.117844	0.0953831	0.0993204	0.360498	0.298759	0.337408	0.181453	0.0821992	0.0852272	0.137894	0.191537	0.185067	0.27254	0.101774	0.508848	-0.862685	-0.0495729	-1.42111
ENSG00000183873	SCN5A	0.187858	0.344838	0.0228029	0.0134104	0.00936002	0.0301588	0.906961	0.027513	0.0429944	0.0624749	0.249115	0.0535836	0.185166	0.0176431	0.325823	0.121725	0.815265	2.78645	-3.39165	-1.42047
ENSG00000178773	CPNE7	0.378762	0.348636	0.170606	0.23729	0.439723	1.00128	3.21832	0.384051	0.234798	0.248729	0.639249	0.545818	0.299335	0.559431	1.27906	0.477932	2.09525	-0.227155	0.902201	-1.4202
ENSG00000167608	TMC4	1.11487	0.861876	0.598736	0.59797	0.426618	0.424948	0.521621	0.886689	0.500104	0.259182	0.133773	0.32082	0.858495	0.483179	0.636138	0.237925	-0.43247	-1.02205	-0.829253	-1.41883
ENSG00000239182	SNORA35	2.27067	0	0	0	0	0	0	3.77402	7.68611	0	2.23799	2.04852	0.75689	0	3.82004	1.42884	2.33543	#DIV/0!	#NUM!	-1.41875
ENSG00000111644	ACRBP	0.998442	0.59243	0.621596	0.526279	0.104706	0.466771	0.444919	0.846958	1.33846	0.342646	0.265353	0.37597	0.737489	0.365919	0.87678	0.32799	0.249593	-0.157873	-1.0111	-1.41857
ENSG00000205632	WI2-81516E3.1	0.15411	0.342587	0.139816	0.0701892	0.0654234	0.0318758	0.254916	0.144448	0.138476	0.0623895	0.0920362	0.0468938	0.212171	0.0558295	0.17928	0.0671065	-0.243013	0.265426	-1.92613	-1.41769
ENSG00000261884	CTC-479C5.12	2.98394	3.24076	1.6113	1.66721	1.30021	1.49948	3.08257	1.48569	2.73273	0.432464	0.535635	1.76507	2.612	1.48897	2.43366	0.911058	-0.102026	-0.708698	-0.810843	-1.41751
ENSG00000205220	PSMB10	52.1591	46.5973	32.7844	18.6385	19.216	15.2984	52.4991	43.888	41.9656	17.6714	15.9718	18.1538	43.847	17.7176	46.1176	17.2657	0.0728394	-0.0372789	-1.30729	-1.41741
ENSG00000134057	CCNB1	90.3636	121.135	162.099	76.963	82.2211	85.9349	102.515	146.412	169.047	56.0332	46.0119	54.5883	124.533	81.7063	139.324	52.2111	0.161924	-0.646091	-0.608003	-1.41602
ENSG00000254122	PCDHGB7	0.0258708	0.0356639	0.035646	0.0185558	0	0	0.0270579	0.0408848	0.0496342	0.013602	0.0106321	0.0198376	0.0323936	0.00618527	0.0391923	0.0146906	0.274863	1.24798	-2.3888	-1.41568
ENSG00000146013	GFRA3	0.742844	0.727009	0.416858	0.136584	0.114117	0.165682	0.884433	1.02894	0.842851	0.486947	0.342948	0.204078	0.628904	0.138794	0.918741	0.344658	0.54682	1.31222	-2.17989	-1.41449
ENSG00000138796	HADH	27.7614	27.5647	29.7617	10.8041	13.9101	10.9798	24.6431	32.9423	31.1029	12.5078	11.1982	9.56924	28.3626	11.898	29.5627	11.0917	0.0597909	-0.101228	-1.25327	-1.41429
ENSG00000126215	XRCC3	28.1163	27.2455	22.093	12.0063	7.94214	11.8391	23.5687	27.8855	24.999	10.4889	7.41446	10.7928	25.8183	10.5958	25.4844	9.56537	-0.0187793	-0.147604	-1.2849	-1.41372
ENSG00000100344	PNPLA3	7.86572	5.44543	8.69852	1.59424	1.75947	1.66391	4.31214	6.07007	8.19681	2.06591	2.52259	2.38742	7.33656	1.67254	6.19301	2.32531	-0.244463	0.475378	-2.13306	-1.41322
ENSG00000260833	AC124789.1	0.169625	1.25401	0.485755	0.155448	0.337056	0.195033	0.268635	0.432838	0.563109	0.096709	0.16024	0.218176	0.636463	0.229179	0.421527	0.158375	-0.594451	-0.53313	-1.4736	-1.41228
ENSG00000236719	OVAAL	0.069151	0.0937783	0.150142	0	0.0407776	0.0546184	0.294028	0.243291	0.171006	0.0819533	0.0973464	0.0870164	0.104357	0.0317987	0.236108	0.088772	1.17792	1.48114	-1.71449	-1.41127
ENSG00000174827	PDZK1	20.7058	20.3879	26.4412	4.74674	10.3552	7.91452	11.7971	22.289	19.8849	5.18928	8.84994	6.25419	22.5116	7.67215	17.9903	6.76447	-0.323447	-0.181654	-1.55297	-1.41117
ENSG00000104213	PDGFRL	3.2311	4.21036	5.21776	0.684296	1.44801	0.941996	3.37688	5.67179	5.75197	2.17342	1.81121	1.58073	4.21974	1.02477	4.93355	1.85512	0.225471	0.856215	-2.04186	-1.41111
ENSG00000148053	NTRK2	0	0	0.0286769	0.0118645	0	0.00984335	0.0852417	0.0588006	0.0117049	0.0287812	0.0132779	0.0165207	0.00955897	0.00723595	0.0519157	0.0195266	2.44125	1.43219	-0.401672	-1.41073
ENSG00000186407	CD300E	0.214391	0.159891	0.129168	0.183145	0	0.0585013	0.302989	0.367514	0.167667	0	0	0.315503	0.167817	0.0805487	0.27939	0.105168	0.735394	0.384757	-1.05895	-1.40959
ENSG00000261145	RP11-296I10.5	0	0	0	7.16607	0	0	0	0	12.7609	4.80515	0	0	0	2.38869	4.25363	1.60172	#DIV/0!	-0.576601	#DIV/0!	-1.40908
ENSG00000110244	APOA4	18.778	16.4714	12.0632	7.02611	7.25147	5.54371	15.0069	17.0442	12.5664	6.24288	5.84085	4.72285	15.7709	6.6071	14.8725	5.60219	-0.0846148	-0.238025	-1.25517	-1.40858
ENSG00000103485	QPRT	199.499	171.86	156.344	75.4402	67.2277	62.1198	189.221	164.843	204.351	72.2084	66.8477	71.3089	175.901	68.2626	186.138	70.1216	0.08161	0.0387652	-1.3656	-1.40844
ENSG00000201823	SNORD48	4.69241	6.99644	0	0	4.39492	4.6127	0	0	10.9692	0	0	4.13375	3.89628	3.00254	3.6564	1.37792	-0.0916747	-1.12369	-0.375915	-1.40794
ENSG00000142539	CTD-2545M3.6	0.0995995	0.194812	0	0.0796815	0	0	0	0	0.140895	0.0531227	0	0	0.0981372	0.0265605	0.046965	0.0177076	-1.06321	-0.584916	-1.88552	-1.40722
ENSG00000241549	GUSBP2	0.513276	0.789404	0.647334	3.26329	0.285168	0.231295	0.551712	0.749255	1.04897	0.350248	0.230588	0.305636	0.650005	1.25992	0.783312	0.295491	0.269138	-2.09215	0.954809	-1.40648
ENSG00000149922	TBX6	0.933515	0.794563	0.521571	0.417292	0.223453	0.35963	0.865926	0.964064	0.561291	0.279772	0.312019	0.310293	0.749883	0.333458	0.797094	0.300695	0.0880837	-0.149208	-1.16916	-1.40645
ENSG00000225805	CTD-2313N18.7	0	1.63386	1.79051	0	1.59557	0	1.93272	1.03787	3.21424	0	1.1964	1.13694	1.14146	0.531857	2.06161	0.77778	0.852895	0.548325	-1.10177	-1.40634
ENSG00000102445	KIAA0226L	0.0259856	1.14282	0.112127	0	0	0.0801975	0.0803691	0.0445658	0.0583446	0	0.0244049	0.0447639	0.426978	0.0267325	0.0610932	0.0230563	-2.80508	-0.213436	-3.9975	-1.40585
ENSG00000130643	CALY	1.07101	0.125798	0.302504	0.97167	0.586528	0.0717676	1.01568	0.91473	0.47923	0.153402	0.325031	0.431266	0.49977	0.543322	0.803213	0.303233	0.684519	-0.84138	0.120544	-1.40536
ENSG00000138823	MTTP	52.0085	51.7968	56.6228	22.2028	26.8492	20.586	38.4236	48.0303	48.7619	17.9982	18.9171	14.1406	53.476	23.2127	45.072	17.0186	-0.246663	-0.447799	-1.20398	-1.40512
ENSG00000133119	RFC3	19.7802	31.9671	33.8949	12.8701	12.9766	14.3144	21.1412	34.7769	30.0517	12.8443	9.95563	9.6634	28.5474	13.387	28.6566	10.8211	0.00550776	-0.306985	-1.09252	-1.40502
ENSG00000213366	GSTM2	4.05625	3.80243	4.11463	1.34249	1.13556	1.59865	2.99269	4.12197	3.68931	1.58769	1.34218	1.15049	3.9911	1.3589	3.60132	1.36012	-0.14826	0.00129458	-1.55435	-1.40479
ENSG00000138944	KIAA1644	0.0139406	0	0	0	0	0.00529291	0.0595505	0.0120377	0.0571349	0.0232092	0.0195668	0.00584077	0.00464687	0.0017643	0.0429077	0.0162056	3.20691	3.19932	-1.39716	-1.40475
ENSG00000087116	ADAMTS2	2.03676	3.00533	1.9631	1.35228	0.881529	0.628144	2.53271	4.12854	2.30228	0.91071	1.32841	1.14719	2.33507	0.953983	2.98784	1.12877	0.35564	0.24272	-1.29143	-1.40435
ENSG00000171241	SHCBP1	7.87535	8.76454	16.8231	4.52457	4.87412	6.52547	6.91243	13.1176	14.1874	4.48859	3.62388	4.82155	11.1543	5.30806	11.4058	4.31134	0.0321677	-0.300047	-1.07135	-1.40356
ENSG00000176171	BNIP3	241.256	261.12	256.719	69.3125	85.3813	98.0351	199.697	239.515	224.29	72.5973	86.6741	91.5923	253.032	84.243	221.167	83.6212	-0.19418	-0.0106871	-1.58669	-1.4032
ENSG00000155368	DBI	379.511	421.958	556.182	178.552	209.312	193.953	368.036	482.865	463.297	169.905	166.76	160.354	452.551	193.939	438.066	165.673	-0.0469304	-0.227264	-1.22247	-1.40281
ENSG00000183160	TMEM119	0.337348	0.149776	0	0.0320815	0.0873612	0.027412	0.4438	1.13494	0.355895	0.266452	0.299294	0.166187	0.162375	0.0489516	0.64488	0.243978	1.9897	2.31732	-1.7299	-1.40228
ENSG00000127564	PKMYT1	46.5389	36.6228	37.2559	12.3085	13.3142	17.2049	39.0429	36.8549	40.4522	15.3449	11.0601	17.6236	40.1392	14.2759	38.7833	14.6762	-0.0495746	0.039898	-1.49143	-1.40196
ENSG00000146410	MTFR2	5.67851	6.81914	11.3421	3.41065	3.41025	3.37565	5.6457	9.77312	7.93063	2.9014	2.45051	3.48389	7.94658	3.39885	7.78315	2.94527	-0.0299802	-0.206649	-1.22529	-1.40196
ENSG00000160752	FDPS	187.342	191.56	183.469	78.9783	72.811	62.573	149.93	192.42	180.418	72.2078	64.7217	60.9218	187.457	71.4541	174.256	65.9504	-0.10535	-0.115635	-1.39147	-1.40175
[truncated: 25,657 more rows]
