# Supplementary material for: Complementary omics strategies to dissect p53 signaling networks under nutrient stress
Source: Cell Mol Life Sci. 2022 May 30;79(6):326. doi: 10.1007/s00018-022-04345-8 (PMC9151573; doi:10.1007/s00018-022-04345-8)
Supplement: Supplementary file 6 — Supplementary file6 (XLSX 40 KB) [file 18_2022_4345_MOESM6_ESM.xlsx]

## Sheet: novel
PeakID (cmd=annotatePeaks.pl tss hg38 -size -10000,10000 -m p53_double.motif -list 48_novel.txt)	Chr	Start	End	Annotation	Detailed Annotation	Nearest PromoterID	Entrez ID	Nearest Unigene	Nearest Refseq	Nearest Ensembl	Gene Name	Gene Alias	Gene Description	Gene Type	CpG%	GC%	p53_double Distance From Peak(sequence,strand,conservation)
NR_038848	chr5	27462292	27482292	promoter-TSS (NR_038848)	promoter-TSS (NR_038848)	NR_038848	643401	Hs.533212	NR_038848	ENSG00000250337	PURPL	LINC01021	p53 upregulated regulator of p53 levels	ncRNA	0.0066	0.349133	-127
NR_038848	chr5	27462292	27482292	promoter-TSS (NR_038848)	promoter-TSS (NR_038848)	NR_038848	643401	Hs.533212	NR_038848	ENSG00000250337	PURPL	LINC01021	p53 upregulated regulator of p53 levels	ncRNA	0.0066	0.349133	5354
NR_038848	chr5	27462292	27482292	promoter-TSS (NR_038848)	promoter-TSS (NR_038848)	NR_038848	643401	Hs.533212	NR_038848	ENSG00000250337	PURPL	LINC01021	p53 upregulated regulator of p53 levels	ncRNA	0.0066	0.349133	5364
NR_038848	chr5	27462292	27482292	promoter-TSS (NR_038848)	promoter-TSS (NR_038848)	NR_038848	643401	Hs.533212	NR_038848	ENSG00000250337	PURPL	LINC01021	p53 upregulated regulator of p53 levels	ncRNA	0.0066	0.349133	6613
NM_001941	chr18	31032742	31052742	promoter-TSS (NM_024423)	promoter-TSS (NM_024423)	NM_001941	1825	Hs.41690	NM_001941	ENSG00000134762	DSC3	CDHF3|DSC|DSC1|DSC2|DSC4|HT-CP	desmocollin 3	protein-coding	0.015	0.383481	-8871
NM_001941	chr18	31032742	31052742	promoter-TSS (NM_024423)	promoter-TSS (NM_024423)	NM_001941	1825	Hs.41690	NM_001941	ENSG00000134762	DSC3	CDHF3|DSC|DSC1|DSC2|DSC4|HT-CP	desmocollin 3	protein-coding	0.015	0.383481	-178
NR_001275	chr9	133072539	133092539	promoter-TSS (NR_001275)	promoter-TSS (NR_001275)	NR_001275	1057	Hs.654361	NR_001275	ENSG00000170827	CELP	CELL|cell1|cell2|cell3	carboxyl ester lipase pseudogene	pseudo	0.0168	0.502275	-1047
NR_001275	chr9	133072539	133092539	promoter-TSS (NR_001275)	promoter-TSS (NR_001275)	NR_001275	1057	Hs.654361	NR_001275	ENSG00000170827	CELP	CELL|cell1|cell2|cell3	carboxyl ester lipase pseudogene	pseudo	0.0168	0.502275	6051
NR_038453	chr10	71208228	71228228	promoter-TSS (NR_038453)	promoter-TSS (NR_038453)	NR_038453	728978	Hs.646725	NR_038453	ENSG00000237512	UNC5B-AS1	-	UNC5B antisense RNA 1	ncRNA	0.0223	0.524474	-2079
NR_038453	chr10	71208228	71228228	promoter-TSS (NR_038453)	promoter-TSS (NR_038453)	NR_038453	728978	Hs.646725	NR_038453	ENSG00000237512	UNC5B-AS1	-	UNC5B antisense RNA 1	ncRNA	0.0223	0.524474	640
NM_006588	chr2	108367954	108387954	promoter-TSS (NM_006588)	promoter-TSS (NM_006588)	NM_006588	27233	Hs.312644	NM_006588	ENSG00000198075	SULT1C4	SULT1C|SULT1C2	sulfotransferase family 1C member 4	protein-coding	0.00915	0.40418	-9669
NM_004245	chr15	43256928	43276928	promoter-TSS (NM_201631)	promoter-TSS (NM_201631)	NM_004245	9333	Hs.129719	NM_004245	ENSG00000104055	TGM5	PSS2|TGASE5|TGASEX|TGM6|TGMX|TGX	transglutaminase 5	protein-coding	0.01135	0.461427	-232
NM_004245	chr15	43256928	43276928	promoter-TSS (NM_201631)	promoter-TSS (NM_201631)	NM_004245	9333	Hs.129719	NM_004245	ENSG00000104055	TGM5	PSS2|TGASE5|TGASEX|TGM6|TGMX|TGX	transglutaminase 5	protein-coding	0.01135	0.461427	1407
NM_014398	chr3	183152734	183172734	promoter-TSS (NM_014398)	promoter-TSS (NM_014398)	NM_014398	27074	Hs.518448	NM_014398	ENSG00000078081	LAMP3	CD208|DC LAMP|DC-LAMP|DCLAMP|LAMP|LAMP-3|TSC403	lysosomal associated membrane protein 3	protein-coding	0.0174	0.455277	28
NM_014398	chr3	183152734	183172734	promoter-TSS (NM_014398)	promoter-TSS (NM_014398)	NM_014398	27074	Hs.518448	NM_014398	ENSG00000078081	LAMP3	CD208|DC LAMP|DC-LAMP|DCLAMP|LAMP|LAMP-3|TSC403	lysosomal associated membrane protein 3	protein-coding	0.0174	0.455277	3210
NM_020848	chr10	30049586	30069586	promoter-TSS (NM_001350001)	promoter-TSS (NM_001350001)	NM_020848	57608	Hs.533953	NM_020848	ENSG00000165757	JCAD	KIAA1462	junctional cadherin 5 associated	protein-coding	0.0169	0.441678	-4685
NM_020848	chr10	30049586	30069586	promoter-TSS (NM_001350001)	promoter-TSS (NM_001350001)	NM_020848	57608	Hs.533953	NM_020848	ENSG00000165757	JCAD	KIAA1462	junctional cadherin 5 associated	protein-coding	0.0169	0.441678	1099
NM_020848	chr10	30049586	30069586	promoter-TSS (NM_001350001)	promoter-TSS (NM_001350001)	NM_020848	57608	Hs.533953	NM_020848	ENSG00000165757	JCAD	KIAA1462	junctional cadherin 5 associated	protein-coding	0.0169	0.441678	2862
NM_018404	chr17	30911945	30931945	promoter-TSS (NM_018404)	promoter-TSS (NM_018404)	NM_018404	55803	Hs.514063	NM_018404	ENSG00000184060	ADAP2	CENTA2|HSA272195|cent-b	ArfGAP with dual PH domains 2	protein-coding	0.01955	0.485626	-6273
NM_018404	chr17	30911945	30931945	promoter-TSS (NM_018404)	promoter-TSS (NM_018404)	NM_018404	55803	Hs.514063	NM_018404	ENSG00000184060	ADAP2	CENTA2|HSA272195|cent-b	ArfGAP with dual PH domains 2	protein-coding	0.01955	0.485626	1132
NM_001053	chr16	1068826	1088826	promoter-TSS (NR_027242)	promoter-TSS (NR_027242)	NM_001053	6755	Hs.449840	NM_001053	ENSG00000162009	SSTR5	SS-5-R	somatostatin receptor 5	protein-coding	0.03735	0.621219	-4550
NM_001053	chr16	1068826	1088826	promoter-TSS (NR_027242)	promoter-TSS (NR_027242)	NM_001053	6755	Hs.449840	NM_001053	ENSG00000162009	SSTR5	SS-5-R	somatostatin receptor 5	protein-coding	0.03735	0.621219	4048
NM_001053	chr16	1068826	1088826	promoter-TSS (NR_027242)	promoter-TSS (NR_027242)	NM_001053	6755	Hs.449840	NM_001053	ENSG00000162009	SSTR5	SS-5-R	somatostatin receptor 5	protein-coding	0.03735	0.621219	4403
NM_201589	chr8	143420732	143440732	promoter-TSS (NM_201589)	promoter-TSS (NM_201589)	NM_201589	389692		NM_201589	ENSG00000182759	MAFA	INSDM|RIPE3b1|hMafA	MAF bZIP transcription factor A	protein-coding	0.04805	0.653267	-8233
NM_201589	chr8	143420732	143440732	promoter-TSS (NM_201589)	promoter-TSS (NM_201589)	NM_201589	389692		NM_201589	ENSG00000182759	MAFA	INSDM|RIPE3b1|hMafA	MAF bZIP transcription factor A	protein-coding	0.04805	0.653267	-5211
NM_201589	chr8	143420732	143440732	promoter-TSS (NM_201589)	promoter-TSS (NM_201589)	NM_201589	389692		NM_201589	ENSG00000182759	MAFA	INSDM|RIPE3b1|hMafA	MAF bZIP transcription factor A	protein-coding	0.04805	0.653267	1422
NM_201589	chr8	143420732	143440732	promoter-TSS (NM_201589)	promoter-TSS (NM_201589)	NM_201589	389692		NM_201589	ENSG00000182759	MAFA	INSDM|RIPE3b1|hMafA	MAF bZIP transcription factor A	protein-coding	0.04805	0.653267	5881
NM_201589	chr8	143420732	143440732	promoter-TSS (NM_201589)	promoter-TSS (NM_201589)	NM_201589	389692		NM_201589	ENSG00000182759	MAFA	INSDM|RIPE3b1|hMafA	MAF bZIP transcription factor A	protein-coding	0.04805	0.653267	6218
NM_201589	chr8	143420732	143440732	promoter-TSS (NM_201589)	promoter-TSS (NM_201589)	NM_201589	389692		NM_201589	ENSG00000182759	MAFA	INSDM|RIPE3b1|hMafA	MAF bZIP transcription factor A	protein-coding	0.04805	0.653267	6498
NM_201589	chr8	143420732	143440732	promoter-TSS (NM_201589)	promoter-TSS (NM_201589)	NM_201589	389692		NM_201589	ENSG00000182759	MAFA	INSDM|RIPE3b1|hMafA	MAF bZIP transcription factor A	protein-coding	0.04805	0.653267	6521
NM_207499	chr6	48058689	48078689	promoter-TSS (NM_001013732)	promoter-TSS (NM_001013732)	NM_207499	442213	Hs.659409	NM_207499	ENSG00000244694	PTCHD4	C6orf138|PTCH53|dJ402H5.2	patched domain containing 4	protein-coding	0.00855	0.39258	5788
NM_012189	chr18	24129062	24149062	promoter-TSS (NM_153768)	promoter-TSS (NM_153768)	NM_012189	26256	Hs.511983	NM_012189	ENSG00000154040	CABYR	CABYRa|CABYRc|CABYRc/d|CABYRe|CBP86|CT88|FSP-2|FSP2	calcium binding tyrosine phosphorylation regulated	protein-coding	0.01335	0.40868	-2998
NM_012189	chr18	24129062	24149062	promoter-TSS (NM_153768)	promoter-TSS (NM_153768)	NM_012189	26256	Hs.511983	NM_012189	ENSG00000154040	CABYR	CABYRa|CABYRc|CABYRc/d|CABYRe|CBP86|CT88|FSP-2|FSP2	calcium binding tyrosine phosphorylation regulated	protein-coding	0.01335	0.40868	3494
NM_206921	chr6	118641591	118661591	promoter-TSS (NM_206921)	promoter-TSS (NM_206921)	NM_206921	387119	Hs.656959	NM_206921	ENSG00000111860	CEP85L	C6orf204|NY-BR-15|bA57K17.2	centrosomal protein 85 like	protein-coding	0.01715	0.40598	2327
NM_206921	chr6	118641591	118661591	promoter-TSS (NM_206921)	promoter-TSS (NM_206921)	NM_206921	387119	Hs.656959	NM_206921	ENSG00000111860	CEP85L	C6orf204|NY-BR-15|bA57K17.2	centrosomal protein 85 like	protein-coding	0.01715	0.40598	6566
NM_020777	chr4	7182538	7202538	promoter-TSS (NM_020777)	promoter-TSS (NM_020777)	NM_020777	57537	Hs.479099	NM_020777	ENSG00000184985	SORCS2	-	sortilin related VPS10 domain containing receptor 2	protein-coding	0.02465	0.550772	-458
NM_020777	chr4	7182538	7202538	promoter-TSS (NM_020777)	promoter-TSS (NM_020777)	NM_020777	57537	Hs.479099	NM_020777	ENSG00000184985	SORCS2	-	sortilin related VPS10 domain containing receptor 2	protein-coding	0.02465	0.550772	810
NM_020777	chr4	7182538	7202538	promoter-TSS (NM_020777)	promoter-TSS (NM_020777)	NM_020777	57537	Hs.479099	NM_020777	ENSG00000184985	SORCS2	-	sortilin related VPS10 domain containing receptor 2	protein-coding	0.02465	0.550772	1061
NM_020777	chr4	7182538	7202538	promoter-TSS (NM_020777)	promoter-TSS (NM_020777)	NM_020777	57537	Hs.479099	NM_020777	ENSG00000184985	SORCS2	-	sortilin related VPS10 domain containing receptor 2	protein-coding	0.02465	0.550772	4920
NM_014272	chr15	78801464	78821464	promoter-TSS (NM_014272)	promoter-TSS (NM_014272)	NM_014272	11173	Hs.16441	NM_014272	ENSG00000136378	ADAMTS7	ADAM-TS 7|ADAM-TS7|ADAMTS-7	ADAM metallopeptidase with thrombospondin type 1 motif 7	protein-coding	0.01935	0.488526	-448
NM_014272	chr15	78801464	78821464	promoter-TSS (NM_014272)	promoter-TSS (NM_014272)	NM_014272	11173	Hs.16441	NM_014272	ENSG00000136378	ADAMTS7	ADAM-TS 7|ADAM-TS7|ADAMTS-7	ADAM metallopeptidase with thrombospondin type 1 motif 7	protein-coding	0.01935	0.488526	3067
NM_002658	chr10	73901132	73921132	promoter-TSS (NM_002658)	promoter-TSS (NM_002658)	NM_002658	5328	Hs.77274	NM_002658	ENSG00000122861	PLAU	ATF|BDPLT5|QPD|UPA|URK|u-PA	plasminogen activator, urokinase	protein-coding	0.01655	0.496125	2382
NM_002658	chr10	73901132	73921132	promoter-TSS (NM_002658)	promoter-TSS (NM_002658)	NM_002658	5328	Hs.77274	NM_002658	ENSG00000122861	PLAU	ATF|BDPLT5|QPD|UPA|URK|u-PA	plasminogen activator, urokinase	protein-coding	0.01655	0.496125	5716
NM_021116	chr7	45564368	45584368	promoter-TSS (NM_021116)	promoter-TSS (NM_021116)	NM_021116	107	Hs.192215	NM_021116	ENSG00000164742	ADCY1	AC1|DFNB44	adenylate cyclase 1	protein-coding	0.0218	0.535373	6631
NM_017766	chr1	10786646	10806646	promoter-TSS (NM_017766)	promoter-TSS (NM_017766)	NM_017766	54897	Hs.439894	NM_017766	ENSG00000130940	CASZ1	CAS11|CST|SRG|ZNF693|dJ734G22.1	castor zinc finger 1	protein-coding	0.0285	0.516074	9247
NM_000399	chr10	62806366	62826366	promoter-TSS (NM_000399)	promoter-TSS (NM_000399)	NM_000399	1959	Hs.1395	NM_000399	ENSG00000122877	EGR2	AT591|CHN1|CMT1D|CMT4E|KROX20	early growth response 2	protein-coding	0.0243	0.467177	-7107
NM_000399	chr10	62806366	62826366	promoter-TSS (NM_000399)	promoter-TSS (NM_000399)	NM_000399	1959	Hs.1395	NM_000399	ENSG00000122877	EGR2	AT591|CHN1|CMT1D|CMT4E|KROX20	early growth response 2	protein-coding	0.0243	0.467177	-2872
NM_000399	chr10	62806366	62826366	promoter-TSS (NM_000399)	promoter-TSS (NM_000399)	NM_000399	1959	Hs.1395	NM_000399	ENSG00000122877	EGR2	AT591|CHN1|CMT1D|CMT4E|KROX20	early growth response 2	protein-coding	0.0243	0.467177	-1514
NM_004822	chr17	9011510	9031510	promoter-TSS (NM_004822)	promoter-TSS (NM_004822)	NM_004822	9423	Hs.660885	NM_004822	ENSG00000065320	NTN1	MRMV4|NTN1L	netrin 1	protein-coding	0.03115	0.496925	524
NM_004822	chr17	9011510	9031510	promoter-TSS (NM_004822)	promoter-TSS (NM_004822)	NM_004822	9423	Hs.660885	NM_004822	ENSG00000065320	NTN1	MRMV4|NTN1L	netrin 1	protein-coding	0.03115	0.496925	8015
NM_001001938	chr9	88980863	89000863	promoter-TSS (NM_005226)	promoter-TSS (NM_005226)	NM_001001938	286223	Hs.585118	NM_001001938	ENSG00000213694	C9orf47	C9orf108|bA791O21.3	chromosome 9 open reading frame 47	protein-coding	0.01655	0.459177	669
NM_001001938	chr9	88980863	89000863	promoter-TSS (NM_005226)	promoter-TSS (NM_005226)	NM_001001938	286223	Hs.585118	NM_001001938	ENSG00000213694	C9orf47	C9orf108|bA791O21.3	chromosome 9 open reading frame 47	protein-coding	0.01655	0.459177	3213
NM_014460	chr22	41551010	41571010	promoter-TSS (NM_014460)	promoter-TSS (NM_014460)	NM_014460	27254	Hs.310893	NM_014460	ENSG00000172346	CSDC2	PIPPIN|dJ347H13.2	cold shock domain containing C2	protein-coding	0.0195	0.527924	-6200
NM_014460	chr22	41551010	41571010	promoter-TSS (NM_014460)	promoter-TSS (NM_014460)	NM_014460	27254	Hs.310893	NM_014460	ENSG00000172346	CSDC2	PIPPIN|dJ347H13.2	cold shock domain containing C2	protein-coding	0.0195	0.527924	1426
NM_014460	chr22	41551010	41571010	promoter-TSS (NM_014460)	promoter-TSS (NM_014460)	NM_014460	27254	Hs.310893	NM_014460	ENSG00000172346	CSDC2	PIPPIN|dJ347H13.2	cold shock domain containing C2	protein-coding	0.0195	0.527924	6591
NM_000800	chr5	142676090	142696090	promoter-TSS (NM_001257209)	promoter-TSS (NM_001257209)	NM_000800	2246	Hs.483635	NM_000800	ENSG00000113578	FGF1	AFGF|ECGF|ECGF-beta|ECGFA|ECGFB|FGF-1|FGF-alpha|FGFA|GLIO703|HBGF-1|HBGF1	fibroblast growth factor 1	protein-coding	0.0122	0.460377	-32
NM_000800	chr5	142676090	142696090	promoter-TSS (NM_001257209)	promoter-TSS (NM_001257209)	NM_000800	2246	Hs.483635	NM_000800	ENSG00000113578	FGF1	AFGF|ECGF|ECGF-beta|ECGFA|ECGFB|FGF-1|FGF-alpha|FGFA|GLIO703|HBGF-1|HBGF1	fibroblast growth factor 1	protein-coding	0.0122	0.460377	9042
NM_001029884	chr6	150589885	150609885	promoter-TSS (NM_001329799)	promoter-TSS (NM_001329799)	NM_001029884	57480	Hs.189781	NM_001029884	ENSG00000120278	PLEKHG1	ARHGEF41	pleckstrin homology and RhoGEF domain containing G1	protein-coding	0.01655	0.429729	-6100
NM_001029884	chr6	150589885	150609885	promoter-TSS (NM_001329799)	promoter-TSS (NM_001329799)	NM_001029884	57480	Hs.189781	NM_001029884	ENSG00000120278	PLEKHG1	ARHGEF41	pleckstrin homology and RhoGEF domain containing G1	protein-coding	0.01655	0.429729	829
NM_001080529	chr7	29796554	29816554	promoter-TSS (NM_001080529)	promoter-TSS (NM_001080529)	NM_001080529	644150	Hs.380698	NM_001080529	ENSG00000122574	WIPF3	CR16	WAS/WASL interacting protein family member 3	protein-coding	0.0154	0.452577	-7883
NM_001080529	chr7	29796554	29816554	promoter-TSS (NM_001080529)	promoter-TSS (NM_001080529)	NM_001080529	644150	Hs.380698	NM_001080529	ENSG00000122574	WIPF3	CR16	WAS/WASL interacting protein family member 3	protein-coding	0.0154	0.452577	-5426
NM_001080529	chr7	29796554	29816554	promoter-TSS (NM_001080529)	promoter-TSS (NM_001080529)	NM_001080529	644150	Hs.380698	NM_001080529	ENSG00000122574	WIPF3	CR16	WAS/WASL interacting protein family member 3	protein-coding	0.0154	0.452577	4613
NM_152904	chr17	20077022	20097022	promoter-TSS (NM_152904)	promoter-TSS (NM_152904)	NM_152904	92521	Hs.431045	NM_152904	ENSG00000128487	SPECC1	CYTSB|HCMOGT-1|HCMOGT1|NSP	sperm antigen with calponin homology and coiled-coil domains 1	protein-coding	0.0124	0.462227	3831
NM_178310	chr16	88676507	88696507	promoter-TSS (NM_178310)	promoter-TSS (NM_178310)	NM_178310	333929	Hs.673548	NM_178310	ENSG00000185669	SNAI3	SMUC|SNAIL3|ZNF293|Zfp293	snail family transcriptional repressor 3	protein-coding	0.0318	0.59042	-5741
NM_178310	chr16	88676507	88696507	promoter-TSS (NM_178310)	promoter-TSS (NM_178310)	NM_178310	333929	Hs.673548	NM_178310	ENSG00000185669	SNAI3	SMUC|SNAIL3|ZNF293|Zfp293	snail family transcriptional repressor 3	protein-coding	0.0318	0.59042	-4756
NM_178310	chr16	88676507	88696507	promoter-TSS (NM_178310)	promoter-TSS (NM_178310)	NM_178310	333929	Hs.673548	NM_178310	ENSG00000185669	SNAI3	SMUC|SNAIL3|ZNF293|Zfp293	snail family transcriptional repressor 3	protein-coding	0.0318	0.59042	6550
NM_178310	chr16	88676507	88696507	promoter-TSS (NM_178310)	promoter-TSS (NM_178310)	NM_178310	333929	Hs.673548	NM_178310	ENSG00000185669	SNAI3	SMUC|SNAIL3|ZNF293|Zfp293	snail family transcriptional repressor 3	protein-coding	0.0318	0.59042	7995
NM_054111	chr6	33736905	33756905	promoter-TSS (NM_054111)	promoter-TSS (NM_054111)	NM_054111	117283	Hs.17253	NM_054111	ENSG00000161896	IP6K3	IHPK3|INSP6K3	inositol hexakisphosphate kinase 3	protein-coding	0.01615	0.545423	-5548
NM_054111	chr6	33736905	33756905	promoter-TSS (NM_054111)	promoter-TSS (NM_054111)	NM_054111	117283	Hs.17253	NM_054111	ENSG00000161896	IP6K3	IHPK3|INSP6K3	inositol hexakisphosphate kinase 3	protein-coding	0.01615	0.545423	2189
NM_054111	chr6	33736905	33756905	promoter-TSS (NM_054111)	promoter-TSS (NM_054111)	NM_054111	117283	Hs.17253	NM_054111	ENSG00000161896	IP6K3	IHPK3|INSP6K3	inositol hexakisphosphate kinase 3	protein-coding	0.01615	0.545423	2626
NM_148961	chr2	240130658	240150658	promoter-TSS (NM_148961)	promoter-TSS (NM_148961)	NM_148961	150677	Hs.148586	NM_148961	ENSG00000178602	OTOS	OTOSP	otospiralin	protein-coding	0.02735	0.562872	-7770
NM_148961	chr2	240130658	240150658	promoter-TSS (NM_148961)	promoter-TSS (NM_148961)	NM_148961	150677	Hs.148586	NM_148961	ENSG00000178602	OTOS	OTOSP	otospiralin	protein-coding	0.02735	0.562872	3808
NM_000037	chr8	41787622	41807622	promoter-TSS (NM_020476)	promoter-TSS (NM_020476)	NM_000037	286	Hs.654438	NM_000037	ENSG00000029534	ANK1	ANK|SPH1|SPH2	ankyrin 1	protein-coding	0.01735	0.465727	-2181
NM_001080423	chr3	14530342	14550342	promoter-TSS (NM_001080423)	promoter-TSS (NM_001080423)	NM_001080423	80852	Hs.517819	NM_001080423	ENSG00000144596	GRIP2	-	glutamate receptor interacting protein 2	protein-coding	0.0154	0.534673	2055
NM_001080423	chr3	14530342	14550342	promoter-TSS (NM_001080423)	promoter-TSS (NM_001080423)	NM_001080423	80852	Hs.517819	NM_001080423	ENSG00000144596	GRIP2	-	glutamate receptor interacting protein 2	protein-coding	0.0154	0.534673	6364
NM_001080423	chr3	14530342	14550342	promoter-TSS (NM_001080423)	promoter-TSS (NM_001080423)	NM_001080423	80852	Hs.517819	NM_001080423	ENSG00000144596	GRIP2	-	glutamate receptor interacting protein 2	protein-coding	0.0154	0.534673	8351
NM_001080423	chr3	14530342	14550342	promoter-TSS (NM_001080423)	promoter-TSS (NM_001080423)	NM_001080423	80852	Hs.517819	NM_001080423	ENSG00000144596	GRIP2	-	glutamate receptor interacting protein 2	protein-coding	0.0154	0.534673	9970
NM_003395	chr1	227937932	227957932	promoter-TSS (NM_003395)	promoter-TSS (NM_003395)	NM_003395	7483	Hs.149504	NM_003395	ENSG00000143816	WNT9A	WNT14	Wnt family member 9A	protein-coding	0.02755	0.562572	-1318
NM_003395	chr1	227937932	227957932	promoter-TSS (NM_003395)	promoter-TSS (NM_003395)	NM_003395	7483	Hs.149504	NM_003395	ENSG00000143816	WNT9A	WNT14	Wnt family member 9A	protein-coding	0.02755	0.562572	4863
NM_003395	chr1	227937932	227957932	promoter-TSS (NM_003395)	promoter-TSS (NM_003395)	NM_003395	7483	Hs.149504	NM_003395	ENSG00000143816	WNT9A	WNT14	Wnt family member 9A	protein-coding	0.02755	0.562572	7802
NM_018012	chr1_KI270759v1_alt	51136	71136	promoter-TSS (NM_018012)	promoter-TSS (NM_018012)	NM_018012	55083	Hs.143134	NM_018012	ENSG00000162849	KIF26B	-	kinesin family member 26B	protein-coding	0.01835	0.469577	-7254
NM_018012	chr1_KI270759v1_alt	51136	71136	promoter-TSS (NM_018012)	promoter-TSS (NM_018012)	NM_018012	55083	Hs.143134	NM_018012	ENSG00000162849	KIF26B	-	kinesin family member 26B	protein-coding	0.01835	0.469577	902
NM_018012	chr1_KI270759v1_alt	51136	71136	promoter-TSS (NM_018012)	promoter-TSS (NM_018012)	NM_018012	55083	Hs.143134	NM_018012	ENSG00000162849	KIF26B	-	kinesin family member 26B	protein-coding	0.01835	0.469577	8386
NM_000665	chr7	100885888	100905888	promoter-TSS (NM_001367915)	promoter-TSS (NM_001367915)	NM_000665	43	Hs.154495	NM_000665	ENSG00000087085	ACHE	ACEE|ARACHE|N-ACHE|YT	acetylcholinesterase (Cartwright blood group)	protein-coding	0.04085	0.571621	4815
NM_000665	chr7	100885888	100905888	promoter-TSS (NM_001367915)	promoter-TSS (NM_001367915)	NM_000665	43	Hs.154495	NM_000665	ENSG00000087085	ACHE	ACEE|ARACHE|N-ACHE|YT	acetylcholinesterase (Cartwright blood group)	protein-coding	0.04085	0.571621	9587
NM_002507	chr17	49485293	49505293	promoter-TSS (NM_002507)	promoter-TSS (NM_002507)	NM_002507	4804	Hs.415768	NM_002507	ENSG00000064300	NGFR	CD271|Gp80-LNGFR|TNFRSF16|p75(NTR)|p75NTR	nerve growth factor receptor	protein-coding	0.02585	0.547423	-8518
NM_002507	chr17	49485293	49505293	promoter-TSS (NM_002507)	promoter-TSS (NM_002507)	NM_002507	4804	Hs.415768	NM_002507	ENSG00000064300	NGFR	CD271|Gp80-LNGFR|TNFRSF16|p75(NTR)|p75NTR	nerve growth factor receptor	protein-coding	0.02585	0.547423	-2434
NM_002507	chr17	49485293	49505293	promoter-TSS (NM_002507)	promoter-TSS (NM_002507)	NM_002507	4804	Hs.415768	NM_002507	ENSG00000064300	NGFR	CD271|Gp80-LNGFR|TNFRSF16|p75(NTR)|p75NTR	nerve growth factor receptor	protein-coding	0.02585	0.547423	8372
NM_001004431	chr17	83069609	83089609	promoter-TSS (NM_001004431)	promoter-TSS (NM_001004431)	NM_001004431	284207	Hs.378821	NM_001004431	ENSG00000176845	METRNL	-	meteorin like, glial cell differentiation regulator	protein-coding	0.0517	0.623919	-6840
NM_001004431	chr17	83069609	83089609	promoter-TSS (NM_001004431)	promoter-TSS (NM_001004431)	NM_001004431	284207	Hs.378821	NM_001004431	ENSG00000176845	METRNL	-	meteorin like, glial cell differentiation regulator	protein-coding	0.0517	0.623919	-3199
NM_001004431	chr17	83069609	83089609	promoter-TSS (NM_001004431)	promoter-TSS (NM_001004431)	NM_001004431	284207	Hs.378821	NM_001004431	ENSG00000176845	METRNL	-	meteorin like, glial cell differentiation regulator	protein-coding	0.0517	0.623919	1200
NM_001004431	chr17	83069609	83089609	promoter-TSS (NM_001004431)	promoter-TSS (NM_001004431)	NM_001004431	284207	Hs.378821	NM_001004431	ENSG00000176845	METRNL	-	meteorin like, glial cell differentiation regulator	protein-coding	0.0517	0.623919	8659

## Sheet: positive control
PeakID (cmd=annotatePeaks.pl tss hg38 -size -10000,10000 -m p53_double.motif -list 40_known.txt)	Chr	Start	End	Annotation	Detailed Annotation	Nearest PromoterID	Entrez ID	Nearest Unigene	Nearest Refseq	Nearest Ensembl	Gene Name	Gene Alias	Gene Description	Gene Type	CpG%	GC%	p53_double Distance From Peak(sequence,strand,conservation)
NM_006502	chr6	43566141	43586141	promoter-TSS (NM_001291970)	promoter-TSS (NM_001291970)	NM_006502	5429	Hs.655467	NM_006502	ENSG00000170734	POLH	RAD30|RAD30A|XP-V|XPV	DNA polymerase eta	protein-coding	0.0246	0.461577	3364
NM_020962	chr15	65412947	65432947	promoter-TSS (NM_020962)	promoter-TSS (NM_020962)	NM_020962	57722	Hs.458607	NM_020962	ENSG00000103742	IGDCC4	DDM36|NOPE	immunoglobulin superfamily DCC subclass member 4	protein-coding	0.0224	0.509625	528
NM_000043	chr10	88980798	89000798	promoter-TSS (NR_028035)	promoter-TSS (NR_028035)	NM_000043	355	Hs.244139	NM_000043	ENSG00000026103	FAS	ALPS1A|APO-1|APT1|CD95|FAS1|FASTM|TNFRSF6	Fas cell surface death receptor	protein-coding	0.00975	0.39363	-9703
NM_000043	chr10	88980798	89000798	promoter-TSS (NR_028035)	promoter-TSS (NR_028035)	NM_000043	355	Hs.244139	NM_000043	ENSG00000026103	FAS	ALPS1A|APO-1|APT1|CD95|FAS1|FASTM|TNFRSF6	Fas cell surface death receptor	protein-coding	0.00975	0.39363	511
NM_004165	chr16	66915535	66935535	promoter-TSS (NM_004165)	promoter-TSS (NM_004165)	NM_004165	6236	Hs.1027	NM_004165	ENSG00000166592	RRAD	RAD|RAD1|REM3	RRAD, Ras related glycolysis inhibitor and calcium channel regulator	protein-coding	0.0249	0.552922	-9886
NM_004165	chr16	66915535	66935535	promoter-TSS (NM_004165)	promoter-TSS (NM_004165)	NM_004165	6236	Hs.1027	NM_004165	ENSG00000166592	RRAD	RAD|RAD1|REM3	RRAD, Ras related glycolysis inhibitor and calcium channel regulator	protein-coding	0.0249	0.552922	-2568
NM_032034	chr20	3227727	3247727	promoter-TSS (NM_032034)	promoter-TSS (NM_032034)	NM_032034	83959	Hs.105607	NM_032034	ENSG00000088836	SLC4A11	BTR1|CDPD1|CHED|CHED2|NABC1|dJ794I6.2	solute carrier family 4 member 11	protein-coding	0.0354	0.581921	-2528
NM_032034	chr20	3227727	3247727	promoter-TSS (NM_032034)	promoter-TSS (NM_032034)	NM_032034	83959	Hs.105607	NM_032034	ENSG00000088836	SLC4A11	BTR1|CDPD1|CHED|CHED2|NABC1|dJ794I6.2	solute carrier family 4 member 11	protein-coding	0.0354	0.581921	1550
NM_032034	chr20	3227727	3247727	promoter-TSS (NM_032034)	promoter-TSS (NM_032034)	NM_032034	83959	Hs.105607	NM_032034	ENSG00000088836	SLC4A11	BTR1|CDPD1|CHED|CHED2|NABC1|dJ794I6.2	solute carrier family 4 member 11	protein-coding	0.0354	0.581921	1609
NM_032034	chr20	3227727	3247727	promoter-TSS (NM_032034)	promoter-TSS (NM_032034)	NM_032034	83959	Hs.105607	NM_032034	ENSG00000088836	SLC4A11	BTR1|CDPD1|CHED|CHED2|NABC1|dJ794I6.2	solute carrier family 4 member 11	protein-coding	0.0354	0.581921	1870
NM_006763	chr1	203295519	203315519	promoter-TSS (NR_034150)	promoter-TSS (NR_034150)	NM_006763	7832	Hs.519162	NM_006763	ENSG00000159388	BTG2	APRO1|PC3|TIS21	BTG anti-proliferation factor 2	protein-coding	0.01565	0.485026	-3153
NM_006763	chr1	203295519	203315519	promoter-TSS (NR_034150)	promoter-TSS (NR_034150)	NM_006763	7832	Hs.519162	NM_006763	ENSG00000159388	BTG2	APRO1|PC3|TIS21	BTG anti-proliferation factor 2	protein-coding	0.01565	0.485026	-343
NM_006763	chr1	203295519	203315519	promoter-TSS (NR_034150)	promoter-TSS (NR_034150)	NM_006763	7832	Hs.519162	NM_006763	ENSG00000159388	BTG2	APRO1|PC3|TIS21	BTG anti-proliferation factor 2	protein-coding	0.01565	0.485026	1164
NM_006763	chr1	203295519	203315519	promoter-TSS (NR_034150)	promoter-TSS (NR_034150)	NM_006763	7832	Hs.519162	NM_006763	ENSG00000159388	BTG2	APRO1|PC3|TIS21	BTG anti-proliferation factor 2	protein-coding	0.01565	0.485026	1174
NM_006763	chr1	203295519	203315519	promoter-TSS (NR_034150)	promoter-TSS (NR_034150)	NM_006763	7832	Hs.519162	NM_006763	ENSG00000159388	BTG2	APRO1|PC3|TIS21	BTG anti-proliferation factor 2	protein-coding	0.01565	0.485026	5200
NM_006763	chr1	203295519	203315519	promoter-TSS (NR_034150)	promoter-TSS (NR_034150)	NM_006763	7832	Hs.519162	NM_006763	ENSG00000159388	BTG2	APRO1|PC3|TIS21	BTG anti-proliferation factor 2	protein-coding	0.01565	0.485026	8602
NM_016335	chr22	18926553	18946553	promoter-TSS (NM_001195226)	promoter-TSS (NM_001195226)	NM_016335	5625	Hs.517352	NM_016335	ENSG00000100033	PRODH	HSPOX2|PIG6|POX|PRODH1|PRODH2|TP53I6	proline dehydrogenase 1	protein-coding	0.01855	0.506975	-9125
NM_016335	chr22	18926553	18946553	promoter-TSS (NM_001195226)	promoter-TSS (NM_001195226)	NM_016335	5625	Hs.517352	NM_016335	ENSG00000100033	PRODH	HSPOX2|PIG6|POX|PRODH1|PRODH2|TP53I6	proline dehydrogenase 1	protein-coding	0.01855	0.506975	6818
NM_019089	chr1	6409919	6429919	promoter-TSS (NM_019089)	promoter-TSS (NM_019089)	NM_019089	54626	Hs.118727	NM_019089	ENSG00000069812	HES2	bHLHb40	hes family bHLH transcription factor 2	protein-coding	0.0337	0.579121	-9912
NM_019089	chr1	6409919	6429919	promoter-TSS (NM_019089)	promoter-TSS (NM_019089)	NM_019089	54626	Hs.118727	NM_019089	ENSG00000069812	HES2	bHLHb40	hes family bHLH transcription factor 2	protein-coding	0.0337	0.579121	-8572
NM_019089	chr1	6409919	6429919	promoter-TSS (NM_019089)	promoter-TSS (NM_019089)	NM_019089	54626	Hs.118727	NM_019089	ENSG00000069812	HES2	bHLHb40	hes family bHLH transcription factor 2	protein-coding	0.0337	0.579121	-6038
NM_019089	chr1	6409919	6429919	promoter-TSS (NM_019089)	promoter-TSS (NM_019089)	NM_019089	54626	Hs.118727	NM_019089	ENSG00000069812	HES2	bHLHb40	hes family bHLH transcription factor 2	protein-coding	0.0337	0.579121	-5531
NM_019089	chr1	6409919	6429919	promoter-TSS (NM_019089)	promoter-TSS (NM_019089)	NM_019089	54626	Hs.118727	NM_019089	ENSG00000069812	HES2	bHLHb40	hes family bHLH transcription factor 2	protein-coding	0.0337	0.579121	-4422
NM_019089	chr1	6409919	6429919	promoter-TSS (NM_019089)	promoter-TSS (NM_019089)	NM_019089	54626	Hs.118727	NM_019089	ENSG00000069812	HES2	bHLHb40	hes family bHLH transcription factor 2	protein-coding	0.0337	0.579121	617
NM_019089	chr1	6409919	6429919	promoter-TSS (NM_019089)	promoter-TSS (NM_019089)	NM_019089	54626	Hs.118727	NM_019089	ENSG00000069812	HES2	bHLHb40	hes family bHLH transcription factor 2	protein-coding	0.0337	0.579121	5214
NM_019089	chr1	6409919	6429919	promoter-TSS (NM_019089)	promoter-TSS (NM_019089)	NM_019089	54626	Hs.118727	NM_019089	ENSG00000069812	HES2	bHLHb40	hes family bHLH transcription factor 2	protein-coding	0.0337	0.579121	6300
NM_006074	chr11	5679790	5699790	promoter-TSS (NM_006074)	promoter-TSS (NM_006074)	NM_006074	10346	Hs.501778	NM_006074	ENSG00000132274	TRIM22	GPSTAF50|RNF94|STAF50	tripartite motif containing 22	protein-coding	0.0144	0.435428	-8073
NM_006074	chr11	5679790	5699790	promoter-TSS (NM_006074)	promoter-TSS (NM_006074)	NM_006074	10346	Hs.501778	NM_006074	ENSG00000132274	TRIM22	GPSTAF50|RNF94|STAF50	tripartite motif containing 22	protein-coding	0.0144	0.435428	761
NM_006074	chr11	5679790	5699790	promoter-TSS (NM_006074)	promoter-TSS (NM_006074)	NM_006074	10346	Hs.501778	NM_006074	ENSG00000132274	TRIM22	GPSTAF50|RNF94|STAF50	tripartite motif containing 22	protein-coding	0.0144	0.435428	9377
NM_153218	chr13	43869904	43889904	promoter-TSS (NM_001350639)	promoter-TSS (NM_001350639)	NM_153218	144811	Hs.210586	NM_153218	ENSG00000179630	LACC1	C13orf31|FAMIN	laccase domain containing 1	protein-coding	0.01185	0.384481	162
NM_153218	chr13	43869904	43889904	promoter-TSS (NM_001350639)	promoter-TSS (NM_001350639)	NM_153218	144811	Hs.210586	NM_153218	ENSG00000179630	LACC1	C13orf31|FAMIN	laccase domain containing 1	protein-coding	0.01185	0.384481	6391
NM_198215	chr10	59352549	59372549	promoter-TSS (NM_001001971)	promoter-TSS (NM_001001971)	NM_198215	220965	Hs.607594	NM_198215	ENSG00000148541	FAM13C	FAM13C1	family with sequence similarity 13 member C	protein-coding	0.0072	0.389031	5783
NM_030916	chr1	161079558	161099558	promoter-TSS (NM_030916)	promoter-TSS (NM_030916)	NM_030916	81607	Hs.492490	NM_030916	ENSG00000143217	NECTIN4	EDSS1|LNIR|PRR4|PVRL4|nectin-4	nectin cell adhesion molecule 4	protein-coding	0.0153	0.520774	-8895
NM_030916	chr1	161079558	161099558	promoter-TSS (NM_030916)	promoter-TSS (NM_030916)	NM_030916	81607	Hs.492490	NM_030916	ENSG00000143217	NECTIN4	EDSS1|LNIR|PRR4|PVRL4|nectin-4	nectin cell adhesion molecule 4	protein-coding	0.0153	0.520774	-5120
NM_030916	chr1	161079558	161099558	promoter-TSS (NM_030916)	promoter-TSS (NM_030916)	NM_030916	81607	Hs.492490	NM_030916	ENSG00000143217	NECTIN4	EDSS1|LNIR|PRR4|PVRL4|nectin-4	nectin cell adhesion molecule 4	protein-coding	0.0153	0.520774	-1574
NM_030916	chr1	161079558	161099558	promoter-TSS (NM_030916)	promoter-TSS (NM_030916)	NM_030916	81607	Hs.492490	NM_030916	ENSG00000143217	NECTIN4	EDSS1|LNIR|PRR4|PVRL4|nectin-4	nectin cell adhesion molecule 4	protein-coding	0.0153	0.520774	6043
NM_006622	chr5	58450086	58470086	promoter-TSS (NM_001252226)	promoter-TSS (NM_001252226)	NM_006622	10769	Hs.398157	NM_006622	ENSG00000145632	PLK2	SNK|hPlk2|hSNK	polo like kinase 2	protein-coding	0.0159	0.40268	-2207
NM_015481	chr12	54374733	54394733	promoter-TSS (NM_001290001)	promoter-TSS (NM_001290001)	NM_015481	25946	Hs.505653	NM_015481	ENSG00000161642	ZNF385A	HZF|RZF|ZFP385|ZNF385	zinc finger protein 385A	protein-coding	0.01425	0.531523	-581
NM_015481	chr12	54374733	54394733	promoter-TSS (NM_001290001)	promoter-TSS (NM_001290001)	NM_015481	25946	Hs.505653	NM_015481	ENSG00000161642	ZNF385A	HZF|RZF|ZFP385|ZNF385	zinc finger protein 385A	protein-coding	0.01425	0.531523	4786
NM_203447	chr9	204865	224865	promoter-TSS (NM_203447)	promoter-TSS (NM_203447)	NM_203447	81704	Hs.132599	NM_203447	ENSG00000107099	DOCK8	HEL-205|MRD2|ZIR8	dedicator of cytokinesis 8	protein-coding	0.0165	0.416429	14
NM_203447	chr9	204865	224865	promoter-TSS (NM_203447)	promoter-TSS (NM_203447)	NM_203447	81704	Hs.132599	NM_203447	ENSG00000107099	DOCK8	HEL-205|MRD2|ZIR8	dedicator of cytokinesis 8	protein-coding	0.0165	0.416429	2493
NM_019099	chr1	111729395	111749395	promoter-TSS (NR_038951)	promoter-TSS (NR_038951)	NM_019099	55924	Hs.193406	NM_019099	ENSG00000197852	INKA2	C1orf183|FAM212B	inka box actin regulator 2	protein-coding	0.01895	0.513124	-1962
NM_019099	chr1	111729395	111749395	promoter-TSS (NR_038951)	promoter-TSS (NR_038951)	NM_019099	55924	Hs.193406	NM_019099	ENSG00000197852	INKA2	C1orf183|FAM212B	inka box actin regulator 2	protein-coding	0.01895	0.513124	351
NM_019099	chr1	111729395	111749395	promoter-TSS (NR_038951)	promoter-TSS (NR_038951)	NM_019099	55924	Hs.193406	NM_019099	ENSG00000197852	INKA2	C1orf183|FAM212B	inka box actin regulator 2	protein-coding	0.01895	0.513124	3521
NM_015713	chr8	102229118	102249118	promoter-TSS (NM_001172478)	promoter-TSS (NM_001172478)	NM_015713	50484	Hs.512592	NM_015713	ENSG00000048392	RRM2B	MTDPS8A|MTDPS8B|P53R2	ribonucleotide reductase regulatory TP53 inducible subunit M2B	protein-coding	0.01655	0.420279	2259
NM_000899	chr12	88570471	88590471	promoter-TSS (NM_003994)	promoter-TSS (NM_003994)	NM_000899	4254	Hs.1048	NM_000899	ENSG00000049130	KITLG	DCUA|DFNA69|FPH2|FPHH|KL-1|Kitl|MGF|SCF|SF|SHEP7|SLF	KIT ligand	protein-coding	0.01095	0.39223	-4453
NM_004073	chr1	44790377	44810377	promoter-TSS (NM_004073)	promoter-TSS (NM_004073)	NM_004073	1263	Hs.632415	NM_004073	ENSG00000173846	PLK3	CNK|FNK|PLK-3|PRK	polo like kinase 3	protein-coding	0.0248	0.517674	-453
NM_004073	chr1	44790377	44810377	promoter-TSS (NM_004073)	promoter-TSS (NM_004073)	NM_004073	1263	Hs.632415	NM_004073	ENSG00000173846	PLK3	CNK|FNK|PLK-3|PRK	polo like kinase 3	protein-coding	0.0248	0.517674	9937
NM_012396	chr1	201459188	201479188	promoter-TSS (NR_073080)	promoter-TSS (NR_073080)	NM_012396	23612	Hs.153944	NM_012396	ENSG00000174307	PHLDA3	TIH1	pleckstrin homology like domain family A member 3	protein-coding	0.019	0.516724	12
NM_012396	chr1	201459188	201479188	promoter-TSS (NR_073080)	promoter-TSS (NR_073080)	NM_012396	23612	Hs.153944	NM_012396	ENSG00000174307	PHLDA3	TIH1	pleckstrin homology like domain family A member 3	protein-coding	0.019	0.516724	8335
NM_001010887	chr9	19399009	19419009	promoter-TSS (NM_001010887)	promoter-TSS (NM_001010887)	NM_001010887	340485	Hs.41379	NM_001010887	ENSG00000177076	ACER2	ALKCDase2|ASAH3L	alkaline ceramidase 2	protein-coding	0.0132	0.442028	-777
NM_001010887	chr9	19399009	19419009	promoter-TSS (NM_001010887)	promoter-TSS (NM_001010887)	NM_001010887	340485	Hs.41379	NM_001010887	ENSG00000177076	ACER2	ALKCDase2|ASAH3L	alkaline ceramidase 2	protein-coding	0.0132	0.442028	513
NM_001010887	chr9	19399009	19419009	promoter-TSS (NM_001010887)	promoter-TSS (NM_001010887)	NM_001010887	340485	Hs.41379	NM_001010887	ENSG00000177076	ACER2	ALKCDase2|ASAH3L	alkaline ceramidase 2	protein-coding	0.0132	0.442028	2576
NM_001010887	chr9	19399009	19419009	promoter-TSS (NM_001010887)	promoter-TSS (NM_001010887)	NM_001010887	340485	Hs.41379	NM_001010887	ENSG00000177076	ACER2	ALKCDase2|ASAH3L	alkaline ceramidase 2	protein-coding	0.0132	0.442028	5651
NM_004864	chr19	18376158	18396158	promoter-TSS (NR_036156)	promoter-TSS (NR_036156)	NM_004864	9518	Hs.616962	NM_004864	ENSG00000130513	GDF15	GDF-15|MIC-1|MIC1|NAG-1|PDF|PLAB|PTGFB	growth differentiation factor 15	protein-coding	0.0244	0.519774	-9308
NM_004864	chr19	18376158	18396158	promoter-TSS (NR_036156)	promoter-TSS (NR_036156)	NM_004864	9518	Hs.616962	NM_004864	ENSG00000130513	GDF15	GDF-15|MIC-1|MIC1|NAG-1|PDF|PLAB|PTGFB	growth differentiation factor 15	protein-coding	0.0244	0.519774	-8584
NM_004864	chr19	18376158	18396158	promoter-TSS (NR_036156)	promoter-TSS (NR_036156)	NM_004864	9518	Hs.616962	NM_004864	ENSG00000130513	GDF15	GDF-15|MIC-1|MIC1|NAG-1|PDF|PLAB|PTGFB	growth differentiation factor 15	protein-coding	0.0244	0.519774	-4868
NM_004864	chr19	18376158	18396158	promoter-TSS (NR_036156)	promoter-TSS (NR_036156)	NM_004864	9518	Hs.616962	NM_004864	ENSG00000130513	GDF15	GDF-15|MIC-1|MIC1|NAG-1|PDF|PLAB|PTGFB	growth differentiation factor 15	protein-coding	0.0244	0.519774	-3972
NM_004864	chr19	18376158	18396158	promoter-TSS (NR_036156)	promoter-TSS (NR_036156)	NM_004864	9518	Hs.616962	NM_004864	ENSG00000130513	GDF15	GDF-15|MIC-1|MIC1|NAG-1|PDF|PLAB|PTGFB	growth differentiation factor 15	protein-coding	0.0244	0.519774	28
NM_004864	chr19	18376158	18396158	promoter-TSS (NR_036156)	promoter-TSS (NR_036156)	NM_004864	9518	Hs.616962	NM_004864	ENSG00000130513	GDF15	GDF-15|MIC-1|MIC1|NAG-1|PDF|PLAB|PTGFB	growth differentiation factor 15	protein-coding	0.0244	0.519774	2603
NM_000923	chr19	18238200	18258200	promoter-TSS (NM_000923)	promoter-TSS (NM_000923)	NM_000923	5143	Hs.132584	NM_000923	ENSG00000105650	PDE4C	DPDE1|PDE21	phosphodiesterase 4C	protein-coding	0.02075	0.532773	-7539
NM_000923	chr19	18238200	18258200	promoter-TSS (NM_000923)	promoter-TSS (NM_000923)	NM_000923	5143	Hs.132584	NM_000923	ENSG00000105650	PDE4C	DPDE1|PDE21	phosphodiesterase 4C	protein-coding	0.02075	0.532773	39
NM_022060	chr14	22588238	22608238	promoter-TSS (NM_022060)	promoter-TSS (NM_022060)	NM_022060	63874	Hs.445665	NM_022060	ENSG00000100439	ABHD4	ABH4	abhydrolase domain containing 4	protein-coding	0.01535	0.457227	46
NM_022060	chr14	22588238	22608238	promoter-TSS (NM_022060)	promoter-TSS (NM_022060)	NM_022060	63874	Hs.445665	NM_022060	ENSG00000100439	ABHD4	ABH4	abhydrolase domain containing 4	protein-coding	0.01535	0.457227	7474
NM_145263	chr4	52041304	52061304	promoter-TSS (NM_001297608)	promoter-TSS (NM_001297608)	NM_145263	132671	Hs.527090	NM_145263	ENSG00000163071	SPATA18	Mieap|SPETEX1	spermatogenesis associated 18	protein-coding	0.0102	0.416979	-4200
NM_145263	chr4	52041304	52061304	promoter-TSS (NM_001297608)	promoter-TSS (NM_001297608)	NM_145263	132671	Hs.527090	NM_145263	ENSG00000163071	SPATA18	Mieap|SPETEX1	spermatogenesis associated 18	protein-coding	0.0102	0.416979	653
NM_006762	chr1	30747774	30767774	promoter-TSS (NM_006762)	promoter-TSS (NM_006762)	NM_006762	7805	Hs.371021	NM_006762	ENSG00000162511	LAPTM5	CLAST6	lysosomal protein transmembrane 5	protein-coding	0.01635	0.520374	-6894
NM_006762	chr1	30747774	30767774	promoter-TSS (NM_006762)	promoter-TSS (NM_006762)	NM_006762	7805	Hs.371021	NM_006762	ENSG00000162511	LAPTM5	CLAST6	lysosomal protein transmembrane 5	protein-coding	0.01635	0.520374	9476
NM_170744	chr10	71202570	71222570	promoter-TSS (NM_170744)	promoter-TSS (NM_170744)	NM_170744	219699	Hs.522997	NM_170744	ENSG00000107731	UNC5B	UNC5H2|p53RDL1	unc-5 netrin receptor B	protein-coding	0.02155	0.508525	-5032
NM_170744	chr10	71202570	71222570	promoter-TSS (NM_170744)	promoter-TSS (NM_170744)	NM_170744	219699	Hs.522997	NM_170744	ENSG00000107731	UNC5B	UNC5H2|p53RDL1	unc-5 netrin receptor B	protein-coding	0.02155	0.508525	4999
NM_170744	chr10	71202570	71222570	promoter-TSS (NM_170744)	promoter-TSS (NM_170744)	NM_170744	219699	Hs.522997	NM_170744	ENSG00000107731	UNC5B	UNC5H2|p53RDL1	unc-5 netrin receptor B	protein-coding	0.02155	0.508525	7718
NM_017617	chr9	136536048	136556048	promoter-TSS (NM_017617)	promoter-TSS (NM_017617)	NM_017617	4851	Hs.495473	NM_017617	ENSG00000148400	NOTCH1	AOS5|AOVD1|TAN1|hN1	notch receptor 1	protein-coding	0.0393	0.613419	-4834
NM_017617	chr9	136536048	136556048	promoter-TSS (NM_017617)	promoter-TSS (NM_017617)	NM_017617	4851	Hs.495473	NM_017617	ENSG00000148400	NOTCH1	AOS5|AOVD1|TAN1|hN1	notch receptor 1	protein-coding	0.0393	0.613419	-4554
NM_017617	chr9	136536048	136556048	promoter-TSS (NM_017617)	promoter-TSS (NM_017617)	NM_017617	4851	Hs.495473	NM_017617	ENSG00000148400	NOTCH1	AOS5|AOVD1|TAN1|hN1	notch receptor 1	protein-coding	0.0393	0.613419	6078
NM_018400	chr11	123644607	123664607	promoter-TSS (NM_018400)	promoter-TSS (NM_018400)	NM_018400	55800	Hs.4865	NM_018400	ENSG00000166257	SCN3B	ATFB16|BRGDA7|HSA243396|SCNB3	sodium voltage-gated channel beta subunit 3	protein-coding	0.0139	0.442628	-6918
NM_018400	chr11	123644607	123664607	promoter-TSS (NM_018400)	promoter-TSS (NM_018400)	NM_018400	55800	Hs.4865	NM_018400	ENSG00000166257	SCN3B	ATFB16|BRGDA7|HSA243396|SCNB3	sodium voltage-gated channel beta subunit 3	protein-coding	0.0139	0.442628	-15
NM_015183	chr5	66818773	66838773	promoter-TSS (NM_015183)	promoter-TSS (NM_015183)	NM_015183	375449	Hs.595458	NM_015183	ENSG00000069020	MAST4	-	microtubule associated serine/threonine kinase family member 4	protein-coding	0.0076	0.389831	5582
NM_002392	chr12	68798172	68818172	promoter-TSS (NM_001278462)	promoter-TSS (NM_001278462)	NM_002392	4193	Hs.484551	NM_002392	ENSG00000135679	MDM2	ACTFS|HDMX|hdm2	MDM2 proto-oncogene	protein-coding	0.0201	0.432928	3023
NM_024430	chr18	46062260	46082260	promoter-TSS (NM_024430)	promoter-TSS (NM_024430)	NM_024430	9050	Hs.567384	NM_024430	ENSG00000152229	PSTPIP2	MAYP	proline-serine-threonine phosphatase interacting protein 2	protein-coding	0.0181	0.460877	-9790
NM_024430	chr18	46062260	46082260	promoter-TSS (NM_024430)	promoter-TSS (NM_024430)	NM_024430	9050	Hs.567384	NM_024430	ENSG00000152229	PSTPIP2	MAYP	proline-serine-threonine phosphatase interacting protein 2	protein-coding	0.0181	0.460877	1586
NM_024430	chr18	46062260	46082260	promoter-TSS (NM_024430)	promoter-TSS (NM_024430)	NM_024430	9050	Hs.567384	NM_024430	ENSG00000152229	PSTPIP2	MAYP	proline-serine-threonine phosphatase interacting protein 2	protein-coding	0.0181	0.460877	8721

## Sheet: negative control
PeakID (cmd=annotatePeaks.pl tss hg38 -size -10000,10000 -m p53_double.motif -list 48_NC.txt)	Chr	Start	End	Annotation	Detailed Annotation	Nearest PromoterID	Entrez ID	Nearest Unigene	Nearest Refseq	Nearest Ensembl	Gene Name	Gene Alias	Gene Description	Gene Type	CpG%	GC%	p53_double Distance From Peak(sequence,strand,conservation)
NM_004603	chr7	73709669	73729669	promoter-TSS (NM_004603)	promoter-TSS (NM_004603)	NM_004603	6804	Hs.647024	NM_004603	ENSG00000106089	STX1A	HPC-1|P35-1|STX1|SYN1A	syntaxin 1A	protein-coding	0.02135	0.538223	2035
NM_004603	chr7	73709669	73729669	promoter-TSS (NM_004603)	promoter-TSS (NM_004603)	NM_004603	6804	Hs.647024	NM_004603	ENSG00000106089	STX1A	HPC-1|P35-1|STX1|SYN1A	syntaxin 1A	protein-coding	0.02135	0.538223	3228
NM_024033	chr7	135160826	135180826	promoter-TSS (NM_001363329)	promoter-TSS (NM_001363329)	NM_024033	78996	Hs.643113	NM_024033	ENSG00000122783	CYREN	C7orf49|MRI|MRI-2	cell cycle regulator of NHEJ	protein-coding	0.018	0.481726	-182
NM_002636	chr6_GL000256v2_alt	4849741	4869741	promoter-TSS (NM_024165)	promoter-TSS (NM_024165)	NM_002636	5252	Hs.166204	NM_002636	ENSG00000112511	PHF1	MTF2L2|PCL1|PHF2|TDRD19C|hPHF1	PHD finger protein 1	protein-coding	0.02415	0.530223	-9022
NM_002636	chr6_GL000256v2_alt	4849741	4869741	promoter-TSS (NM_024165)	promoter-TSS (NM_024165)	NM_002636	5252	Hs.166204	NM_002636	ENSG00000112511	PHF1	MTF2L2|PCL1|PHF2|TDRD19C|hPHF1	PHD finger protein 1	protein-coding	0.02415	0.530223	-5781
NM_002636	chr6_GL000256v2_alt	4849741	4869741	promoter-TSS (NM_024165)	promoter-TSS (NM_024165)	NM_002636	5252	Hs.166204	NM_002636	ENSG00000112511	PHF1	MTF2L2|PCL1|PHF2|TDRD19C|hPHF1	PHD finger protein 1	protein-coding	0.02415	0.530223	-5716
NM_002636	chr6_GL000256v2_alt	4849741	4869741	promoter-TSS (NM_024165)	promoter-TSS (NM_024165)	NM_002636	5252	Hs.166204	NM_002636	ENSG00000112511	PHF1	MTF2L2|PCL1|PHF2|TDRD19C|hPHF1	PHD finger protein 1	protein-coding	0.02415	0.530223	-4692
NM_002636	chr6_GL000256v2_alt	4849741	4869741	promoter-TSS (NM_024165)	promoter-TSS (NM_024165)	NM_002636	5252	Hs.166204	NM_002636	ENSG00000112511	PHF1	MTF2L2|PCL1|PHF2|TDRD19C|hPHF1	PHD finger protein 1	protein-coding	0.02415	0.530223	7240
NM_002636	chr6_GL000256v2_alt	4849741	4869741	promoter-TSS (NM_024165)	promoter-TSS (NM_024165)	NM_002636	5252	Hs.166204	NM_002636	ENSG00000112511	PHF1	MTF2L2|PCL1|PHF2|TDRD19C|hPHF1	PHD finger protein 1	protein-coding	0.02415	0.530223	7702
NM_001172	chr14	67609920	67629920	promoter-TSS (NM_001172)	promoter-TSS (NM_001172)	NM_001172	384	Hs.226007	NM_001172	ENSG00000081181	ARG2	-	arginase 2	protein-coding	0.0124	0.437828	5617
NM_052818	chr13	32418130	32438130	promoter-TSS (NR_148478)	promoter-TSS (NR_148478)	NM_052818	90634	Hs.732118	NM_052818	ENSG00000139597	N4BP2L1	CG018	NEDD4 binding protein 2 like 1	protein-coding	0.01595	0.449378	-4872
NM_052818	chr13	32418130	32438130	promoter-TSS (NR_148478)	promoter-TSS (NR_148478)	NM_052818	90634	Hs.732118	NM_052818	ENSG00000139597	N4BP2L1	CG018	NEDD4 binding protein 2 like 1	protein-coding	0.01595	0.449378	1007
NM_014504	chr7	66730733	66750733	promoter-TSS (NM_001367742)	promoter-TSS (NM_001367742)	NM_014504	27342	Hs.530053	NM_014504	ENSG00000154710	RABGEF1	RABEX5|RAP1|rabex-5	RAB guanine nucleotide exchange factor 1	protein-coding	0.0227	0.482326	-5890
NM_012238	chr10	67874656	67894656	promoter-TSS (NM_012238)	promoter-TSS (NM_012238)	NM_012238	23411	Hs.369779	NM_012238	ENSG00000096717	SIRT1	SIR2|SIR2L1|SIR2alpha	sirtuin 1	protein-coding	0.02385	0.443078	-9461
NM_012238	chr10	67874656	67894656	promoter-TSS (NM_012238)	promoter-TSS (NM_012238)	NM_012238	23411	Hs.369779	NM_012238	ENSG00000096717	SIRT1	SIR2|SIR2L1|SIR2alpha	sirtuin 1	protein-coding	0.02385	0.443078	-7914
NM_012238	chr10	67874656	67894656	promoter-TSS (NM_012238)	promoter-TSS (NM_012238)	NM_012238	23411	Hs.369779	NM_012238	ENSG00000096717	SIRT1	SIR2|SIR2L1|SIR2alpha	sirtuin 1	protein-coding	0.02385	0.443078	-7408
NM_012238	chr10	67874656	67894656	promoter-TSS (NM_012238)	promoter-TSS (NM_012238)	NM_012238	23411	Hs.369779	NM_012238	ENSG00000096717	SIRT1	SIR2|SIR2L1|SIR2alpha	sirtuin 1	protein-coding	0.02385	0.443078	2357
NM_014646	chr18	3001947	3021947	promoter-TSS (NM_014646)	promoter-TSS (NM_014646)	NM_014646	9663	Hs.132342	NM_014646	ENSG00000101577	LPIN2	-	lipin 2	protein-coding	0.0221	0.449728	-1059
NM_004177	chr11	59745376	59765376	promoter-TSS (NM_004177)	promoter-TSS (NM_004177)	NM_004177	6809	Hs.180711	NM_004177	ENSG00000166900	STX3	STX3A	syntaxin 3	protein-coding	0.01685	0.463777	8499
NM_178276	chr5	80246048	80266048	promoter-TSS (NM_001174071)	promoter-TSS (NM_001174071)	NM_178276	256987	Hs.288232	NM_178276	ENSG00000164300	SERINC5	C5orf12|TPO1	serine incorporator 5	protein-coding	0.02195	0.468577	4643
NM_006024	chr7	27730095	27750095	promoter-TSS (NM_001362795)	promoter-TSS (NM_001362795)	NM_006024	8887	Hs.34576	NM_006024	ENSG00000106052	TAX1BP1	CALCOCO3|T6BP|TXBP151	Tax1 binding protein 1	protein-coding	0.01445	0.40358	-8505
NM_006934	chr1	44007163	44027163	promoter-TSS (NM_001261380)	promoter-TSS (NM_001261380)	NM_006934	6536	Hs.442590	NM_006934	ENSG00000196517	SLC6A9	GCENSG|GLYT1	solute carrier family 6 member 9	protein-coding	0.01825	0.558372	-3239
NM_006934	chr1	44007163	44027163	promoter-TSS (NM_001261380)	promoter-TSS (NM_001261380)	NM_006934	6536	Hs.442590	NM_006934	ENSG00000196517	SLC6A9	GCENSG|GLYT1	solute carrier family 6 member 9	protein-coding	0.01825	0.558372	768
NM_000167	chrX	30643359	30663359	promoter-TSS (NM_203391)	promoter-TSS (NM_203391)	NM_000167	2710	Hs.1466	NM_000167	ENSG00000198814	GK	GK1|GKD	glycerol kinase	protein-coding	0.0172	0.433178	-429
NM_031417	chr19	45241271	45261271	promoter-TSS (NM_031417)	promoter-TSS (NM_031417)	NM_031417	57787	Hs.34314	NM_031417	ENSG00000007047	MARK4	MARK4L|MARK4S|MARKL1|MARKL1L|PAR-1D	microtubule affinity regulating kinase 4	protein-coding	0.0241	0.537423	-9381
NM_031417	chr19	45241271	45261271	promoter-TSS (NM_031417)	promoter-TSS (NM_031417)	NM_031417	57787	Hs.34314	NM_031417	ENSG00000007047	MARK4	MARK4L|MARK4S|MARKL1|MARKL1L|PAR-1D	microtubule affinity regulating kinase 4	protein-coding	0.0241	0.537423	-5116
NM_031417	chr19	45241271	45261271	promoter-TSS (NM_031417)	promoter-TSS (NM_031417)	NM_031417	57787	Hs.34314	NM_031417	ENSG00000007047	MARK4	MARK4L|MARK4S|MARKL1|MARKL1L|PAR-1D	microtubule affinity regulating kinase 4	protein-coding	0.0241	0.537423	-92
NM_031417	chr19	45241271	45261271	promoter-TSS (NM_031417)	promoter-TSS (NM_031417)	NM_031417	57787	Hs.34314	NM_031417	ENSG00000007047	MARK4	MARK4L|MARK4S|MARKL1|MARKL1L|PAR-1D	microtubule affinity regulating kinase 4	protein-coding	0.0241	0.537423	2474
NM_002956	chr12	122412569	122432569	promoter-TSS (NM_001247997)	promoter-TSS (NM_001247997)	NM_002956	6249	Hs.524809	NM_002956	ENSG00000130779	CLIP1	CLIP|CLIP-170|CLIP170|CYLN1|RSN	CAP-Gly domain containing linker protein 1	protein-coding	0.02325	0.470476	-3514
NM_002956	chr12	122412569	122432569	promoter-TSS (NM_001247997)	promoter-TSS (NM_001247997)	NM_002956	6249	Hs.524809	NM_002956	ENSG00000130779	CLIP1	CLIP|CLIP-170|CLIP170|CYLN1|RSN	CAP-Gly domain containing linker protein 1	protein-coding	0.02325	0.470476	-2387
NM_002956	chr12	122412569	122432569	promoter-TSS (NM_001247997)	promoter-TSS (NM_001247997)	NM_002956	6249	Hs.524809	NM_002956	ENSG00000130779	CLIP1	CLIP|CLIP-170|CLIP170|CYLN1|RSN	CAP-Gly domain containing linker protein 1	protein-coding	0.02325	0.470476	-1640
NM_002956	chr12	122412569	122432569	promoter-TSS (NM_001247997)	promoter-TSS (NM_001247997)	NM_002956	6249	Hs.524809	NM_002956	ENSG00000130779	CLIP1	CLIP|CLIP-170|CLIP170|CYLN1|RSN	CAP-Gly domain containing linker protein 1	protein-coding	0.02325	0.470476	1256
NM_002956	chr12	122412569	122432569	promoter-TSS (NM_001247997)	promoter-TSS (NM_001247997)	NM_002956	6249	Hs.524809	NM_002956	ENSG00000130779	CLIP1	CLIP|CLIP-170|CLIP170|CYLN1|RSN	CAP-Gly domain containing linker protein 1	protein-coding	0.02325	0.470476	7635
NM_033386	chr22	37896297	37916297	promoter-TSS (NM_033386)	promoter-TSS (NM_033386)	NM_033386	85377	Hs.517610	NM_033386	ENSG00000100139	MICALL1	MICAL-L1|MIRAB13	MICAL like 1	protein-coding	0.0236	0.532623	4847
NM_033386	chr22	37896297	37916297	promoter-TSS (NM_033386)	promoter-TSS (NM_033386)	NM_033386	85377	Hs.517610	NM_033386	ENSG00000100139	MICALL1	MICAL-L1|MIRAB13	MICAL like 1	protein-coding	0.0236	0.532623	5442
NM_033386	chr22	37896297	37916297	promoter-TSS (NM_033386)	promoter-TSS (NM_033386)	NM_033386	85377	Hs.517610	NM_033386	ENSG00000100139	MICALL1	MICAL-L1|MIRAB13	MICAL like 1	protein-coding	0.0236	0.532623	7720
NM_007005	chr9	79561773	79581773	promoter-TSS (NM_001282760)	promoter-TSS (NM_001282760)	NM_007005	7091	Hs.444213	NM_007005	ENSG00000106829	TLE4	BCE-1|BCE1|E(spI)|E(spl)|ESG|ESG4|GRG4|Grg-4	TLE family member 4, transcriptional corepressor	protein-coding	0.02235	0.426879	-5069
NM_007005	chr9	79561773	79581773	promoter-TSS (NM_001282760)	promoter-TSS (NM_001282760)	NM_007005	7091	Hs.444213	NM_007005	ENSG00000106829	TLE4	BCE-1|BCE1|E(spI)|E(spl)|ESG|ESG4|GRG4|Grg-4	TLE family member 4, transcriptional corepressor	protein-coding	0.02235	0.426879	-598
NM_005126	chr3	23935286	23955286	promoter-TSS (NR_110524)	promoter-TSS (NR_110524)	NM_005126	9975	Hs.37288	NM_005126	ENSG00000174738	NR1D2	BD73|EAR-1R|REVERBB|REVERBbeta|RVR	nuclear receptor subfamily 1 group D member 2	protein-coding	0.02225	0.447578	-6261
NM_005126	chr3	23935286	23955286	promoter-TSS (NR_110524)	promoter-TSS (NR_110524)	NM_005126	9975	Hs.37288	NM_005126	ENSG00000174738	NR1D2	BD73|EAR-1R|REVERBB|REVERBbeta|RVR	nuclear receptor subfamily 1 group D member 2	protein-coding	0.02225	0.447578	6480
NM_153607	chr5	173046352	173066352	promoter-TSS (NM_001168393)	promoter-TSS (NM_001168393)	NM_153607	153222	Hs.484195	NM_153607	ENSG00000164463	CREBRF	C5orf41|LRF	CREB3 regulatory factor	protein-coding	0.0237	0.464177	-3494
NM_004468	chr1	37995514	38015514	promoter-TSS (NM_001243878)	promoter-TSS (NM_001243878)	NM_004468	2275	Hs.57687	NM_004468	ENSG00000183386	FHL3	SLIM2	four and a half LIM domains 3	protein-coding	0.0236	0.533123	1078
NM_001673	chr7	97862408	97882408	promoter-TSS (NM_001178077)	promoter-TSS (NM_001178077)	NM_001673	440	Hs.489207	NM_001673	ENSG00000070669	ASNS	ASNSD|TS11	asparagine synthetase (glutamine-hydrolyzing)	protein-coding	0.01365	0.423979	6534
NM_002359	chr17	81917735	81937735	promoter-TSS (NM_002359)	promoter-TSS (NM_002359)	NM_002359	4097	Hs.252229	NM_002359	ENSG00000197063	MAFG	hMAF	MAF bZIP transcription factor G	protein-coding	0.04485	0.623419	9722
NM_005855	chr2	237849623	237869623	promoter-TSS (NM_005855)	promoter-TSS (NM_005855)	NM_005855	10267	Hs.471783	NM_005855	ENSG00000132329	RAMP1	-	receptor activity modifying protein 1	protein-coding	0.01945	0.477026	5052
NM_013261	chr4	23880047	23900047	promoter-TSS (NM_013261)	promoter-TSS (NM_013261)	NM_013261	10891	Hs.527078	NM_013261	ENSG00000109819	PPARGC1A	LEM6|PGC-1(alpha)|PGC-1alpha|PGC-1v|PGC1|PGC1A|PPARGC1	PPARG coactivator 1 alpha	protein-coding	0.00845	0.378731	1338
NM_004433	chr1	202000587	202020587	promoter-TSS (NR_146472)	promoter-TSS (NR_146472)	NM_004433	1999	Hs.603657	NM_004433	ENSG00000163435	ELF3	EPR-1|ERT|ESE-1|ESX	E74 like ETS transcription factor 3	protein-coding	0.02045	0.531573	8105
NM_004433	chr1	202000587	202020587	promoter-TSS (NR_146472)	promoter-TSS (NR_146472)	NM_004433	1999	Hs.603657	NM_004433	ENSG00000163435	ELF3	EPR-1|ERT|ESE-1|ESX	E74 like ETS transcription factor 3	protein-coding	0.02045	0.531573	8741
NM_138445	chr7	1045370	1065370	promoter-TSS (NM_138445)	promoter-TSS (NM_138445)	NM_138445	115330	Hs.585007	NM_138445	ENSG00000164849	GPR146	PGR8	G protein-coupled receptor 146	protein-coding	0.0348	0.584871	-6834
NR_119373	chr8	127072221	127092221	promoter-TSS (NR_119373)	promoter-TSS (NR_119373)	NR_119373	103164619	Hs.571401	NR_119373	ENSG00000254166	PCAT2	CARLO4|CARLo-4|PCA2|TCONS_00015167	prostate cancer associated transcript 2	ncRNA	0.00635	0.383681	-9831
NR_119373	chr8	127072221	127092221	promoter-TSS (NR_119373)	promoter-TSS (NR_119373)	NR_119373	103164619	Hs.571401	NR_119373	ENSG00000254166	PCAT2	CARLO4|CARLo-4|PCA2|TCONS_00015167	prostate cancer associated transcript 2	ncRNA	0.00635	0.383681	421
NM_022818	chr16	87382336	87402336	promoter-TSS (NM_022818)	promoter-TSS (NM_022818)	NM_022818	81631	Hs.356061	NM_022818	ENSG00000140941	MAP1LC3B	ATG8F|LC3B|MAP1A/1BLC3|MAP1LC3B-a	microtubule associated protein 1 light chain 3 beta	protein-coding	0.0371	0.502225	-1186
NM_000927	chr7	87703323	87723323	promoter-TSS (NM_000927)	promoter-TSS (NM_000927)	NM_000927	5243	Hs.489033	NM_000927	ENSG00000085563	ABCB1	ABC20|CD243|CLCS|GP170|MDR1|P-GP|PGY1	ATP binding cassette subfamily B member 1	protein-coding	0.0044	0.326484	-4853
NM_032409	chr1	20623458	20643458	promoter-TSS (NR_106732)	promoter-TSS (NR_106732)	NM_032409	65018	Hs.389171	NM_032409	ENSG00000158828	PINK1	BRPK|PARK6	PTEN induced kinase 1	protein-coding	0.0154	0.485726	-4638
NM_032409	chr1	20623458	20643458	promoter-TSS (NR_106732)	promoter-TSS (NR_106732)	NM_032409	65018	Hs.389171	NM_032409	ENSG00000158828	PINK1	BRPK|PARK6	PTEN induced kinase 1	protein-coding	0.0154	0.485726	156
NM_032409	chr1	20623458	20643458	promoter-TSS (NR_106732)	promoter-TSS (NR_106732)	NM_032409	65018	Hs.389171	NM_032409	ENSG00000158828	PINK1	BRPK|PARK6	PTEN induced kinase 1	protein-coding	0.0154	0.485726	4401
NM_032409	chr1	20623458	20643458	promoter-TSS (NR_106732)	promoter-TSS (NR_106732)	NM_032409	65018	Hs.389171	NM_032409	ENSG00000158828	PINK1	BRPK|PARK6	PTEN induced kinase 1	protein-coding	0.0154	0.485726	8986
NM_016234	chr10	112366198	112386198	promoter-TSS (NM_016234)	promoter-TSS (NM_016234)	NM_016234	51703	Hs.11638	NM_016234	ENSG00000197142	ACSL5	ACS2|ACS5|FACL5	acyl-CoA synthetase long chain family member 5	protein-coding	0.0148	0.484276	-6411
NM_016234	chr10	112366198	112386198	promoter-TSS (NM_016234)	promoter-TSS (NM_016234)	NM_016234	51703	Hs.11638	NM_016234	ENSG00000197142	ACSL5	ACS2|ACS5|FACL5	acyl-CoA synthetase long chain family member 5	protein-coding	0.0148	0.484276	2190
NM_003898	chr6	157971863	157991863	promoter-TSS (NM_003898)	promoter-TSS (NM_003898)	NM_003898	8871	Hs.434494	NM_003898	ENSG00000078269	SYNJ2	INPP5H	synaptojanin 2	protein-coding	0.02445	0.506925	-8022
NM_003898	chr6	157971863	157991863	promoter-TSS (NM_003898)	promoter-TSS (NM_003898)	NM_003898	8871	Hs.434494	NM_003898	ENSG00000078269	SYNJ2	INPP5H	synaptojanin 2	protein-coding	0.02445	0.506925	-780
NM_003898	chr6	157971863	157991863	promoter-TSS (NM_003898)	promoter-TSS (NM_003898)	NM_003898	8871	Hs.434494	NM_003898	ENSG00000078269	SYNJ2	INPP5H	synaptojanin 2	protein-coding	0.02445	0.506925	8602
NM_144778	chr13	97212333	97232333	promoter-TSS (NM_001306070)	promoter-TSS (NM_001306070)	NM_144778	10150	Hs.657347	NM_144778	ENSG00000139793	MBNL2	MBLL|MBLL39|PRO2032	muscleblind like splicing regulator 2	protein-coding	0.00865	0.40623	-9373
NM_144778	chr13	97212333	97232333	promoter-TSS (NM_001306070)	promoter-TSS (NM_001306070)	NM_144778	10150	Hs.657347	NM_144778	ENSG00000139793	MBNL2	MBLL|MBLL39|PRO2032	muscleblind like splicing regulator 2	protein-coding	0.00865	0.40623	9806

## Sheet: p53 matrix>GGACATGCCCGGGCATGTCY
>GGACATGCCCGGGCATGTCY	p53_double	-14.4649
0.001	0.001	0.997	0.001
0.001	0.001	0.997	0.001
0.997	0.001	0.001	0.001
0.001	0.997	0.001	0.001
0.997	0.001	0.001	0.001
0.001	0.001	0.001	0.997
0.001	0.001	0.997	0.001
0.001	0.997	0.001	0.001
0.001	0.997	0.001	0.001
0.001	0.997	0.001	0.001
0.001	0.001	0.997	0.001
0.001	0.001	0.997	0.001
0.001	0.001	0.997	0.001
0.001	0.997	0.001	0.001
0.997	0.001	0.001	0.001
0.001	0.001	0.001	0.997
0.001	0.001	0.997	0.001
0.001	0.001	0.001	0.997
0.001	0.997	0.001	0.001
0.001	0.499	0.001	0.499
