# Supplementary material for: Complementary omics strategies to dissect p53 signaling networks under nutrient stress
Source: Cell Mol Life Sci. 2022 May 30;79(6):326. doi: 10.1007/s00018-022-04345-8 (PMC9151573; doi:10.1007/s00018-022-04345-8)
Supplement: Supplementary file 7 — Supplementary file7 (XLSX 12 KB) [file 18_2022_4345_MOESM7_ESM.xlsx]

## Sheet: qPCR primer
qPCR
B2M(housekeeper)	CCACTGAAAAAGATGAGTATGCCT	CCAATCCAAATGCGGCATCTTCA
CDKN1A	GGCAGACCAGCATGACAGATT	GCGGATTAGGGCTTCCTCTT
GADD45A	GAGAGCAGAAGACCGAAAGGA	CACAACACCACGTTATCGGG
MDM2	GAATCATCGGACTCAGGTACATC	TCTGTCTCACTAATTGCTCTCCT
METRNL	AGTGGATGTACCCAACAGGTG	TACCAGCAGTCTCAGTTCTCC
PAK2	ACCCTTTGTCAGCCAATCAC	AACATGGATGGTGTGCTCAA
PHLDA3	CTGGATGGTCCCAGACTCTCAG	CTAAGAGCAGTCTGCAGGACAG
PLAU	GCTTGTCCAAGAGTGCATGGT	CAGGGCTGGTTCTCGATGG
PLEKHG1	GCAGCAGAATGACCTTAGTTTCA	GCTCCAGTTTTATGGCCCCTA
PPIA(housekeeper)	GGCAAATGCTGGACCCAACACA	TGCTGGTCTTGCCATTCCTGGA
SESN1	CTACATTGGAATAATGGCTGCGG	AGGTCTATGGGCTAACACTTTGT
SORCS2	TGTACGCCCAAATGCACAAC	CTCTCGGGAGTTGATGCTCA
TIGAR	ACTCAAGACTTCGGGAAAGGA	CACGCATTTTCACCTGGTCC
TP53 Pb1	CAGCACATGACGGAGGTTGT	TCATCCAAATACTCCACACGC
TP53 Pb2	GAGGTTGGCTCTGACTGTACC	TCCGTCCCAGTAGATTACCAC
ChIP-qPCR
ARG2	AGTAGCACAGGAAGCCCTGA	TAACAAGCCCTCCAGGAATG
BTG2	TGGGGCGTGGTATAGACAAT	TGCTCCAGGGTCACTCTTCT
CDKN1A	CTCAGCCATTGTGTCTGCTG	CCTTCGGGTTAAATGTGTGC
CDKN1A intron1	CAAGGGGGTCTGCTACTGTG	TGCAGAGGATGGATTGTTCA
METRNL	AGATCTCTGCCCCAGCCTA	TCAGGGTCCAGATCATCACA
PLAU	GCAATCAAGCCTCAAACTCC	CACCATGCCCAGCTAATTTT
PLEKHG1	CCTGGGAGTTCAGGGTTACA	TTTGTTGCATTTTGCCTTTATG
SORCS2	AGCAGGCACCAGGTATGATT	ACTCAGGTGCATCAGGTCAA
Gene	F	R

## Sheet: Molecular cloning
Target	F	R
TP53	ACAGCGCTAGCGAGGAGCCGCAGTCAGATC	ACAGCGCTAGCGGATCCGTCTGAGTCAGGCCCTTCTGT
EGFP	ACAGCGCTAGCGTGAGCAAGGGCGAGGAG	ACAGCGGCTAGCGGATCCCTTGTACAGCTCGTCCATGCCGAGAG
